# Supplementary material for: T Cell Receptor Immune Repertoires Are Promptly Reconstituted After Methicillin-Resistant Staphylococcus aureus Infection
Source: Front Microbiol. 2019 Aug 30;10:2012. doi: 10.3389/fmicb.2019.02012 (PMC6730595; doi:10.3389/fmicb.2019.02012)
Supplement: TABLE S2 — The distribution of V and J gene segments in each sample. [file Table_2.XLSX]

## Sheet: Tcrb V gene
	Ctrl group											MRSA group
Gene	Sample 1		Sample 2		Sample 3		Sample 4		Total			Sample 1		Sample 2		Sample 3		Sample 4		Total
	Reads	Percentage(%)	Reads	Percentage(%)	Reads	Percentage(%)	Reads	Percentage(%)	Reads	Percentage(%)		Reads	Percentage(%)	Reads	Percentage(%)	Reads	Percentage(%)	Reads	Percentage(%)	Reads	Percentage(%)
TRBV17	86	0.00109597	0	0	421	0.0050649	5008	0.0983405	5515	0.0191262		185	0.00340817	248	0.0045459	585	0.00890907	91	0.00144973	1109	0.004674
TRBV2	627	0.00799042	2	2.63736e-05	1055	0.0126923	1183	0.0232302	2867	0.00994283		1130	0.0208175	1736	0.0318213	2574	0.0391999	2061	0.0328339	7501	0.0316138
TRBV19	1	1.27439e-05	60	0.000791209	49	0.000589501	3475	0.0682375	3585	0.0124329		38	0.000700056	51	0.000934842	20	0.000304584	4	6.37243e-05	113	0.000476251
TRBV12-1	51401	0.655048	2429	0.0320308	169037	2.03362	205739	4.04003	428606	1.48642		3978	0.0732849	25942	0.475523	29539	0.449855	348148	5.54637	407607	1.7179
TRBV13-1	965724	12.3071	499600	6.58813	859867	10.3447	147993	2.90609	2473184	8.57706		477422	8.79532	484067	8.87306	460125	7.00733	295798	4.71238	1717412	7.23822
TRBV30	86513	1.10251	364379	4.805	72412	0.871162	60756	1.19305	584060	2.02553		95359	1.75675	113702	2.08418	162260	2.47109	138337	2.20386	509658	2.14801
TRBV13-2	953768	12.1547	1197	0.0157846	784483	9.43783	297670	5.84525	2037118	7.06478		553263	10.1925	324329	5.94503	706324	10.7567	662326	10.5516	2246242	9.46704
TRBV21	40081	0.510788	2	2.63736e-05	2378	0.0286089	9103	0.178753	51564	0.178825		1334	0.0245757	2302	0.0421962	1619	0.0246561	655	0.0104348	5910	0.0249083
TRBV23	0	0	0	0	5	6.01532e-05	50	0.000981834	55	0.000190741		19	0.000350028	0	0	9	0.000137063	156	0.00248525	184	0.000775488
TRBV12-2	103	0.00131262	0	0	591	0.00711011	2930	0.0575355	3624	0.0125681		56	0.00103166	3	5.49907e-05	87	0.00132494	1916	0.0305239	2062	0.00869053
TRBV15	152995	1.94975	108	0.00142418	552555	6.64759	461158	9.05561	1166816	4.04655		3045	0.0560966	11762	0.2156	14521	0.221143	376976	6.00563	406304	1.71241
TRBV24	2377	0.0302922	843	0.0111165	139	0.00167226	4098	0.0804711	7457	0.0258611		387	0.00712952	341	0.00625061	367	0.00558911	776	0.0123625	1871	0.00788554
TRBV16	294599	3.75434	202	0.00266374	667570	8.03129	193205	3.79391	1155576	4.00757		9979	0.183838	72266	1.32465	79683	1.21351	934511	14.8878	1096439	4.62106
TRBV20	969	0.0123488	11	0.000145055	670	0.00806053	7401	0.145331	9051	0.0313891		297	0.00547149	326	0.00597566	701	0.0106757	867	0.0138122	2191	0.00923421
TRBV26	172954	2.20411	153526	2.02452	51269	0.616799	123029	2.41588	500778	1.73671		14326	0.263921	14966	0.27433	10859	0.165374	60652	0.966251	100803	0.424845
TRBV31	553124	7.04895	302803	3.99301	266078	3.20109	288558	5.66632	1410563	4.89187		296906	5.46976	281053	5.15177	186216	2.83592	112812	1.79722	876987	3.69616
TRBV1	2311460	29.457	3820042	50.3742	2559371	30.7909	1786392	35.0788	10477265	36.3354		2156292	39.7244	2337883	42.8539	2832253	43.1329	1821005	29.0105	9147433	38.5529
TRBV4	481	0.00612981	185	0.00243956	4036	0.0485556	3484	0.0684142	8186	0.0283893		5369	0.0989106	6133	0.112419	11881	0.180938	9623	0.153305	33006	0.139107
TRBV13-3	503828	6.42073	1510	0.0199121	949785	11.4265	320103	6.28576	1775226	6.15653		762535	14.0478	652582	11.962	770913	11.7404	97591	1.55473	2283621	9.62457
TRBV5	1666368	21.236	2200939	29.0234	1274539	15.3335	639269	12.5531	5781115	20.0491		1008578	18.5806	1075137	19.7075	1231146	18.7494	1221438	19.4588	4536299	19.1187
TRBV14	12888	0.164243	57	0.000751648	21413	0.257612	218355	4.28777	252713	0.876415		8719	0.160626	29518	0.541072	40003	0.609213	90817	1.44681	169057	0.712509
TRBV29	28670	0.365367	27661	0.36476	8270	0.0994934	210265	4.12891	274866	0.953242		14707	0.27094	5812	0.106535	7827	0.119199	8453	0.134665	36799	0.155093
TRBV3	47883	0.610215	207777	2.73992	66119	0.795454	103286	2.02819	425065	1.47414		14210	0.261784	15308	0.280599	16827	0.256262	92032	1.46617	138377	0.583205
Sum	7846900	100	7583333	100	8312112	100	5092510	100	28834855	100		5428134	100	5455467	100	6566339	100	6277045	100	23726985	100

## Sheet: Tcrb J gene
	Ctrl group											MRSA group
Gene	Sample 1		Sample 2		Sample 3		Sample 4		Total			Sample 1		Sample 2		Sample 3		Sample 4		Total
	Reads	Percentage(%)	Reads	Percentage(%)	Reads	Percentage(%)	Reads	Percentage(%)	Reads	Percentage(%)		Reads	Percentage(%)	Reads	Percentage(%)	Reads	Percentage(%)	Reads	Percentage(%)	Reads	Percentage(%)
TRBJ1-3	316735	4.03643	78298	1.0325	322712	3.88243	178374	3.50267	896119	3.10776		184806	3.4046	192723	3.53266	263015	4.0055	254391	4.05272	894935	3.7718
TRBJ2-5	1101713	14.0401	1450549	19.1281	861965	10.37	462844	9.08872	3877071	13.4458		955471	17.6022	839219	15.3831	808154	12.3075	760551	12.1164	3363395	14.1754
TRBJ1-5	163442	2.08289	137553	1.81389	222720	2.67946	107293	2.10688	631008	2.18835		154521	2.84667	190786	3.49715	197071	3.00123	189900	3.02531	732278	3.08627
TRBJ2-2	601807	7.66936	520865	6.86855	424489	5.10687	323074	6.3441	1870235	6.48602		316890	5.83792	367818	6.74219	324155	4.93662	326390	5.19974	1335253	5.62757
TRBJ1-6	201903	2.57303	543621	7.16863	220604	2.65401	137676	2.7035	1103804	3.82802		567948	10.463	251237	4.60523	231202	3.52102	280199	4.46387	1330586	5.6079
TRBJ1-2	238416	3.03835	388122	5.11809	488821	5.88083	178477	3.5047	1293836	4.48706		207249	3.81805	218281	4.00114	342093	5.2098	344753	5.49228	1112376	4.68823
TRBJ2-6	0	0	0	0	0	0	1	1.96367e-05	1	3.46803e-06		0	0	0	0	4	6.09167e-05	0	0	4	1.68584e-05
TRBJ1-1	1386738	17.6724	698625	9.21264	961424	11.5665	337385	6.62512	3384172	11.7364		406318	7.48541	559909	10.2633	802216	12.2171	587158	9.35405	2355601	9.92794
TRBJ2-3	967745	12.3328	1060742	13.9878	799749	9.62149	467898	9.18796	3296134	11.4311		655058	12.0678	691616	12.6775	607856	9.25715	502711	8.00872	2457241	10.3563
TRBJ2-1	895286	11.4094	1799572	23.7306	809612	9.74015	746643	14.6616	4251113	14.743		864832	15.9324	738795	13.5423	621949	9.47178	760193	12.1107	2985769	12.5839
TRBJ2-4	597329	7.61229	862287	11.3708	658543	7.92269	326635	6.41403	2444794	8.47861		403434	7.43228	449631	8.24184	576858	8.78508	612779	9.76222	2042702	8.60919
TRBJ1-4	544090	6.93382	36104	0.476097	752002	9.04706	1242276	24.3942	2574472	8.92833		231306	4.26124	283190	5.19094	368168	5.6069	365029	5.8153	1247693	5.25854
TRBJ2-7	831696	10.599	6995	0.0922418	1789471	21.5285	583934	11.4665	3212096	11.1396		480301	8.84836	672262	12.3227	1423598	21.6802	1292991	20.5987	3869152	16.307
Sum	7846900	100	7583333	100	8312112	100	5092510	100	28834855	100		5428134	100	5455467	100	6566339	100	6277045	100	23726985	100

## Sheet: Tcrd V gene
	Ctrl group											MRSA group
Gene	Sample1		Sample2		Sample3		Sample4		Total			Sample1		Sample2		Sample3		Sample4		Total
	Reads	Percentage(%)	Reads	Percentage(%)	Reads	Percentage(%)	Reads	Percentage(%)	Reads	Percentage(%)		Reads	Percentage(%)	Reads	Percentage(%)	Reads	Percentage(%)	Reads	Percentage(%)	Reads	Percentage(%)
TRDV5	4434721	68.688	4294859	64.1488	3171501	53.9604	4902337	63.4409	16803418	62.8016		3617058	56.4045	3735498	61.6429	3969431	63.4529	3996009	66.1306	15317996	61.8386
TRDV2-2	1235813	19.1411	1123375	16.7789	1880448	31.9942	1902647	24.622	6142283	22.9564		1669778	26.0386	1225387	20.2213	1019032	16.2896	1277266	21.1377	5191463	20.9579
TRDV1	546351	8.46226	636492	9.50676	213273	3.62866	40118	0.519165	1436234	5.36782		601697	9.38289	555776	9.17138	724371	11.5793	251798	4.16705	2133642	8.6135
TRDV12	60	0.000929322	351591	5.25143	480625	8.17742	249030	3.22268	1081306	4.04131		295274	4.60451	256287	4.22923	340758	5.44715	293839	4.86279	1186158	4.78851
TRDV7	233161	3.61136	282847	4.22465	117166	1.99348	223911	2.89762	857085	3.2033		210973	3.28992	227081	3.74727	130140	2.08034	127463	2.10941	695657	2.80836
TRDV6D-2	6059	0.093846	5533	0.0826419	14393	0.244885	17209	0.222701	43194	0.161435		17379	0.271009	6339	0.104606	9529	0.152325	13437	0.222371	46684	0.188463
TRDV11	9	0.000139398	9	0.000134426	10	0.000170141	184271	2.38464	184299	0.688805		5	7.79702e-05	52704	0.869718	62179	0.993955	49868	0.825274	164756	0.665119
TRDV9	5	7.74435e-05	3	4.48085e-05	5	8.50707e-05	207486	2.68506	207499	0.775513		6	9.35642e-05	3	4.95058e-05	7	0.000111898	32112	0.531427	32128	0.1297
TRDV4	90	0.00139398	116	0.0017326	0	0	298	0.0038564	504	0.00188366		380	0.00592573	469	0.00773941	164	0.0026216	673	0.0111376	1686	0.00680637
TRDV2-1	10	0.000154887	277	0.00413732	1	1.70141e-05	6	7.76456e-05	294	0.0010988		93	0.00145025	296	0.00488457	66	0.00105504	0	0	455	0.00183683
TRDV6-1	25	0.000387217	46	0.000687064	20	0.000340283	86	0.00111292	177	0.000661525		52	0.00081089	46	0.000759089	27	0.000431605	121	0.00200245	246	0.0009931
TRDV6D-1	18	0.000278797	5	7.46809e-05	22	0.000374311	8	0.000103528	53	0.000198084		12	0.000187128	3	4.95058e-05	5	7.99269e-05	12	0.00019859	32	0.000129184
TRDV8	0	0	0	0	0	0	6	7.76456e-05	6	2.24246e-05		0	0	8	0.000132015	5	7.99269e-05	0	0	13	5.24809e-05
Sum	6456322	100	6695153	100	5877464	100	7727413	100	26756352	100		6412707	100	6059897	100	6255714	100	6042598	100	24770916	100

## Sheet: Tcrd J gene
	Ctrl group											MRSA group
Gene	Sample1		Sample2		Sample3		Sample4		Total			Sample1		Sample2		Sample3		Sample4		Total
	Reads	Percentage(%)	Reads	Percentage(%)	Reads	Percentage(%)	Reads	Percentage(%)	Reads	Percentage(%)		Reads	Percentage(%)	Reads	Percentage(%)	Reads	Percentage(%)	Reads	Percentage(%)	Reads	Percentage(%)
TRDJ1	6456200	99.9981	6695008	99.9978	5877461	99.9999	7727048	99.9953	26755717	99.9976		6406778	99.9075	6058382	99.975	6213402	99.3236	6041670	99.9846	24720232	99.7954
TRDJ2	122	0.00188962	145	0.00216575	3	5.10424e-05	365	0.00472344	635	0.00237327		5929	0.0924571	1515	0.0250004	42312	0.676374	928	0.0153576	50684	0.204611
Sum	6456322	100	6695153	100	5877464	100	7727413	1	26756352	100		6412707	100	6059897	100	6255714	100	6042598	100	24770916	100
