# Supplementary material for: T Cell Receptor Immune Repertoires Are Promptly Reconstituted After Methicillin-Resistant Staphylococcus aureus Infection
Source: Front Microbiol. 2019 Aug 30;10:2012. doi: 10.3389/fmicb.2019.02012 (PMC6730595; doi:10.3389/fmicb.2019.02012)
Supplement: TABLE S3 — The distribution of V-J and V-D-J combinations in each sample. [file Table_3.XLSX]

## Sheet: Tcrb V-J combination
Ctrl group																				MRSA group
Sample1					Sample2					Sample3					Sample4					Sample1					Sample2					Sample3					Sample4
V-J combination		Reads	Percentage(%)		V-J combination		Reads	Percentage(%)		V-J combination		Reads	Percentage(%)		V-J combination		Reads	Percentage(%)		V-J combination		Reads	Percentage(%)		V-J combination		Reads	Percentage(%)		V-J combination		Reads	Percentage(%)		V-J combination		Reads	Percentage(%)
TRBV1	TRBJ1-1	603468	7.69053		TRBV5	TRBJ2-5	841383	11.0952		TRBV1	TRBJ2-7	802972	9.66026		TRBV1	TRBJ1-4	1056238	20.741		TRBV1	TRBJ1-6	441453	8.13268		TRBV1	TRBJ2-5	414636	7.60038		TRBV1	TRBJ2-7	609075	9.27572		TRBV1	TRBJ2-7	357587	5.69674
TRBV5	TRBJ2-1	365714	4.66062		TRBV1	TRBJ2-4	711053	9.37652		TRBV1	TRBJ1-1	297446	3.57846		TRBV14	TRBJ2-1	147276	2.89201		TRBV1	TRBJ2-5	348589	6.42189		TRBV1	TRBJ2-1	315611	5.78522		TRBV1	TRBJ1-1	407447	6.20509		TRBV5	TRBJ2-7	279199	4.44794
TRBV1	TRBJ2-5	338978	4.3199		TRBV1	TRBJ2-1	677963	8.94017		TRBV1	TRBJ2-1	236197	2.8416		TRBV5	TRBJ2-1	123829	2.43159		TRBV1	TRBJ2-1	317056	5.84098		TRBV1	TRBJ1-1	279840	5.12953		TRBV1	TRBJ2-5	357048	5.43755		TRBV1	TRBJ2-1	231451	3.68726
TRBV5	TRBJ1-1	320349	4.08249		TRBV5	TRBJ2-3	552136	7.28091		TRBV1	TRBJ1-4	234094	2.8163		TRBV1	TRBJ2-1	118414	2.32526		TRBV5	TRBJ2-1	252177	4.64574		TRBV1	TRBJ2-4	239614	4.39218		TRBV5	TRBJ2-7	279630	4.25854		TRBV1	TRBJ2-5	219280	3.49336
TRBV13-1	TRBJ2-7	274400	3.49692		TRBV1	TRBJ2-5	546748	7.20986		TRBV5	TRBJ2-5	219720	2.64337		TRBV5	TRBJ2-5	114749	2.25329		TRBV5	TRBJ2-5	224304	4.13225		TRBV1	TRBJ2-3	239528	4.3906		TRBV1	TRBJ2-1	266841	4.06377		TRBV1	TRBJ1-1	177027	2.82023
TRBV5	TRBJ2-5	272767	3.47611		TRBV1	TRBJ2-2	511437	6.74422		TRBV5	TRBJ2-7	203249	2.44521		TRBV15	TRBJ2-7	102632	2.01535		TRBV1	TRBJ2-3	182422	3.36068		TRBV5	TRBJ2-1	224610	4.11715		TRBV1	TRBJ2-3	241728	3.68132		TRBV16	TRBJ2-7	165843	2.64206
TRBV1	TRBJ2-3	270814	3.45122		TRBV13-1	TRBJ2-1	496168	6.54288		TRBV1	TRBJ2-3	198929	2.39324		TRBV1	TRBJ2-5	92767	1.82164		TRBV1	TRBJ1-1	179028	3.29815		TRBV5	TRBJ2-5	202299	3.70819		TRBV1	TRBJ2-4	236662	3.60417		TRBV1	TRBJ2-4	163508	2.60486
TRBV1	TRBJ2-4	234412	2.98732		TRBV1	TRBJ2-3	461246	6.08237		TRBV1	TRBJ2-4	167305	2.01279		TRBV1	TRBJ2-3	89606	1.75956		TRBV1	TRBJ2-4	155998	2.87388		TRBV5	TRBJ2-3	191191	3.50458		TRBV5	TRBJ2-5	187532	2.85596		TRBV5	TRBJ2-5	152510	2.42965
TRBV13-1	TRBJ2-5	195605	2.49277		TRBV30	TRBJ2-1	363092	4.78803		TRBV5	TRBJ1-1	158055	1.9015		TRBV15	TRBJ2-3	85351	1.67601		TRBV13-3	TRBJ2-5	142076	2.6174		TRBV1	TRBJ2-2	172079	3.15425		TRBV13-2	TRBJ2-7	167069	2.54432		TRBV16	TRBJ2-5	145676	2.32077
TRBV1	TRBJ2-1	188882	2.40709		TRBV1	TRBJ1-6	346194	4.5652		TRBV1	TRBJ2-5	151408	1.82153		TRBV1	TRBJ1-1	80955	1.58969		TRBV5	TRBJ2-3	141787	2.61208		TRBV1	TRBJ1-6	158248	2.90072		TRBV1	TRBJ1-4	166381	2.53385		TRBV5	TRBJ1-1	134991	2.15055
TRBV5	TRBJ2-2	187173	2.38531		TRBV1	TRBJ1-1	341028	4.49707		TRBV5	TRBJ2-1	145347	1.74862		TRBV5	TRBJ2-3	78591	1.54327		TRBV13-3	TRBJ2-1	131858	2.42916		TRBV13-1	TRBJ2-7	156536	2.86934		TRBV5	TRBJ1-1	145890	2.22179		TRBV13-2	TRBJ2-7	132121	2.10483
TRBV13-1	TRBJ2-1	186163	2.37244		TRBV5	TRBJ1-2	287444	3.79047		TRBV1	TRBJ2-2	140691	1.6926		TRBV1	TRBJ2-4	69034	1.3556		TRBV1	TRBJ2-2	131241	2.41779		TRBV31	TRBJ2-7	140709	2.57923		TRBV5	TRBJ2-1	130910	1.99365		TRBV5	TRBJ2-1	131762	2.09911
TRBV13-2	TRBJ1-1	180344	2.29828		TRBV31	TRBJ1-1	281137	3.7073		TRBV13-3	TRBJ1-1	140421	1.68935		TRBV29	TRBJ2-7	68262	1.34044		TRBV1	TRBJ2-7	116293	2.14241		TRBV1	TRBJ2-7	135230	2.4788		TRBV13-3	TRBJ2-7	127767	1.94579		TRBV1	TRBJ1-6	128056	2.04007
TRBV31	TRBJ2-5	167011	2.12837		TRBV5	TRBJ2-1	254661	3.35817		TRBV13-3	TRBJ2-7	135616	1.63155		TRBV12-1	TRBJ2-7	66834	1.3124		TRBV13-3	TRBJ2-3	107195	1.9748		TRBV1	TRBJ1-4	112905	2.06958		TRBV1	TRBJ2-2	117121	1.78366		TRBV1	TRBJ1-4	107825	1.71777
TRBV13-3	TRBJ2-3	159913	2.03791		TRBV5	TRBJ1-6	176430	2.32655		TRBV13-2	TRBJ2-7	133454	1.60554		TRBV5	TRBJ2-7	66767	1.31108		TRBV13-2	TRBJ2-5	94603	1.74283		TRBV1	TRBJ1-3	107163	1.96432		TRBV1	TRBJ1-3	115532	1.75946		TRBV16	TRBJ2-1	107268	1.70889
TRBV13-2	TRBJ1-4	154607	1.97029		TRBV1	TRBJ1-5	130766	1.72439		TRBV13-1	TRBJ2-7	132878	1.59861		TRBV15	TRBJ2-1	66076	1.29751		TRBV31	TRBJ2-3	90195	1.66162		TRBV1	TRBJ1-5	100811	1.84789		TRBV1	TRBJ1-6	111792	1.7025		TRBV16	TRBJ2-4	106610	1.69841
TRBV5	TRBJ2-3	154554	1.96962		TRBV26	TRBJ2-4	90397	1.19205		TRBV15	TRBJ2-7	118072	1.42048		TRBV1	TRBJ2-2	65315	1.28257		TRBV13-1	TRBJ2-7	87522	1.61238		TRBV13-3	TRBJ2-3	98822	1.81143		TRBV5	TRBJ2-3	109155	1.66234		TRBV1	TRBJ2-3	105974	1.68828
TRBV1	TRBJ1-4	152977	1.94952		TRBV1	TRBJ1-3	66101	0.871662		TRBV13-3	TRBJ1-4	117722	1.41627		TRBV13-3	TRBJ2-7	63655	1.24997		TRBV1	TRBJ1-5	85309	1.57161		TRBV5	TRBJ2-2	97248	1.78258		TRBV1	TRBJ1-2	107722	1.64052		TRBV12-1	TRBJ2-7	105462	1.68012
TRBV13-3	TRBJ1-1	142598	1.81725		TRBV5	TRBJ1-1	62742	0.827367		TRBV16	TRBJ2-7	117394	1.41232		TRBV1	TRBJ1-6	56658	1.11258		TRBV13-2	TRBJ2-4	81698	1.50508		TRBV13-3	TRBJ2-7	88214	1.61698		TRBV1	TRBJ1-5	94901	1.44527		TRBV5	TRBJ2-3	97697	1.55642
TRBV1	TRBJ1-3	127463	1.62437		TRBV26	TRBJ1-2	59757	0.788004		TRBV16	TRBJ2-5	116478	1.4013		TRBV13-2	TRBJ2-4	55058	1.08116		TRBV5	TRBJ1-1	81020	1.49259		TRBV5	TRBJ1-1	86272	1.58139		TRBV13-3	TRBJ2-4	87242	1.32862		TRBV1	TRBJ1-2	94958	1.51278
TRBV1	TRBJ2-2	117131	1.4927		TRBV3	TRBJ2-5	52107	0.687125		TRBV5	TRBJ1-4	106050	1.27585		TRBV31	TRBJ2-3	54913	1.07831		TRBV13-2	TRBJ2-7	77623	1.43001		TRBV13-3	TRBJ2-1	72114	1.32187		TRBV5	TRBJ2-4	85576	1.30325		TRBV16	TRBJ1-1	92070	1.46677
TRBV1	TRBJ1-6	113227	1.44295		TRBV3	TRBJ1-2	39798	0.524809		TRBV13-3	TRBJ1-2	104648	1.25898		TRBV15	TRBJ2-2	54897	1.07799		TRBV5	TRBJ2-2	76702	1.41305		TRBV13-1	TRBJ1-1	66941	1.22704		TRBV13-3	TRBJ2-3	85011	1.29465		TRBV1	TRBJ1-3	91450	1.4569
TRBV13-2	TRBJ2-7	112229	1.43023		TRBV3	TRBJ2-3	34937	0.460708		TRBV13-1	TRBJ1-1	103578	1.24611		TRBV13-2	TRBJ2-7	54543	1.07104		TRBV1	TRBJ1-4	76585	1.41089		TRBV13-3	TRBJ1-1	64705	1.18606		TRBV13-1	TRBJ2-7	84832	1.29192		TRBV1	TRBJ2-2	88071	1.40306
TRBV5	TRBJ2-7	105448	1.34382		TRBV3	TRBJ2-4	33962	0.447851		TRBV5	TRBJ2-3	102810	1.23687		TRBV5	TRBJ1-1	54502	1.07024		TRBV5	TRBJ2-7	71662	1.3202		TRBV13-3	TRBJ2-5	63109	1.1568		TRBV13-2	TRBJ1-1	80781	1.23023		TRBV13-2	TRBJ2-3	84139	1.34042
TRBV26	TRBJ2-4	102769	1.30968		TRBV1	TRBJ1-4	24997	0.329631		TRBV13-2	TRBJ2-4	101802	1.22474		TRBV12-1	TRBJ2-1	52467	1.03028		TRBV13-3	TRBJ2-7	69376	1.27808		TRBV1	TRBJ1-2	62218	1.14047		TRBV13-3	TRBJ2-5	78086	1.18919		TRBV5	TRBJ2-4	83200	1.32546
TRBV31	TRBJ2-7	100991	1.28702		TRBV5	TRBJ2-4	20062	0.264554		TRBV1	TRBJ1-2	101565	1.22189		TRBV5	TRBJ2-2	50871	0.998938		TRBV1	TRBJ1-3	65863	1.21336		TRBV5	TRBJ2-4	59777	1.09573		TRBV13-2	TRBJ2-4	74955	1.1415		TRBV15	TRBJ2-7	82007	1.30646
TRBV1	TRBJ2-7	100064	1.2752		TRBV3	TRBJ1-1	12924	0.170426		TRBV13-1	TRBJ2-3	100589	1.21015		TRBV5	TRBJ1-4	50786	0.997269		TRBV31	TRBJ2-5	64655	1.19111		TRBV5	TRBJ2-7	59729	1.09485		TRBV5	TRBJ1-4	70357	1.07148		TRBV13-2	TRBJ2-4	78115	1.24445
TRBV5	TRBJ1-4	97769	1.24596		TRBV3	TRBJ1-6	12161	0.160365		TRBV1	TRBJ1-3	95574	1.14982		TRBV1	TRBJ2-7	48257	0.947607		TRBV13-1	TRBJ2-3	62384	1.14927		TRBV13-3	TRBJ1-2	58921	1.08004		TRBV13-3	TRBJ1-2	70063	1.067		TRBV5	TRBJ2-2	76765	1.22295
TRBV13-2	TRBJ2-5	97389	1.24111		TRBV3	TRBJ1-4	9598	0.126567		TRBV13-3	TRBJ2-3	91784	1.10422		TRBV1	TRBJ1-3	43911	0.862266		TRBV13-2	TRBJ2-1	62277	1.1473		TRBV13-2	TRBJ2-7	54031	0.990401		TRBV5	TRBJ2-2	68501	1.04321		TRBV16	TRBJ2-3	74361	1.18465
TRBV13-2	TRBJ2-3	92851	1.18328		TRBV3	TRBJ1-3	9360	0.123429		TRBV13-2	TRBJ1-1	89272	1.074		TRBV1	TRBJ1-5	42625	0.837014		TRBV1	TRBJ1-2	56455	1.04004		TRBV5	TRBJ1-4	51969	0.952604		TRBV13-3	TRBJ2-1	68393	1.04157		TRBV5	TRBJ1-4	71877	1.14508
TRBV16	TRBJ2-7	92544	1.17937		TRBV29	TRBJ2-3	8692	0.11462		TRBV13-1	TRBJ2-4	88747	1.06768		TRBV31	TRBJ2-5	41479	0.81451		TRBV13-3	TRBJ1-4	54248	0.999386		TRBV13-3	TRBJ1-4	51274	0.939865		TRBV13-3	TRBJ1-1	68024	1.03595		TRBV16	TRBJ1-4	69166	1.10189
TRBV13-1	TRBJ2-3	88809	1.13177		TRBV31	TRBJ2-4	5966	0.0786725		TRBV13-2	TRBJ2-3	85989	1.0345		TRBV15	TRBJ2-5	37438	0.735158		TRBV5	TRBJ2-4	53989	0.994614		TRBV13-3	TRBJ2-4	49369	0.904945		TRBV13-2	TRBJ2-3	66322	1.01003		TRBV13-1	TRBJ2-4	62460	0.995054
TRBV13-1	TRBJ2-2	87829	1.11928		TRBV29	TRBJ2-2	4789	0.0631517		TRBV13-3	TRBJ2-4	85608	1.02992		TRBV13-3	TRBJ2-3	36009	0.707097		TRBV13-3	TRBJ2-4	53505	0.985698		TRBV13-2	TRBJ2-3	45835	0.840166		TRBV13-2	TRBJ2-5	65205	0.993019		TRBV5	TRBJ1-6	59881	0.953968
TRBV31	TRBJ2-2	81769	1.04205		TRBV31	TRBJ2-5	4327	0.0570593		TRBV13-3	TRBJ2-5	84701	1.01901		TRBV31	TRBJ2-1	35718	0.701383		TRBV13-3	TRBJ1-1	50129	0.923503		TRBV13-3	TRBJ2-2	44826	0.821671		TRBV13-3	TRBJ2-2	63299	0.963992		TRBV13-2	TRBJ2-1	56285	0.89668
TRBV13-2	TRBJ2-4	77220	0.984083		TRBV29	TRBJ1-6	4005	0.0528132		TRBV13-1	TRBJ1-4	84679	1.01874		TRBV13-3	TRBJ1-1	34906	0.685438		TRBV13-1	TRBJ2-5	49041	0.90346		TRBV13-1	TRBJ2-3	38998	0.714843		TRBV31	TRBJ2-7	61877	0.942336		TRBV13-2	TRBJ1-2	55941	0.8912
TRBV31	TRBJ2-3	74055	0.943748		TRBV29	TRBJ1-5	3969	0.0523385		TRBV16	TRBJ2-1	83443	1.00387		TRBV26	TRBJ2-1	34245	0.672458		TRBV13-2	TRBJ2-3	48357	0.890859		TRBV13-1	TRBJ2-4	38663	0.708702		TRBV13-1	TRBJ1-1	57702	0.878755		TRBV1	TRBJ1-5	55818	0.88924
TRBV13-2	TRBJ2-1	72673	0.926136		TRBV31	TRBJ1-6	3905	0.0514945		TRBV13-1	TRBJ2-5	82545	0.993069		TRBV13-3	TRBJ2-1	34140	0.670396		TRBV13-3	TRBJ1-3	48349	0.890711		TRBV5	TRBJ1-5	37368	0.684964		TRBV13-2	TRBJ2-1	57443	0.87481		TRBV16	TRBJ2-2	54499	0.868227
TRBV13-2	TRBJ1-6	61945	0.78942		TRBV29	TRBJ2-5	3885	0.0512308		TRBV5	TRBJ2-4	79036	0.950853		TRBV15	TRBJ2-4	33290	0.653705		TRBV13-1	TRBJ1-1	46314	0.853221		TRBV31	TRBJ2-5	36859	0.675634		TRBV13-2	TRBJ1-2	56341	0.858028		TRBV15	TRBJ2-1	53218	0.847819
TRBV13-3	TRBJ1-4	60951	0.776753		TRBV3	TRBJ2-1	2745	0.0361978		TRBV16	TRBJ1-1	77105	0.927622		TRBV15	TRBJ1-1	32078	0.629905		TRBV13-1	TRBJ1-2	42690	0.786458		TRBV13-2	TRBJ2-4	36409	0.667386		TRBV13-1	TRBJ2-4	55848	0.85052		TRBV12-1	TRBJ2-1	52429	0.83525
TRBV13-2	TRBJ1-3	56641	0.721826		TRBV1	TRBJ2-7	2321	0.0306066		TRBV13-1	TRBJ1-2	75482	0.908097		TRBV13-3	TRBJ2-2	30524	0.59939		TRBV13-1	TRBJ2-1	42200	0.777431		TRBV13-2	TRBJ1-4	36336	0.666047		TRBV5	TRBJ1-3	55015	0.837834		TRBV5	TRBJ1-3	51507	0.820561
TRBV13-3	TRBJ1-5	54463	0.69407		TRBV12-1	TRBJ2-7	2305	0.0303956		TRBV15	TRBJ2-3	72192	0.868516		TRBV13-1	TRBJ2-1	30272	0.594442		TRBV5	TRBJ1-6	40201	0.740604		TRBV13-1	TRBJ2-5	34521	0.632778		TRBV13-1	TRBJ2-3	53271	0.811274		TRBV13-2	TRBJ1-1	48291	0.769327
TRBV31	TRBJ1-2	53241	0.678497		TRBV5	TRBJ2-2	2192	0.0289055		TRBV13-1	TRBJ2-1	71974	0.865893		TRBV16	TRBJ2-5	29534	0.57995		TRBV13-1	TRBJ2-4	38432	0.708015		TRBV16	TRBJ2-5	32597	0.597511		TRBV13-3	TRBJ1-4	48028	0.731427		TRBV5	TRBJ1-2	48106	0.76638
TRBV5	TRBJ1-2	51533	0.656731		TRBV29	TRBJ2-1	2149	0.0283385		TRBV16	TRBJ2-3	71250	0.857183		TRBV13-3	TRBJ1-2	28829	0.566106		TRBV13-2	TRBJ1-1	37612	0.692908		TRBV13-2	TRBJ1-1	32432	0.594486		TRBV13-1	TRBJ1-2	47935	0.730011		TRBV16	TRBJ1-2	46652	0.743216
TRBV1	TRBJ1-5	51432	0.655444		TRBV31	TRBJ2-3	1748	0.0230506		TRBV13-2	TRBJ2-5	71054	0.854825		TRBV13-2	TRBJ2-5	28605	0.561707		TRBV13-3	TRBJ1-2	36957	0.680842		TRBV13-2	TRBJ2-1	31518	0.577732		TRBV5	TRBJ1-6	40482	0.616508		TRBV13-2	TRBJ2-5	44649	0.711306
TRBV16	TRBJ2-3	48302	0.615555		TRBV31	TRBJ2-1	1638	0.0216		TRBV1	TRBJ1-5	70784	0.851577		TRBV13-2	TRBJ2-1	28386	0.557407		TRBV31	TRBJ2-1	35746	0.658532		TRBV31	TRBJ2-3	31256	0.57293		TRBV30	TRBJ2-7	40318	0.61401		TRBV13-2	TRBJ1-6	40735	0.648952
TRBV5	TRBJ2-4	45059	0.574227		TRBV5	TRBJ1-3	1367	0.0180264		TRBV5	TRBJ1-3	70293	0.84567		TRBV29	TRBJ2-1	27036	0.530897		TRBV13-3	TRBJ2-2	34204	0.630124		TRBV13-2	TRBJ1-2	30923	0.566826		TRBV13-1	TRBJ2-1	37488	0.570912		TRBV15	TRBJ2-5	40021	0.637577
TRBV13-3	TRBJ1-3	44438	0.566313		TRBV31	TRBJ1-5	1239	0.0163385		TRBV13-2	TRBJ2-1	69922	0.841206		TRBV13-1	TRBJ2-7	26995	0.530092		TRBV13-2	TRBJ1-2	34176	0.629609		TRBV13-1	TRBJ1-2	30580	0.560539		TRBV31	TRBJ2-5	34440	0.524493		TRBV12-1	TRBJ2-5	39946	0.636382
TRBV16	TRBJ2-4	44423	0.566122		TRBV5	TRBJ1-5	1044	0.013767		TRBV15	TRBJ2-1	69013	0.83027		TRBV5	TRBJ2-4	25662	0.503917		TRBV13-2	TRBJ1-4	33569	0.618426		TRBV13-1	TRBJ1-6	28780	0.527544		TRBV13-2	TRBJ1-5	34145	0.520001		TRBV13-1	TRBJ2-1	39849	0.634837
TRBV30	TRBJ2-4	43518	0.554588		TRBV31	TRBJ2-2	862	0.011367		TRBV13-3	TRBJ2-1	66215	0.796609		TRBV13-2	TRBJ2-3	25228	0.495394		TRBV13-1	TRBJ1-4	31726	0.584473		TRBV13-3	TRBJ1-3	26805	0.491342		TRBV13-2	TRBJ1-4	33520	0.510482		TRBV15	TRBJ2-3	39658	0.631794
TRBV15	TRBJ2-3	40554	0.516816		TRBV26	TRBJ2-5	859	0.0113275		TRBV5	TRBJ1-2	65847	0.792181		TRBV13-3	TRBJ1-3	25128	0.493431		TRBV13-2	TRBJ2-2	29424	0.542065		TRBV30	TRBJ2-3	25219	0.46227		TRBV13-3	TRBJ1-3	32592	0.49635		TRBV15	TRBJ1-1	39277	0.625724
TRBV13-2	TRBJ2-2	39783	0.50699		TRBV31	TRBJ2-7	856	0.0112879		TRBV31	TRBJ2-7	65707	0.790497		TRBV16	TRBJ2-2	24846	0.487893		TRBV5	TRBJ1-4	27891	0.513823		TRBV31	TRBJ2-1	25057	0.459301		TRBV13-1	TRBJ2-5	31495	0.479643		TRBV15	TRBJ2-4	39184	0.624243
TRBV31	TRBJ1-1	39045	0.497585		TRBV5	TRBJ2-7	841	0.0110901		TRBV13-2	TRBJ1-4	62648	0.753695		TRBV16	TRBJ1-1	24693	0.484889		TRBV30	TRBJ2-7	26690	0.491698		TRBV5	TRBJ1-6	24751	0.453692		TRBV5	TRBJ1-2	31058	0.472988		TRBV13-2	TRBJ1-5	39088	0.622713
TRBV15	TRBJ1-1	39027	0.497356		TRBV26	TRBJ2-3	794	0.0104703		TRBV1	TRBJ1-6	62406	0.750784		TRBV3	TRBJ2-5	24026	0.471791		TRBV13-2	TRBJ1-3	25241	0.465003		TRBV30	TRBJ2-1	24074	0.441282		TRBV13-2	TRBJ2-2	27440	0.417889		TRBV13-2	TRBJ1-4	38048	0.606145
TRBV13-3	TRBJ1-2	38396	0.489314		TRBV31	TRBJ1-3	705	0.0092967		TRBV5	TRBJ2-2	54762	0.658822		TRBV12-1	TRBJ2-4	23837	0.46808		TRBV13-1	TRBJ1-3	23938	0.440999		TRBV13-1	TRBJ2-1	22560	0.41353		TRBV5	TRBJ1-5	27039	0.411782		TRBV16	TRBJ1-3	37691	0.600458
TRBV5	TRBJ1-5	37101	0.472811		TRBV5	TRBJ1-4	637	0.0084		TRBV13-3	TRBJ2-2	54545	0.656211		TRBV16	TRBJ2-7	23599	0.463406		TRBV31	TRBJ1-6	22384	0.41237		TRBV5	TRBJ1-3	21781	0.399251		TRBV13-1	TRBJ1-3	24117	0.367282		TRBV30	TRBJ2-7	37461	0.596794
TRBV16	TRBJ2-2	35031	0.446431		TRBV13-1	TRBJ2-2	609	0.00803077		TRBV15	TRBJ1-4	54483	0.655465		TRBV26	TRBJ1-2	23280	0.457142		TRBV13-3	TRBJ1-6	21700	0.399769		TRBV13-1	TRBJ1-3	18872	0.345928		TRBV13-2	TRBJ1-6	24026	0.365896		TRBV13-1	TRBJ1-1	36611	0.583252
TRBV31	TRBJ1-3	29408	0.374772		TRBV26	TRBJ2-1	516	0.0068044		TRBV15	TRBJ1-1	53551	0.644253		TRBV5	TRBJ1-2	23270	0.456946		TRBV31	TRBJ2-7	20375	0.375359		TRBV13-3	TRBJ1-6	18684	0.342482		TRBV13-3	TRBJ1-6	23995	0.365424		TRBV31	TRBJ2-1	35901	0.571941
TRBV26	TRBJ2-3	28834	0.367457		TRBV13-3	TRBJ1-3	481	0.00634286		TRBV13-2	TRBJ1-2	52877	0.636144		TRBV13-3	TRBJ2-4	22955	0.45076		TRBV13-1	TRBJ2-2	18591	0.342493		TRBV13-1	TRBJ1-4	18425	0.337735		TRBV13-1	TRBJ1-4	23884	0.363734		TRBV13-1	TRBJ2-7	33975	0.541258
TRBV13-1	TRBJ1-4	28557	0.363927		TRBV13-1	TRBJ2-3	462	0.00609231		TRBV16	TRBJ2-4	50764	0.610723		TRBV1	TRBJ1-2	22612	0.444025		TRBV13-1	TRBJ1-6	18193	0.335161		TRBV5	TRBJ1-2	18142	0.332547		TRBV30	TRBJ2-1	23120	0.352099		TRBV5	TRBJ1-5	33943	0.540748
TRBV30	TRBJ2-2	26936	0.343269		TRBV26	TRBJ2-2	443	0.00584176		TRBV15	TRBJ2-2	48672	0.585555		TRBV14	TRBJ2-7	22551	0.442827		TRBV30	TRBJ2-3	16976	0.312741		TRBV13-2	TRBJ2-5	18074	0.331301		TRBV30	TRBJ2-3	22984	0.350028		TRBV31	TRBJ2-7	31955	0.509077
TRBV15	TRBJ2-1	26270	0.334782		TRBV13-1	TRBJ2-5	432	0.0056967		TRBV13-1	TRBJ1-3	46034	0.553818		TRBV16	TRBJ2-1	21951	0.431045		TRBV13-1	TRBJ1-5	16391	0.301964		TRBV13-2	TRBJ2-2	17877	0.32769		TRBV16	TRBJ2-7	20424	0.311041		TRBV13-2	TRBJ2-2	31279	0.498308
TRBV13-1	TRBJ2-4	25316	0.322624		TRBV13-1	TRBJ1-6	392	0.00516923		TRBV12-1	TRBJ2-7	45653	0.549235		TRBV5	TRBJ1-6	21693	0.425979		TRBV31	TRBJ1-2	16376	0.301687		TRBV30	TRBJ2-5	17674	0.323969		TRBV13-2	TRBJ1-3	19077	0.290527		TRBV12-1	TRBJ1-2	26685	0.42512
TRBV12-1	TRBJ2-7	25277	0.322127		TRBV13-2	TRBJ1-4	388	0.00511648		TRBV15	TRBJ2-5	45524	0.547683		TRBV31	TRBJ1-6	20983	0.412037		TRBV31	TRBJ2-4	15905	0.29301		TRBV13-1	TRBJ1-5	16705	0.306207		TRBV13-3	TRBJ1-5	18413	0.280415		TRBV15	TRBJ1-4	26021	0.414542
TRBV13-1	TRBJ1-1	24396	0.3109		TRBV30	TRBJ2-5	365	0.00481319		TRBV15	TRBJ2-4	45145	0.543123		TRBV16	TRBJ2-3	20910	0.410603		TRBV30	TRBJ2-5	15618	0.287723		TRBV13-3	TRBJ1-5	15739	0.2885		TRBV13-1	TRBJ2-2	16760	0.255241		TRBV30	TRBJ2-4	25685	0.409189
TRBV13-1	TRBJ1-2	24382	0.310721		TRBV13-1	TRBJ2-4	363	0.00478681		TRBV31	TRBJ2-3	40626	0.488757		TRBV29	TRBJ1-1	20802	0.408482		TRBV13-2	TRBJ1-5	15076	0.277738		TRBV30	TRBJ2-7	14714	0.269711		TRBV30	TRBJ1-1	16414	0.249972		TRBV12-1	TRBJ2-4	25366	0.404107
TRBV16	TRBJ1-1	24291	0.309562		TRBV26	TRBJ1-6	347	0.00457582		TRBV5	TRBJ1-5	39549	0.4758		TRBV15	TRBJ1-4	20777	0.407991		TRBV30	TRBJ2-1	14074	0.259279		TRBV30	TRBJ2-4	12780	0.23426		TRBV16	TRBJ2-5	15216	0.231727		TRBV13-1	TRBJ2-5	22520	0.358768
TRBV13-1	TRBJ1-3	23506	0.299558		TRBV13-1	TRBJ1-2	298	0.00392967		TRBV13-2	TRBJ2-2	37522	0.451414		TRBV31	TRBJ2-4	20681	0.406106		TRBV5	TRBJ1-3	13780	0.253863		TRBV31	TRBJ1-1	12506	0.229238		TRBV30	TRBJ2-5	15128	0.230387		TRBV26	TRBJ2-5	22127	0.352507
TRBV16	TRBJ1-4	23050	0.293747		TRBV13-1	TRBJ2-7	289	0.00381099		TRBV16	TRBJ1-2	36202	0.435533		TRBV29	TRBJ2-2	20160	0.395876		TRBV13-2	TRBJ1-6	13607	0.250675		TRBV13-1	TRBJ2-2	12486	0.228871		TRBV13-1	TRBJ1-5	13997	0.213163		TRBV13-1	TRBJ2-3	22013	0.35069
TRBV5	TRBJ1-6	22705	0.28935		TRBV13-1	TRBJ1-1	266	0.00350769		TRBV13-1	TRBJ1-6	35794	0.430625		TRBV31	TRBJ1-1	19815	0.389101		TRBV13-3	TRBJ1-5	12938	0.238351		TRBV12-1	TRBJ2-3	10646	0.195144		TRBV30	TRBJ2-4	13684	0.208396		TRBV12-1	TRBJ2-3	21829	0.347759
TRBV12-1	TRBJ2-1	18273	0.232869		TRBV30	TRBJ2-3	262	0.00345495		TRBV16	TRBJ1-4	35552	0.427713		TRBV13-2	TRBJ2-2	19491	0.382739		TRBV30	TRBJ2-2	12828	0.236324		TRBV30	TRBJ2-2	10520	0.192834		TRBV31	TRBJ2-1	13489	0.205426		TRBV3	TRBJ2-5	20432	0.325503
TRBV21	TRBJ1-2	15786	0.201175		TRBV31	TRBJ1-2	223	0.00294066		TRBV31	TRBJ2-5	35139	0.422745		TRBV31	TRBJ2-2	19453	0.381992		TRBV5	TRBJ1-2	12571	0.23159		TRBV13-2	TRBJ1-6	8276	0.151701		TRBV30	TRBJ2-2	13467	0.205091		TRBV13-1	TRBJ1-2	20184	0.321553
TRBV30	TRBJ2-5	14298	0.182212		TRBV31	TRBJ1-4	197	0.0025978		TRBV13-2	TRBJ1-6	33164	0.398984		TRBV31	TRBJ1-2	19227	0.377554		TRBV5	TRBJ1-5	12494	0.230171		TRBV31	TRBJ1-5	7100	0.130145		TRBV13-1	TRBJ1-6	12796	0.194873		TRBV14	TRBJ2-7	19530	0.311134
TRBV26	TRBJ2-2	13426	0.171099		TRBV1	TRBJ1-2	188	0.00247912		TRBV31	TRBJ1-4	31321	0.376812		TRBV31	TRBJ2-7	19104	0.375139		TRBV31	TRBJ2-2	10383	0.191281		TRBV13-2	TRBJ1-3	6838	0.125342		TRBV31	TRBJ2-3	11958	0.182111		TRBV15	TRBJ2-2	19144	0.304984
TRBV26	TRBJ2-1	13177	0.167926		TRBV30	TRBJ1-2	179	0.00236044		TRBV5	TRBJ1-6	29821	0.358766		TRBV13-2	TRBJ1-3	18551	0.36428		TRBV31	TRBJ1-5	8359	0.153994		TRBV14	TRBJ2-5	6197	0.113592		TRBV31	TRBJ1-6	10972	0.167095		TRBV12-1	TRBJ1-1	19135	0.304841
TRBV15	TRBJ1-4	13007	0.16576		TRBV4	TRBJ2-1	176	0.00232088		TRBV16	TRBJ2-2	28777	0.346206		TRBV13-2	TRBJ1-2	18285	0.359057		TRBV3	TRBJ2-5	6478	0.119341		TRBV31	TRBJ1-6	6074	0.111338		TRBV16	TRBJ1-1	9735	0.148256		TRBV16	TRBJ1-5	18227	0.290375
TRBV26	TRBJ1-2	12973	0.165326		TRBV26	TRBJ1-1	167	0.0022022		TRBV13-2	TRBJ1-3	27300	0.328436		TRBV3	TRBJ1-3	17918	0.35185		TRBV31	TRBJ1-4	5051	0.0930522		TRBV16	TRBJ2-7	5992	0.109835		TRBV31	TRBJ1-2	9302	0.141662		TRBV3	TRBJ2-7	17920	0.285485
TRBV1	TRBJ1-2	12612	0.160726		TRBV24	TRBJ2-1	156	0.00205714		TRBV13-3	TRBJ1-3	26919	0.323853		TRBV13-1	TRBJ2-3	17244	0.338615		TRBV31	TRBJ1-1	4998	0.0920758		TRBV16	TRBJ2-1	5909	0.108313		TRBV12-1	TRBJ2-7	9280	0.141327		TRBV13-3	TRBJ2-7	17797	0.283525
TRBV21	TRBJ1-5	12475	0.15898		TRBV13-3	TRBJ2-3	146	0.00192527		TRBV12-1	TRBJ2-1	24343	0.292862		TRBV29	TRBJ1-4	17113	0.336043		TRBV30	TRBJ1-6	3646	0.0671686		TRBV13-2	TRBJ1-5	5780	0.105949		TRBV31	TRBJ1-4	9166	0.139591		TRBV12-1	TRBJ1-3	16602	0.264488
TRBV15	TRBJ1-2	11640	0.148339		TRBV13-3	TRBJ2-7	143	0.00188571		TRBV12-1	TRBJ2-5	21189	0.254917		TRBV29	TRBJ2-3	16667	0.327285		TRBV26	TRBJ2-1	3452	0.0635946		TRBV30	TRBJ1-2	5632	0.103236		TRBV31	TRBJ2-2	9142	0.139225		TRBV16	TRBJ1-6	16448	0.262034
TRBV21	TRBJ1-3	11544	0.147115		TRBV24	TRBJ2-3	135	0.00178022		TRBV13-3	TRBJ1-5	20928	0.251777		TRBV13-2	TRBJ1-1	16477	0.323554		TRBV30	TRBJ1-3	2997	0.0552123		TRBV31	TRBJ1-2	5512	0.101036		TRBV31	TRBJ2-4	8802	0.134047		TRBV15	TRBJ1-3	15433	0.245864
TRBV16	TRBJ2-1	11394	0.145204		TRBV24	TRBJ2-2	134	0.00176703		TRBV13-3	TRBJ1-6	20678	0.24877		TRBV13-3	TRBJ2-5	16477	0.323554		TRBV26	TRBJ1-6	2996	0.0551939		TRBV16	TRBJ1-1	5448	0.0998631		TRBV14	TRBJ2-5	8714	0.132707		TRBV14	TRBJ2-5	15178	0.241802
TRBV16	TRBJ1-3	10914	0.139087		TRBV13-1	TRBJ1-5	133	0.00175385		TRBV16	TRBJ1-3	20667	0.248637		TRBV13-2	TRBJ1-4	16055	0.315267		TRBV16	TRBJ1-1	2942	0.0541991		TRBV12-1	TRBJ2-7	5419	0.0993316		TRBV31	TRBJ1-1	7970	0.121377		TRBV12-1	TRBJ1-4	14820	0.236098
TRBV15	TRBJ2-7	10520	0.134066		TRBV13-3	TRBJ2-1	130	0.00171429		TRBV13-2	TRBJ1-5	19479	0.234345		TRBV26	TRBJ2-5	16029	0.314756		TRBV12-1	TRBJ2-7	2720	0.0501093		TRBV16	TRBJ1-5	5383	0.0986717		TRBV30	TRBJ1-4	7688	0.117082		TRBV13-3	TRBJ1-2	14269	0.22732
TRBV15	TRBJ2-4	10443	0.133084		TRBV13-3	TRBJ1-1	121	0.0015956		TRBV13-1	TRBJ1-5	19173	0.230663		TRBV3	TRBJ2-1	16025	0.314678		TRBV29	TRBJ2-5	2626	0.0483776		TRBV31	TRBJ2-4	5081	0.0931359		TRBV14	TRBJ2-7	7537	0.114782		TRBV12-1	TRBJ2-2	14241	0.226874
TRBV3	TRBJ2-1	9394	0.119716		TRBV30	TRBJ2-4	119	0.00156923		TRBV13-1	TRBJ2-2	18394	0.221292		TRBV13-1	TRBJ2-4	15845	0.311143		TRBV31	TRBJ1-3	2479	0.0456695		TRBV31	TRBJ1-4	5047	0.0925127		TRBV16	TRBJ2-3	7342	0.111813		TRBV13-3	TRBJ2-3	13840	0.220486
TRBV13-2	TRBJ1-2	7704	0.0981789		TRBV26	TRBJ1-5	119	0.00156923		TRBV30	TRBJ2-5	17856	0.214819		TRBV13-3	TRBJ1-4	15795	0.310161		TRBV16	TRBJ2-5	2419	0.0445641		TRBV3	TRBJ2-5	4936	0.090478		TRBV16	TRBJ2-1	6841	0.104183		TRBV3	TRBJ2-1	13738	0.218861
TRBV12-1	TRBJ2-4	7206	0.0918324		TRBV24	TRBJ2-5	111	0.00146374		TRBV31	TRBJ1-1	17429	0.209682		TRBV13-1	TRBJ2-5	15754	0.309356		TRBV14	TRBJ2-5	2374	0.0437351		TRBV15	TRBJ2-1	4838	0.0886817		TRBV14	TRBJ2-1	5806	0.0884207		TRBV30	TRBJ2-1	13723	0.218622
TRBV3	TRBJ1-2	7179	0.0914884		TRBV30	TRBJ2-2	104	0.00137143		TRBV16	TRBJ1-5	17233	0.207324		TRBV31	TRBJ1-4	15369	0.301796		TRBV30	TRBJ1-2	2139	0.0394058		TRBV14	TRBJ2-2	4765	0.0873436		TRBV31	TRBJ1-3	5569	0.0848113		TRBV13-2	TRBJ1-3	13635	0.21722
TRBV13-1	TRBJ1-5	6315	0.0804776		TRBV13-2	TRBJ2-5	103	0.00135824		TRBV31	TRBJ2-1	17175	0.206626		TRBV12-1	TRBJ1-4	14572	0.286146		TRBV14	TRBJ2-7	2091	0.0385215		TRBV14	TRBJ1-1	4522	0.0828893		TRBV3	TRBJ2-5	5361	0.0816437		TRBV13-1	TRBJ2-2	13623	0.217029
TRBV3	TRBJ2-2	6259	0.079764		TRBV13-2	TRBJ2-2	97	0.00127912		TRBV12-1	TRBJ1-3	17023	0.204798		TRBV5	TRBJ1-5	14511	0.284948		TRBV26	TRBJ2-3	2088	0.0384663		TRBV16	TRBJ2-3	4197	0.076932		TRBV12-1	TRBJ1-2	5241	0.0798162		TRBV13-1	TRBJ1-4	13253	0.211134
TRBV5	TRBJ1-3	6196	0.0789611		TRBV13-2	TRBJ2-7	97	0.00127912		TRBV31	TRBJ1-2	15970	0.192129		TRBV29	TRBJ2-4	14269	0.280196		TRBV26	TRBJ1-2	2079	0.0383005		TRBV31	TRBJ1-3	3782	0.069325		TRBV3	TRBJ2-7	4714	0.0717904		TRBV13-3	TRBJ2-5	13107	0.208808
TRBV29	TRBJ2-3	6174	0.0786808		TRBV13-2	TRBJ1-2	96	0.00126593		TRBV15	TRBJ1-5	15466	0.186066		TRBV26	TRBJ2-4	14180	0.278448		TRBV16	TRBJ1-5	2019	0.0371951		TRBV16	TRBJ1-3	3769	0.0690867		TRBV16	TRBJ1-2	4653	0.0708614		TRBV30	TRBJ2-5	11906	0.189675
TRBV3	TRBJ1-1	5778	0.0736342		TRBV13-2	TRBJ2-4	96	0.00126593		TRBV31	TRBJ2-2	14279	0.171785		TRBV5	TRBJ1-3	14038	0.27566		TRBV3	TRBJ2-1	1899	0.0349844		TRBV14	TRBJ2-1	3762	0.0689583		TRBV30	TRBJ1-2	4041	0.0615411		TRBV13-1	TRBJ1-3	11703	0.186441
TRBV3	TRBJ1-4	5520	0.0703463		TRBV13-1	TRBJ1-4	95	0.00125275		TRBV30	TRBJ2-3	13770	0.165662		TRBV26	TRBJ1-1	14015	0.275208		TRBV29	TRBJ2-3	1897	0.0349476		TRBV16	TRBJ2-2	3604	0.0660622		TRBV30	TRBJ1-3	4025	0.0612975		TRBV13-3	TRBJ1-1	11248	0.179193
TRBV14	TRBJ1-4	5513	0.070257		TRBV13-2	TRBJ2-3	95	0.00125275		TRBV15	TRBJ1-3	13612	0.163761		TRBV12-1	TRBJ2-5	12546	0.246362		TRBV29	TRBJ2-7	1613	0.0297156		TRBV14	TRBJ2-7	3592	0.0658422		TRBV16	TRBJ1-4	3656	0.0556779		TRBV31	TRBJ2-5	10876	0.173266
TRBV29	TRBJ1-1	5172	0.0659114		TRBV13-3	TRBJ2-5	94	0.00123956		TRBV3	TRBJ2-7	13472	0.162077		TRBV15	TRBJ1-3	12291	0.241354		TRBV16	TRBJ1-2	1584	0.0291813		TRBV14	TRBJ1-4	3351	0.0614246		TRBV31	TRBJ1-5	3529	0.0537438		TRBV14	TRBJ2-1	10729	0.170924
TRBV16	TRBJ2-5	4346	0.0553849		TRBV3	TRBJ2-2	94	0.00123956		TRBV16	TRBJ1-6	12705	0.152849		TRBV16	TRBJ2-4	11867	0.233029		TRBV29	TRBJ2-1	1446	0.026639		TRBV30	TRBJ1-1	2679	0.0491067		TRBV16	TRBJ2-4	3469	0.05283		TRBV30	TRBJ1-1	10557	0.168184
TRBV29	TRBJ2-5	4160	0.0530146		TRBV13-1	TRBJ1-3	93	0.00122637		TRBV26	TRBJ2-7	12553	0.151021		TRBV31	TRBJ1-3	11857	0.232832		TRBV3	TRBJ1-6	1362	0.0250915		TRBV26	TRBJ2-7	2632	0.0482452		TRBV12-1	TRBJ2-4	3400	0.0517792		TRBV13-1	TRBJ1-5	10380	0.165364
TRBV3	TRBJ2-5	3893	0.0496119		TRBV13-2	TRBJ2-1	91	0.0012		TRBV30	TRBJ2-2	12175	0.146473		TRBV3	TRBJ2-3	11399	0.223839		TRBV14	TRBJ2-1	1326	0.0244283		TRBV26	TRBJ2-5	2324	0.0425995		TRBV15	TRBJ2-7	3370	0.0513224		TRBV30	TRBJ2-3	10132	0.161414
TRBV29	TRBJ2-2	3641	0.0464005		TRBV3	TRBJ1-5	89	0.00117363		TRBV12-1	TRBJ1-2	12016	0.14456		TRBV13-1	TRBJ1-1	10978	0.215571		TRBV21	TRBJ1-6	1308	0.0240967		TRBV12-1	TRBJ2-1	2299	0.0421412		TRBV16	TRBJ1-6	3275	0.0498756		TRBV15	TRBJ1-2	9505	0.151425
TRBV3	TRBJ1-3	3627	0.0462221		TRBV13-3	TRBJ1-2	88	0.00116044		TRBV30	TRBJ2-4	12011	0.1445		TRBV29	TRBJ2-5	10890	0.213843		TRBV29	TRBJ1-1	1239	0.0228255		TRBV26	TRBJ2-3	2279	0.0417746		TRBV14	TRBJ2-3	3274	0.0498604		TRBV13-1	TRBJ1-6	9227	0.146996
TRBV29	TRBJ2-4	3065	0.03906		TRBV30	TRBJ1-5	87	0.00114725		TRBV31	TRBJ2-4	11293	0.135862		TRBV31	TRBJ1-5	9959	0.195562		TRBV15	TRBJ2-5	1222	0.0225123		TRBV15	TRBJ2-7	2271	0.041628		TRBV12-1	TRBJ2-1	3065	0.0466775		TRBV15	TRBJ1-5	8945	0.142503
TRBV29	TRBJ2-7	2794	0.0356064		TRBV24	TRBJ2-4	83	0.00109451		TRBV12-1	TRBJ1-1	10306	0.123988		TRBV12-1	TRBJ2-3	9746	0.191379		TRBV26	TRBJ2-2	1185	0.0218307		TRBV3	TRBJ2-1	2205	0.0404182		TRBV14	TRBJ1-1	3002	0.045718		TRBV3	TRBJ2-3	8854	0.141054
TRBV3	TRBJ2-7	2630	0.0335164		TRBV13-3	TRBJ2-4	82	0.00108132		TRBV30	TRBJ2-1	10022	0.120571		TRBV16	TRBJ1-4	9510	0.186745		TRBV3	TRBJ2-7	1121	0.0206517		TRBV26	TRBJ1-6	2168	0.03974		TRBV3	TRBJ2-1	2865	0.0436316		TRBV14	TRBJ2-4	8465	0.134856
TRBV14	TRBJ2-7	2440	0.0310951		TRBV13-3	TRBJ1-4	82	0.00108132		TRBV31	TRBJ1-6	9914	0.119272		TRBV15	TRBJ1-5	9429	0.185154		TRBV29	TRBJ1-2	1071	0.0197305		TRBV15	TRBJ2-5	2083	0.0381819		TRBV4	TRBJ2-7	2641	0.0402203		TRBV26	TRBJ2-1	8382	0.133534
TRBV31	TRBJ2-4	2360	0.0300756		TRBV13-3	TRBJ2-2	79	0.00104176		TRBV15	TRBJ1-6	9602	0.115518		TRBV13-2	TRBJ1-5	9244	0.181521		TRBV4	TRBJ2-7	1018	0.0187541		TRBV31	TRBJ2-2	2070	0.0379436		TRBV15	TRBJ2-5	2611	0.0397634		TRBV14	TRBJ2-3	8230	0.131113
TRBV29	TRBJ1-3	2111	0.0269023		TRBV13-2	TRBJ1-1	75	0.000989011		TRBV12-1	TRBJ2-3	8956	0.107746		TRBV16	TRBJ1-2	9080	0.178301		TRBV29	TRBJ2-4	1018	0.0187541		TRBV12-1	TRBJ2-5	1953	0.035799		TRBV16	TRBJ2-2	2589	0.0394284		TRBV26	TRBJ1-2	8092	0.128914
TRBV14	TRBJ2-2	1905	0.0242771		TRBV26	TRBJ1-3	74	0.000975824		TRBV12-1	TRBJ1-4	8950	0.107674		TRBV16	TRBJ1-3	8795	0.172705		TRBV26	TRBJ2-7	974	0.0179436		TRBV16	TRBJ2-4	1900	0.0348274		TRBV14	TRBJ1-4	2504	0.0381339		TRBV13-3	TRBJ1-5	7892	0.125728
TRBV31	TRBJ2-1	1766	0.0225057		TRBV29	TRBJ2-4	72	0.000949451		TRBV12-1	TRBJ2-2	8053	0.0968827		TRBV14	TRBJ2-5	8756	0.171939		TRBV29	TRBJ1-5	930	0.017133		TRBV3	TRBJ2-3	1885	0.0345525		TRBV14	TRBJ2-4	2431	0.0370222		TRBV26	TRBJ2-7	7811	0.124438
TRBV3	TRBJ2-3	1744	0.0222253		TRBV24	TRBJ1-6	70	0.000923077		TRBV3	TRBJ1-2	7741	0.0931292		TRBV13-3	TRBJ1-5	8677	0.170387		TRBV29	TRBJ1-4	916	0.016875		TRBV26	TRBJ1-4	1842	0.0337643		TRBV12-1	TRBJ2-5	2412	0.0367328		TRBV14	TRBJ1-4	7787	0.124055
TRBV31	TRBJ1-4	1692	0.0215627		TRBV16	TRBJ2-5	54	0.000712088		TRBV26	TRBJ1-5	7522	0.0904944		TRBV30	TRBJ2-7	8638	0.169622		TRBV16	TRBJ2-7	896	0.0165066		TRBV12-1	TRBJ2-4	1738	0.031858		TRBV26	TRBJ2-7	2135	0.0325143		TRBV30	TRBJ2-2	7754	0.123529
TRBV29	TRBJ1-2	1386	0.017663		TRBV30	TRBJ1-6	48	0.000632967		TRBV3	TRBJ2-5	7481	0.0900012		TRBV13-1	TRBJ1-2	8404	0.165027		TRBV14	TRBJ1-1	846	0.0155855		TRBV16	TRBJ1-6	1677	0.0307398		TRBV29	TRBJ2-7	2021	0.0307782		TRBV14	TRBJ1-1	7224	0.115086
TRBV3	TRBJ1-6	1359	0.0173189		TRBV24	TRBJ1-1	47	0.00061978		TRBV15	TRBJ1-2	7223	0.0868973		TRBV14	TRBJ1-3	8378	0.164516		TRBV3	TRBJ2-3	821	0.0151249		TRBV16	TRBJ1-2	1645	0.0301532		TRBV14	TRBJ1-2	1905	0.0290116		TRBV31	TRBJ1-2	6819	0.108634
TRBV31	TRBJ1-6	1351	0.017217		TRBV30	TRBJ1-1	43	0.000567033		TRBV3	TRBJ2-3	7064	0.0849844		TRBV30	TRBJ2-2	8221	0.161433		TRBV29	TRBJ2-2	771	0.0142038		TRBV12-1	TRBJ1-3	1438	0.0263589		TRBV12-1	TRBJ2-2	1838	0.0279912		TRBV12-1	TRBJ1-6	6810	0.108491
TRBV24	TRBJ1-2	1306	0.0166435		TRBV29	TRBJ1-1	43	0.000567033		TRBV26	TRBJ2-1	6840	0.0822896		TRBV13-2	TRBJ1-6	7747	0.152125		TRBV26	TRBJ1-3	740	0.0136327		TRBV3	TRBJ1-1	1373	0.0251674		TRBV12-1	TRBJ1-3	1762	0.0268338		TRBV3	TRBJ1-2	6377	0.101592
TRBV14	TRBJ1-1	1278	0.0162867		TRBV26	TRBJ1-4	41	0.000540659		TRBV3	TRBJ2-1	6683	0.0804007		TRBV13-1	TRBJ2-2	7504	0.147354		TRBV29	TRBJ1-6	725	0.0133563		TRBV29	TRBJ1-1	1227	0.0224912		TRBV15	TRBJ2-4	1704	0.0259505		TRBV30	TRBJ1-4	6200	0.0987726
TRBV15	TRBJ2-5	954	0.0121577		TRBV13-3	TRBJ1-6	39	0.000514286		TRBV30	TRBJ1-4	6147	0.0739523		TRBV30	TRBJ1-1	7388	0.145076		TRBV12-1	TRBJ2-4	700	0.0128958		TRBV3	TRBJ1-2	1213	0.0222346		TRBV4	TRBJ2-5	1703	0.0259353		TRBV31	TRBJ2-4	6102	0.0972113
TRBV14	TRBJ2-5	869	0.0110744		TRBV12-1	TRBJ2-3	37	0.000487912		TRBV26	TRBJ1-2	5948	0.0715582		TRBV12-1	TRBJ1-1	7317	0.143682		TRBV14	TRBJ2-2	696	0.0128221		TRBV26	TRBJ2-1	1179	0.0216113		TRBV26	TRBJ2-5	1624	0.0247322		TRBV31	TRBJ2-3	5955	0.0948695
TRBV30	TRBJ2-7	806	0.0102716		TRBV24	TRBJ1-5	36	0.000474725		TRBV26	TRBJ1-1	5902	0.0710048		TRBV30	TRBJ2-5	7285	0.143053		TRBV26	TRBJ1-1	683	0.0125826		TRBV21	TRBJ2-1	1167	0.0213914		TRBV14	TRBJ2-2	1589	0.0241992		TRBV13-3	TRBJ2-4	5592	0.0890865
TRBV26	TRBJ2-7	723	0.00921383		TRBV12-1	TRBJ2-5	34	0.000448352		TRBV3	TRBJ2-4	5702	0.0685987		TRBV12-1	TRBJ1-6	7164	0.140677		TRBV4	TRBJ2-5	673	0.0123984		TRBV21	TRBJ2-7	1081	0.019815		TRBV14	TRBJ1-3	1471	0.0224021		TRBV30	TRBJ1-6	5466	0.0870792
TRBV13-3	TRBJ2-5	665	0.00847468		TRBV30	TRBJ2-7	32	0.000421978		TRBV14	TRBJ2-7	5359	0.0644722		TRBV30	TRBJ2-3	7068	0.138792		TRBV4	TRBJ2-4	663	0.0122141		TRBV3	TRBJ1-6	1047	0.0191918		TRBV14	TRBJ1-5	1461	0.0222498		TRBV13-3	TRBJ2-2	5414	0.0862508
TRBV13-3	TRBJ2-1	665	0.00847468		TRBV16	TRBJ2-7	29	0.000382418		TRBV3	TRBJ1-1	5218	0.0627759		TRBV29	TRBJ1-2	6917	0.135827		TRBV3	TRBJ1-2	608	0.0112009		TRBV4	TRBJ2-7	956	0.0175237		TRBV16	TRBJ1-3	1458	0.0222042		TRBV3	TRBJ2-2	5338	0.08504
TRBV13-3	TRBJ2-7	644	0.00820706		TRBV24	TRBJ1-3	28	0.000369231		TRBV3	TRBJ1-4	5116	0.0615487		TRBV15	TRBJ1-2	6456	0.126774		TRBV15	TRBJ2-4	572	0.0105377		TRBV12-1	TRBJ1-2	867	0.0158923		TRBV15	TRBJ2-3	1422	0.0216559		TRBV14	TRBJ2-2	5306	0.0845302
TRBV24	TRBJ2-4	560	0.00713658		TRBV16	TRBJ2-1	28	0.000369231		TRBV31	TRBJ1-5	5051	0.0607667		TRBV14	TRBJ2-4	6261	0.122945		TRBV4	TRBJ2-1	527	0.00970868		TRBV3	TRBJ2-4	838	0.0153607		TRBV26	TRBJ1-2	1407	0.0214275		TRBV3	TRBJ1-1	5253	0.0836859
TRBV14	TRBJ1-3	532	0.00677975		TRBV13-2	TRBJ1-5	27	0.000356044		TRBV12-1	TRBJ1-6	5000	0.0601532		TRBV13-1	TRBJ1-4	6222	0.122179		TRBV3	TRBJ1-4	500	0.00921127		TRBV26	TRBJ2-4	828	0.0151774		TRBV12-1	TRBJ2-3	1344	0.020468		TRBV26	TRBJ2-3	5003	0.0797031
TRBV13-3	TRBJ2-4	505	0.00643566		TRBV13-3	TRBJ1-5	25	0.00032967		TRBV26	TRBJ2-4	4307	0.051816		TRBV3	TRBJ1-1	6071	0.119214		TRBV29	TRBJ1-3	455	0.00838225		TRBV14	TRBJ2-4	814	0.0149208		TRBV4	TRBJ2-1	1333	0.0203005		TRBV12-1	TRBJ1-5	4823	0.0768355
TRBV13-1	TRBJ1-6	446	0.00568377		TRBV30	TRBJ1-3	24	0.000316484		TRBV12-1	TRBJ2-4	3817	0.0459209		TRBV3	TRBJ2-4	5994	0.117702		TRBV4	TRBJ1-1	446	0.00821645		TRBV29	TRBJ2-1	805	0.0147558		TRBV30	TRBJ1-5	1305	0.0198741		TRBV15	TRBJ1-6	4563	0.0726934
TRBV31	TRBJ1-5	435	0.00554359		TRBV30	TRBJ1-4	24	0.000316484		TRBV12-1	TRBJ1-5	3731	0.0448863		TRBV29	TRBJ1-5	5815	0.114187		TRBV15	TRBJ1-1	441	0.00812434		TRBV29	TRBJ2-5	777	0.0142426		TRBV4	TRBJ2-4	1298	0.0197675		TRBV3	TRBJ2-4	4306	0.0685992
TRBV13-2	TRBJ1-5	382	0.00486816		TRBV16	TRBJ2-3	23	0.000303297		TRBV3	TRBJ2-2	3081	0.0370664		TRBV14	TRBJ2-3	5755	0.113009		TRBV3	TRBJ2-2	424	0.00781116		TRBV26	TRBJ1-2	769	0.014096		TRBV15	TRBJ2-1	1258	0.0191583		TRBV31	TRBJ2-2	4146	0.0660502
TRBV13-3	TRBJ2-2	379	0.00482993		TRBV15	TRBJ2-1	22	0.00029011		TRBV14	TRBJ1-4	2798	0.0336617		TRBV26	TRBJ2-3	5639	0.110731		TRBV4	TRBJ2-3	395	0.0072769		TRBV12-1	TRBJ1-1	737	0.0135094		TRBV29	TRBJ1-1	1197	0.0182293		TRBV29	TRBJ2-3	3693	0.0588334
TRBV30	TRBJ2-3	377	0.00480445		TRBV15	TRBJ2-7	21	0.000276923		TRBV14	TRBJ2-5	2737	0.0329279		TRBV3	TRBJ2-7	5338	0.104821		TRBV12-1	TRBJ2-5	393	0.00724006		TRBV4	TRBJ1-4	735	0.0134727		TRBV26	TRBJ2-1	1153	0.0175593		TRBV3	TRBJ1-3	3660	0.0583077
TRBV26	TRBJ1-1	342	0.00435841		TRBV24	TRBJ2-7	21	0.000276923		TRBV26	TRBJ2-3	2401	0.0288856		TRBV26	TRBJ2-2	5302	0.104114		TRBV14	TRBJ2-4	376	0.00692687		TRBV14	TRBJ1-2	703	0.0128862		TRBV15	TRBJ1-6	1115	0.0169805		TRBV3	TRBJ1-4	3599	0.0573359
TRBV26	TRBJ2-5	335	0.0042692		TRBV19	TRBJ2-5	20	0.000263736		TRBV21	TRBJ2-5	2339	0.0281397		TRBV14	TRBJ1-1	5283	0.103741		TRBV4	TRBJ1-2	340	0.00626366		TRBV15	TRBJ2-4	694	0.0127212		TRBV26	TRBJ2-3	1034	0.015747		TRBV30	TRBJ1-5	3469	0.0552649
TRBV20	TRBJ2-3	322	0.00410353		TRBV24	TRBJ1-2	20	0.000263736		TRBV14	TRBJ2-3	2299	0.0276584		TRBV3	TRBJ2-2	5273	0.103544		TRBV3	TRBJ1-1	337	0.0062084		TRBV4	TRBJ2-5	689	0.0126295		TRBV16	TRBJ1-5	1025	0.0156099		TRBV30	TRBJ1-2	3438	0.054771
TRBV3	TRBJ2-4	282	0.00359378		TRBV29	TRBJ1-3	20	0.000263736		TRBV31	TRBJ1-3	2174	0.0261546		TRBV14	TRBJ1-4	5219	0.102484		TRBV4	TRBJ1-3	323	0.00595048		TRBV26	TRBJ1-3	672	0.0123179		TRBV29	TRBJ2-5	1009	0.0153662		TRBV26	TRBJ1-6	3209	0.0511228
TRBV15	TRBJ2-2	278	0.0035428		TRBV13-2	TRBJ1-3	19	0.000250549		TRBV26	TRBJ2-5	2123	0.025541		TRBV16	TRBJ1-6	5206	0.102229		TRBV15	TRBJ1-5	312	0.00574783		TRBV4	TRBJ2-1	657	0.012043		TRBV4	TRBJ2-3	1000	0.0152292		TRBV14	TRBJ1-3	3094	0.0492907
TRBV30	TRBJ2-1	274	0.00349182		TRBV16	TRBJ1-3	18	0.000237363		TRBV3	TRBJ1-5	2094	0.0251922		TRBV12-1	TRBJ1-3	5140	0.100933		TRBV3	TRBJ1-3	301	0.00554518		TRBV29	TRBJ2-7	650	0.0119147		TRBV29	TRBJ2-1	934	0.0142241		TRBV31	TRBJ1-1	2933	0.0467258
TRBV3	TRBJ1-5	218	0.00277817		TRBV12-1	TRBJ2-1	17	0.000224176		TRBV3	TRBJ1-3	1714	0.0206205		TRBV3	TRBJ1-4	4915	0.0965143		TRBV15	TRBJ2-1	295	0.00543465		TRBV3	TRBJ2-2	642	0.011768		TRBV15	TRBJ1-1	896	0.0136454		TRBV13-3	TRBJ2-1	2926	0.0466143
TRBV13-3	TRBJ1-6	211	0.00268896		TRBV29	TRBJ1-2	16	0.000210989		TRBV26	TRBJ2-2	1686	0.0202837		TRBV12-1	TRBJ2-2	4756	0.0933921		TRBV4	TRBJ1-6	264	0.00486355		TRBV14	TRBJ2-3	589	0.0107965		TRBV4	TRBJ1-1	867	0.0132037		TRBV13-3	TRBJ1-4	2833	0.0451327
TRBV14	TRBJ1-5	190	0.00242134		TRBV16	TRBJ1-1	15	0.000197802		TRBV29	TRBJ2-7	1626	0.0195618		TRBV3	TRBJ1-2	4635	0.091016		TRBV14	TRBJ1-3	264	0.00486355		TRBV29	TRBJ2-2	569	0.0104299		TRBV4	TRBJ1-4	865	0.0131732		TRBV31	TRBJ1-3	2825	0.0450053
TRBV15	TRBJ1-6	186	0.00237036		TRBV15	TRBJ2-3	14	0.000184615		TRBV26	TRBJ1-4	1576	0.0189603		TRBV30	TRBJ2-4	4529	0.0889345		TRBV14	TRBJ1-4	263	0.00484513		TRBV3	TRBJ1-5	550	0.0100816		TRBV26	TRBJ1-6	737	0.0112239		TRBV31	TRBJ1-6	2726	0.0434281
TRBV12-1	TRBJ2-3	167	0.00212823		TRBV13-2	TRBJ1-6	13	0.000171429		TRBV14	TRBJ1-2	1490	0.0179256		TRBV13-1	TRBJ1-6	4423	0.086853		TRBV4	TRBJ1-4	259	0.00477144		TRBV12-1	TRBJ1-6	534	0.00978835		TRBV3	TRBJ2-3	721	0.0109802		TRBV30	TRBJ1-3	2546	0.0405605
TRBV16	TRBJ1-6	164	0.00209		TRBV14	TRBJ2-7	13	0.000171429		TRBV14	TRBJ1-1	1401	0.0168549		TRBV30	TRBJ2-1	4398	0.0863621		TRBV4	TRBJ2-2	252	0.00464248		TRBV14	TRBJ1-5	533	0.00977002		TRBV26	TRBJ2-4	683	0.0104015		TRBV13-3	TRBJ1-3	2533	0.0403534
TRBV20	TRBJ1-1	164	0.00209		TRBV15	TRBJ2-5	12	0.000158242		TRBV14	TRBJ2-4	1290	0.0155195		TRBV30	TRBJ1-3	4243	0.0833184		TRBV14	TRBJ1-5	239	0.00440299		TRBV15	TRBJ2-2	504	0.00923844		TRBV26	TRBJ1-1	657	0.0100056		TRBV14	TRBJ1-2	2395	0.0381549
TRBV24	TRBJ1-5	161	0.00205177		TRBV26	TRBJ2-7	12	0.000158242		TRBV29	TRBJ1-2	1284	0.0154473		TRBV26	TRBJ1-4	4178	0.0820421		TRBV3	TRBJ2-4	228	0.00420034		TRBV4	TRBJ1-3	499	0.00914679		TRBV3	TRBJ1-1	637	0.00970099		TRBV26	TRBJ2-4	2388	0.0380434
TRBV26	TRBJ1-4	145	0.00184786		TRBV14	TRBJ2-5	12	0.000158242		TRBV14	TRBJ1-5	1180	0.0141962		TRBV30	TRBJ1-4	4157	0.0816297		TRBV2	TRBJ2-1	215	0.00396085		TRBV4	TRBJ2-4	491	0.00900015		TRBV15	TRBJ1-4	636	0.00968576		TRBV3	TRBJ1-5	2184	0.0347934
TRBV30	TRBJ1-1	139	0.0017714		TRBV29	TRBJ1-4	12	0.000158242		TRBV14	TRBJ2-2	1112	0.0133781		TRBV30	TRBJ1-6	4116	0.0808246		TRBV4	TRBJ1-5	209	0.00385031		TRBV29	TRBJ2-4	472	0.00865187		TRBV4	TRBJ2-2	602	0.00916797		TRBV26	TRBJ1-5	2038	0.0324675
TRBV14	TRBJ2-1	137	0.00174591		TRBV19	TRBJ2-3	11	0.000145055		TRBV29	TRBJ1-1	1093	0.0131495		TRBV14	TRBJ2-2	3577	0.0702404		TRBV14	TRBJ2-3	178	0.00327921		TRBV29	TRBJ1-4	471	0.00863354		TRBV4	TRBJ1-2	593	0.00903091		TRBV31	TRBJ1-4	1760	0.0280387
TRBV20	TRBJ2-4	136	0.00173317		TRBV15	TRBJ2-4	11	0.000145055		TRBV29	TRBJ2-4	1036	0.0124637		TRBV16	TRBJ1-5	3214	0.0631123		TRBV2	TRBJ2-5	170	0.00313183		TRBV4	TRBJ1-1	439	0.00804697		TRBV3	TRBJ2-2	591	0.00900045		TRBV4	TRBJ2-7	1620	0.0258083
TRBV12-1	TRBJ2-5	130	0.00165671		TRBV16	TRBJ1-5	11	0.000145055		TRBV14	TRBJ2-1	1001	0.0120427		TRBV26	TRBJ2-7	3074	0.0603632		TRBV15	TRBJ2-3	159	0.00292918		TRBV4	TRBJ2-3	438	0.00802864		TRBV15	TRBJ1-3	567	0.00863495		TRBV14	TRBJ1-6	1533	0.0244223
TRBV20	TRBJ2-5	112	0.00142732		TRBV14	TRBJ2-1	11	0.000145055		TRBV3	TRBJ1-6	753	0.00905907		TRBV13-3	TRBJ1-6	3008	0.0590671		TRBV3	TRBJ1-5	131	0.00241335		TRBV15	TRBJ1-1	427	0.00782701		TRBV3	TRBJ1-2	554	0.00843697		TRBV14	TRBJ1-5	1346	0.0214432
TRBV2	TRBJ1-1	109	0.00138908		TRBV19	TRBJ1-4	10	0.000131868		TRBV4	TRBJ2-5	732	0.00880643		TRBV14	TRBJ1-2	2909	0.0571231		TRBV24	TRBJ2-7	126	0.00232124		TRBV15	TRBJ1-2	402	0.00736876		TRBV26	TRBJ1-4	544	0.00828468		TRBV29	TRBJ2-7	1215	0.0193562
TRBV2	TRBJ2-1	107	0.0013636		TRBV16	TRBJ2-4	9	0.000118681		TRBV4	TRBJ2-7	687	0.00826505		TRBV13-1	TRBJ1-3	2854	0.0560431		TRBV2	TRBJ2-3	125	0.00230282		TRBV14	TRBJ1-3	397	0.0072771		TRBV12-1	TRBJ1-6	542	0.00825422		TRBV4	TRBJ2-5	1126	0.0179384
TRBV20	TRBJ2-1	104	0.00132536		TRBV29	TRBJ2-7	9	0.000118681		TRBV29	TRBJ2-5	625	0.00751915		TRBV26	TRBJ1-3	2834	0.0556504		TRBV30	TRBJ2-4	124	0.00228439		TRBV2	TRBJ2-5	364	0.00667221		TRBV15	TRBJ1-2	535	0.00814761		TRBV4	TRBJ2-4	1094	0.0174286
TRBV24	TRBJ2-1	103	0.00131262		TRBV12-1	TRBJ2-4	8	0.000105495		TRBV29	TRBJ2-3	619	0.00744696		TRBV21	TRBJ2-1	2391	0.0469513		TRBV30	TRBJ1-1	116	0.00213701		TRBV4	TRBJ1-6	356	0.00652556		TRBV12-1	TRBJ1-1	520	0.00791918		TRBV4	TRBJ2-1	980	0.0156124
TRBV29	TRBJ2-1	95	0.00121067		TRBV15	TRBJ1-1	8	0.000105495		TRBV14	TRBJ1-3	596	0.00717026		TRBV21	TRBJ2-2	1752	0.0344035		TRBV2	TRBJ2-4	109	0.00200806		TRBV4	TRBJ1-2	350	0.00641558		TRBV29	TRBJ2-3	503	0.00766028		TRBV26	TRBJ1-3	887	0.0141309
TRBV26	TRBJ1-3	92	0.00117244		TRBV15	TRBJ1-4	8	0.000105495		TRBV29	TRBJ2-1	572	0.00688152		TRBV14	TRBJ1-6	1713	0.0336376		TRBV2	TRBJ1-1	102	0.0018791		TRBV14	TRBJ1-6	293	0.00537076		TRBV29	TRBJ1-2	488	0.00743184		TRBV4	TRBJ1-1	855	0.0136211
TRBV4	TRBJ2-3	92	0.00117244		TRBV19	TRBJ1-6	6	7.91209e-05		TRBV4	TRBJ2-1	478	0.00575064		TRBV29	TRBJ1-3	1644	0.0322827		TRBV2	TRBJ1-2	98	0.00180541		TRBV4	TRBJ1-5	283	0.00518746		TRBV29	TRBJ2-4	454	0.00691405		TRBV4	TRBJ2-3	840	0.0133821
TRBV26	TRBJ1-6	87	0.00110872		TRBV19	TRBJ2-1	6	7.91209e-05		TRBV29	TRBJ1-3	458	0.00551003		TRBV21	TRBJ1-2	1629	0.0319882		TRBV30	TRBJ1-4	97	0.00178699		TRBV29	TRBJ1-2	248	0.0045459		TRBV26	TRBJ1-3	439	0.00668561		TRBV31	TRBJ1-5	814	0.0129679
TRBV4	TRBJ2-7	85	0.00108323		TRBV12-1	TRBJ2-2	6	7.91209e-05		TRBV26	TRBJ1-6	341	0.00410245		TRBV21	TRBJ1-6	1538	0.0302012		TRBV24	TRBJ2-5	97	0.00178699		TRBV4	TRBJ2-2	240	0.00439926		TRBV2	TRBJ2-7	418	0.0063658		TRBV4	TRBJ1-4	751	0.0119642
TRBV4	TRBJ1-1	79	0.00100677		TRBV15	TRBJ2-2	6	7.91209e-05		TRBV4	TRBJ1-2	337	0.00405432		TRBV21	TRBJ2-5	1515	0.0297496		TRBV2	TRBJ2-2	91	0.00167645		TRBV3	TRBJ2-7	232	0.00425261		TRBV3	TRBJ1-6	405	0.00616782		TRBV29	TRBJ1-1	712	0.0113429
TRBV24	TRBJ1-1	77	0.000981279		TRBV16	TRBJ2-2	6	7.91209e-05		TRBV4	TRBJ1-1	332	0.00399417		TRBV13-1	TRBJ1-5	1498	0.0294157		TRBV2	TRBJ2-7	87	0.00160276		TRBV29	TRBJ2-3	228	0.00417929		TRBV21	TRBJ2-3	401	0.0061069		TRBV4	TRBJ1-2	679	0.0108172
TRBV2	TRBJ2-2	74	0.000943048		TRBV14	TRBJ1-1	6	7.91209e-05		TRBV4	TRBJ2-4	330	0.00397011		TRBV20	TRBJ2-1	1302	0.025567		TRBV20	TRBJ2-1	77	0.00141854		TRBV3	TRBJ1-3	220	0.00403265		TRBV21	TRBJ2-2	361	0.00549774		TRBV29	TRBJ1-4	661	0.0105304
TRBV2	TRBJ2-3	74	0.000943048		TRBV14	TRBJ1-4	6	7.91209e-05		TRBV29	TRBJ1-4	330	0.00397011		TRBV3	TRBJ1-6	1226	0.0240746		TRBV24	TRBJ2-1	76	0.00140011		TRBV2	TRBJ2-3	215	0.003941		TRBV2	TRBJ2-5	360	0.00548251		TRBV29	TRBJ2-1	594	0.00946305
TRBV16	TRBJ1-2	73	0.000930304		TRBV12-1	TRBJ1-3	5	6.59341e-05		TRBV29	TRBJ1-5	321	0.00386183		TRBV20	TRBJ2-5	1189	0.023348		TRBV26	TRBJ2-5	59	0.00108693		TRBV2	TRBJ2-1	210	0.00384935		TRBV2	TRBJ2-1	358	0.00545205		TRBV26	TRBJ1-1	585	0.00931967
TRBV2	TRBJ1-2	70	0.000892072		TRBV12-1	TRBJ1-2	5	6.59341e-05		TRBV29	TRBJ2-2	300	0.00360919		TRBV19	TRBJ2-3	1152	0.0226215		TRBV2	TRBJ1-4	56	0.00103166		TRBV2	TRBJ2-7	187	0.00342775		TRBV4	TRBJ1-3	358	0.00545205		TRBV12-2	TRBJ2-1	531	0.00845939
TRBV12-2	TRBJ2-5	69	0.000879328		TRBV14	TRBJ2-2	5	6.59341e-05		TRBV4	TRBJ2-3	285	0.00342873		TRBV17	TRBJ2-7	1097	0.0215414		TRBV30	TRBJ1-5	54	0.000994817		TRBV15	TRBJ1-3	184	0.00337276		TRBV29	TRBJ1-4	334	0.00508655		TRBV4	TRBJ1-3	527	0.00839567
TRBV16	TRBJ1-5	67	0.00085384		TRBV12-1	TRBJ1-6	4	5.27473e-05		TRBV4	TRBJ1-4	269	0.00323624		TRBV17	TRBJ2-5	1027	0.0201669		TRBV14	TRBJ1-2	53	0.000976394		TRBV15	TRBJ2-3	178	0.00326278		TRBV3	TRBJ1-3	332	0.00505609		TRBV29	TRBJ2-5	498	0.00793367
TRBV12-1	TRBJ1-3	65	0.000828353		TRBV16	TRBJ1-4	4	5.27473e-05		TRBV2	TRBJ2-7	228	0.00274299		TRBV24	TRBJ2-4	1002	0.019676		TRBV20	TRBJ2-7	49	0.000902704		TRBV2	TRBJ1-1	174	0.00318946		TRBV4	TRBJ1-6	331	0.00504086		TRBV12-2	TRBJ2-7	457	0.0072805
TRBV15	TRBJ1-3	63	0.000802865		TRBV20	TRBJ2-3	4	5.27473e-05		TRBV4	TRBJ2-2	219	0.00263471		TRBV12-1	TRBJ1-2	989	0.0194207		TRBV12-1	TRBJ2-1	47	0.000865859		TRBV30	TRBJ1-4	172	0.0031528		TRBV3	TRBJ1-4	318	0.00484288		TRBV29	TRBJ1-6	456	0.00726456
TRBV4	TRBJ1-4	63	0.000802865		TRBV19	TRBJ1-2	3	3.95604e-05		TRBV30	TRBJ2-7	212	0.00255049		TRBV24	TRBJ2-5	989	0.0194207		TRBV17	TRBJ2-1	44	0.000810592		TRBV3	TRBJ1-4	167	0.00306115		TRBV14	TRBJ1-6	309	0.00470582		TRBV4	TRBJ2-2	449	0.00715305
TRBV2	TRBJ1-6	61	0.000777377		TRBV12-1	TRBJ1-5	3	3.95604e-05		TRBV4	TRBJ1-6	156	0.00187678		TRBV17	TRBJ2-3	890	0.0174766		TRBV20	TRBJ1-4	44	0.000810592		TRBV26	TRBJ2-2	153	0.00280453		TRBV21	TRBJ2-1	303	0.00461444		TRBV21	TRBJ1-5	415	0.00661139
TRBV12-1	TRBJ1-4	60	0.000764633		TRBV12-1	TRBJ1-1	3	3.95604e-05		TRBV12-2	TRBJ2-7	155	0.00186475		TRBV20	TRBJ2-3	837	0.0164359		TRBV26	TRBJ2-4	37	0.000681634		TRBV16	TRBJ1-4	145	0.00265788		TRBV4	TRBJ1-5	290	0.00441646		TRBV4	TRBJ1-6	394	0.00627684
TRBV30	TRBJ1-4	60	0.000764633		TRBV16	TRBJ1-2	3	3.95604e-05		TRBV2	TRBJ2-1	153	0.00184069		TRBV12-2	TRBJ2-7	830	0.0162984		TRBV17	TRBJ2-7	36	0.000663211		TRBV2	TRBJ1-2	138	0.00252957		TRBV2	TRBJ2-3	275	0.00418803		TRBV3	TRBJ1-6	371	0.00591042
TRBV20	TRBJ1-3	59	0.000751889		TRBV20	TRBJ2-4	3	3.95604e-05		TRBV14	TRBJ1-6	150	0.0018046		TRBV17	TRBJ2-1	764	0.0150024		TRBV12-1	TRBJ2-3	36	0.000663211		TRBV29	TRBJ1-6	134	0.00245625		TRBV3	TRBJ2-4	272	0.00414234		TRBV2	TRBJ2-7	360	0.00573518
TRBV12-1	TRBJ2-2	57	0.000726402		TRBV19	TRBJ2-7	2	2.63736e-05		TRBV12-2	TRBJ2-4	148	0.00178053		TRBV20	TRBJ1-1	732	0.0143741		TRBV17	TRBJ2-5	32	0.000589521		TRBV12-1	TRBJ1-4	133	0.00243792		TRBV26	TRBJ1-5	264	0.00402051		TRBV4	TRBJ1-5	308	0.00490677
TRBV24	TRBJ2-3	57	0.000726402		TRBV12-1	TRBJ1-4	2	2.63736e-05		TRBV4	TRBJ1-3	124	0.0014918		TRBV20	TRBJ2-7	721	0.014158		TRBV20	TRBJ2-5	32	0.000589521		TRBV29	TRBJ1-3	129	0.0023646		TRBV29	TRBJ2-2	247	0.00376161		TRBV2	TRBJ2-5	293	0.0046678
TRBV20	TRBJ1-2	55	0.000700914		TRBV15	TRBJ1-6	2	2.63736e-05		TRBV2	TRBJ1-4	117	0.00140758		TRBV20	TRBJ2-4	711	0.0139617		TRBV2	TRBJ1-5	31	0.000571099		TRBV15	TRBJ1-4	127	0.00232794		TRBV2	TRBJ2-4	237	0.00360932		TRBV29	TRBJ1-2	266	0.00423766
TRBV12-1	TRBJ1-6	53	0.000675426		TRBV15	TRBJ1-2	2	2.63736e-05		TRBV20	TRBJ2-7	108	0.00129931		TRBV29	TRBJ1-6	690	0.0135493		TRBV2	TRBJ1-6	26	0.000478986		TRBV12-1	TRBJ1-5	125	0.00229128		TRBV15	TRBJ1-5	232	0.00353317		TRBV2	TRBJ2-1	264	0.0042058
TRBV15	TRBJ1-5	53	0.000675426		TRBV24	TRBJ1-4	2	2.63736e-05		TRBV2	TRBJ2-4	107	0.00128728		TRBV14	TRBJ1-5	677	0.013294		TRBV12-1	TRBJ2-2	22	0.000405296		TRBV2	TRBJ2-2	122	0.00223629		TRBV29	TRBJ1-6	232	0.00353317		TRBV12-2	TRBJ2-5	247	0.00393497
TRBV4	TRBJ2-2	52	0.000662682		TRBV16	TRBJ1-6	2	2.63736e-05		TRBV2	TRBJ2-2	100	0.00120306		TRBV4	TRBJ2-7	624	0.0122533		TRBV16	TRBJ2-4	22	0.000405296		TRBV29	TRBJ1-5	102	0.00186968		TRBV21	TRBJ1-3	228	0.00347225		TRBV20	TRBJ2-7	240	0.00382346
TRBV26	TRBJ1-5	51	0.000649938		TRBV20	TRBJ2-1	2	2.63736e-05		TRBV20	TRBJ1-1	96	0.00115494		TRBV30	TRBJ1-2	619	0.0121551		TRBV16	TRBJ2-1	21	0.000386873		TRBV2	TRBJ1-6	99	0.00181469		TRBV2	TRBJ1-1	227	0.00345703		TRBV29	TRBJ2-4	228	0.00363228
TRBV21	TRBJ1-1	46	0.000586219		TRBV20	TRBJ2-5	2	2.63736e-05		TRBV17	TRBJ2-5	93	0.00111885		TRBV20	TRBJ1-2	579	0.0113696		TRBV2	TRBJ1-3	20	0.000368451		TRBV2	TRBJ2-4	98	0.00179636		TRBV29	TRBJ1-3	223	0.00339611		TRBV21	TRBJ2-7	227	0.00361635
TRBV21	TRBJ2-3	45	0.000573475		TRBV4	TRBJ1-6	2	2.63736e-05		TRBV20	TRBJ2-1	87	0.00104667		TRBV24	TRBJ2-1	537	0.0105449		TRBV24	TRBJ1-4	20	0.000368451		TRBV30	TRBJ1-3	98	0.00179636		TRBV29	TRBJ1-5	185	0.0028174		TRBV24	TRBJ2-4	201	0.00320214
TRBV12-1	TRBJ1-5	40	0.000509755		TRBV14	TRBJ1-5	2	2.63736e-05		TRBV4	TRBJ1-5	87	0.00104667		TRBV4	TRBJ2-5	536	0.0105253		TRBV16	TRBJ2-3	20	0.000368451		TRBV24	TRBJ2-1	91	0.00166805		TRBV26	TRBJ2-2	182	0.00277171		TRBV2	TRBJ1-2	174	0.002772
TRBV2	TRBJ2-5	39	0.000497012		TRBV3	TRBJ2-7	2	2.63736e-05		TRBV12-2	TRBJ2-5	85	0.0010226		TRBV12-2	TRBJ2-5	509	0.00999507		TRBV16	TRBJ1-4	20	0.000368451		TRBV26	TRBJ1-1	89	0.00163139		TRBV15	TRBJ2-2	175	0.00266511		TRBV2	TRBJ2-3	173	0.00275607
TRBV29	TRBJ1-4	39	0.000497012		TRBV2	TRBJ2-1	1	1.31868e-05		TRBV30	TRBJ1-1	84	0.00101057		TRBV12-2	TRBJ2-1	504	0.00989689		TRBV20	TRBJ2-2	19	0.000350028		TRBV24	TRBJ1-5	84	0.00153974		TRBV21	TRBJ2-7	163	0.00248236		TRBV2	TRBJ1-4	171	0.00272421
TRBV12-1	TRBJ1-2	37	0.000471524		TRBV2	TRBJ1-6	1	1.31868e-05		TRBV2	TRBJ1-1	72	0.000866206		TRBV19	TRBJ2-5	493	0.00968088		TRBV12-1	TRBJ1-1	18	0.000331606		TRBV30	TRBJ1-5	79	0.00144809		TRBV2	TRBJ1-2	158	0.00240621		TRBV2	TRBJ1-1	164	0.00261269
TRBV21	TRBJ2-1	37	0.000471524		TRBV19	TRBJ2-2	1	1.31868e-05		TRBV20	TRBJ2-5	71	0.000854175		TRBV12-2	TRBJ2-4	480	0.00942561		TRBV26	TRBJ1-4	17	0.000313183		TRBV20	TRBJ2-1	65	0.00119147		TRBV2	TRBJ1-4	148	0.00225392		TRBV24	TRBJ2-3	156	0.00248525
TRBV4	TRBJ2-5	37	0.000471524		TRBV19	TRBJ2-4	1	1.31868e-05		TRBV26	TRBJ1-3	70	0.000842145		TRBV3	TRBJ1-5	466	0.00915069		TRBV17	TRBJ2-2	16	0.000294761		TRBV30	TRBJ1-6	61	0.00111814		TRBV17	TRBJ1-3	147	0.00223869		TRBV2	TRBJ2-4	145	0.00231
TRBV12-1	TRBJ1-1	36	0.00045878		TRBV21	TRBJ1-5	1	1.31868e-05		TRBV2	TRBJ1-3	61	0.000733869		TRBV4	TRBJ2-1	450	0.00883651		TRBV12-2	TRBJ2-4	16	0.000294761		TRBV17	TRBJ2-1	58	0.00106315		TRBV2	TRBJ2-2	147	0.00223869		TRBV13-3	TRBJ1-6	140	0.00223035
TRBV30	TRBJ1-3	35	0.000446036		TRBV21	TRBJ2-7	1	1.31868e-05		TRBV2	TRBJ2-3	61	0.000733869		TRBV15	TRBJ1-6	443	0.00869905		TRBV24	TRBJ2-2	16	0.000294761		TRBV24	TRBJ2-5	54	0.000989833		TRBV21	TRBJ1-1	147	0.00223869		TRBV29	TRBJ1-3	117	0.00186393
TRBV4	TRBJ1-3	34	0.000433292		TRBV15	TRBJ1-3	1	1.31868e-05		TRBV20	TRBJ1-4	61	0.000733869		TRBV19	TRBJ2-4	424	0.00832595		TRBV20	TRBJ2-4	16	0.000294761		TRBV12-1	TRBJ2-2	53	0.000971503		TRBV20	TRBJ2-1	145	0.00220823		TRBV12-2	TRBJ1-2	112	0.00178428
TRBV21	TRBJ2-4	33	0.000420548		TRBV15	TRBJ1-5	1	1.31868e-05		TRBV30	TRBJ1-2	60	0.000721838		TRBV20	TRBJ1-4	399	0.00783504		TRBV26	TRBJ1-5	16	0.000294761		TRBV17	TRBJ2-7	51	0.000934842		TRBV20	TRBJ2-7	133	0.00202548		TRBV20	TRBJ2-5	112	0.00178428
TRBV21	TRBJ2-7	33	0.000420548		TRBV4	TRBJ1-3	1	1.31868e-05		TRBV2	TRBJ2-5	59	0.000709808		TRBV12-1	TRBJ1-5	370	0.00726557		TRBV17	TRBJ1-1	15	0.000276338		TRBV2	TRBJ1-3	50	0.000916512		TRBV2	TRBJ1-5	105	0.00159906		TRBV24	TRBJ2-7	106	0.00168869
TRBV12-2	TRBJ2-2	32	0.000407804		TRBV4	TRBJ2-5	1	1.31868e-05		TRBV17	TRBJ2-1	55	0.000661685		TRBV19	TRBJ2-1	365	0.00716739		TRBV12-2	TRBJ2-7	15	0.000276338		TRBV20	TRBJ2-4	44	0.00080653		TRBV24	TRBJ2-1	103	0.00156861		TRBV20	TRBJ2-1	105	0.00167276
TRBV4	TRBJ2-1	32	0.000407804		TRBV4	TRBJ1-5	1	1.31868e-05		TRBV24	TRBJ2-1	54	0.000649654		TRBV4	TRBJ1-4	365	0.00716739		TRBV24	TRBJ1-1	15	0.000276338		TRBV2	TRBJ1-5	41	0.00075154		TRBV17	TRBJ2-7	98	0.00149246		TRBV12-2	TRBJ2-2	99	0.00157718
TRBV2	TRBJ1-5	31	0.00039506		TRBV4	TRBJ2-2	1	1.31868e-05		TRBV2	TRBJ1-2	52	0.000625593		TRBV19	TRBJ1-1	344	0.00675502		TRBV16	TRBJ2-2	15	0.000276338		TRBV20	TRBJ2-3	40	0.000733209		TRBV17	TRBJ2-1	88	0.00134017		TRBV12-2	TRBJ1-4	93	0.00148159
TRBV30	TRBJ1-2	31	0.00039506		TRBV4	TRBJ1-2	1	1.31868e-05		TRBV12-2	TRBJ2-2	51	0.000613562		TRBV4	TRBJ2-4	338	0.0066372		TRBV16	TRBJ1-6	15	0.000276338		TRBV2	TRBJ1-4	38	0.000696549		TRBV20	TRBJ2-4	87	0.00132494		TRBV2	TRBJ2-2	86	0.00137007
TRBV24	TRBJ2-7	31	0.00039506		TRBV4	TRBJ1-4	1	1.31868e-05		TRBV20	TRBJ1-6	50	0.000601532		TRBV24	TRBJ2-3	329	0.00646047		TRBV20	TRBJ1-6	15	0.000276338		TRBV20	TRBJ1-1	38	0.000696549		TRBV30	TRBJ1-6	86	0.00130971		TRBV12-2	TRBJ2-4	84	0.00133821
TRBV2	TRBJ1-4	30	0.000382317		TRBV4	TRBJ2-7	1	1.31868e-05		TRBV20	TRBJ2-4	48	0.000577471		TRBV17	TRBJ2-2	328	0.00644083		TRBV20	TRBJ1-2	14	0.000257916		TRBV24	TRBJ2-3	37	0.000678219		TRBV17	TRBJ2-5	73	0.00111173		TRBV2	TRBJ1-6	79	0.00125855
TRBV21	TRBJ2-2	26	0.000331341		TRBV14	TRBJ1-3	1	1.31868e-05		TRBV17	TRBJ1-4	46	0.000553409		TRBV17	TRBJ1-1	324	0.00636229		TRBV12-1	TRBJ1-6	13	0.000239493		TRBV17	TRBJ1-1	35	0.000641558		TRBV2	TRBJ1-6	71	0.00108127		TRBV24	TRBJ1-1	79	0.00125855
TRBV21	TRBJ1-4	26	0.000331341		TRBV14	TRBJ1-2	1	1.31868e-05		TRBV17	TRBJ1-1	45	0.000541379		TRBV24	TRBJ1-1	312	0.00612664		TRBV12-2	TRBJ1-2	13	0.000239493		TRBV15	TRBJ1-5	35	0.000641558		TRBV2	TRBJ1-3	70	0.00106604		TRBV2	TRBJ1-5	78	0.00124262
TRBV17	TRBJ2-1	24	0.000305853							TRBV17	TRBJ2-7	45	0.000541379		TRBV20	TRBJ1-6	280	0.00549827		TRBV15	TRBJ1-6	13	0.000239493		TRBV26	TRBJ1-5	31	0.000568237		TRBV24	TRBJ2-7	70	0.00106604		TRBV20	TRBJ1-1	76	0.00121076
TRBV21	TRBJ2-5	24	0.000305853							TRBV17	TRBJ2-3	44	0.000529348		TRBV4	TRBJ1-1	280	0.00549827		TRBV24	TRBJ1-6	13	0.000239493		TRBV17	TRBJ1-4	29	0.000531577		TRBV12-1	TRBJ1-4	68	0.00103558		TRBV20	TRBJ1-4	75	0.00119483
TRBV24	TRBJ1-6	24	0.000305853							TRBV20	TRBJ2-2	42	0.000505287		TRBV24	TRBJ1-6	265	0.00520372		TRBV14	TRBJ1-6	13	0.000239493		TRBV20	TRBJ2-5	29	0.000531577		TRBV12-1	TRBJ1-5	67	0.00102036		TRBV2	TRBJ1-3	74	0.0011789
TRBV2	TRBJ2-7	23	0.000293109							TRBV20	TRBJ1-3	41	0.000493256		TRBV20	TRBJ1-5	262	0.00514481		TRBV17	TRBJ2-4	12	0.00022107		TRBV17	TRBJ2-5	28	0.000513247		TRBV20	TRBJ2-5	66	0.00100513		TRBV26	TRBJ2-2	71	0.00113111
TRBV29	TRBJ1-6	23	0.000293109							TRBV17	TRBJ2-4	37	0.000445134		TRBV4	TRBJ2-3	260	0.00510554		TRBV19	TRBJ2-1	12	0.00022107		TRBV20	TRBJ2-7	28	0.000513247		TRBV3	TRBJ1-5	57	0.000868064		TRBV12-2	TRBJ1-5	70	0.00111517
TRBV30	TRBJ1-6	22	0.000280365							TRBV12-2	TRBJ1-2	36	0.000433103		TRBV20	TRBJ1-3	250	0.00490917		TRBV20	TRBJ1-3	12	0.00022107		TRBV20	TRBJ2-2	23	0.000421595		TRBV20	TRBJ1-2	52	0.000791918		TRBV12-2	TRBJ1-1	65	0.00103552
TRBV24	TRBJ2-5	20	0.000254878							TRBV2	TRBJ1-5	35	0.000421072		TRBV24	TRBJ1-2	248	0.0048699		TRBV17	TRBJ1-3	11	0.000202648		TRBV15	TRBJ1-6	19	0.000348274		TRBV20	TRBJ1-1	43	0.000654855		TRBV12-2	TRBJ2-3	63	0.00100366
TRBV30	TRBJ1-5	17	0.000216646							TRBV12-2	TRBJ1-4	34	0.000409042		TRBV17	TRBJ1-3	232	0.00455571		TRBV17	TRBJ1-4	11	0.000202648		TRBV20	TRBJ1-6	19	0.000348274		TRBV20	TRBJ2-3	43	0.000654855		TRBV26	TRBJ1-4	59	0.000939933
TRBV24	TRBJ1-4	16	0.000203902							TRBV12-2	TRBJ1-5	33	0.000397011		TRBV19	TRBJ2-2	224	0.00439862		TRBV12-2	TRBJ1-4	11	0.000202648		TRBV21	TRBJ2-3	18	0.000329944		TRBV20	TRBJ2-2	39	0.000593938		TRBV12-2	TRBJ1-6	58	0.000924002
TRBV20	TRBJ1-6	16	0.000203902							TRBV20	TRBJ1-2	33	0.000397011		TRBV2	TRBJ2-5	217	0.00426116		TRBV12-1	TRBJ1-2	10	0.000184225		TRBV24	TRBJ2-2	18	0.000329944		TRBV24	TRBJ2-5	38	0.000578709		TRBV23	TRBJ2-7	55	0.000876208
TRBV24	TRBJ2-2	15	0.000191158							TRBV20	TRBJ2-3	33	0.000397011		TRBV24	TRBJ1-4	182	0.00357388		TRBV12-1	TRBJ1-4	10	0.000184225		TRBV20	TRBJ1-5	17	0.000311614		TRBV17	TRBJ2-3	36	0.000548251		TRBV24	TRBJ1-2	55	0.000876208
TRBV17	TRBJ1-6	13	0.000165671							TRBV30	TRBJ1-3	32	0.00038498		TRBV12-2	TRBJ2-3	179	0.00351497		TRBV15	TRBJ1-4	10	0.000184225		TRBV17	TRBJ1-5	15	0.000274954		TRBV20	TRBJ1-4	34	0.000517792		TRBV20	TRBJ2-2	55	0.000876208
TRBV17	TRBJ2-7	13	0.000165671							TRBV30	TRBJ1-6	29	0.000348888		TRBV17	TRBJ1-4	169	0.0033186		TRBV15	TRBJ2-7	10	0.000184225		TRBV17	TRBJ2-2	15	0.000274954		TRBV17	TRBJ1-1	33	0.000502563		TRBV23	TRBJ2-3	50	0.000796553
TRBV17	TRBJ2-5	12	0.000152927							TRBV12-2	TRBJ2-1	28	0.000336858		TRBV2	TRBJ2-7	166	0.00325969		TRBV20	TRBJ2-3	10	0.000184225		TRBV20	TRBJ1-3	14	0.000256623		TRBV24	TRBJ1-5	31	0.000472105		TRBV17	TRBJ2-7	43	0.000685036
TRBV17	TRBJ2-2	11	0.000140183							TRBV12-2	TRBJ2-3	21	0.000252643		TRBV4	TRBJ1-6	165	0.00324005		TRBV24	TRBJ1-3	8	0.00014738		TRBV24	TRBJ1-6	12	0.000219963		TRBV17	TRBJ2-2	30	0.000456876		TRBV20	TRBJ1-2	42	0.000669105
TRBV29	TRBJ1-5	10	0.000127439							TRBV24	TRBJ1-5	19	0.000228582		TRBV2	TRBJ2-2	160	0.00314187		TRBV23	TRBJ1-3	7	0.000128958		TRBV19	TRBJ2-3	11	0.000201633		TRBV17	TRBJ2-4	30	0.000456876		TRBV20	TRBJ2-3	40	0.000637243
TRBV2	TRBJ2-4	9	0.000114695							TRBV24	TRBJ1-6	17	0.000204521		TRBV26	TRBJ1-6	154	0.00302405		TRBV12-1	TRBJ1-3	6	0.000110535		TRBV24	TRBJ1-1	10	0.000183302		TRBV24	TRBJ2-2	23	0.000350271		TRBV24	TRBJ1-3	38	0.00060538
TRBV17	TRBJ1-4	8	0.000101951							TRBV17	TRBJ1-5	16	0.00019249		TRBV4	TRBJ1-5	145	0.00284732		TRBV16	TRBJ1-3	6	0.000110535		TRBV24	TRBJ1-4	10	0.000183302		TRBV17	TRBJ1-4	22	0.000335042		TRBV12-2	TRBJ1-3	37	0.000589449
TRBV14	TRBJ1-2	8	0.000101951							TRBV17	TRBJ2-2	15	0.00018046		TRBV4	TRBJ1-2	142	0.00278841		TRBV20	TRBJ1-1	6	0.000110535		TRBV19	TRBJ2-5	9	0.000164972		TRBV20	TRBJ1-6	21	0.000319813		TRBV24	TRBJ2-5	35	0.000557587
TRBV14	TRBJ2-4	8	0.000101951							TRBV30	TRBJ1-5	14	0.000168429		TRBV19	TRBJ1-2	141	0.00276877		TRBV19	TRBJ2-4	5	9.21127e-05		TRBV17	TRBJ2-4	8	0.000146642		TRBV12-2	TRBJ2-7	20	0.000304584		TRBV20	TRBJ2-4	35	0.000557587
TRBV24	TRBJ1-3	7	8.92072e-05							TRBV24	TRBJ2-7	14	0.000168429		TRBV20	TRBJ2-2	139	0.0027295		TRBV21	TRBJ1-1	5	9.21127e-05		TRBV21	TRBJ1-1	8	0.000146642		TRBV20	TRBJ1-3	20	0.000304584		TRBV20	TRBJ1-5	33	0.000525725
TRBV21	TRBJ1-6	6	7.64633e-05							TRBV21	TRBJ2-3	13	0.000156398		TRBV12-2	TRBJ2-2	129	0.00253313		TRBV21	TRBJ2-1	5	9.21127e-05		TRBV24	TRBJ1-2	8	0.000146642		TRBV24	TRBJ1-1	18	0.000274125		TRBV20	TRBJ1-6	33	0.000525725
TRBV14	TRBJ2-3	6	7.64633e-05							TRBV17	TRBJ1-3	12	0.000144368		TRBV21	TRBJ2-7	124	0.00243495		TRBV24	TRBJ1-2	5	9.21127e-05		TRBV19	TRBJ1-1	7	0.000128312		TRBV20	TRBJ1-5	18	0.000274125		TRBV23	TRBJ2-1	30	0.000477932
TRBV4	TRBJ2-4	5	6.37194e-05							TRBV2	TRBJ1-6	10	0.000120306		TRBV2	TRBJ1-2	114	0.00223858		TRBV24	TRBJ2-3	5	9.21127e-05		TRBV24	TRBJ2-7	7	0.000128312		TRBV24	TRBJ1-2	17	0.000258896		TRBV24	TRBJ2-2	30	0.000477932
TRBV17	TRBJ1-2	4	5.09755e-05							TRBV24	TRBJ2-3	8	9.62451e-05		TRBV19	TRBJ1-6	105	0.00206185		TRBV17	TRBJ1-2	4	7.36901e-05		TRBV20	TRBJ1-4	7	0.000128312		TRBV24	TRBJ2-3	17	0.000258896		TRBV24	TRBJ1-5	24	0.000382346
TRBV4	TRBJ1-6	2	2.54878e-05							TRBV17	TRBJ1-2	7	8.42145e-05		TRBV2	TRBJ2-4	102	0.00200294		TRBV19	TRBJ2-5	4	7.36901e-05		TRBV17	TRBJ2-3	6	0.000109981		TRBV17	TRBJ1-2	16	0.000243667		TRBV24	TRBJ1-4	24	0.000382346
TRBV14	TRBJ1-6	2	2.54878e-05							TRBV24	TRBJ1-1	7	8.42145e-05		TRBV24	TRBJ1-3	102	0.00200294		TRBV19	TRBJ1-1	4	7.36901e-05		TRBV19	TRBJ2-1	6	0.000109981		TRBV24	TRBJ2-4	16	0.000243667		TRBV20	TRBJ1-3	21	0.000334552
TRBV17	TRBJ1-5	1	1.27439e-05							TRBV17	TRBJ1-6	6	7.21838e-05		TRBV17	TRBJ1-2	99	0.00194403		TRBV19	TRBJ2-7	4	7.36901e-05		TRBV21	TRBJ1-2	6	0.000109981		TRBV24	TRBJ1-4	15	0.000228438		TRBV24	TRBJ2-1	18	0.000286759
TRBV19	TRBJ2-1	1	1.27439e-05							TRBV19	TRBJ1-3	6	7.21838e-05		TRBV26	TRBJ1-5	99	0.00194403		TRBV21	TRBJ2-5	4	7.36901e-05		TRBV24	TRBJ2-4	6	0.000109981		TRBV12-2	TRBJ2-3	13	0.000197979		TRBV17	TRBJ2-1	10	0.000159311
TRBV12-2	TRBJ2-1	1	1.27439e-05							TRBV19	TRBJ2-3	6	7.21838e-05		TRBV12-2	TRBJ1-6	98	0.00192439		TRBV23	TRBJ2-4	4	7.36901e-05		TRBV19	TRBJ2-4	5	9.16512e-05		TRBV12-2	TRBJ2-2	12	0.00018275		TRBV24	TRBJ1-6	10	0.000159311
TRBV12-2	TRBJ2-3	1	1.27439e-05							TRBV19	TRBJ1-1	6	7.21838e-05		TRBV2	TRBJ2-1	97	0.00190476		TRBV15	TRBJ1-3	4	7.36901e-05		TRBV21	TRBJ2-5	5	9.16512e-05		TRBV24	TRBJ1-3	12	0.00018275		TRBV17	TRBJ2-3	9	0.00014338
TRBV20	TRBJ2-7	1	1.27439e-05							TRBV19	TRBJ2-7	6	7.21838e-05		TRBV30	TRBJ1-5	94	0.00184585		TRBV15	TRBJ2-2	4	7.36901e-05		TRBV19	TRBJ1-6	4	7.33209e-05		TRBV21	TRBJ2-5	11	0.000167521		TRBV29	TRBJ2-2	9	0.00014338
										TRBV21	TRBJ2-7	6	7.21838e-05		TRBV2	TRBJ1-4	92	0.00180657		TRBV24	TRBJ1-5	4	7.36901e-05		TRBV21	TRBJ1-5	4	7.33209e-05		TRBV12-2	TRBJ2-5	11	0.000167521		TRBV23	TRBJ1-3	7	0.000111517
										TRBV24	TRBJ2-2	6	7.21838e-05		TRBV19	TRBJ1-4	91	0.00178694		TRBV19	TRBJ1-2	3	5.52676e-05		TRBV21	TRBJ1-4	4	7.33209e-05		TRBV12-2	TRBJ2-1	10	0.000152292		TRBV23	TRBJ2-2	7	0.000111517
										TRBV29	TRBJ1-6	6	7.21838e-05		TRBV4	TRBJ1-3	91	0.00178694		TRBV19	TRBJ2-3	3	5.52676e-05		TRBV24	TRBJ1-3	4	7.33209e-05		TRBV23	TRBJ2-5	9	0.000137063		TRBV17	TRBJ2-5	5	7.96553e-05
										TRBV19	TRBJ2-1	5	6.01532e-05		TRBV4	TRBJ2-2	88	0.00172803		TRBV12-1	TRBJ1-5	3	5.52676e-05		TRBV19	TRBJ1-3	3	5.49907e-05		TRBV12-2	TRBJ1-2	9	0.000137063		TRBV17	TRBJ2-4	5	7.96553e-05
										TRBV19	TRBJ2-4	5	6.01532e-05		TRBV2	TRBJ2-3	87	0.00170839		TRBV21	TRBJ2-2	3	5.52676e-05		TRBV19	TRBJ1-4	3	5.49907e-05		TRBV17	TRBJ1-6	7	0.000106604		TRBV17	TRBJ1-3	4	6.37243e-05
										TRBV21	TRBJ2-1	5	6.01532e-05		TRBV2	TRBJ1-1	76	0.00149239		TRBV21	TRBJ2-3	3	5.52676e-05		TRBV21	TRBJ1-3	3	5.49907e-05		TRBV12-2	TRBJ1-1	7	0.000106604		TRBV17	TRBJ2-2	4	6.37243e-05
										TRBV21	TRBJ1-1	5	6.01532e-05		TRBV17	TRBJ2-4	74	0.00145311		TRBV21	TRBJ2-4	3	5.52676e-05		TRBV21	TRBJ2-2	3	5.49907e-05		TRBV24	TRBJ1-6	7	0.000106604		TRBV17	TRBJ1-6	4	6.37243e-05
										TRBV23	TRBJ2-7	5	6.01532e-05		TRBV12-2	TRBJ1-5	73	0.00143348		TRBV23	TRBJ2-2	3	5.52676e-05		TRBV17	TRBJ1-3	2	3.66605e-05		TRBV19	TRBJ2-7	6	9.13751e-05		TRBV17	TRBJ1-4	4	6.37243e-05
										TRBV24	TRBJ1-4	5	6.01532e-05		TRBV19	TRBJ2-7	68	0.00133529		TRBV15	TRBJ1-2	3	5.52676e-05		TRBV21	TRBJ2-4	2	3.66605e-05		TRBV17	TRBJ1-5	5	7.61459e-05		TRBV21	TRBJ2-4	4	6.37243e-05
										TRBV19	TRBJ1-5	4	4.81225e-05		TRBV12-2	TRBJ1-3	65	0.00127638		TRBV20	TRBJ1-5	3	5.52676e-05		TRBV12-2	TRBJ2-5	2	3.66605e-05		TRBV19	TRBJ2-1	3	4.56876e-05		TRBV23	TRBJ2-5	4	6.37243e-05
										TRBV19	TRBJ2-2	4	4.81225e-05		TRBV24	TRBJ2-2	64	0.00125675		TRBV17	TRBJ2-3	2	3.68451e-05		TRBV20	TRBJ1-2	2	3.66605e-05		TRBV19	TRBJ2-4	3	4.56876e-05		TRBV29	TRBJ1-5	4	6.37243e-05
										TRBV24	TRBJ2-4	4	4.81225e-05		TRBV2	TRBJ1-5	56	0.00109965		TRBV23	TRBJ1-1	2	3.68451e-05		TRBV17	TRBJ1-2	1	1.83302e-05		TRBV12-2	TRBJ2-4	3	4.56876e-05		TRBV21	TRBJ2-5	3	4.77932e-05
										TRBV19	TRBJ2-5	3	3.60919e-05		TRBV24	TRBJ2-7	55	0.00108002		TRBV23	TRBJ2-5	2	3.68451e-05		TRBV19	TRBJ1-5	1	1.83302e-05		TRBV1	TRBJ2-6	3	4.56876e-05		TRBV23	TRBJ1-1	3	4.77932e-05
										TRBV21	TRBJ2-2	3	3.60919e-05		TRBV19	TRBJ1-5	52	0.00102111		TRBV24	TRBJ2-4	2	3.68451e-05		TRBV19	TRBJ1-2	1	1.83302e-05		TRBV19	TRBJ2-3	2	3.04584e-05		TRBV17	TRBJ1-2	2	3.18621e-05
										TRBV24	TRBJ2-5	3	3.60919e-05		TRBV12-2	TRBJ1-4	47	0.000922924		TRBV17	TRBJ1-5	1	1.84225e-05		TRBV19	TRBJ2-7	1	1.83302e-05		TRBV19	TRBJ1-1	2	3.04584e-05		TRBV19	TRBJ2-4	2	3.18621e-05
										TRBV19	TRBJ1-6	2	2.40613e-05		TRBV21	TRBJ2-3	38	0.000746194		TRBV17	TRBJ1-6	1	1.84225e-05		TRBV21	TRBJ1-6	1	1.83302e-05		TRBV19	TRBJ2-5	2	3.04584e-05		TRBV21	TRBJ1-2	2	3.18621e-05
										TRBV19	TRBJ1-4	2	2.40613e-05		TRBV21	TRBJ1-1	34	0.000667647		TRBV19	TRBJ1-3	1	1.84225e-05		TRBV12-2	TRBJ2-2	1	1.83302e-05		TRBV21	TRBJ1-2	2	3.04584e-05		TRBV21	TRBJ1-1	2	3.18621e-05
										TRBV21	TRBJ1-2	2	2.40613e-05		TRBV23	TRBJ2-5	34	0.000667647		TRBV19	TRBJ1-5	1	1.84225e-05							TRBV21	TRBJ2-4	2	3.04584e-05		TRBV17	TRBJ1-5	1	1.59311e-05
										TRBV21	TRBJ1-4	2	2.40613e-05		TRBV21	TRBJ2-4	28	0.000549827		TRBV19	TRBJ1-4	1	1.84225e-05							TRBV19	TRBJ1-5	1	1.52292e-05		TRBV19	TRBJ2-3	1	1.59311e-05
										TRBV21	TRBJ1-3	1	1.20306e-05		TRBV21	TRBJ1-4	23	0.000451644		TRBV21	TRBJ1-3	1	1.84225e-05							TRBV19	TRBJ1-2	1	1.52292e-05		TRBV19	TRBJ1-4	1	1.59311e-05
										TRBV21	TRBJ1-5	1	1.20306e-05		TRBV21	TRBJ1-3	20	0.000392734		TRBV21	TRBJ1-5	1	1.84225e-05							TRBV21	TRBJ1-5	1	1.52292e-05		TRBV21	TRBJ2-3	1	1.59311e-05
										TRBV21	TRBJ2-4	1	1.20306e-05		TRBV2	TRBJ1-3	16	0.000314187		TRBV21	TRBJ1-4	1	1.84225e-05							TRBV12-2	TRBJ1-3	1	1.52292e-05		TRBV21	TRBJ1-4	1	1.59311e-05
										TRBV24	TRBJ1-3	1	1.20306e-05		TRBV19	TRBJ1-3	16	0.000314187		TRBV23	TRBJ2-1	1	1.84225e-05							TRBV12-2	TRBJ1-6	1	1.52292e-05
										TRBV24	TRBJ1-2	1	1.20306e-05		TRBV23	TRBJ2-4	14	0.000274914		TRBV12-2	TRBJ2-1	1	1.84225e-05							TRBV5	TRBJ2-6	1	1.52292e-05
															TRBV12-2	TRBJ1-2	13	0.000255277
															TRBV24	TRBJ1-5	13	0.000255277
															TRBV21	TRBJ1-5	11	0.000216004
															TRBV17	TRBJ1-5	3	5.891e-05
															TRBV12-2	TRBJ1-1	3	5.891e-05
															TRBV23	TRBJ1-4	2	3.92734e-05
															TRBV17	TRBJ1-6	1	1.96367e-05
															TRBV12-1	TRBJ2-6	1	1.96367e-05

## Sheet: Tcrb V-D-J combination
Ctrl group																								MRSA group
Sample 1						Sample 2						Sample 3						Sample 4						Sample 1						Sample 2						Sample 3						Sample 4
V Gene	J Gene	D Gene	Reads	Percentage(%)		V Gene	J Gene	D Gene	Reads	Percentage(%)		V Gene	J Gene	D Gene	Reads	Percentage(%)		V Gene	J Gene	D Gene	Reads	Percentage(%)		V Gene	J Gene	D Gene	Reads	Percentage(%)		V Gene	J Gene	D Gene	Reads	Percentage(%)		V Gene	J Gene	D Gene	Reads	Percentage(%)		V Gene	J Gene	D Gene	Reads	Percentage(%)
TRBV1	TRBJ1-1	TRBD1	252548	8.42072		TRBV5	TRBJ2-5	TRBD1	733810	26.7145		TRBV1	TRBJ1-1	TRBD1	111774	3.49994		TRBV29	TRBJ2-7	TRBD1	60494	3.78845		TRBV31	TRBJ2-3	TRBD2	80193	4.0471		TRBV1	TRBJ1-1	TRBD1	111726	5.28196		TRBV1	TRBJ2-7	TRBD2	116348	4.65787		TRBV1	TRBJ2-1	TRBD1	100330	4.26867
TRBV5	TRBJ2-1	TRBD1	145181	4.84078		TRBV1	TRBJ2-1	TRBD1	335275	12.2058		TRBV1	TRBJ2-7	TRBD1	84990	2.66126		TRBV15	TRBJ2-3	TRBD2	37942	2.37613		TRBV1	TRBJ2-5	TRBD2	78635	3.96848		TRBV31	TRBJ2-7	TRBD2	104070	4.92001		TRBV1	TRBJ1-1	TRBD1	110465	4.42235		TRBV1	TRBJ2-7	TRBD2	78486	3.33929
TRBV5	TRBJ1-1	TRBD1	103945	3.46584		TRBV5	TRBJ1-2	TRBD1	283957	10.3375		TRBV5	TRBJ2-5	TRBD2	80675	2.52615		TRBV15	TRBJ2-7	TRBD1	36969	2.31519		TRBV1	TRBJ2-1	TRBD2	70577	3.56181		TRBV1	TRBJ2-5	TRBD1	72952	3.44888		TRBV1	TRBJ2-7	TRBD1	96489	3.86283		TRBV5	TRBJ2-7	TRBD2	71385	3.03717
TRBV13-1	TRBJ2-7	TRBD2	100688	3.35724		TRBV5	TRBJ2-3	TRBD1	175977	6.40649		TRBV1	TRBJ1-4	TRBD1	80056	2.50677		TRBV13-2	TRBJ2-4	TRBD2	32063	2.00795		TRBV1	TRBJ2-1	TRBD1	69315	3.49812		TRBV1	TRBJ1-6	TRBD1	58696	2.77491		TRBV1	TRBJ2-5	TRBD2	80486	3.22217		TRBV1	TRBJ2-7	TRBD1	68451	2.91234
TRBV13-1	TRBJ2-5	TRBD1	95464	3.18306		TRBV5	TRBJ1-6	TRBD1	166228	6.05157		TRBV1	TRBJ2-7	TRBD2	78649	2.46271		TRBV5	TRBJ2-1	TRBD1	27130	1.69902		TRBV1	TRBJ2-5	TRBD1	67348	3.39885		TRBV1	TRBJ2-5	TRBD2	57945	2.73941		TRBV5	TRBJ2-7	TRBD2	76643	3.06832		TRBV1	TRBJ1-1	TRBD1	62011	2.63834
TRBV1	TRBJ2-3	TRBD2	92843	3.09567		TRBV5	TRBJ2-3	TRBD2	159925	5.82211		TRBV13-3	TRBJ1-4	TRBD1	70740	2.21506		TRBV5	TRBJ2-3	TRBD2	25758	1.6131		TRBV1	TRBJ1-1	TRBD1	54329	2.74182		TRBV1	TRBJ2-1	TRBD2	57863	2.73553		TRBV1	TRBJ1-4	TRBD1	67536	2.70373		TRBV1	TRBJ2-5	TRBD2	48460	2.06179
TRBV13-3	TRBJ2-3	TRBD2	91701	3.05759		TRBV1	TRBJ1-6	TRBD1	128965	4.695		TRBV5	TRBJ2-7	TRBD2	68866	2.15638		TRBV5	TRBJ2-5	TRBD2	25730	1.61135		TRBV5	TRBJ2-1	TRBD2	54144	2.73249		TRBV1	TRBJ2-1	TRBD1	54370	2.5704		TRBV1	TRBJ2-1	TRBD2	60981	2.44131		TRBV5	TRBJ1-1	TRBD1	43218	1.83876
TRBV1	TRBJ2-5	TRBD2	71231	2.37506		TRBV1	TRBJ2-1	TRBD2	127875	4.65532		TRBV1	TRBJ2-3	TRBD2	61366	1.92153		TRBV12-1	TRBJ2-7	TRBD2	25242	1.58079		TRBV5	TRBJ2-1	TRBD1	53730	2.71159		TRBV5	TRBJ2-1	TRBD1	53414	2.5252		TRBV1	TRBJ2-1	TRBD1	57769	2.31272		TRBV5	TRBJ2-5	TRBD2	40454	1.72117
TRBV5	TRBJ2-1	TRBD2	68942	2.29874		TRBV1	TRBJ2-4	TRBD2	124551	4.53431		TRBV5	TRBJ1-1	TRBD1	57028	1.7857		TRBV1	TRBJ1-4	TRBD1	25229	1.57997		TRBV13-3	TRBJ2-1	TRBD2	50995	2.57357		TRBV5	TRBJ2-1	TRBD2	49356	2.33335		TRBV5	TRBJ1-1	TRBD1	56076	2.24494		TRBV16	TRBJ2-7	TRBD2	38332	1.63088
TRBV13-1	TRBJ2-3	TRBD2	66432	2.21505		TRBV1	TRBJ2-2	TRBD1	122542	4.46117		TRBV5	TRBJ2-1	TRBD2	54200	1.69715		TRBV12-1	TRBJ2-7	TRBD1	24643	1.54328		TRBV1	TRBJ1-6	TRBD1	42832	2.1616		TRBV1	TRBJ2-3	TRBD2	46515	2.19904		TRBV1	TRBJ2-5	TRBD1	50999	2.04169		TRBV5	TRBJ2-7	TRBD1	36024	1.53269
TRBV13-1	TRBJ2-1	TRBD2	63401	2.11398		TRBV1	TRBJ1-1	TRBD1	106204	3.86638		TRBV13-2	TRBJ2-7	TRBD2	52895	1.65628		TRBV1	TRBJ2-1	TRBD1	24375	1.52649		TRBV1	TRBJ2-3	TRBD2	41954	2.11729		TRBV5	TRBJ2-5	TRBD2	45174	2.13565		TRBV5	TRBJ2-5	TRBD2	49979	2.00086		TRBV1	TRBJ2-1	TRBD2	35393	1.50584
TRBV1	TRBJ1-3	TRBD1	62498	2.08387		TRBV5	TRBJ2-5	TRBD2	67071	2.44174		TRBV1	TRBJ2-1	TRBD1	52838	1.6545		TRBV5	TRBJ1-1	TRBD1	24357	1.52536		TRBV5	TRBJ2-5	TRBD2	41041	2.07122		TRBV5	TRBJ2-3	TRBD1	42951	2.03055		TRBV1	TRBJ2-3	TRBD2	48208	1.92996		TRBV13-2	TRBJ2-7	TRBD1	34325	1.4604
TRBV13-3	TRBJ1-4	TRBD1	58798	1.9605		TRBV26	TRBJ1-2	TRBD1	58963	2.14656		TRBV13-3	TRBJ2-7	TRBD2	48324	1.51315		TRBV1	TRBJ2-3	TRBD2	24268	1.51979		TRBV13-3	TRBJ2-5	TRBD2	39798	2.00849		TRBV1	TRBJ2-4	TRBD2	42530	2.01065		TRBV5	TRBJ2-7	TRBD1	46351	1.85561		TRBV1	TRBJ1-6	TRBD1	34146	1.45279
TRBV1	TRBJ2-2	TRBD1	55606	1.85407		TRBV1	TRBJ1-4	TRBD1	24545	0.893567		TRBV1	TRBJ2-3	TRBD1	45616	1.42836		TRBV5	TRBJ2-1	TRBD2	24088	1.50852		TRBV1	TRBJ1-4	TRBD1	38883	1.96231		TRBV1	TRBJ2-3	TRBD1	40174	1.89927		TRBV1	TRBJ2-4	TRBD2	45812	1.83403		TRBV1	TRBJ1-2	TRBD1	33636	1.43109
TRBV16	TRBJ2-7	TRBD1	55479	1.84984		TRBV3	TRBJ2-5	TRBD2	20638	0.751332		TRBV1	TRBJ2-5	TRBD1	44613	1.39695		TRBV31	TRBJ2-3	TRBD2	23285	1.45823		TRBV5	TRBJ2-5	TRBD1	38158	1.92572		TRBV1	TRBJ2-4	TRBD1	39953	1.88882		TRBV1	TRBJ2-3	TRBD1	41499	1.66137		TRBV1	TRBJ2-5	TRBD1	33107	1.40858
TRBV1	TRBJ2-5	TRBD1	54398	1.8138		TRBV3	TRBJ2-5	TRBD1	18010	0.655659		TRBV5	TRBJ2-7	TRBD1	44511	1.39376		TRBV15	TRBJ2-7	TRBD2	22577	1.41389		TRBV5	TRBJ2-3	TRBD1	37082	1.87142		TRBV5	TRBJ2-5	TRBD1	36381	1.71995		TRBV1	TRBJ1-6	TRBD1	39502	1.58142		TRBV5	TRBJ2-1	TRBD1	32070	1.36446
TRBV13-3	TRBJ1-5	TRBD1	53274	1.77632		TRBV3	TRBJ2-4	TRBD2	14582	0.530861		TRBV1	TRBJ2-1	TRBD2	43213	1.35311		TRBV5	TRBJ2-5	TRBD1	22313	1.39736		TRBV1	TRBJ2-4	TRBD2	35022	1.76746		TRBV1	TRBJ2-2	TRBD1	35333	1.6704		TRBV1	TRBJ1-3	TRBD1	39169	1.56809		TRBV16	TRBJ1-1	TRBD1	31852	1.35518
TRBV1	TRBJ2-4	TRBD1	50551	1.68552		TRBV3	TRBJ1-1	TRBD1	12582	0.458051		TRBV13-1	TRBJ1-4	TRBD1	40863	1.27953		TRBV1	TRBJ1-1	TRBD1	22142	1.38665		TRBV5	TRBJ2-3	TRBD2	32408	1.63554		TRBV5	TRBJ1-4	TRBD1	31684	1.49789		TRBV13-3	TRBJ2-2	TRBD1	36522	1.46212		TRBV16	TRBJ2-7	TRBD1	31024	1.31996
TRBV31	TRBJ1-2	TRBD1	48263	1.60924		TRBV3	TRBJ1-4	TRBD1	9527	0.346833		TRBV1	TRBJ1-5	TRBD1	40517	1.26869		TRBV5	TRBJ2-3	TRBD1	21912	1.37225		TRBV5	TRBJ2-7	TRBD2	32293	1.62973		TRBV1	TRBJ1-4	TRBD1	30177	1.42665		TRBV13-2	TRBJ2-7	TRBD2	35287	1.41268		TRBV1	TRBJ2-4	TRBD2	30312	1.28966
TRBV5	TRBJ2-3	TRBD2	48213	1.60757		TRBV5	TRBJ2-1	TRBD1	5714	0.20802		TRBV1	TRBJ1-2	TRBD1	39906	1.24956		TRBV1	TRBJ2-1	TRBD2	19865	1.24405		TRBV1	TRBJ2-3	TRBD1	29899	1.50891		TRBV5	TRBJ1-5	TRBD1	29371	1.38854		TRBV1	TRBJ2-4	TRBD1	35231	1.41043		TRBV1	TRBJ2-4	TRBD1	29270	1.24533
TRBV13-2	TRBJ2-3	TRBD2	45783	1.52654		TRBV13-1	TRBJ2-1	TRBD2	4799	0.174709		TRBV1	TRBJ2-4	TRBD2	38052	1.19151		TRBV13-3	TRBJ1-3	TRBD1	19827	1.24167		TRBV13-2	TRBJ2-5	TRBD2	26492	1.33697		TRBV1	TRBJ1-5	TRBD1	29303	1.38533		TRBV13-3	TRBJ2-7	TRBD2	33630	1.34634		TRBV16	TRBJ2-5	TRBD2	29153	1.24035
TRBV5	TRBJ2-5	TRBD2	45745	1.52528		TRBV31	TRBJ1-1	TRBD1	4258	0.155014		TRBV13-3	TRBJ2-7	TRBD1	36946	1.15688		TRBV13-3	TRBJ2-7	TRBD2	19463	1.21888		TRBV1	TRBJ2-4	TRBD1	26155	1.31997		TRBV5	TRBJ2-2	TRBD1	28891	1.36585		TRBV5	TRBJ2-1	TRBD2	33622	1.34602		TRBV5	TRBJ2-3	TRBD2	29035	1.23533
TRBV30	TRBJ2-4	TRBD2	42459	1.41571		TRBV29	TRBJ2-3	TRBD1	4033	0.146822		TRBV1	TRBJ2-4	TRBD1	36744	1.15055		TRBV1	TRBJ2-4	TRBD2	19138	1.19852		TRBV13-3	TRBJ1-2	TRBD1	25477	1.28575		TRBV1	TRBJ2-7	TRBD2	28336	1.33961		TRBV1	TRBJ1-2	TRBD1	33471	1.33998		TRBV16	TRBJ2-1	TRBD2	28745	1.22299
TRBV13-2	TRBJ1-3	TRBD1	40957	1.36563		TRBV29	TRBJ1-6	TRBD1	3721	0.135464		TRBV5	TRBJ1-4	TRBD1	35847	1.12246		TRBV5	TRBJ2-7	TRBD1	19074	1.19451		TRBV1	TRBJ1-2	TRBD1	24449	1.23387		TRBV13-3	TRBJ1-4	TRBD1	28322	1.33895		TRBV13-2	TRBJ1-1	TRBD1	32036	1.28253		TRBV5	TRBJ2-1	TRBD2	28662	1.21946
TRBV31	TRBJ2-5	TRBD1	40609	1.35403		TRBV29	TRBJ2-5	TRBD1	3620	0.131787		TRBV1	TRBJ2-2	TRBD2	34540	1.08154		TRBV12-1	TRBJ2-1	TRBD2	18604	1.16508		TRBV13-2	TRBJ2-7	TRBD2	24334	1.22807		TRBV13-3	TRBJ1-1	TRBD1	28244	1.33526		TRBV1	TRBJ2-2	TRBD1	31759	1.27144		TRBV5	TRBJ1-4	TRBD1	27648	1.17632
TRBV1	TRBJ2-4	TRBD2	40324	1.34453		TRBV12-1	TRBJ2-7	TRBD2	2277	0.0828948		TRBV13-3	TRBJ1-2	TRBD1	34227	1.07174		TRBV1	TRBJ2-5	TRBD2	15704	0.983468		TRBV5	TRBJ1-1	TRBD1	24077	1.2151		TRBV5	TRBJ2-3	TRBD2	26790	1.26652		TRBV1	TRBJ1-5	TRBD1	30108	1.20534		TRBV12-1	TRBJ2-7	TRBD2	27492	1.16968
TRBV5	TRBJ2-7	TRBD2	39738	1.32499		TRBV29	TRBJ2-1	TRBD1	1951	0.0710267		TRBV13-2	TRBJ2-1	TRBD2	33988	1.06425		TRBV15	TRBJ1-1	TRBD1	15463	0.968375		TRBV1	TRBJ2-2	TRBD2	23547	1.18835		TRBV13-3	TRBJ2-1	TRBD1	26084	1.23315		TRBV5	TRBJ2-5	TRBD1	27298	1.09285		TRBV1	TRBJ1-3	TRBD1	26650	1.13386
TRBV13-2	TRBJ2-2	TRBD1	37742	1.25843		TRBV5	TRBJ2-1	TRBD2	1932	0.070335		TRBV13-1	TRBJ1-1	TRBD1	32602	1.02086		TRBV15	TRBJ2-1	TRBD2	15316	0.959169		TRBV13-1	TRBJ2-7	TRBD2	23347	1.17825		TRBV1	TRBJ1-3	TRBD1	25952	1.22691		TRBV13-3	TRBJ2-7	TRBD1	27097	1.0848		TRBV1	TRBJ1-4	TRBD1	26139	1.11212
TRBV13-3	TRBJ1-2	TRBD1	37494	1.25016		TRBV1	TRBJ2-3	TRBD2	1494	0.0543895		TRBV13-1	TRBJ2-7	TRBD2	32304	1.01152		TRBV5	TRBJ1-4	TRBD1	15195	0.951591		TRBV1	TRBJ2-2	TRBD1	22803	1.1508		TRBV1	TRBJ1-2	TRBD1	25807	1.22005		TRBV31	TRBJ2-7	TRBD2	27035	1.08232		TRBV12-1	TRBJ2-7	TRBD1	25796	1.09752
TRBV13-2	TRBJ2-5	TRBD2	35873	1.19612		TRBV5	TRBJ1-1	TRBD1	1457	0.0530425		TRBV13-2	TRBJ1-1	TRBD1	31948	1.00038		TRBV1	TRBJ1-6	TRBD1	14893	0.932678		TRBV13-3	TRBJ2-4	TRBD2	19876	1.00308		TRBV1	TRBJ2-7	TRBD1	25480	1.20459		TRBV13-3	TRBJ1-2	TRBD1	26260	1.05129		TRBV5	TRBJ1-2	TRBD1	25530	1.08621
TRBV31	TRBJ2-5	TRBD2	34936	1.16487		TRBV3	TRBJ1-2	TRBD1	1370	0.0498752		TRBV13-1	TRBJ1-2	TRBD1	31431	0.984188		TRBV29	TRBJ2-2	TRBD1	14155	0.886461		TRBV13-2	TRBJ2-4	TRBD2	19563	0.987287		TRBV13-3	TRBJ2-7	TRBD2	24114	1.14001		TRBV5	TRBJ2-3	TRBD2	26097	1.04477		TRBV16	TRBJ2-1	TRBD1	24288	1.03336
TRBV13-1	TRBJ2-5	TRBD2	33345	1.11182		TRBV5	TRBJ1-2	TRBD2	1078	0.0392449		TRBV15	TRBJ2-1	TRBD2	30673	0.960453		TRBV13-3	TRBJ1-2	TRBD1	13575	0.850138		TRBV1	TRBJ2-7	TRBD2	19325	0.975276		TRBV5	TRBJ1-1	TRBD1	24063	1.1376		TRBV5	TRBJ2-1	TRBD1	25620	1.02567		TRBV5	TRBJ2-5	TRBD1	23075	0.981755
TRBV31	TRBJ2-7	TRBD2	32678	1.08958		TRBV13-1	TRBJ2-1	TRBD1	1002	0.0364781		TRBV5	TRBJ2-5	TRBD1	29219	0.914924		TRBV1	TRBJ2-3	TRBD1	13344	0.835672		TRBV13-2	TRBJ2-1	TRBD2	19029	0.960337		TRBV1	TRBJ2-2	TRBD2	23711	1.12096		TRBV13-3	TRBJ1-1	TRBD1	24934	0.998206		TRBV15	TRBJ2-7	TRBD2	22947	0.976309
TRBV5	TRBJ2-2	TRBD2	31171	1.03934		TRBV1	TRBJ2-2	TRBD2	962	0.0350219		TRBV16	TRBJ1-1	TRBD1	27004	0.845567		TRBV13-1	TRBJ2-1	TRBD2	12737	0.797658		TRBV13-3	TRBJ2-3	TRBD2	18580	0.937678		TRBV13-1	TRBJ1-6	TRBD1	23443	1.10829		TRBV13-2	TRBJ2-7	TRBD1	24652	0.986916		TRBV12-1	TRBJ2-1	TRBD1	22591	0.961163
TRBV5	TRBJ1-4	TRBD1	30209	1.00726		TRBV1	TRBJ2-5	TRBD1	784	0.0285417		TRBV13-1	TRBJ2-3	TRBD2	27004	0.845567		TRBV5	TRBJ2-7	TRBD2	12416	0.777556		TRBV1	TRBJ1-5	TRBD1	17440	0.880145		TRBV13-3	TRBJ1-2	TRBD1	19852	0.938523		TRBV5	TRBJ1-4	TRBD1	22992	0.92046		TRBV13-2	TRBJ2-7	TRBD2	21772	0.926318
TRBV13-1	TRBJ2-7	TRBD1	28177	0.939507		TRBV31	TRBJ2-7	TRBD2	735	0.0267579		TRBV15	TRBJ2-7	TRBD2	26120	0.817887		TRBV1	TRBJ2-2	TRBD1	11602	0.726579		TRBV1	TRBJ2-7	TRBD1	16647	0.840125		TRBV13-3	TRBJ2-1	TRBD2	19477	0.920795		TRBV13-2	TRBJ2-4	TRBD2	22536	0.902204		TRBV13-2	TRBJ2-5	TRBD2	20874	0.888111
TRBV31	TRBJ2-2	TRBD2	28009	0.933905		TRBV26	TRBJ2-4	TRBD2	702	0.0255565		TRBV16	TRBJ2-1	TRBD1	25766	0.806802		TRBV13-3	TRBJ1-1	TRBD1	11468	0.718187		TRBV13-2	TRBJ1-1	TRBD1	15219	0.768058		TRBV5	TRBJ2-2	TRBD2	18310	0.865624		TRBV5	TRBJ2-4	TRBD2	21827	0.87382		TRBV16	TRBJ1-4	TRBD1	20776	0.883941
TRBV5	TRBJ2-4	TRBD2	27402	0.913666		TRBV5	TRBJ2-2	TRBD1	676	0.02461		TRBV5	TRBJ2-1	TRBD1	25046	0.784257		TRBV12-1	TRBJ2-5	TRBD2	11396	0.713678		TRBV1	TRBJ1-3	TRBD1	15150	0.764576		TRBV13-3	TRBJ2-4	TRBD2	17979	0.849975		TRBV13-3	TRBJ1-4	TRBD1	21732	0.870017		TRBV5	TRBJ2-4	TRBD2	19467	0.828248
TRBV13-2	TRBJ2-1	TRBD2	27024	0.901063		TRBV1	TRBJ2-5	TRBD2	670	0.0243915		TRBV15	TRBJ1-1	TRBD1	24372	0.763152		TRBV13-2	TRBJ2-3	TRBD2	11291	0.707102		TRBV5	TRBJ2-2	TRBD2	15142	0.764172		TRBV13-3	TRBJ1-6	TRBD1	17589	0.831538		TRBV13-2	TRBJ1-2	TRBD1	20339	0.81425		TRBV16	TRBJ2-4	TRBD2	19417	0.826121
TRBV13-1	TRBJ1-4	TRBD1	26915	0.897428		TRBV30	TRBJ2-1	TRBD1	643	0.0234086		TRBV15	TRBJ2-7	TRBD1	23599	0.738947		TRBV15	TRBJ2-5	TRBD2	11000	0.688878		TRBV13-1	TRBJ2-3	TRBD2	14636	0.738636		TRBV13-2	TRBJ2-7	TRBD2	16474	0.778825		TRBV13-2	TRBJ2-5	TRBD2	19650	0.786666		TRBV16	TRBJ1-2	TRBD1	19133	0.814038
TRBV13-2	TRBJ2-7	TRBD2	26862	0.895661		TRBV3	TRBJ2-3	TRBD1	488	0.0177658		TRBV1	TRBJ2-2	TRBD1	23013	0.720598		TRBV26	TRBJ1-2	TRBD1	10967	0.686812		TRBV5	TRBJ2-2	TRBD1	14328	0.723092		TRBV13-1	TRBJ1-1	TRBD1	15402	0.728145		TRBV13-1	TRBJ1-1	TRBD1	19041	0.762286		TRBV13-2	TRBJ2-4	TRBD1	18857	0.802295
TRBV30	TRBJ2-2	TRBD2	26379	0.879556		TRBV5	TRBJ2-4	TRBD2	470	0.0171105		TRBV5	TRBJ2-4	TRBD2	22934	0.718124		TRBV1	TRBJ1-5	TRBD1	10888	0.681864		TRBV13-3	TRBJ1-1	TRBD1	14129	0.713049		TRBV31	TRBJ2-3	TRBD2	15226	0.719824		TRBV5	TRBJ1-3	TRBD1	19006	0.760885		TRBV1	TRBJ1-5	TRBD1	18524	0.788127
TRBV13-2	TRBJ1-1	TRBD1	25489	0.849881		TRBV5	TRBJ2-4	TRBD1	468	0.0170377		TRBV13-3	TRBJ1-1	TRBD1	22772	0.713052		TRBV1	TRBJ2-2	TRBD2	10877	0.681175		TRBV13-1	TRBJ2-5	TRBD2	13763	0.694578		TRBV13-2	TRBJ2-4	TRBD2	14483	0.684698		TRBV13-3	TRBJ2-4	TRBD2	18484	0.739987		TRBV5	TRBJ1-6	TRBD1	18009	0.766216
TRBV1	TRBJ2-3	TRBD1	25075	0.836077		TRBV13-3	TRBJ1-3	TRBD1	435	0.0158363		TRBV16	TRBJ2-7	TRBD1	22626	0.70848		TRBV15	TRBJ2-4	TRBD1	10697	0.669903		TRBV31	TRBJ2-5	TRBD2	13248	0.668587		TRBV13-3	TRBJ2-7	TRBD1	14248	0.673589		TRBV13-1	TRBJ1-2	TRBD1	18292	0.7323		TRBV1	TRBJ2-3	TRBD1	17846	0.759281
TRBV1	TRBJ2-7	TRBD1	24787	0.826474		TRBV1	TRBJ2-4	TRBD1	414	0.0150718		TRBV13-1	TRBJ2-4	TRBD2	22596	0.707541		TRBV5	TRBJ2-2	TRBD1	10511	0.658254		TRBV5	TRBJ2-4	TRBD2	13226	0.667477		TRBV13-3	TRBJ2-2	TRBD1	14038	0.663661		TRBV13-3	TRBJ2-5	TRBD1	18127	0.725695		TRBV13-2	TRBJ1-1	TRBD1	16982	0.722521
TRBV13-2	TRBJ2-4	TRBD1	24246	0.808436		TRBV1	TRBJ2-3	TRBD1	403	0.0146713		TRBV1	TRBJ2-5	TRBD2	21597	0.676259		TRBV1	TRBJ2-7	TRBD1	10427	0.652994		TRBV13-1	TRBJ1-1	TRBD1	13208	0.666569		TRBV13-2	TRBJ1-4	TRBD1	14027	0.663141		TRBV1	TRBJ2-2	TRBD2	17180	0.687783		TRBV16	TRBJ2-5	TRBD1	16905	0.719245
TRBV13-1	TRBJ1-2	TRBD1	23565	0.785729		TRBV3	TRBJ1-6	TRBD1	369	0.0134335		TRBV16	TRBJ2-5	TRBD2	21413	0.670498		TRBV1	TRBJ1-3	TRBD1	9947	0.622934		TRBV13-3	TRBJ1-3	TRBD1	13146	0.66344		TRBV13-1	TRBJ2-3	TRBD1	13951	0.659548		TRBV13-3	TRBJ2-1	TRBD1	16598	0.664483		TRBV13-2	TRBJ2-3	TRBD2	16653	0.708523
TRBV13-1	TRBJ1-3	TRBD1	22925	0.764389		TRBV1	TRBJ2-7	TRBD2	355	0.0129239		TRBV13-2	TRBJ1-4	TRBD1	21268	0.665958		TRBV13-2	TRBJ2-7	TRBD2	9524	0.596443		TRBV13-2	TRBJ2-5	TRBD1	13038	0.657989		TRBV13-1	TRBJ2-7	TRBD1	13264	0.627069		TRBV13-3	TRBJ2-1	TRBD2	16193	0.648269		TRBV30	TRBJ2-4	TRBD1	16435	0.699248
TRBV5	TRBJ2-3	TRBD1	22394	0.746684		TRBV26	TRBJ2-5	TRBD1	308	0.0112128		TRBV13-3	TRBJ2-1	TRBD2	21212	0.664204		TRBV29	TRBJ1-1	TRBD1	9461	0.592498		TRBV13-1	TRBJ2-3	TRBD1	12857	0.648855		TRBV13-2	TRBJ1-1	TRBD1	12929	0.611231		TRBV13-3	TRBJ2-3	TRBD2	15914	0.6371		TRBV13-2	TRBJ1-4	TRBD1	16242	0.691037
TRBV1	TRBJ1-6	TRBD1	22318	0.74415		TRBV3	TRBJ2-3	TRBD2	304	0.0110672		TRBV16	TRBJ2-7	TRBD2	21158	0.662513		TRBV31	TRBJ2-5	TRBD2	9330	0.584294		TRBV31	TRBJ2-1	TRBD2	12411	0.626347		TRBV13-2	TRBJ1-2	TRBD1	12827	0.606409		TRBV5	TRBJ2-3	TRBD1	15856	0.634778		TRBV1	TRBJ2-3	TRBD2	16013	0.681294
TRBV13-2	TRBJ1-1	TRBD2	21797	0.726778		TRBV31	TRBJ2-1	TRBD1	270	0.00982942		TRBV13-2	TRBJ2-3	TRBD2	21118	0.661261		TRBV31	TRBJ1-4	TRBD1	9301	0.582478		TRBV13-3	TRBJ2-1	TRBD1	12315	0.621502		TRBV5	TRBJ2-4	TRBD2	12820	0.606078		TRBV13-1	TRBJ2-3	TRBD2	15495	0.620326		TRBV15	TRBJ2-7	TRBD1	15822	0.673167
TRBV1	TRBJ1-4	TRBD1	21100	0.703538		TRBV31	TRBJ2-1	TRBD2	252	0.00917412		TRBV13-1	TRBJ2-3	TRBD1	21070	0.659758		TRBV12-1	TRBJ2-1	TRBD1	9097	0.569702		TRBV13-3	TRBJ2-3	TRBD1	11887	0.599902		TRBV13-3	TRBJ2-5	TRBD1	12519	0.591848		TRBV13-3	TRBJ2-5	TRBD2	14995	0.600309		TRBV13-2	TRBJ1-2	TRBD1	15685	0.667338
TRBV5	TRBJ2-2	TRBD1	20674	0.689334		TRBV1	TRBJ2-7	TRBD1	251	0.00913772		TRBV15	TRBJ2-3	TRBD1	21051	0.659163		TRBV29	TRBJ2-1	TRBD1	8760	0.548598		TRBV13-2	TRBJ2-4	TRBD1	11725	0.591726		TRBV13-3	TRBJ2-5	TRBD2	12271	0.580124		TRBV13-2	TRBJ2-3	TRBD1	14047	0.562356		TRBV12-1	TRBJ2-5	TRBD2	15664	0.666445
TRBV5	TRBJ2-5	TRBD1	20433	0.681298		TRBV5	TRBJ1-4	TRBD1	227	0.00826399		TRBV16	TRBJ2-3	TRBD2	20908	0.654685		TRBV31	TRBJ1-1	TRBD1	8733	0.546907		TRBV13-1	TRBJ1-2	TRBD1	11685	0.589707		TRBV5	TRBJ2-7	TRBD1	12131	0.573505		TRBV13-1	TRBJ2-7	TRBD2	13927	0.557552		TRBV13-2	TRBJ2-4	TRBD2	15629	0.664956
TRBV13-1	TRBJ1-1	TRBD1	19949	0.66516		TRBV5	TRBJ1-5	TRBD1	223	0.00811837		TRBV13-3	TRBJ2-5	TRBD2	20907	0.654654		TRBV13-3	TRBJ2-2	TRBD1	8603	0.538765		TRBV31	TRBJ1-2	TRBD1	11584	0.58461		TRBV5	TRBJ2-7	TRBD2	12025	0.568494		TRBV13-1	TRBJ2-7	TRBD1	13704	0.548625		TRBV5	TRBJ2-3	TRBD1	14997	0.638066
TRBV12-1	TRBJ2-1	TRBD1	17232	0.574567		TRBV5	TRBJ2-7	TRBD1	220	0.00800916		TRBV13-2	TRBJ2-5	TRBD2	20841	0.652587		TRBV15	TRBJ2-1	TRBD1	8440	0.528557		TRBV13-1	TRBJ2-5	TRBD1	11579	0.584358		TRBV13-1	TRBJ1-4	TRBD1	11130	0.526182		TRBV13-3	TRBJ1-6	TRBD1	13286	0.531891		TRBV13-2	TRBJ1-5	TRBD1	14761	0.628026
TRBV15	TRBJ1-1	TRBD1	17135	0.571333		TRBV13-1	TRBJ2-5	TRBD1	215	0.00782713		TRBV16	TRBJ2-1	TRBD2	20741	0.649456		TRBV16	TRBJ2-1	TRBD2	8363	0.523735		TRBV13-1	TRBJ2-7	TRBD1	11152	0.562809		TRBV13-1	TRBJ2-7	TRBD2	11039	0.52188		TRBV13-2	TRBJ2-1	TRBD2	13185	0.527847		TRBV5	TRBJ2-2	TRBD2	14201	0.6042
TRBV5	TRBJ2-7	TRBD1	16983	0.566265		TRBV3	TRBJ2-1	TRBD2	210	0.0076451		TRBV13-1	TRBJ2-5	TRBD1	20470	0.64097		TRBV16	TRBJ2-2	TRBD1	8271	0.517974		TRBV13-1	TRBJ1-4	TRBD1	10995	0.554885		TRBV13-1	TRBJ1-5	TRBD1	10644	0.503206		TRBV13-3	TRBJ2-3	TRBD1	13104	0.524604		TRBV5	TRBJ2-2	TRBD1	14135	0.601392
TRBV1	TRBJ1-5	TRBD1	15989	0.533122		TRBV30	TRBJ2-5	TRBD1	186	0.00677138		TRBV15	TRBJ1-4	TRBD1	20458	0.640594		TRBV1	TRBJ1-2	TRBD1	7703	0.482403		TRBV13-2	TRBJ1-4	TRBD1	10556	0.53273		TRBV13-3	TRBJ2-3	TRBD2	10213	0.48283		TRBV5	TRBJ2-2	TRBD1	13050	0.522443		TRBV16	TRBJ2-3	TRBD2	13741	0.584628
TRBV21	TRBJ1-2	TRBD1	15494	0.516617		TRBV26	TRBJ2-3	TRBD1	183	0.00666216		TRBV13-1	TRBJ1-6	TRBD1	20376	0.638027		TRBV13-3	TRBJ2-7	TRBD1	7662	0.479835		TRBV31	TRBJ1-6	TRBD1	10494	0.529601		TRBV13-1	TRBJ2-5	TRBD1	9395	0.444158		TRBV13-1	TRBJ2-4	TRBD2	12708	0.508751		TRBV15	TRBJ1-1	TRBD1	13402	0.570205
TRBV5	TRBJ1-2	TRBD1	15479	0.516117		TRBV1	TRBJ1-5	TRBD1	177	0.00644373		TRBV13-1	TRBJ2-5	TRBD2	20306	0.635835		TRBV12-1	TRBJ1-4	TRBD1	7645	0.47877		TRBV13-1	TRBJ1-3	TRBD1	10472	0.528491		TRBV13-1	TRBJ2-5	TRBD2	9305	0.439903		TRBV5	TRBJ1-6	TRBD1	12348	0.494339		TRBV1	TRBJ2-2	TRBD2	12416	0.528255
TRBV13-2	TRBJ1-6	TRBD1	15159	0.505447		TRBV4	TRBJ2-1	TRBD1	171	0.0062253		TRBV13-3	TRBJ1-6	TRBD1	20004	0.626378		TRBV5	TRBJ2-4	TRBD1	7633	0.478019		TRBV13-2	TRBJ2-3	TRBD1	10286	0.519104		TRBV5	TRBJ1-6	TRBD1	9184	0.434183		TRBV5	TRBJ2-4	TRBD1	11753	0.470519		TRBV1	TRBJ2-2	TRBD1	12334	0.524766
TRBV15	TRBJ2-3	TRBD2	14972	0.499212		TRBV26	TRBJ2-1	TRBD1	164	0.00597046		TRBV13-3	TRBJ2-5	TRBD1	19779	0.619333		TRBV31	TRBJ1-6	TRBD1	7574	0.474324		TRBV13-1	TRBJ2-4	TRBD2	9933	0.501289		TRBV13-2	TRBJ2-3	TRBD1	9132	0.431724		TRBV13-2	TRBJ2-1	TRBD1	11410	0.456787		TRBV5	TRBJ1-5	TRBD1	12169	0.517746
TRBV26	TRBJ2-4	TRBD1	14093	0.469904		TRBV31	TRBJ2-5	TRBD2	151	0.00549719		TRBV5	TRBJ1-2	TRBD1	19652	0.615356		TRBV1	TRBJ2-5	TRBD1	7559	0.473385		TRBV13-2	TRBJ2-1	TRBD1	9592	0.48408		TRBV13-1	TRBJ2-4	TRBD2	9123	0.431299		TRBV13-2	TRBJ1-4	TRBD1	11282	0.451663		TRBV13-1	TRBJ1-1	TRBD1	11941	0.508045
TRBV26	TRBJ1-2	TRBD1	12582	0.419522		TRBV31	TRBJ2-3	TRBD2	149	0.00542438		TRBV13-3	TRBJ2-2	TRBD2	19446	0.608906		TRBV5	TRBJ2-2	TRBD2	7554	0.473071		TRBV5	TRBJ2-4	TRBD1	9561	0.482515		TRBV13-1	TRBJ2-3	TRBD2	8862	0.41896		TRBV13-3	TRBJ2-4	TRBD1	11099	0.444336		TRBV15	TRBJ2-3	TRBD2	11632	0.494898
TRBV15	TRBJ1-4	TRBD2	11907	0.397016		TRBV31	TRBJ2-5	TRBD1	138	0.00502393		TRBV13-2	TRBJ2-4	TRBD2	19037	0.596099		TRBV3	TRBJ2-1	TRBD1	7504	0.46994		TRBV1	TRBJ1-1	TRBD2	9363	0.472523		TRBV13-2	TRBJ2-1	TRBD1	8546	0.404021		TRBV13-2	TRBJ2-3	TRBD2	10920	0.43717		TRBV16	TRBJ1-3	TRBD1	10922	0.46469
TRBV16	TRBJ2-2	TRBD2	11663	0.38888		TRBV31	TRBJ2-4	TRBD2	130	0.00473268		TRBV31	TRBJ2-7	TRBD2	19014	0.595379		TRBV13-3	TRBJ2-3	TRBD1	7327	0.458855		TRBV13-3	TRBJ1-4	TRBD1	9194	0.463994		TRBV31	TRBJ2-5	TRBD2	8152	0.385394		TRBV5	TRBJ2-2	TRBD2	10360	0.414751		TRBV5	TRBJ1-3	TRBD1	10797	0.459372
TRBV15	TRBJ1-2	TRBD1	11213	0.373876		TRBV5	TRBJ1-6	TRBD2	125	0.00455066		TRBV5	TRBJ2-3	TRBD1	18169	0.56892		TRBV13-3	TRBJ2-1	TRBD1	7310	0.457791		TRBV5	TRBJ1-4	TRBD1	9064	0.457433		TRBV5	TRBJ1-2	TRBD1	7938	0.375277		TRBV30	TRBJ2-7	TRBD1	9826	0.393373		TRBV15	TRBJ2-5	TRBD2	10314	0.438822
TRBV15	TRBJ2-3	TRBD1	10818	0.360705		TRBV31	TRBJ1-6	TRBD1	118	0.00429582		TRBV16	TRBJ2-5	TRBD1	17688	0.553858		TRBV14	TRBJ2-7	TRBD2	7250	0.454033		TRBV5	TRBJ2-7	TRBD1	8787	0.443454		TRBV5	TRBJ1-3	TRBD1	7935	0.375135		TRBV13-2	TRBJ1-5	TRBD1	9749	0.390291		TRBV30	TRBJ2-7	TRBD2	10190	0.433547
TRBV16	TRBJ2-1	TRBD1	10653	0.355203		TRBV26	TRBJ1-6	TRBD1	117	0.00425942		TRBV5	TRBJ1-5	TRBD1	17545	0.549381		TRBV5	TRBJ2-4	TRBD2	7207	0.45134		TRBV13-2	TRBJ1-3	TRBD1	8471	0.427506		TRBV13-1	TRBJ1-2	TRBD1	7895	0.373244		TRBV5	TRBJ1-2	TRBD1	9519	0.381083		TRBV16	TRBJ2-3	TRBD1	10123	0.430696
TRBV16	TRBJ2-4	TRBD2	8918	0.297353		TRBV1	TRBJ1-4	TRBD2	110	0.00400458		TRBV1	TRBJ1-6	TRBD1	16367	0.512494		TRBV13-3	TRBJ2-5	TRBD1	7178	0.449524		TRBV30	TRBJ2-1	TRBD2	8231	0.415394		TRBV13-2	TRBJ2-1	TRBD2	7833	0.370313		TRBV13-1	TRBJ2-3	TRBD1	9387	0.375798		TRBV16	TRBJ2-2	TRBD1	10006	0.425718
TRBV12-1	TRBJ2-4	TRBD2	6947	0.231634		TRBV31	TRBJ2-2	TRBD1	99	0.00360412		TRBV13-2	TRBJ2-3	TRBD1	15693	0.491389		TRBV13-3	TRBJ2-1	TRBD2	7119	0.445829		TRBV13-1	TRBJ1-6	TRBD1	8108	0.409187		TRBV13-1	TRBJ1-1	TRBD2	7606	0.359581		TRBV13-2	TRBJ2-5	TRBD1	9379	0.375478		TRBV15	TRBJ2-1	TRBD2	9877	0.42023
TRBV5	TRBJ1-3	TRBD1	5295	0.176551		TRBV1	TRBJ1-6	TRBD2	96	0.0034949		TRBV13-1	TRBJ2-1	TRBD1	15682	0.491045		TRBV15	TRBJ1-4	TRBD1	7114	0.445516		TRBV31	TRBJ2-1	TRBD1	7210	0.363867		TRBV5	TRBJ2-4	TRBD1	7311	0.345635		TRBV13-3	TRBJ1-3	TRBD1	9302	0.372395		TRBV12-1	TRBJ1-2	TRBD1	9684	0.412018
TRBV16	TRBJ2-2	TRBD1	4054	0.135173		TRBV1	TRBJ1-3	TRBD2	95	0.0034585		TRBV16	TRBJ2-4	TRBD2	15275	0.478301		TRBV30	TRBJ1-1	TRBD1	7062	0.44226		TRBV13-2	TRBJ2-2	TRBD2	7174	0.362051		TRBV30	TRBJ2-1	TRBD2	7023	0.332019		TRBV13-1	TRBJ2-1	TRBD1	8720	0.349096		TRBV13-1	TRBJ2-1	TRBD1	9509	0.404573
TRBV13-3	TRBJ1-3	TRBD1	3401	0.1134		TRBV13-1	TRBJ1-2	TRBD1	93	0.00338569		TRBV13-3	TRBJ2-3	TRBD2	14573	0.456319		TRBV13-2	TRBJ2-1	TRBD2	7033	0.440444		TRBV13-3	TRBJ2-5	TRBD1	7004	0.353471		TRBV13-2	TRBJ2-3	TRBD2	7018	0.331783		TRBV13-1	TRBJ2-4	TRBD1	8537	0.34177		TRBV13-1	TRBJ2-4	TRBD1	9443	0.401764
TRBV14	TRBJ1-4	TRBD1	3206	0.106898		TRBV30	TRBJ2-1	TRBD2	90	0.00327647		TRBV15	TRBJ2-3	TRBD2	14456	0.452656		TRBV31	TRBJ2-1	TRBD2	6999	0.438314		TRBV5	TRBJ1-2	TRBD1	6586	0.332376		TRBV13-1	TRBJ2-1	TRBD1	7014	0.331594		TRBV13-1	TRBJ1-4	TRBD1	8171	0.327117		TRBV13-1	TRBJ2-7	TRBD2	9091	0.386788
TRBV29	TRBJ2-3	TRBD2	2979	0.0993289		TRBV1	TRBJ1-3	TRBD1	87	0.00316726		TRBV5	TRBJ2-2	TRBD2	14268	0.446769		TRBV15	TRBJ1-3	TRBD1	6867	0.430048		TRBV13-3	TRBJ2-2	TRBD1	6343	0.320112		TRBV31	TRBJ2-1	TRBD2	5973	0.28238		TRBV13-1	TRBJ2-5	TRBD1	7737	0.309742		TRBV13-2	TRBJ2-1	TRBD1	8887	0.378109
TRBV13-1	TRBJ2-1	TRBD1	2603	0.086792		TRBV26	TRBJ2-4	TRBD1	84	0.00305804		TRBV13-1	TRBJ1-3	TRBD1	14258	0.446456		TRBV1	TRBJ2-4	TRBD1	6828	0.427605		TRBV13-1	TRBJ2-2	TRBD2	6271	0.316479		TRBV30	TRBJ2-4	TRBD2	5956	0.281576		TRBV30	TRBJ2-1	TRBD1	7619	0.305018		TRBV15	TRBJ1-4	TRBD1	8779	0.373514
TRBV13-1	TRBJ1-1	TRBD2	2269	0.0756554		TRBV13-1	TRBJ1-6	TRBD1	83	0.00302164		TRBV13-1	TRBJ1-5	TRBD1	13555	0.424443		TRBV3	TRBJ2-5	TRBD2	6774	0.424224		TRBV13-2	TRBJ2-2	TRBD1	6091	0.307395		TRBV13-3	TRBJ2-3	TRBD1	5819	0.275099		TRBV13-1	TRBJ2-5	TRBD2	7536	0.301696		TRBV13-3	TRBJ2-7	TRBD2	8419	0.358197
TRBV3	TRBJ2-1	TRBD1	2222	0.0740883		TRBV5	TRBJ2-2	TRBD2	79	0.00287602		TRBV13-3	TRBJ2-1	TRBD1	13271	0.41555		TRBV5	TRBJ1-2	TRBD1	6743	0.422282		TRBV30	TRBJ2-7	TRBD2	5953	0.30043		TRBV1	TRBJ1-1	TRBD2	5707	0.269804		TRBV5	TRBJ1-5	TRBD1	7427	0.297332		TRBV16	TRBJ2-4	TRBD1	8415	0.358027
TRBV15	TRBJ2-1	TRBD1	2201	0.073388		TRBV5	TRBJ1-3	TRBD1	78	0.00283961		TRBV12-1	TRBJ2-7	TRBD2	13077	0.409476		TRBV14	TRBJ1-3	TRBD1	6679	0.418274		TRBV5	TRBJ1-5	TRBD1	5936	0.299572		TRBV13-2	TRBJ2-2	TRBD2	5471	0.258647		TRBV30	TRBJ2-7	TRBD2	7275	0.291247		TRBV13-1	TRBJ2-4	TRBD2	8305	0.353347
TRBV3	TRBJ1-4	TRBD1	2148	0.0716209		TRBV1	TRBJ1-5	TRBD2	75	0.00273039		TRBV31	TRBJ1-4	TRBD1	12790	0.400489		TRBV31	TRBJ2-4	TRBD2	6599	0.413264		TRBV5	TRBJ1-6	TRBD1	5876	0.296544		TRBV13-2	TRBJ2-5	TRBD2	4886	0.230991		TRBV13-2	TRBJ2-4	TRBD1	7214	0.288805		TRBV15	TRBJ2-1	TRBD1	8157	0.34705
TRBV3	TRBJ2-1	TRBD2	2086	0.0695536		TRBV13-1	TRBJ2-3	TRBD1	74	0.00269399		TRBV16	TRBJ2-3	TRBD1	12397	0.388183		TRBV13-2	TRBJ2-7	TRBD1	6453	0.404121		TRBV31	TRBJ2-7	TRBD2	5843	0.294879		TRBV30	TRBJ2-7	TRBD1	4881	0.230754		TRBV13-1	TRBJ2-1	TRBD2	7049	0.282199		TRBV12-1	TRBJ2-1	TRBD2	8104	0.344795
TRBV29	TRBJ2-4	TRBD1	1687	0.0562497		TRBV1	TRBJ1-1	TRBD2	69	0.00251196		TRBV13-1	TRBJ2-7	TRBD1	12274	0.384332		TRBV13-2	TRBJ1-1	TRBD1	6423	0.402242		TRBV13-2	TRBJ2-7	TRBD1	5837	0.294576		TRBV30	TRBJ2-1	TRBD1	4803	0.227067		TRBV30	TRBJ1-1	TRBD1	6299	0.252174		TRBV5	TRBJ2-4	TRBD1	8099	0.344582
TRBV3	TRBJ2-3	TRBD2	1642	0.0547493		TRBV26	TRBJ1-1	TRBD1	66	0.00240275		TRBV15	TRBJ2-2	TRBD1	11978	0.375063		TRBV31	TRBJ1-2	TRBD1	6275	0.392974		TRBV13-1	TRBJ1-5	TRBD1	5826	0.294021		TRBV13-1	TRBJ2-4	TRBD1	4724	0.223332		TRBV13-3	TRBJ1-5	TRBD1	6118	0.244928		TRBV15	TRBJ2-4	TRBD2	8057	0.342795
TRBV3	TRBJ1-2	TRBD1	1593	0.0531155		TRBV1	TRBJ1-2	TRBD1	66	0.00240275		TRBV15	TRBJ2-5	TRBD1	11828	0.370366		TRBV29	TRBJ2-1	TRBD2	6258	0.391909		TRBV30	TRBJ2-7	TRBD1	5721	0.288722		TRBV31	TRBJ1-5	TRBD1	4594	0.217186		TRBV13-2	TRBJ1-3	TRBD1	5781	0.231436		TRBV13-2	TRBJ1-3	TRBD1	7992	0.34003
TRBV3	TRBJ2-2	TRBD2	1530	0.0510149		TRBV26	TRBJ2-1	TRBD2	64	0.00232994		TRBV13-2	TRBJ1-3	TRBD1	11801	0.369521		TRBV13-1	TRBJ2-4	TRBD2	6244	0.391032		TRBV13-1	TRBJ2-1	TRBD2	5517	0.278427		TRBV13-3	TRBJ2-4	TRBD1	4196	0.19837		TRBV13-2	TRBJ2-2	TRBD1	5778	0.231316		TRBV13-2	TRBJ2-2	TRBD1	7412	0.315353
TRBV3	TRBJ2-7	TRBD1	1330	0.0443463		TRBV26	TRBJ2-3	TRBD2	63	0.00229353		TRBV13-1	TRBJ2-4	TRBD1	11722	0.367047		TRBV31	TRBJ2-1	TRBD1	6201	0.388339		TRBV13-3	TRBJ2-7	TRBD1	5497	0.277417		TRBV13-1	TRBJ2-1	TRBD2	4107	0.194163		TRBV13-1	TRBJ1-3	TRBD1	5657	0.226472		TRBV13-2	TRBJ2-3	TRBD1	7317	0.311311
TRBV13-1	TRBJ2-2	TRBD1	1299	0.0433126		TRBV13-1	TRBJ1-1	TRBD1	63	0.00229353		TRBV16	TRBJ1-5	TRBD1	11529	0.361004		TRBV15	TRBJ1-5	TRBD1	5976	0.374249		TRBV13-3	TRBJ2-4	TRBD1	5493	0.277215		TRBV15	TRBJ2-1	TRBD1	4097	0.19369		TRBV16	TRBJ1-1	TRBD1	5370	0.214982		TRBV16	TRBJ2-2	TRBD2	7145	0.303993
TRBV14	TRBJ1-1	TRBD1	1240	0.0413454		TRBV13-1	TRBJ2-5	TRBD2	62	0.00225713		TRBV31	TRBJ2-3	TRBD2	11271	0.352925		TRBV13-2	TRBJ1-2	TRBD1	5955	0.372934		TRBV13-1	TRBJ2-1	TRBD1	5171	0.260965		TRBV13-3	TRBJ1-3	TRBD1	4072	0.192508		TRBV13-2	TRBJ1-6	TRBD1	5260	0.210578		TRBV30	TRBJ2-7	TRBD1	7117	0.302802
TRBV1	TRBJ1-1	TRBD2	1211	0.0403784		TRBV31	TRBJ2-3	TRBD1	55	0.00200229		TRBV5	TRBJ2-4	TRBD1	10991	0.344157		TRBV1	TRBJ2-7	TRBD2	5848	0.366233		TRBV13-1	TRBJ2-4	TRBD1	5170	0.260915		TRBV13-2	TRBJ2-4	TRBD1	3946	0.186551		TRBV13-3	TRBJ2-2	TRBD2	5094	0.203933		TRBV13-2	TRBJ2-1	TRBD2	6725	0.286124
TRBV29	TRBJ2-7	TRBD1	1183	0.0394448		TRBV13-1	TRBJ2-3	TRBD2	55	0.00200229		TRBV5	TRBJ2-3	TRBD2	10810	0.33849		TRBV26	TRBJ2-1	TRBD2	5780	0.361974		TRBV13-2	TRBJ1-2	TRBD1	5160	0.26041		TRBV13-1	TRBJ1-3	TRBD1	3884	0.18362		TRBV31	TRBJ1-4	TRBD1	5069	0.202932		TRBV13-2	TRBJ2-2	TRBD2	6723	0.286039
TRBV13-3	TRBJ1-1	TRBD1	1134	0.037811		TRBV26	TRBJ2-2	TRBD1	54	0.00196588		TRBV13-2	TRBJ2-2	TRBD2	10744	0.336423		TRBV13-1	TRBJ2-7	TRBD2	5779	0.361912		TRBV13-2	TRBJ2-3	TRBD2	4585	0.231391		TRBV1	TRBJ1-4	TRBD2	3718	0.175772		TRBV16	TRBJ2-7	TRBD2	5068	0.202892		TRBV13-2	TRBJ1-6	TRBD1	6514	0.277146
TRBV13-2	TRBJ1-4	TRBD1	1107	0.0369108		TRBV29	TRBJ2-3	TRBD2	46	0.00167464		TRBV13-1	TRBJ2-1	TRBD2	10726	0.33586		TRBV16	TRBJ1-4	TRBD1	5738	0.359344		TRBV13-2	TRBJ1-5	TRBD1	4583	0.23129		TRBV16	TRBJ1-1	TRBD1	3645	0.172321		TRBV31	TRBJ2-1	TRBD2	4868	0.194885		TRBV13-3	TRBJ1-2	TRBD1	6510	0.276976
TRBV13-2	TRBJ2-1	TRBD1	984	0.0328096		TRBV13-3	TRBJ1-1	TRBD1	46	0.00167464		TRBV31	TRBJ2-5	TRBD2	10621	0.332572		TRBV13-2	TRBJ1-3	TRBD1	5530	0.346318		TRBV5	TRBJ1-3	TRBD1	4493	0.226748		TRBV13-3	TRBJ1-5	TRBD1	3633	0.171754		TRBV16	TRBJ2-5	TRBD2	4715	0.18876		TRBV13-1	TRBJ2-7	TRBD1	6285	0.267403
TRBV31	TRBJ2-3	TRBD2	979	0.0326428		TRBV3	TRBJ2-1	TRBD1	45	0.00163824		TRBV5	TRBJ2-2	TRBD1	10326	0.323334		TRBV13-3	TRBJ2-4	TRBD1	5440	0.340682		TRBV13-2	TRBJ1-1	TRBD2	4287	0.216352		TRBV31	TRBJ2-1	TRBD1	3620	0.171139		TRBV1	TRBJ1-1	TRBD2	4688	0.187679		TRBV13-1	TRBJ1-2	TRBD1	6260	0.26634
TRBV14	TRBJ2-2	TRBD1	944	0.0314758		TRBV31	TRBJ1-4	TRBD1	45	0.00163824		TRBV13-2	TRBJ2-1	TRBD1	9996	0.313001		TRBV13-2	TRBJ2-5	TRBD2	5336	0.334169		TRBV30	TRBJ2-3	TRBD2	3729	0.188192		TRBV16	TRBJ1-3	TRBD1	3589	0.169674		TRBV13-2	TRBJ2-2	TRBD2	4606	0.184396		TRBV31	TRBJ2-7	TRBD2	5752	0.244726
TRBV29	TRBJ1-2	TRBD1	937	0.0312424		TRBV13-2	TRBJ1-2	TRBD1	45	0.00163824		TRBV31	TRBJ1-1	TRBD1	9816	0.307365		TRBV13-1	TRBJ2-7	TRBD1	5147	0.322332		TRBV1	TRBJ1-2	TRBD2	3211	0.16205		TRBV31	TRBJ2-4	TRBD2	3578	0.169154		TRBV31	TRBJ2-3	TRBD2	4533	0.181474		TRBV3	TRBJ2-5	TRBD2	5593	0.237961
TRBV31	TRBJ2-2	TRBD1	863	0.028775		TRBV5	TRBJ2-7	TRBD2	44	0.00160183		TRBV31	TRBJ2-4	TRBD2	9795	0.306707		TRBV31	TRBJ2-7	TRBD2	5035	0.315318		TRBV30	TRBJ2-1	TRBD1	3055	0.154177		TRBV16	TRBJ2-1	TRBD2	3493	0.165135		TRBV30	TRBJ2-3	TRBD1	4479	0.179312		TRBV14	TRBJ2-7	TRBD2	5478	0.233068
TRBV3	TRBJ1-2	TRBD2	846	0.0282082		TRBV13-1	TRBJ2-4	TRBD2	44	0.00160183		TRBV15	TRBJ1-5	TRBD1	9417	0.294871		TRBV16	TRBJ2-5	TRBD2	4957	0.310434		TRBV30	TRBJ2-2	TRBD2	3011	0.151956		TRBV31	TRBJ1-6	TRBD1	3270	0.154593		TRBV30	TRBJ2-4	TRBD2	4431	0.17739		TRBV15	TRBJ2-4	TRBD1	5403	0.229878
TRBV13-2	TRBJ2-5	TRBD1	808	0.0269412		TRBV13-3	TRBJ2-7	TRBD2	42	0.00152902		TRBV13-2	TRBJ1-2	TRBD1	8538	0.267347		TRBV13-2	TRBJ2-2	TRBD2	4911	0.307553		TRBV16	TRBJ1-1	TRBD1	2777	0.140147		TRBV30	TRBJ1-2	TRBD1	3243	0.153316		TRBV31	TRBJ2-5	TRBD2	4211	0.168583		TRBV12-1	TRBJ1-1	TRBD1	5369	0.228431
TRBV31	TRBJ1-4	TRBD1	785	0.0261743		TRBV13-1	TRBJ1-4	TRBD1	42	0.00152902		TRBV12-1	TRBJ1-3	TRBD1	8467	0.265124		TRBV13-2	TRBJ2-5	TRBD1	4749	0.297408		TRBV30	TRBJ2-5	TRBD1	2745	0.138532		TRBV30	TRBJ2-2	TRBD1	3240	0.153174		TRBV30	TRBJ2-3	TRBD2	4123	0.16506		TRBV15	TRBJ2-5	TRBD1	5242	0.223028
TRBV13-1	TRBJ2-2	TRBD2	776	0.0258742		TRBV3	TRBJ1-2	TRBD2	41	0.00149262		TRBV15	TRBJ2-4	TRBD2	8366	0.261962		TRBV16	TRBJ2-7	TRBD2	4682	0.293212		TRBV12-1	TRBJ2-7	TRBD2	2659	0.134192		TRBV13-2	TRBJ1-3	TRBD1	3221	0.152276		TRBV30	TRBJ2-1	TRBD2	3942	0.157814		TRBV13-1	TRBJ2-5	TRBD1	5122	0.217922
TRBV14	TRBJ2-7	TRBD2	771	0.0257075		TRBV31	TRBJ1-2	TRBD1	41	0.00149262		TRBV15	TRBJ2-5	TRBD2	8340	0.261148		TRBV26	TRBJ2-2	TRBD2	4565	0.285884		TRBV13-2	TRBJ1-6	TRBD1	2613	0.13187		TRBV30	TRBJ2-3	TRBD1	2946	0.139275		TRBV13-1	TRBJ2-2	TRBD1	3767	0.150808		TRBV16	TRBJ1-6	TRBD1	5064	0.215454
TRBV24	TRBJ1-2	TRBD1	693	0.0231067		TRBV5	TRBJ1-5	TRBD2	39	0.00141981		TRBV13-3	TRBJ1-5	TRBD1	8112	0.254008		TRBV31	TRBJ2-3	TRBD1	4466	0.279685		TRBV31	TRBJ1-5	TRBD1	2430	0.122635		TRBV31	TRBJ1-2	TRBD1	2827	0.133649		TRBV13-1	TRBJ1-5	TRBD1	3697	0.148005		TRBV16	TRBJ1-5	TRBD1	4828	0.205413
TRBV1	TRBJ2-1	TRBD2	651	0.0217063		TRBV31	TRBJ1-5	TRBD2	39	0.00141981		TRBV13-3	TRBJ2-4	TRBD1	7865	0.246274		TRBV31	TRBJ2-5	TRBD1	4339	0.271731		TRBV13-1	TRBJ2-2	TRBD1	2312	0.11668		TRBV13-1	TRBJ2-2	TRBD1	2707	0.127976		TRBV30	TRBJ2-5	TRBD2	3464	0.138677		TRBV26	TRBJ1-2	TRBD1	4771	0.202988
TRBV13-2	TRBJ2-4	TRBD2	612	0.0204059		TRBV13-3	TRBJ2-1	TRBD2	39	0.00141981		TRBV13-1	TRBJ1-2	TRBD2	7661	0.239886		TRBV13-1	TRBJ2-3	TRBD1	4314	0.270165		TRBV16	TRBJ2-5	TRBD1	2311	0.116629		TRBV13-1	TRBJ1-2	TRBD2	2686	0.126983		TRBV3	TRBJ2-7	TRBD2	3081	0.123344		TRBV15	TRBJ2-2	TRBD1	4715	0.200606
TRBV26	TRBJ2-4	TRBD2	604	0.0201392		TRBV13-3	TRBJ1-4	TRBD1	39	0.00141981		TRBV13-2	TRBJ1-1	TRBD2	7647	0.239448		TRBV5	TRBJ1-6	TRBD1	4287	0.268475		TRBV1	TRBJ1-6	TRBD2	2266	0.114358		TRBV30	TRBJ2-2	TRBD2	2528	0.119514		TRBV12-1	TRBJ2-7	TRBD2	3037	0.121583		TRBV1	TRBJ1-1	TRBD2	4703	0.200095
TRBV5	TRBJ1-1	TRBD2	601	0.0200392		TRBV13-2	TRBJ2-7	TRBD2	38	0.0013834		TRBV5	TRBJ1-3	TRBD1	7564	0.236849		TRBV13-3	TRBJ2-3	TRBD2	4286	0.268412		TRBV31	TRBJ2-2	TRBD2	2224	0.112239		TRBV13-3	TRBJ2-2	TRBD2	2510	0.118663		TRBV16	TRBJ2-7	TRBD1	2968	0.118821		TRBV12-1	TRBJ2-3	TRBD2	4637	0.197287
TRBV1	TRBJ2-1	TRBD1	559	0.0186388		TRBV29	TRBJ2-2	TRBD1	37	0.00134699		TRBV16	TRBJ1-4	TRBD1	7385	0.231244		TRBV30	TRBJ2-7	TRBD2	4207	0.263465		TRBV31	TRBJ2-2	TRBD1	2223	0.112188		TRBV13-2	TRBJ2-2	TRBD1	2469	0.116724		TRBV31	TRBJ2-2	TRBD2	2948	0.11802		TRBV3	TRBJ2-7	TRBD2	4627	0.196862
TRBV12-1	TRBJ2-7	TRBD2	537	0.0179052		TRBV13-2	TRBJ2-4	TRBD2	37	0.00134699		TRBV12-1	TRBJ2-1	TRBD1	7362	0.230524		TRBV15	TRBJ2-3	TRBD1	4110	0.25739		TRBV31	TRBJ2-4	TRBD1	2169	0.109463		TRBV31	TRBJ1-4	TRBD1	2465	0.116535		TRBV13-1	TRBJ2-2	TRBD2	2833	0.113416		TRBV13-1	TRBJ1-4	TRBD1	4524	0.192479
TRBV13-1	TRBJ2-3	TRBD1	519	0.017305		TRBV26	TRBJ2-5	TRBD2	36	0.00131059		TRBV30	TRBJ2-4	TRBD1	7165	0.224355		TRBV15	TRBJ2-4	TRBD2	4083	0.255699		TRBV31	TRBJ2-3	TRBD1	2162	0.10911		TRBV30	TRBJ2-4	TRBD1	2308	0.109113		TRBV31	TRBJ2-7	TRBD1	2797	0.111975		TRBV15	TRBJ2-3	TRBD1	4478	0.190522
TRBV13-3	TRBJ2-3	TRBD1	487	0.0162381		TRBV13-3	TRBJ1-6	TRBD1	36	0.00131059		TRBV5	TRBJ1-6	TRBD1	7144	0.223698		TRBV16	TRBJ2-7	TRBD1	4053	0.25382		TRBV30	TRBJ2-5	TRBD2	2042	0.103054		TRBV13-2	TRBJ1-6	TRBD1	2280	0.107789		TRBV13-1	TRBJ1-6	TRBD1	2715	0.108692		TRBV14	TRBJ1-4	TRBD1	4375	0.18614
TRBV15	TRBJ2-1	TRBD2	456	0.0152044		TRBV3	TRBJ2-4	TRBD1	35	0.00127418		TRBV5	TRBJ1-3	TRBD2	6929	0.216965		TRBV13-2	TRBJ2-1	TRBD1	4028	0.252255		TRBV30	TRBJ1-2	TRBD1	2036	0.102751		TRBV31	TRBJ1-1	TRBD1	2216	0.104764		TRBV30	TRBJ2-4	TRBD1	2638	0.105609		TRBV15	TRBJ1-3	TRBD1	4328	0.18414
TRBV13-2	TRBJ2-7	TRBD1	446	0.014871		TRBV5	TRBJ1-1	TRBD2	33	0.00120137		TRBV31	TRBJ2-3	TRBD1	6837	0.214085		TRBV15	TRBJ2-2	TRBD2	4009	0.251065		TRBV16	TRBJ1-5	TRBD1	1957	0.098764		TRBV14	TRBJ2-5	TRBD1	2162	0.102211		TRBV5	TRBJ1-1	TRBD2	2577	0.103167		TRBV3	TRBJ2-1	TRBD2	4268	0.181588
TRBV31	TRBJ1-3	TRBD1	423	0.0141041		TRBV26	TRBJ1-4	TRBD1	32	0.00116497		TRBV16	TRBJ1-3	TRBD1	6717	0.210327		TRBV12-1	TRBJ2-4	TRBD2	4001	0.250564		TRBV1	TRBJ1-4	TRBD2	1863	0.0940201		TRBV16	TRBJ2-3	TRBD1	2136	0.100982		TRBV31	TRBJ1-1	TRBD1	2334	0.0934392		TRBV13-1	TRBJ2-3	TRBD1	4265	0.18146
TRBV16	TRBJ2-7	TRBD2	379	0.012637		TRBV13-3	TRBJ2-7	TRBD1	32	0.00116497		TRBV31	TRBJ2-1	TRBD2	6702	0.209857		TRBV16	TRBJ2-3	TRBD2	3968	0.248497		TRBV31	TRBJ1-4	TRBD1	1862	0.0939696		TRBV13-2	TRBJ1-1	TRBD2	2107	0.0996105		TRBV31	TRBJ1-2	TRBD1	2320	0.0928787		TRBV12-1	TRBJ2-5	TRBD1	4164	0.177163
TRBV16	TRBJ1-1	TRBD1	375	0.0125036		TRBV13-3	TRBJ2-4	TRBD2	32	0.00116497		TRBV16	TRBJ1-6	TRBD1	6673	0.208949		TRBV15	TRBJ2-2	TRBD1	3951	0.247433		TRBV26	TRBJ2-1	TRBD1	1333	0.0672726		TRBV13-2	TRBJ2-5	TRBD1	2088	0.0987123		TRBV1	TRBJ1-2	TRBD2	2312	0.0925584		TRBV12-1	TRBJ2-4	TRBD1	4130	0.175716
TRBV16	TRBJ2-3	TRBD2	371	0.0123703		TRBV13-3	TRBJ1-2	TRBD1	29	0.00105575		TRBV13-3	TRBJ1-3	TRBD1	6631	0.207634		TRBV29	TRBJ2-4	TRBD1	3875	0.242673		TRBV1	TRBJ1-5	TRBD2	1299	0.0655567		TRBV16	TRBJ2-5	TRBD2	2073	0.0980032		TRBV30	TRBJ1-4	TRBD1	2303	0.0921981		TRBV12-1	TRBJ1-3	TRBD1	4110	0.174865
TRBV31	TRBJ1-1	TRBD1	362	0.0120702		TRBV13-2	TRBJ1-1	TRBD1	29	0.00105575		TRBV30	TRBJ2-5	TRBD2	6547	0.205004		TRBV30	TRBJ2-7	TRBD1	3862	0.241859		TRBV21	TRBJ1-6	TRBD1	1288	0.0650016		TRBV1	TRBJ1-3	TRBD2	1906	0.0901081		TRBV30	TRBJ2-2	TRBD2	2294	0.0918378		TRBV12-1	TRBJ1-4	TRBD1	3957	0.168356
TRBV31	TRBJ2-7	TRBD1	340	0.0113366		TRBV30	TRBJ2-2	TRBD1	28	0.00101935		TRBV30	TRBJ2-3	TRBD2	6420	0.201027		TRBV30	TRBJ2-1	TRBD2	3816	0.238978		TRBV31	TRBJ1-1	TRBD1	1224	0.0617717		TRBV12-1	TRBJ2-7	TRBD2	1806	0.0853805		TRBV1	TRBJ1-4	TRBD2	2189	0.0876342		TRBV14	TRBJ2-5	TRBD1	3953	0.168185
TRBV1	TRBJ1-3	TRBD2	299	0.00996957		TRBV29	TRBJ2-5	TRBD2	28	0.00101935		TRBV30	TRBJ2-2	TRBD1	6358	0.199086		TRBV13-1	TRBJ1-2	TRBD1	3812	0.238728		TRBV26	TRBJ2-2	TRBD1	1127	0.0568764		TRBV16	TRBJ1-5	TRBD1	1801	0.0851441		TRBV16	TRBJ2-3	TRBD2	2166	0.0867135		TRBV15	TRBJ1-5	TRBD1	3930	0.167207
TRBV26	TRBJ2-3	TRBD2	295	0.0098362		TRBV13-3	TRBJ2-1	TRBD1	28	0.00101935		TRBV31	TRBJ1-6	TRBD1	6152	0.192635		TRBV5	TRBJ1-5	TRBD1	3807	0.238414		TRBV26	TRBJ1-6	TRBD1	1083	0.0546558		TRBV31	TRBJ1-3	TRBD1	1782	0.0842458		TRBV30	TRBJ2-5	TRBD1	2158	0.0863932		TRBV14	TRBJ2-7	TRBD1	3864	0.164399
TRBV13-2	TRBJ2-3	TRBD1	294	0.00980286		TRBV5	TRBJ1-3	TRBD2	27	0.000982942		TRBV16	TRBJ1-2	TRBD1	6148	0.19251		TRBV31	TRBJ2-2	TRBD2	3749	0.234782		TRBV5	TRBJ1-1	TRBD2	1039	0.0524353		TRBV16	TRBJ2-2	TRBD2	1758	0.0831112		TRBV31	TRBJ2-5	TRBD1	2141	0.0857126		TRBV12-1	TRBJ2-3	TRBD1	3844	0.163548
TRBV26	TRBJ2-1	TRBD1	283	0.00943608		TRBV3	TRBJ1-4	TRBD2	27	0.000982942		TRBV30	TRBJ2-5	TRBD1	5930	0.185684		TRBV29	TRBJ1-5	TRBD1	3713	0.232528		TRBV5	TRBJ1-4	TRBD2	881	0.0444615		TRBV16	TRBJ2-7	TRBD1	1741	0.0823075		TRBV14	TRBJ2-5	TRBD2	2117	0.0847518		TRBV13-1	TRBJ2-5	TRBD2	3835	0.163165
TRBV5	TRBJ1-5	TRBD1	280	0.00933605		TRBV31	TRBJ2-2	TRBD2	25	0.000910131		TRBV1	TRBJ1-1	TRBD2	5534	0.173284		TRBV14	TRBJ2-7	TRBD1	3680	0.230461		TRBV26	TRBJ2-3	TRBD1	872	0.0440073		TRBV16	TRBJ2-4	TRBD2	1719	0.0812675		TRBV30	TRBJ2-2	TRBD1	2004	0.080228		TRBV30	TRBJ2-3	TRBD1	3727	0.15857
TRBV3	TRBJ1-1	TRBD1	280	0.00933605		TRBV13-1	TRBJ2-7	TRBD1	25	0.000910131		TRBV13-1	TRBJ2-2	TRBD1	5360	0.167836		TRBV13-1	TRBJ2-5	TRBD2	3664	0.229459		TRBV14	TRBJ2-7	TRBD1	815	0.0411306		TRBV31	TRBJ2-2	TRBD2	1616	0.076398		TRBV31	TRBJ1-3	TRBD1	1960	0.0784665		TRBV26	TRBJ2-1	TRBD2	3549	0.150997
TRBV5	TRBJ2-4	TRBD1	279	0.00930271		TRBV29	TRBJ2-1	TRBD2	23	0.000837321		TRBV16	TRBJ2-2	TRBD2	5251	0.164423		TRBV30	TRBJ2-5	TRBD2	3618	0.226578		TRBV15	TRBJ2-5	TRBD1	749	0.0377998		TRBV13-1	TRBJ2-2	TRBD2	1584	0.0748852		TRBV31	TRBJ2-1	TRBD1	1931	0.0773055		TRBV15	TRBJ2-2	TRBD2	3398	0.144572
TRBV13-2	TRBJ1-2	TRBD1	276	0.00920268		TRBV13-3	TRBJ2-5	TRBD2	23	0.000837321		TRBV31	TRBJ1-2	TRBD1	5217	0.163358		TRBV29	TRBJ2-5	TRBD1	3554	0.22257		TRBV13-3	TRBJ2-2	TRBD2	699	0.0352765		TRBV16	TRBJ1-2	TRBD1	1511	0.071434		TRBV14	TRBJ2-7	TRBD1	1878	0.0751837		TRBV13-1	TRBJ2-1	TRBD2	3392	0.144317
TRBV16	TRBJ2-4	TRBD1	249	0.00830242		TRBV13-2	TRBJ1-4	TRBD1	23	0.000837321		TRBV15	TRBJ1-6	TRBD1	4969	0.155593		TRBV16	TRBJ2-4	TRBD2	3540	0.221694		TRBV29	TRBJ1-1	TRBD1	673	0.0339643		TRBV5	TRBJ1-1	TRBD2	1381	0.0652882		TRBV31	TRBJ1-6	TRBD1	1869	0.0748234		TRBV13-1	TRBJ2-2	TRBD2	3358	0.14287
TRBV31	TRBJ2-3	TRBD1	247	0.00823573		TRBV12-1	TRBJ2-5	TRBD1	22	0.000800916		TRBV15	TRBJ2-4	TRBD1	4929	0.15434		TRBV16	TRBJ2-3	TRBD1	3317	0.207728		TRBV13-3	TRBJ2-7	TRBD2	639	0.0322484		TRBV3	TRBJ2-5	TRBD1	1166	0.0551238		TRBV14	TRBJ2-1	TRBD1	1843	0.0737825		TRBV13-1	TRBJ1-6	TRBD1	3218	0.136914
TRBV13-1	TRBJ2-4	TRBD2	246	0.00820239		TRBV24	TRBJ2-7	TRBD2	21	0.00076451		TRBV12-1	TRBJ2-7	TRBD1	4866	0.152367		TRBV26	TRBJ1-4	TRBD1	3312	0.207415		TRBV14	TRBJ2-7	TRBD2	625	0.0315419		TRBV21	TRBJ2-1	TRBD2	1136	0.0537055		TRBV14	TRBJ2-5	TRBD1	1749	0.0700193		TRBV13-1	TRBJ2-3	TRBD2	3187	0.135595
TRBV26	TRBJ2-7	TRBD2	243	0.00810236		TRBV13-3	TRBJ2-3	TRBD2	21	0.00076451		TRBV15	TRBJ1-3	TRBD1	4717	0.147702		TRBV12-1	TRBJ2-2	TRBD2	3308	0.207164		TRBV26	TRBJ1-1	TRBD1	607	0.0306335		TRBV14	TRBJ2-5	TRBD2	1132	0.0535164		TRBV31	TRBJ2-2	TRBD1	1610	0.0644546		TRBV12-1	TRBJ2-4	TRBD2	3148	0.133936
TRBV13-2	TRBJ2-2	TRBD2	229	0.00763556		TRBV13-1	TRBJ2-7	TRBD2	21	0.00076451		TRBV3	TRBJ2-7	TRBD2	4699	0.147138		TRBV29	TRBJ1-2	TRBD1	3285	0.205724		TRBV3	TRBJ2-5	TRBD2	592	0.0298765		TRBV21	TRBJ2-7	TRBD1	1067	0.0504435		TRBV16	TRBJ2-5	TRBD1	1585	0.0634538		TRBV26	TRBJ1-6	TRBD1	3135	0.133383
TRBV3	TRBJ2-7	TRBD2	220	0.00733547		TRBV13-1	TRBJ2-4	TRBD1	21	0.00076451		TRBV26	TRBJ2-1	TRBD1	4655	0.14576		TRBV3	TRBJ2-1	TRBD2	3274	0.205035		TRBV14	TRBJ2-5	TRBD1	522	0.0263438		TRBV16	TRBJ2-3	TRBD2	1026	0.0485052		TRBV16	TRBJ2-1	TRBD2	1553	0.0621727		TRBV3	TRBJ2-5	TRBD1	3096	0.131723
TRBV13-1	TRBJ2-4	TRBD1	218	0.00726878		TRBV13-2	TRBJ2-3	TRBD2	20	0.000728105		TRBV13-2	TRBJ2-5	TRBD1	4524	0.141658		TRBV26	TRBJ2-1	TRBD1	3273	0.204973		TRBV14	TRBJ2-1	TRBD1	522	0.0263438		TRBV14	TRBJ2-7	TRBD2	1015	0.0479851		TRBV15	TRBJ2-7	TRBD2	1533	0.061372		TRBV13-1	TRBJ1-5	TRBD1	2958	0.125852
TRBV15	TRBJ1-4	TRBD1	213	0.00710207		TRBV13-3	TRBJ2-2	TRBD1	19	0.0006917		TRBV12-1	TRBJ2-3	TRBD2	4522	0.141596		TRBV13-2	TRBJ1-5	TRBD1	3269	0.204722		TRBV29	TRBJ2-5	TRBD1	479	0.0241737		TRBV26	TRBJ1-4	TRBD1	896	0.0423593		TRBV14	TRBJ2-7	TRBD2	1507	0.0603311		TRBV3	TRBJ2-7	TRBD1	2874	0.122278
TRBV13-3	TRBJ1-5	TRBD2	211	0.00703538		TRBV13-2	TRBJ2-1	TRBD1	19	0.0006917		TRBV12-1	TRBJ1-4	TRBD1	4383	0.137243		TRBV12-1	TRBJ2-4	TRBD1	3248	0.203407		TRBV3	TRBJ2-5	TRBD1	458	0.0231139		TRBV3	TRBJ2-3	TRBD1	892	0.0421702		TRBV1	TRBJ1-5	TRBD2	1499	0.0600108		TRBV14	TRBJ2-3	TRBD1	2866	0.121938
TRBV1	TRBJ2-7	TRBD2	202	0.0067353		TRBV3	TRBJ2-2	TRBD2	18	0.000655295		TRBV13-1	TRBJ1-4	TRBD2	4298	0.134582		TRBV16	TRBJ1-2	TRBD1	3247	0.203344		TRBV29	TRBJ2-4	TRBD1	457	0.0230634		TRBV26	TRBJ2-5	TRBD1	829	0.0391918		TRBV16	TRBJ2-4	TRBD2	1458	0.0583695		TRBV5	TRBJ1-6	TRBD2	2822	0.120066
TRBV1	TRBJ1-4	TRBD2	201	0.00670195		TRBV3	TRBJ2-2	TRBD1	18	0.000655295		TRBV12-1	TRBJ1-2	TRBD1	4278	0.133956		TRBV16	TRBJ1-1	TRBD1	3222	0.201779		TRBV29	TRBJ1-2	TRBD1	424	0.021398		TRBV5	TRBJ1-5	TRBD2	799	0.0377735		TRBV1	TRBJ1-3	TRBD2	1429	0.0572085		TRBV13-3	TRBJ1-1	TRBD2	2821	0.120023
TRBV3	TRBJ1-5	TRBD1	196	0.00653524		TRBV13-2	TRBJ2-1	TRBD2	18	0.000655295		TRBV12-1	TRBJ2-1	TRBD2	4258	0.133329		TRBV13-1	TRBJ1-1	TRBD1	3147	0.197082		TRBV14	TRBJ2-1	TRBD2	423	0.0213476		TRBV26	TRBJ2-7	TRBD1	793	0.0374899		TRBV3	TRBJ2-1	TRBD2	1397	0.0559274		TRBV13-3	TRBJ2-5	TRBD2	2820	0.11998
TRBV15	TRBJ2-5	TRBD2	195	0.00650189		TRBV3	TRBJ1-6	TRBD2	17	0.000618889		TRBV12-1	TRBJ2-2	TRBD1	4198	0.131451		TRBV26	TRBJ2-4	TRBD2	3011	0.188565		TRBV14	TRBJ2-5	TRBD2	410	0.0206915		TRBV14	TRBJ2-7	TRBD1	790	0.037348		TRBV13-3	TRBJ1-2	TRBD2	1390	0.0556471		TRBV14	TRBJ2-1	TRBD1	2800	0.11913
TRBV5	TRBJ1-4	TRBD2	176	0.00586838		TRBV30	TRBJ2-4	TRBD2	17	0.000618889		TRBV26	TRBJ2-7	TRBD1	4163	0.130355		TRBV26	TRBJ2-5	TRBD2	2985	0.186936		TRBV29	TRBJ1-5	TRBD1	407	0.0205401		TRBV3	TRBJ2-1	TRBD2	787	0.0372062		TRBV13-3	TRBJ1-1	TRBD2	1374	0.0550066		TRBV14	TRBJ1-1	TRBD1	2792	0.118789
TRBV30	TRBJ2-7	TRBD1	175	0.00583503		TRBV30	TRBJ2-3	TRBD1	16	0.000582484		TRBV5	TRBJ1-4	TRBD2	4103	0.128476		TRBV14	TRBJ2-1	TRBD1	2981	0.186686		TRBV3	TRBJ2-1	TRBD1	397	0.0200354		TRBV14	TRBJ2-1	TRBD1	763	0.0360716		TRBV16	TRBJ2-3	TRBD1	1271	0.0508831		TRBV13-3	TRBJ1-4	TRBD1	2666	0.113428
TRBV13-3	TRBJ2-1	TRBD2	175	0.00583503		TRBV13-2	TRBJ2-5	TRBD2	16	0.000582484		TRBV13-2	TRBJ1-6	TRBD1	3788	0.118612		TRBV31	TRBJ1-3	TRBD1	2743	0.171781		TRBV29	TRBJ2-7	TRBD1	386	0.0194803		TRBV26	TRBJ1-2	TRBD1	703	0.033235		TRBV5	TRBJ1-3	TRBD2	1241	0.0496821		TRBV13-3	TRBJ2-1	TRBD1	2661	0.113216
TRBV26	TRBJ2-2	TRBD1	173	0.00576835		TRBV3	TRBJ1-5	TRBD2	15	0.000546079		TRBV12-1	TRBJ2-5	TRBD1	3718	0.11642		TRBV13-1	TRBJ2-3	TRBD2	2739	0.171531		TRBV3	TRBJ2-1	TRBD2	385	0.0194298		TRBV26	TRBJ1-6	TRBD1	683	0.0322895		TRBV31	TRBJ2-4	TRBD2	1216	0.0486812		TRBV31	TRBJ2-1	TRBD2	2557	0.108791
TRBV12-1	TRBJ2-1	TRBD2	172	0.005735		TRBV31	TRBJ1-5	TRBD1	15	0.000546079		TRBV12-1	TRBJ1-1	TRBD1	3711	0.116201		TRBV13-2	TRBJ1-4	TRBD1	2737	0.171405		TRBV29	TRBJ2-1	TRBD1	378	0.0190765		TRBV26	TRBJ2-4	TRBD1	656	0.0310131		TRBV12-1	TRBJ2-4	TRBD2	1200	0.0480407		TRBV26	TRBJ2-5	TRBD1	2399	0.102069
TRBV13-3	TRBJ1-2	TRBD2	169	0.00563497		TRBV16	TRBJ2-1	TRBD2	15	0.000546079		TRBV16	TRBJ1-5	TRBD2	3585	0.112256		TRBV26	TRBJ1-3	TRBD1	2665	0.166896		TRBV3	TRBJ2-7	TRBD1	367	0.0185214		TRBV13-1	TRBJ1-4	TRBD2	653	0.0308712		TRBV31	TRBJ2-3	TRBD1	1192	0.0477204		TRBV30	TRBJ1-6	TRBD1	2376	0.10109
TRBV20	TRBJ1-1	TRBD1	162	0.00540157		TRBV13-1	TRBJ2-2	TRBD1	15	0.000546079		TRBV13-1	TRBJ2-2	TRBD2	3565	0.11163		TRBV15	TRBJ1-2	TRBD1	2622	0.164204		TRBV29	TRBJ1-6	TRBD1	365	0.0184205		TRBV26	TRBJ1-3	TRBD1	635	0.0300203		TRBV5	TRBJ1-4	TRBD2	1149	0.045999		TRBV5	TRBJ1-1	TRBD2	2371	0.100877
TRBV30	TRBJ2-2	TRBD1	160	0.00533489		TRBV30	TRBJ2-3	TRBD2	14	0.000509674		TRBV31	TRBJ2-7	TRBD1	3501	0.109626		TRBV13-3	TRBJ1-4	TRBD1	2583	0.161761		TRBV29	TRBJ2-7	TRBD2	355	0.0179158		TRBV15	TRBJ2-5	TRBD2	627	0.0296421		TRBV13-1	TRBJ1-1	TRBD2	1125	0.0450382		TRBV3	TRBJ2-3	TRBD1	2334	0.099303
TRBV13-3	TRBJ2-7	TRBD2	155	0.00516817		TRBV16	TRBJ1-3	TRBD1	14	0.000509674		TRBV31	TRBJ2-2	TRBD2	3472	0.108718		TRBV26	TRBJ2-3	TRBD2	2558	0.160195		TRBV3	TRBJ1-6	TRBD1	335	0.0169065		TRBV13-2	TRBJ2-7	TRBD1	619	0.0292638		TRBV3	TRBJ2-5	TRBD2	1113	0.0445577		TRBV15	TRBJ1-2	TRBD1	2242	0.0953887
TRBV13-3	TRBJ2-4	TRBD1	155	0.00516817		TRBV13-3	TRBJ2-5	TRBD1	14	0.000509674		TRBV30	TRBJ2-1	TRBD1	3456	0.108217		TRBV31	TRBJ1-5	TRBD1	2546	0.159444		TRBV14	TRBJ2-2	TRBD1	319	0.016099		TRBV14	TRBJ2-2	TRBD1	614	0.0290275		TRBV16	TRBJ2-1	TRBD1	1104	0.0441974		TRBV31	TRBJ2-5	TRBD2	2187	0.0930487
TRBV20	TRBJ2-3	TRBD2	143	0.00476806		TRBV3	TRBJ1-1	TRBD2	13	0.000473268		TRBV13-2	TRBJ2-7	TRBD1	3405	0.10662		TRBV3	TRBJ2-3	TRBD2	2544	0.159319		TRBV31	TRBJ2-5	TRBD1	311	0.0156953		TRBV12-1	TRBJ2-7	TRBD1	594	0.0280819		TRBV14	TRBJ1-4	TRBD1	1104	0.0441974		TRBV1	TRBJ1-5	TRBD2	2139	0.0910065
TRBV13-3	TRBJ1-1	TRBD2	143	0.00476806		TRBV31	TRBJ2-7	TRBD1	13	0.000473268		TRBV3	TRBJ2-7	TRBD1	2989	0.0935935		TRBV3	TRBJ1-4	TRBD1	2402	0.150426		TRBV3	TRBJ1-2	TRBD1	302	0.015241		TRBV13-2	TRBJ1-5	TRBD1	591	0.0279401		TRBV16	TRBJ2-2	TRBD2	1098	0.0439572		TRBV13-3	TRBJ2-7	TRBD1	2136	0.0908788
TRBV13-2	TRBJ1-3	TRBD2	143	0.00476806		TRBV1	TRBJ1-2	TRBD2	13	0.000473268		TRBV13-2	TRBJ1-5	TRBD1	2985	0.0934683		TRBV26	TRBJ2-4	TRBD1	2399	0.150238		TRBV4	TRBJ2-7	TRBD2	291	0.0146859		TRBV12-1	TRBJ2-5	TRBD2	548	0.0259073		TRBV16	TRBJ1-2	TRBD1	1068	0.0427562		TRBV3	TRBJ2-2	TRBD1	2127	0.0904959
TRBV13-2	TRBJ1-5	TRBD1	136	0.00453465		TRBV31	TRBJ1-1	TRBD2	12	0.000436863		TRBV15	TRBJ2-1	TRBD1	2961	0.0927168		TRBV16	TRBJ2-5	TRBD1	2383	0.149236		TRBV29	TRBJ2-5	TRBD2	289	0.014585		TRBV3	TRBJ2-5	TRBD2	499	0.0235907		TRBV31	TRBJ2-4	TRBD1	1002	0.040114		TRBV13-3	TRBJ1-5	TRBD1	2122	0.0902832
TRBV16	TRBJ1-4	TRBD1	131	0.00436794		TRBV30	TRBJ1-6	TRBD1	12	0.000436863		TRBV31	TRBJ2-1	TRBD1	2955	0.0925289		TRBV14	TRBJ1-1	TRBD1	2379	0.148986		TRBV29	TRBJ2-1	TRBD2	285	0.0143831		TRBV3	TRBJ2-3	TRBD2	481	0.0227398		TRBV1	TRBJ1-6	TRBD2	947	0.0379121		TRBV3	TRBJ2-1	TRBD1	2103	0.0894748
TRBV13-3	TRBJ2-5	TRBD2	129	0.00430125		TRBV13-2	TRBJ2-3	TRBD1	12	0.000436863		TRBV13-2	TRBJ2-2	TRBD1	2878	0.0901178		TRBV1	TRBJ1-1	TRBD2	2364	0.148046		TRBV29	TRBJ2-3	TRBD2	284	0.0143326		TRBV3	TRBJ1-2	TRBD1	410	0.0193832		TRBV14	TRBJ2-3	TRBD2	942	0.0377119		TRBV26	TRBJ2-7	TRBD1	2027	0.0862413
TRBV15	TRBJ2-7	TRBD2	126	0.00420122		TRBV13-2	TRBJ2-2	TRBD2	12	0.000436863		TRBV16	TRBJ1-1	TRBD2	2854	0.0893663		TRBV14	TRBJ2-3	TRBD2	2347	0.146982		TRBV14	TRBJ2-4	TRBD2	275	0.0138784		TRBV15	TRBJ2-2	TRBD1	405	0.0191468		TRBV14	TRBJ2-1	TRBD2	929	0.0371915		TRBV14	TRBJ2-5	TRBD2	2012	0.0856031
TRBV26	TRBJ2-1	TRBD2	125	0.00416788		TRBV13-1	TRBJ1-5	TRBD1	12	0.000436863		TRBV3	TRBJ2-4	TRBD2	2807	0.0878946		TRBV31	TRBJ2-2	TRBD1	2320	0.145291		TRBV15	TRBJ1-1	TRBD1	259	0.013071		TRBV3	TRBJ1-5	TRBD1	399	0.0188631		TRBV14	TRBJ1-1	TRBD1	917	0.0367111		TRBV14	TRBJ2-4	TRBD1	1978	0.0841565
TRBV16	TRBJ2-1	TRBD2	123	0.00410119		TRBV13-3	TRBJ2-3	TRBD1	11	0.000400458		TRBV15	TRBJ2-2	TRBD2	2715	0.0850139		TRBV29	TRBJ1-4	TRBD1	2278	0.14266		TRBV29	TRBJ2-3	TRBD1	258	0.0130205		TRBV3	TRBJ1-1	TRBD2	391	0.0184849		TRBV12-1	TRBJ2-7	TRBD1	882	0.0353099		TRBV15	TRBJ1-6	TRBD1	1954	0.0831354
TRBV26	TRBJ2-3	TRBD1	121	0.00403451		TRBV30	TRBJ2-4	TRBD1	10	0.000364053		TRBV13-2	TRBJ1-3	TRBD2	2643	0.0827593		TRBV3	TRBJ2-5	TRBD1	2188	0.137024		TRBV13-3	TRBJ1-6	TRBD1	245	0.0123644		TRBV3	TRBJ2-2	TRBD1	376	0.0177758		TRBV14	TRBJ1-2	TRBD1	870	0.0348295		TRBV31	TRBJ2-4	TRBD1	1916	0.0815187
TRBV16	TRBJ1-4	TRBD2	116	0.00386779		TRBV30	TRBJ1-2	TRBD1	10	0.000364053		TRBV3	TRBJ2-5	TRBD2	2556	0.0800351		TRBV31	TRBJ2-7	TRBD1	2176	0.136273		TRBV4	TRBJ2-5	TRBD2	235	0.0118598		TRBV3	TRBJ1-1	TRBD1	374	0.0176812		TRBV5	TRBJ1-6	TRBD2	839	0.0335885		TRBV26	TRBJ2-7	TRBD2	1864	0.0793063
TRBV15	TRBJ2-4	TRBD2	111	0.00370108		TRBV29	TRBJ1-2	TRBD1	10	0.000364053		TRBV16	TRBJ1-2	TRBD2	2432	0.0761524		TRBV16	TRBJ2-2	TRBD2	2152	0.13477		TRBV4	TRBJ1-1	TRBD1	230	0.0116074		TRBV14	TRBJ1-1	TRBD1	367	0.0173503		TRBV12-1	TRBJ2-5	TRBD2	790	0.0316268		TRBV31	TRBJ1-2	TRBD1	1858	0.079051
TRBV1	TRBJ2-2	TRBD2	109	0.00363439		TRBV13-3	TRBJ1-5	TRBD1	10	0.000364053		TRBV13-2	TRBJ2-4	TRBD1	2416	0.0756514		TRBV3	TRBJ1-3	TRBD1	2149	0.134582		TRBV14	TRBJ1-1	TRBD1	222	0.0112037		TRBV4	TRBJ2-7	TRBD2	351	0.0165939		TRBV16	TRBJ1-4	TRBD1	769	0.0307861		TRBV16	TRBJ1-1	TRBD2	1846	0.0785404
TRBV13-3	TRBJ2-5	TRBD1	108	0.00360105		TRBV13-1	TRBJ2-2	TRBD2	10	0.000364053		TRBV3	TRBJ1-2	TRBD1	2400	0.0751504		TRBV13-1	TRBJ2-5	TRBD1	2131	0.133454		TRBV3	TRBJ2-2	TRBD1	205	0.0103457		TRBV15	TRBJ1-1	TRBD1	334	0.0157902		TRBV3	TRBJ2-5	TRBD1	740	0.0296251		TRBV31	TRBJ2-2	TRBD2	1814	0.0771789
TRBV13-3	TRBJ2-1	TRBD1	102	0.00340099		TRBV5	TRBJ1-4	TRBD2	9	0.000327647		TRBV26	TRBJ2-4	TRBD2	2306	0.072207		TRBV13-2	TRBJ2-4	TRBD1	2109	0.132077		TRBV31	TRBJ2-4	TRBD2	203	0.0102448		TRBV15	TRBJ2-5	TRBD1	333	0.0157429		TRBV4	TRBJ2-7	TRBD2	724	0.0289846		TRBV3	TRBJ2-3	TRBD2	1767	0.0751793
TRBV30	TRBJ2-4	TRBD1	97	0.00323428		TRBV29	TRBJ1-5	TRBD1	9	0.000327647		TRBV15	TRBJ1-1	TRBD2	2236	0.0700151		TRBV14	TRBJ2-4	TRBD1	1912	0.11974		TRBV29	TRBJ1-4	TRBD1	203	0.0102448		TRBV15	TRBJ2-7	TRBD2	325	0.0153647		TRBV14	TRBJ2-4	TRBD1	716	0.0286643		TRBV3	TRBJ1-2	TRBD1	1629	0.0693079
TRBV13-3	TRBJ2-2	TRBD1	97	0.00323428		TRBV26	TRBJ1-5	TRBD1	9	0.000327647		TRBV3	TRBJ1-4	TRBD1	2042	0.0639404		TRBV12-1	TRBJ2-3	TRBD1	1737	0.10878		TRBV3	TRBJ2-4	TRBD2	200	0.0100934		TRBV31	TRBJ2-7	TRBD1	321	0.0151756		TRBV12-1	TRBJ2-4	TRBD1	709	0.028384		TRBV12-1	TRBJ2-2	TRBD1	1605	0.0682868
TRBV30	TRBJ2-5	TRBD1	95	0.00316759		TRBV13-2	TRBJ2-4	TRBD1	9	0.000327647		TRBV26	TRBJ1-5	TRBD1	1952	0.0611223		TRBV13-3	TRBJ1-2	TRBD2	1733	0.10853		TRBV13-3	TRBJ1-5	TRBD1	195	0.00984107		TRBV29	TRBJ2-2	TRBD1	306	0.0144665		TRBV12-1	TRBJ2-1	TRBD2	691	0.0276634		TRBV30	TRBJ2-5	TRBD1	1593	0.0677762
TRBV26	TRBJ2-2	TRBD2	94	0.00313425		TRBV30	TRBJ2-5	TRBD2	8	0.000291242		TRBV26	TRBJ2-5	TRBD2	1878	0.0588052		TRBV21	TRBJ2-2	TRBD1	1694	0.106087		TRBV14	TRBJ1-4	TRBD1	189	0.00953827		TRBV16	TRBJ2-5	TRBD1	296	0.0139937		TRBV16	TRBJ1-3	TRBD1	670	0.0268227		TRBV12-1	TRBJ1-5	TRBD1	1478	0.0628834
TRBV1	TRBJ1-5	TRBD2	94	0.00313425		TRBV24	TRBJ2-1	TRBD2	8	0.000291242		TRBV16	TRBJ2-4	TRBD1	1769	0.0553921		TRBV14	TRBJ2-5	TRBD1	1668	0.104459		TRBV3	TRBJ2-3	TRBD2	187	0.00943734		TRBV15	TRBJ2-7	TRBD1	296	0.0139937		TRBV16	TRBJ1-6	TRBD1	660	0.0264224		TRBV3	TRBJ1-1	TRBD1	1473	0.0626707
TRBV15	TRBJ2-7	TRBD1	91	0.00303422		TRBV13-2	TRBJ2-5	TRBD1	8	0.000291242		TRBV3	TRBJ2-1	TRBD1	1708	0.053482		TRBV13-3	TRBJ2-4	TRBD2	1637	0.102518		TRBV14	TRBJ2-2	TRBD2	185	0.0093364		TRBV26	TRBJ2-7	TRBD2	289	0.0136628		TRBV16	TRBJ2-2	TRBD1	633	0.0253415		TRBV30	TRBJ2-2	TRBD1	1452	0.0617772
TRBV15	TRBJ2-5	TRBD1	91	0.00303422		TRBV31	TRBJ1-4	TRBD2	7	0.000254837		TRBV26	TRBJ2-2	TRBD2	1559	0.0488164		TRBV26	TRBJ2-5	TRBD1	1630	0.102079		TRBV13-3	TRBJ1-4	TRBD2	171	0.00862987		TRBV14	TRBJ1-6	TRBD1	289	0.0136628		TRBV3	TRBJ2-7	TRBD1	606	0.0242606		TRBV31	TRBJ2-7	TRBD1	1433	0.0609688
TRBV16	TRBJ1-3	TRBD1	90	0.00300087		TRBV29	TRBJ2-7	TRBD1	7	0.000254837		TRBV14	TRBJ1-4	TRBD1	1462	0.0457791		TRBV5	TRBJ1-3	TRBD1	1611	0.100889		TRBV3	TRBJ1-4	TRBD1	166	0.00837753		TRBV14	TRBJ1-5	TRBD1	287	0.0135682		TRBV12-1	TRBJ1-2	TRBD1	598	0.0239403		TRBV12-1	TRBJ1-6	TRBD1	1426	0.060671
TRBV5	TRBJ1-6	TRBD1	89	0.00296753		TRBV29	TRBJ2-4	TRBD2	7	0.000254837		TRBV31	TRBJ1-5	TRBD1	1413	0.0442448		TRBV13-2	TRBJ2-2	TRBD1	1602	0.100326		TRBV4	TRBJ2-1	TRBD2	160	0.00807473		TRBV29	TRBJ1-1	TRBD1	277	0.0130955		TRBV12-1	TRBJ1-3	TRBD1	595	0.0238202		TRBV16	TRBJ1-4	TRBD2	1414	0.0601604
TRBV16	TRBJ2-3	TRBD1	89	0.00296753		TRBV26	TRBJ2-7	TRBD1	7	0.000254837		TRBV31	TRBJ2-2	TRBD1	1375	0.0430549		TRBV3	TRBJ1-2	TRBD1	1578	0.0988227		TRBV3	TRBJ2-3	TRBD1	156	0.00787286		TRBV15	TRBJ1-2	TRBD1	276	0.0130482		TRBV13-2	TRBJ1-2	TRBD2	594	0.0237801		TRBV3	TRBJ1-3	TRBD1	1413	0.0601179
TRBV31	TRBJ2-4	TRBD1	88	0.00293419		TRBV26	TRBJ2-2	TRBD2	7	0.000254837		TRBV13-2	TRBJ1-6	TRBD2	1177	0.036855		TRBV21	TRBJ1-2	TRBD1	1571	0.0983843		TRBV3	TRBJ1-3	TRBD1	155	0.00782239		TRBV14	TRBJ1-4	TRBD1	273	0.0129063		TRBV26	TRBJ2-7	TRBD2	587	0.0234999		TRBV12-1	TRBJ1-2	TRBD2	1358	0.0577778
TRBV13-3	TRBJ2-7	TRBD1	86	0.0028675		TRBV26	TRBJ1-2	TRBD2	7	0.000254837		TRBV3	TRBJ2-1	TRBD2	1120	0.0350702		TRBV13-1	TRBJ2-2	TRBD1	1559	0.0976328		TRBV29	TRBJ2-2	TRBD1	154	0.00777193		TRBV4	TRBJ1-3	TRBD1	272	0.0128591		TRBV31	TRBJ1-5	TRBD1	586	0.0234599		TRBV14	TRBJ2-1	TRBD2	1353	0.0575651
TRBV13-1	TRBJ1-6	TRBD1	86	0.0028675		TRBV15	TRBJ2-7	TRBD2	7	0.000254837		TRBV14	TRBJ2-3	TRBD1	1100	0.0344439		TRBV3	TRBJ1-1	TRBD1	1557	0.0975076		TRBV4	TRBJ1-3	TRBD1	144	0.00726725		TRBV30	TRBJ2-7	TRBD2	269	0.0127172		TRBV15	TRBJ2-4	TRBD2	556	0.0222589		TRBV12-1	TRBJ2-2	TRBD2	1303	0.0554378
TRBV12-1	TRBJ2-7	TRBD1	82	0.00273413		TRBV13-1	TRBJ1-2	TRBD2	7	0.000254837		TRBV1	TRBJ1-3	TRBD1	1026	0.0321268		TRBV14	TRBJ2-1	TRBD2	1549	0.0970066		TRBV29	TRBJ2-4	TRBD2	138	0.00696445		TRBV30	TRBJ2-3	TRBD2	258	0.0121972		TRBV5	TRBJ1-2	TRBD2	555	0.0222188		TRBV30	TRBJ2-1	TRBD1	1285	0.054672
TRBV26	TRBJ1-1	TRBD1	81	0.00270079		TRBV13-1	TRBJ1-1	TRBD2	7	0.000254837		TRBV3	TRBJ2-3	TRBD2	914	0.0286198		TRBV21	TRBJ1-6	TRBD1	1514	0.0948147		TRBV15	TRBJ2-3	TRBD2	138	0.00696445		TRBV29	TRBJ2-5	TRBD1	257	0.0121499		TRBV14	TRBJ2-3	TRBD1	538	0.0215382		TRBV31	TRBJ2-1	TRBD1	1278	0.0543741
TRBV30	TRBJ2-5	TRBD2	80	0.00266744		TRBV12-1	TRBJ2-7	TRBD1	7	0.000254837		TRBV14	TRBJ2-7	TRBD1	874	0.0273673		TRBV14	TRBJ2-4	TRBD2	1490	0.0933117		TRBV4	TRBJ2-3	TRBD2	130	0.00656072		TRBV14	TRBJ2-4	TRBD1	247	0.0116772		TRBV4	TRBJ1-4	TRBD1	533	0.0213381		TRBV30	TRBJ1-3	TRBD1	1254	0.053353
TRBV16	TRBJ2-5	TRBD2	80	0.00266744		TRBV3	TRBJ1-5	TRBD1	6	0.000218432		TRBV14	TRBJ1-2	TRBD1	866	0.0271168		TRBV14	TRBJ1-4	TRBD1	1473	0.0922471		TRBV4	TRBJ2-4	TRBD2	114	0.00575324		TRBV15	TRBJ2-4	TRBD1	246	0.0116299		TRBV30	TRBJ1-2	TRBD1	512	0.0204974		TRBV13-1	TRBJ2-2	TRBD1	1251	0.0532254
TRBV15	TRBJ1-1	TRBD2	75	0.00250073		TRBV3	TRBJ1-3	TRBD2	6	0.000218432		TRBV3	TRBJ2-5	TRBD1	824	0.0258016		TRBV21	TRBJ2-5	TRBD1	1429	0.0894915		TRBV4	TRBJ2-4	TRBD1	104	0.00524857		TRBV14	TRBJ1-2	TRBD1	238	0.0112517		TRBV4	TRBJ2-5	TRBD2	509	0.0203773		TRBV30	TRBJ2-3	TRBD2	1238	0.0526723
TRBV31	TRBJ2-1	TRBD1	74	0.00246739		TRBV31	TRBJ1-3	TRBD1	6	0.000218432		TRBV14	TRBJ2-5	TRBD2	793	0.0248309		TRBV3	TRBJ2-7	TRBD1	1427	0.0893663		TRBV13-3	TRBJ1-1	TRBD2	103	0.00519811		TRBV31	TRBJ2-3	TRBD1	236	0.0111571		TRBV14	TRBJ2-4	TRBD2	499	0.0199769		TRBV31	TRBJ2-3	TRBD2	1226	0.0521617
TRBV1	TRBJ1-2	TRBD1	71	0.00236736		TRBV31	TRBJ1-2	TRBD2	6	0.000218432		TRBV3	TRBJ1-1	TRBD1	745	0.0233279		TRBV31	TRBJ2-4	TRBD1	1387	0.0868613		TRBV4	TRBJ2-7	TRBD1	100	0.0050467		TRBV4	TRBJ1-6	TRBD1	227	0.0107317		TRBV16	TRBJ1-5	TRBD1	495	0.0198168		TRBV14	TRBJ2-3	TRBD2	1221	0.051949
TRBV29	TRBJ1-1	TRBD1	67	0.00223398		TRBV19	TRBJ2-5	TRBD2	6	0.000218432		TRBV14	TRBJ2-7	TRBD2	629	0.0196957		TRBV29	TRBJ2-3	TRBD1	1352	0.0846694		TRBV29	TRBJ1-3	TRBD1	100	0.0050467		TRBV14	TRBJ2-1	TRBD2	226	0.0106844		TRBV30	TRBJ1-2	TRBD2	455	0.0182154		TRBV13-1	TRBJ1-3	TRBD1	1143	0.0486304
TRBV13-1	TRBJ1-3	TRBD2	64	0.00213396		TRBV19	TRBJ2-3	TRBD2	6	0.000218432		TRBV13-3	TRBJ2-4	TRBD2	618	0.0193512		TRBV3	TRBJ2-4	TRBD1	1327	0.0831038		TRBV13-1	TRBJ1-1	TRBD2	97	0.0048953		TRBV3	TRBJ1-6	TRBD1	224	0.0105898		TRBV13-3	TRBJ1-6	TRBD2	448	0.0179352		TRBV30	TRBJ2-1	TRBD2	1138	0.0484177
TRBV31	TRBJ2-1	TRBD2	61	0.00203393		TRBV16	TRBJ2-7	TRBD1	6	0.000218432		TRBV14	TRBJ2-5	TRBD1	615	0.0192573		TRBV29	TRBJ2-5	TRBD2	1321	0.082728		TRBV4	TRBJ1-2	TRBD1	95	0.00479437		TRBV4	TRBJ1-1	TRBD1	219	0.0103534		TRBV3	TRBJ2-1	TRBD1	445	0.0178151		TRBV31	TRBJ1-4	TRBD1	1120	0.0476518
TRBV29	TRBJ2-2	TRBD1	59	0.00196724		TRBV16	TRBJ2-3	TRBD2	6	0.000218432		TRBV14	TRBJ1-5	TRBD1	611	0.019132		TRBV14	TRBJ1-2	TRBD1	1316	0.0824149		TRBV30	TRBJ2-3	TRBD1	93	0.00469344		TRBV4	TRBJ2-5	TRBD2	210	0.00992796		TRBV29	TRBJ2-7	TRBD1	440	0.0176149		TRBV14	TRBJ1-3	TRBD1	1097	0.0466733
TRBV16	TRBJ2-5	TRBD1	56	0.00186721		TRBV16	TRBJ1-1	TRBD1	6	0.000218432		TRBV14	TRBJ1-1	TRBD1	585	0.0183179		TRBV14	TRBJ2-5	TRBD2	1302	0.0815381		TRBV30	TRBJ2-2	TRBD1	91	0.0045925		TRBV12-1	TRBJ2-1	TRBD1	204	0.0096443		TRBV16	TRBJ1-3	TRBD2	423	0.0169343		TRBV3	TRBJ2-4	TRBD2	1091	0.046418
TRBV13-1	TRBJ1-4	TRBD2	56	0.00186721		TRBV15	TRBJ2-3	TRBD1	6	0.000218432		TRBV13-3	TRBJ2-3	TRBD1	566	0.017723		TRBV29	TRBJ2-4	TRBD2	1296	0.0811624		TRBV5	TRBJ1-5	TRBD2	90	0.00454203		TRBV3	TRBJ1-3	TRBD1	202	0.00954975		TRBV13-3	TRBJ1-3	TRBD2	410	0.0164139		TRBV13-2	TRBJ1-5	TRBD2	1052	0.0447587
TRBV31	TRBJ1-2	TRBD2	55	0.00183387		TRBV15	TRBJ2-1	TRBD1	6	0.000218432		TRBV14	TRBJ2-3	TRBD2	549	0.0171906		TRBV5	TRBJ1-1	TRBD2	1218	0.0762776		TRBV4	TRBJ2-5	TRBD1	89	0.00449157		TRBV3	TRBJ2-4	TRBD1	195	0.00921882		TRBV15	TRBJ2-5	TRBD2	398	0.0159335		TRBV1	TRBJ1-2	TRBD2	1003	0.0426739
TRBV1	TRBJ1-2	TRBD2	55	0.00183387		TRBV13-2	TRBJ1-5	TRBD1	6	0.000218432		TRBV3	TRBJ2-4	TRBD1	542	0.0169715		TRBV21	TRBJ2-1	TRBD2	1191	0.0745867		TRBV31	TRBJ1-1	TRBD2	83	0.00418876		TRBV14	TRBJ2-3	TRBD1	193	0.00912427		TRBV26	TRBJ1-2	TRBD1	397	0.0158935		TRBV14	TRBJ2-2	TRBD2	993	0.0422485
TRBV13-3	TRBJ2-4	TRBD2	55	0.00183387		TRBV13-2	TRBJ1-3	TRBD1	6	0.000218432		TRBV15	TRBJ1-2	TRBD1	539	0.0168775		TRBV16	TRBJ1-3	TRBD1	1146	0.0717686		TRBV4	TRBJ2-2	TRBD1	81	0.00408783		TRBV30	TRBJ2-5	TRBD2	192	0.00907699		TRBV12-1	TRBJ2-2	TRBD1	394	0.0157734		TRBV14	TRBJ2-2	TRBD1	963	0.0409721
TRBV2	TRBJ1-1	TRBD1	54	0.00180052		TRBV13-1	TRBJ1-3	TRBD1	6	0.000218432		TRBV29	TRBJ2-4	TRBD1	530	0.0165957		TRBV13-1	TRBJ2-1	TRBD1	1086	0.0680111		TRBV5	TRBJ1-6	TRBD2	80	0.00403736		TRBV29	TRBJ2-7	TRBD1	186	0.00879334		TRBV4	TRBJ2-4	TRBD2	364	0.0145723		TRBV1	TRBJ1-6	TRBD2	923	0.0392702
TRBV30	TRBJ2-7	TRBD2	50	0.00166715		TRBV12-1	TRBJ2-1	TRBD1	6	0.000218432		TRBV14	TRBJ2-4	TRBD2	480	0.0150301		TRBV1	TRBJ1-4	TRBD2	1082	0.0677606		TRBV13-3	TRBJ1-2	TRBD2	78	0.00393643		TRBV31	TRBJ1-2	TRBD2	182	0.00860423		TRBV26	TRBJ2-7	TRBD1	343	0.0137316		TRBV31	TRBJ1-3	TRBD1	860	0.0365898
TRBV26	TRBJ2-5	TRBD1	50	0.00166715		TRBV3	TRBJ1-3	TRBD1	5	0.000182026		TRBV3	TRBJ2-2	TRBD2	437	0.0136836		TRBV3	TRBJ2-3	TRBD1	1054	0.0660071		TRBV31	TRBJ2-7	TRBD1	77	0.00388596		TRBV31	TRBJ2-5	TRBD1	176	0.00832058		TRBV13-2	TRBJ1-6	TRBD2	339	0.0135715		TRBV15	TRBJ1-1	TRBD2	847	0.0360367
TRBV15	TRBJ2-4	TRBD1	50	0.00166715		TRBV31	TRBJ1-6	TRBD2	5	0.000182026		TRBV5	TRBJ1-1	TRBD2	399	0.0124937		TRBV16	TRBJ1-4	TRBD2	1053	0.0659444		TRBV14	TRBJ1-3	TRBD1	75	0.00378503		TRBV4	TRBJ2-1	TRBD1	169	0.00798964		TRBV26	TRBJ1-6	TRBD1	333	0.0133313		TRBV14	TRBJ1-2	TRBD1	815	0.0346752
TRBV30	TRBJ2-3	TRBD2	48	0.00160047		TRBV30	TRBJ2-7	TRBD1	5	0.000182026		TRBV3	TRBJ1-6	TRBD1	387	0.012118		TRBV13-1	TRBJ1-6	TRBD1	1008	0.0631263		TRBV4	TRBJ1-5	TRBD1	71	0.00358316		TRBV4	TRBJ2-7	TRBD1	168	0.00794237		TRBV5	TRBJ1-5	TRBD2	331	0.0132512		TRBV30	TRBJ2-5	TRBD2	765	0.0325479
TRBV26	TRBJ2-7	TRBD1	48	0.00160047		TRBV30	TRBJ2-2	TRBD2	5	0.000182026		TRBV3	TRBJ2-2	TRBD1	357	0.0111786		TRBV13-2	TRBJ1-6	TRBD1	990	0.061999		TRBV14	TRBJ2-3	TRBD1	71	0.00358316		TRBV5	TRBJ1-4	TRBD2	165	0.00780054		TRBV14	TRBJ1-3	TRBD1	328	0.0131311		TRBV30	TRBJ2-4	TRBD2	760	0.0323352
TRBV13-2	TRBJ1-4	TRBD2	47	0.00156712		TRBV29	TRBJ1-4	TRBD1	5	0.000182026		TRBV13-3	TRBJ2-2	TRBD1	349	0.0109281		TRBV16	TRBJ1-6	TRBD1	986	0.0617485		TRBV30	TRBJ1-4	TRBD1	70	0.00353269		TRBV4	TRBJ1-4	TRBD1	163	0.00770599		TRBV15	TRBJ2-1	TRBD2	327	0.0130911		TRBV31	TRBJ2-3	TRBD1	744	0.0316544
TRBV5	TRBJ1-2	TRBD2	43	0.00143375		TRBV29	TRBJ1-1	TRBD1	5	0.000182026		TRBV12-1	TRBJ2-5	TRBD2	320	0.01002		TRBV3	TRBJ2-4	TRBD2	980	0.0613728		TRBV4	TRBJ2-2	TRBD2	68	0.00343176		TRBV1	TRBJ1-6	TRBD2	157	0.00742233		TRBV26	TRBJ2-4	TRBD2	325	0.013011		TRBV3	TRBJ2-4	TRBD1	730	0.0310588
TRBV13-3	TRBJ1-6	TRBD1	42	0.00140041		TRBV26	TRBJ1-5	TRBD2	5	0.000182026		TRBV12-1	TRBJ1-6	TRBD1	319	0.00998874		TRBV1	TRBJ1-3	TRBD2	973	0.0609344		TRBV2	TRBJ2-1	TRBD2	68	0.00343176		TRBV30	TRBJ2-5	TRBD1	150	0.0070914		TRBV4	TRBJ2-7	TRBD1	322	0.0128909		TRBV3	TRBJ2-2	TRBD2	715	0.0304206
TRBV5	TRBJ1-3	TRBD2	41	0.00136706		TRBV19	TRBJ2-1	TRBD1	5	0.000182026		TRBV29	TRBJ1-5	TRBD1	307	0.00961298		TRBV14	TRBJ2-3	TRBD1	913	0.0571769		TRBV14	TRBJ2-3	TRBD2	66	0.00333083		TRBV3	TRBJ1-4	TRBD1	143	0.00676047		TRBV13-2	TRBJ1-1	TRBD2	322	0.0128909		TRBV3	TRBJ1-4	TRBD1	708	0.0301228
TRBV26	TRBJ2-5	TRBD2	40	0.00133372		TRBV16	TRBJ2-3	TRBD1	5	0.000182026		TRBV14	TRBJ2-1	TRBD2	302	0.00945642		TRBV16	TRBJ1-2	TRBD2	867	0.0542961		TRBV5	TRBJ1-2	TRBD2	62	0.00312896		TRBV13-3	TRBJ1-1	TRBD2	143	0.00676047		TRBV14	TRBJ2-2	TRBD1	321	0.0128509		TRBV14	TRBJ2-4	TRBD2	678	0.0288464
TRBV13-3	TRBJ1-3	TRBD2	40	0.00133372		TRBV16	TRBJ1-5	TRBD1	5	0.000182026		TRBV13-3	TRBJ1-1	TRBD2	300	0.0093938		TRBV16	TRBJ1-1	TRBD2	851	0.0532941		TRBV2	TRBJ2-5	TRBD2	61	0.00307849		TRBV14	TRBJ2-2	TRBD2	142	0.00671319		TRBV12-1	TRBJ2-2	TRBD2	319	0.0127708		TRBV31	TRBJ2-2	TRBD1	659	0.028038
TRBV16	TRBJ1-1	TRBD2	39	0.00130038		TRBV15	TRBJ2-5	TRBD2	5	0.000182026		TRBV29	TRBJ2-2	TRBD1	282	0.00883017		TRBV3	TRBJ2-2	TRBD2	764	0.0478457		TRBV1	TRBJ1-3	TRBD2	60	0.00302802		TRBV29	TRBJ2-1	TRBD2	134	0.00633498		TRBV15	TRBJ2-5	TRBD1	316	0.0126507		TRBV1	TRBJ1-4	TRBD2	635	0.0270169
TRBV13-3	TRBJ2-2	TRBD2	38	0.00126704		TRBV14	TRBJ2-5	TRBD2	5	0.000182026		TRBV16	TRBJ2-2	TRBD1	261	0.0081726		TRBV14	TRBJ2-2	TRBD1	741	0.0464053		TRBV4	TRBJ1-6	TRBD1	56	0.00282615		TRBV29	TRBJ1-4	TRBD1	132	0.00624043		TRBV4	TRBJ2-1	TRBD2	315	0.0126107		TRBV16	TRBJ1-6	TRBD2	602	0.0256129
TRBV4	TRBJ1-1	TRBD1	37	0.00123369		TRBV14	TRBJ2-5	TRBD1	5	0.000182026		TRBV1	TRBJ1-4	TRBD2	251	0.00785948		TRBV13-1	TRBJ2-2	TRBD2	738	0.0462175		TRBV14	TRBJ1-5	TRBD2	56	0.00282615		TRBV29	TRBJ1-2	TRBD1	128	0.00605133		TRBV14	TRBJ2-2	TRBD2	314	0.0125706		TRBV16	TRBJ1-2	TRBD2	591	0.0251448
TRBV29	TRBJ2-5	TRBD1	37	0.00123369		TRBV13-2	TRBJ1-6	TRBD1	5	0.000182026		TRBV14	TRBJ2-1	TRBD1	244	0.00764029		TRBV3	TRBJ1-6	TRBD1	698	0.0437125		TRBV13-2	TRBJ1-4	TRBD2	55	0.00277569		TRBV16	TRBJ2-1	TRBD1	124	0.00586222		TRBV26	TRBJ2-3	TRBD1	309	0.0123705		TRBV29	TRBJ2-1	TRBD2	566	0.0240812
TRBV16	TRBJ1-2	TRBD1	37	0.00123369		TRBV12-1	TRBJ2-5	TRBD2	5	0.000182026		TRBV29	TRBJ2-4	TRBD2	222	0.00695141		TRBV14	TRBJ1-5	TRBD1	642	0.0402054		TRBV4	TRBJ1-4	TRBD1	54	0.00272522		TRBV4	TRBJ2-1	TRBD2	121	0.0057204		TRBV26	TRBJ2-5	TRBD1	299	0.0119701		TRBV14	TRBJ1-6	TRBD1	559	0.0237834
TRBV4	TRBJ2-5	TRBD2	36	0.00120035		TRBV30	TRBJ1-5	TRBD1	4	0.000145621		TRBV29	TRBJ1-1	TRBD1	222	0.00695141		TRBV20	TRBJ2-5	TRBD2	578	0.0361974		TRBV30	TRBJ2-4	TRBD1	52	0.00262429		TRBV29	TRBJ1-6	TRBD1	120	0.00567312		TRBV21	TRBJ2-1	TRBD2	293	0.0117299		TRBV4	TRBJ2-7	TRBD2	540	0.022975
TRBV13-3	TRBJ1-4	TRBD2	36	0.00120035		TRBV29	TRBJ2-4	TRBD1	4	0.000145621		TRBV4	TRBJ2-5	TRBD2	212	0.00663828		TRBV17	TRBJ2-3	TRBD2	559	0.0350075		TRBV14	TRBJ1-5	TRBD1	52	0.00262429		TRBV4	TRBJ2-5	TRBD1	117	0.00553129		TRBV3	TRBJ1-6	TRBD1	288	0.0115298		TRBV31	TRBJ1-1	TRBD1	501	0.0213157
TRBV31	TRBJ1-1	TRBD2	34	0.00113366		TRBV29	TRBJ1-3	TRBD1	4	0.000145621		TRBV4	TRBJ1-2	TRBD1	195	0.00610597		TRBV17	TRBJ2-5	TRBD1	524	0.0328157		TRBV30	TRBJ1-1	TRBD1	51	0.00257382		TRBV29	TRBJ2-1	TRBD1	112	0.00529491		TRBV3	TRBJ1-1	TRBD1	285	0.0114097		TRBV13-2	TRBJ2-5	TRBD1	485	0.0206349
TRBV5	TRBJ1-5	TRBD2	33	0.00110032		TRBV24	TRBJ2-5	TRBD2	4	0.000145621		TRBV31	TRBJ2-5	TRBD1	187	0.00585547		TRBV20	TRBJ2-1	TRBD2	518	0.0324399		TRBV13-2	TRBJ1-2	TRBD2	50	0.00252335		TRBV4	TRBJ2-2	TRBD2	108	0.00510581		TRBV31	TRBJ1-6	TRBD2	284	0.0113696		TRBV31	TRBJ2-5	TRBD1	461	0.0196138
TRBV31	TRBJ2-4	TRBD2	33	0.00110032		TRBV15	TRBJ2-5	TRBD1	4	0.000145621		TRBV4	TRBJ2-5	TRBD1	183	0.00573022		TRBV13-1	TRBJ1-6	TRBD2	516	0.0323146		TRBV30	TRBJ1-2	TRBD2	46	0.00232148		TRBV2	TRBJ2-5	TRBD2	108	0.00510581		TRBV12-1	TRBJ2-5	TRBD1	282	0.0112896		TRBV3	TRBJ1-5	TRBD1	434	0.0184651
TRBV30	TRBJ1-1	TRBD1	33	0.00110032		TRBV15	TRBJ2-4	TRBD2	4	0.000145621		TRBV4	TRBJ2-1	TRBD2	182	0.0056989		TRBV14	TRBJ1-6	TRBD1	462	0.0289329		TRBV13-3	TRBJ1-3	TRBD2	43	0.00217008		TRBV1	TRBJ1-5	TRBD2	108	0.00510581		TRBV13-1	TRBJ1-2	TRBD2	279	0.0111695		TRBV4	TRBJ2-5	TRBD2	375	0.0159549
TRBV4	TRBJ2-1	TRBD1	32	0.00106698		TRBV15	TRBJ1-1	TRBD1	4	0.000145621		TRBV4	TRBJ2-7	TRBD2	176	0.00551103		TRBV3	TRBJ2-2	TRBD1	451	0.028244		TRBV15	TRBJ1-5	TRBD1	41	0.00206915		TRBV15	TRBJ2-1	TRBD2	108	0.00510581		TRBV4	TRBJ1-1	TRBD1	276	0.0110494		TRBV12-1	TRBJ1-1	TRBD2	364	0.0154868
TRBV4	TRBJ1-3	TRBD1	32	0.00106698		TRBV13-3	TRBJ2-4	TRBD1	4	0.000145621		TRBV13-3	TRBJ1-2	TRBD2	172	0.00538578		TRBV3	TRBJ2-7	TRBD2	434	0.0271794		TRBV31	TRBJ1-2	TRBD2	40	0.00201868		TRBV30	TRBJ1-1	TRBD1	101	0.00477488		TRBV15	TRBJ1-1	TRBD1	273	0.0109293		TRBV4	TRBJ1-1	TRBD1	344	0.0146359
TRBV31	TRBJ1-6	TRBD1	32	0.00106698		TRBV13-3	TRBJ2-2	TRBD2	4	0.000145621		TRBV4	TRBJ1-1	TRBD1	153	0.00479084		TRBV16	TRBJ1-5	TRBD1	419	0.02624		TRBV26	TRBJ2-1	TRBD2	40	0.00201868		TRBV14	TRBJ2-4	TRBD2	100	0.0047276		TRBV29	TRBJ2-1	TRBD1	265	0.010609		TRBV15	TRBJ1-3	TRBD2	335	0.014253
TRBV21	TRBJ1-3	TRBD1	32	0.00106698		TRBV13-2	TRBJ1-1	TRBD2	4	0.000145621		TRBV4	TRBJ2-4	TRBD2	147	0.00460296		TRBV3	TRBJ1-5	TRBD1	409	0.0256137		TRBV4	TRBJ2-1	TRBD1	38	0.00191775		TRBV14	TRBJ2-3	TRBD2	94	0.00444394		TRBV29	TRBJ2-5	TRBD1	264	0.010569		TRBV31	TRBJ1-6	TRBD1	328	0.0139552
TRBV3	TRBJ2-5	TRBD2	30	0.00100029		TRBV12-1	TRBJ2-3	TRBD2	4	0.000145621		TRBV5	TRBJ1-2	TRBD2	146	0.00457165		TRBV30	TRBJ1-3	TRBD2	405	0.0253632		TRBV30	TRBJ1-6	TRBD1	38	0.00191775		TRBV4	TRBJ2-4	TRBD2	92	0.00434939		TRBV12-1	TRBJ1-2	TRBD2	261	0.0104489		TRBV30	TRBJ1-5	TRBD1	324	0.013785
TRBV31	TRBJ1-5	TRBD1	30	0.00100029		TRBV12-1	TRBJ2-2	TRBD1	4	0.000145621		TRBV3	TRBJ2-3	TRBD1	140	0.00438377		TRBV17	TRBJ2-7	TRBD2	399	0.0249875		TRBV2	TRBJ2-3	TRBD2	37	0.00186728		TRBV16	TRBJ2-7	TRBD2	89	0.00420756		TRBV15	TRBJ2-1	TRBD1	256	0.0102487		TRBV29	TRBJ1-1	TRBD1	310	0.0131893
TRBV26	TRBJ1-4	TRBD1	30	0.00100029		TRBV12-1	TRBJ2-1	TRBD2	4	0.000145621		TRBV13-1	TRBJ1-1	TRBD2	134	0.0041959		TRBV26	TRBJ2-2	TRBD1	375	0.0234845		TRBV4	TRBJ2-3	TRBD1	36	0.00181681		TRBV13-3	TRBJ1-2	TRBD2	87	0.00411301		TRBV29	TRBJ2-7	TRBD2	252	0.0100885		TRBV29	TRBJ1-4	TRBD1	296	0.0125937
TRBV3	TRBJ2-2	TRBD1	29	0.000966948		TRBV31	TRBJ2-4	TRBD1	3	0.000109216		TRBV14	TRBJ1-3	TRBD1	133	0.00416458		TRBV15	TRBJ2-5	TRBD1	362	0.0226704		TRBV2	TRBJ2-2	TRBD2	35	0.00176635		TRBV31	TRBJ1-5	TRBD2	82	0.00387663		TRBV26	TRBJ1-4	TRBD1	252	0.0100885		TRBV4	TRBJ1-2	TRBD1	294	0.0125086
TRBV4	TRBJ2-2	TRBD1	28	0.000933605		TRBV30	TRBJ1-6	TRBD2	3	0.000109216		TRBV5	TRBJ1-5	TRBD2	131	0.00410196		TRBV30	TRBJ2-2	TRBD1	360	0.0225451		TRBV29	TRBJ1-4	TRBD2	35	0.00176635		TRBV4	TRBJ1-2	TRBD1	79	0.0037348		TRBV4	TRBJ2-1	TRBD1	250	0.0100085		TRBV16	TRBJ1-3	TRBD2	275	0.0117002
TRBV30	TRBJ2-1	TRBD2	28	0.000933605		TRBV30	TRBJ1-3	TRBD1	3	0.000109216		TRBV13-3	TRBJ1-4	TRBD2	123	0.00385146		TRBV12-2	TRBJ2-7	TRBD2	359	0.0224825		TRBV5	TRBJ1-3	TRBD2	34	0.00171588		TRBV13-3	TRBJ1-4	TRBD2	78	0.00368753		TRBV15	TRBJ2-7	TRBD1	246	0.00984834		TRBV12-2	TRBJ2-1	TRBD2	274	0.0116577
TRBV30	TRBJ1-1	TRBD2	26	0.000866919		TRBV26	TRBJ1-3	TRBD1	3	0.000109216		TRBV13-2	TRBJ1-4	TRBD2	123	0.00385146		TRBV17	TRBJ2-7	TRBD1	324	0.0202906		TRBV2	TRBJ2-4	TRBD2	34	0.00171588		TRBV4	TRBJ2-3	TRBD2	76	0.00359298		TRBV15	TRBJ1-2	TRBD1	244	0.00976828		TRBV15	TRBJ1-4	TRBD2	268	0.0114024
TRBV29	TRBJ2-5	TRBD2	25	0.000833576		TRBV19	TRBJ1-2	TRBD1	3	0.000109216		TRBV4	TRBJ1-4	TRBD1	114	0.00356964		TRBV20	TRBJ1-1	TRBD1	268	0.0167836		TRBV2	TRBJ1-2	TRBD1	34	0.00171588		TRBV4	TRBJ2-3	TRBD1	76	0.00359298		TRBV16	TRBJ1-1	TRBD2	242	0.00968821		TRBV4	TRBJ2-7	TRBD1	260	0.011062
TRBV13-1	TRBJ1-2	TRBD2	25	0.000833576		TRBV16	TRBJ2-5	TRBD2	3	0.000109216		TRBV26	TRBJ2-7	TRBD2	111	0.0034757		TRBV17	TRBJ2-2	TRBD1	254	0.0159068		TRBV30	TRBJ1-3	TRBD1	33	0.00166541		TRBV5	TRBJ1-3	TRBD2	71	0.0033566		TRBV3	TRBJ1-2	TRBD1	231	0.00924783		TRBV4	TRBJ2-1	TRBD1	259	0.0110195
TRBV4	TRBJ2-3	TRBD2	24	0.000800233		TRBV16	TRBJ2-5	TRBD1	3	0.000109216		TRBV4	TRBJ2-1	TRBD1	110	0.00344439		TRBV3	TRBJ1-3	TRBD2	244	0.0152806		TRBV26	TRBJ1-2	TRBD1	33	0.00166541		TRBV2	TRBJ1-1	TRBD1	71	0.0033566		TRBV14	TRBJ1-5	TRBD1	221	0.0088475		TRBV29	TRBJ2-5	TRBD1	253	0.0107642
TRBV1	TRBJ1-6	TRBD2	24	0.000800233		TRBV16	TRBJ2-4	TRBD2	3	0.000109216		TRBV1	TRBJ1-3	TRBD2	109	0.00341308		TRBV13-2	TRBJ2-3	TRBD1	242	0.0151553		TRBV24	TRBJ2-1	TRBD1	33	0.00166541		TRBV29	TRBJ2-4	TRBD1	69	0.00326204		TRBV29	TRBJ1-1	TRBD1	219	0.00876743		TRBV4	TRBJ2-4	TRBD1	251	0.0106791
TRBV15	TRBJ2-2	TRBD2	24	0.000800233		TRBV15	TRBJ2-2	TRBD1	3	0.000109216		TRBV26	TRBJ1-1	TRBD1	103	0.0032252		TRBV29	TRBJ2-7	TRBD2	237	0.0148422		TRBV13-3	TRBJ1-6	TRBD2	33	0.00166541		TRBV4	TRBJ2-4	TRBD1	68	0.00321477		TRBV4	TRBJ2-3	TRBD2	213	0.00852722		TRBV29	TRBJ2-7	TRBD1	249	0.010594
TRBV26	TRBJ1-3	TRBD1	23	0.00076689		TRBV15	TRBJ2-1	TRBD2	3	0.000109216		TRBV14	TRBJ2-2	TRBD1	103	0.0032252		TRBV30	TRBJ1-2	TRBD2	210	0.0131513		TRBV13-1	TRBJ1-2	TRBD2	33	0.00166541		TRBV1	TRBJ1-2	TRBD2	63	0.00297839		TRBV15	TRBJ2-3	TRBD2	208	0.00832705		TRBV4	TRBJ1-4	TRBD1	245	0.0104238
TRBV13-2	TRBJ1-5	TRBD2	23	0.00076689		TRBV15	TRBJ1-4	TRBD1	3	0.000109216		TRBV12-1	TRBJ1-5	TRBD1	100	0.00313127		TRBV4	TRBJ2-5	TRBD1	199	0.0124624		TRBV2	TRBJ2-1	TRBD1	32	0.00161495		TRBV2	TRBJ2-7	TRBD2	61	0.00288384		TRBV30	TRBJ1-5	TRBD2	205	0.00820695		TRBV4	TRBJ2-1	TRBD2	244	0.0103813
TRBV13-1	TRBJ1-5	TRBD1	23	0.00076689		TRBV14	TRBJ2-7	TRBD1	3	0.000109216		TRBV2	TRBJ2-1	TRBD2	97	0.00303733		TRBV20	TRBJ2-7	TRBD2	198	0.0123998		TRBV2	TRBJ1-4	TRBD1	32	0.00161495		TRBV31	TRBJ2-4	TRBD1	60	0.00283656		TRBV3	TRBJ2-3	TRBD1	203	0.00812689		TRBV4	TRBJ2-4	TRBD2	232	0.00987074
TRBV15	TRBJ1-2	TRBD2	22	0.000733547		TRBV13-1	TRBJ1-5	TRBD2	3	0.000109216		TRBV13-1	TRBJ1-3	TRBD2	90	0.00281814		TRBV19	TRBJ2-4	TRBD2	194	0.0121493		TRBV31	TRBJ1-6	TRBD2	30	0.00151401		TRBV2	TRBJ2-5	TRBD1	57	0.00269473		TRBV12-1	TRBJ1-6	TRBD1	201	0.00804682		TRBV4	TRBJ1-3	TRBD1	227	0.009658
TRBV12-1	TRBJ2-5	TRBD2	22	0.000733547		TRBV30	TRBJ1-1	TRBD1	2	7.28105e-05		TRBV13-2	TRBJ1-2	TRBD2	84	0.00263026		TRBV13-3	TRBJ2-5	TRBD2	193	0.0120867		TRBV31	TRBJ1-3	TRBD1	29	0.00146354		TRBV12-1	TRBJ2-3	TRBD2	57	0.00269473		TRBV21	TRBJ2-3	TRBD2	198	0.00792672		TRBV29	TRBJ2-4	TRBD1	208	0.00884963
TRBV2	TRBJ2-1	TRBD2	21	0.000700204		TRBV26	TRBJ1-6	TRBD2	2	7.28105e-05		TRBV4	TRBJ2-7	TRBD1	82	0.00256764		TRBV20	TRBJ2-7	TRBD1	186	0.0116483		TRBV13-2	TRBJ1-6	TRBD2	27	0.00136261		TRBV13-3	TRBJ1-6	TRBD2	56	0.00264746		TRBV4	TRBJ1-2	TRBD1	183	0.00732621		TRBV4	TRBJ2-5	TRBD1	204	0.00867944
TRBV4	TRBJ2-7	TRBD1	20	0.000666861		TRBV26	TRBJ1-1	TRBD2	2	7.28105e-05		TRBV12-1	TRBJ2-3	TRBD1	77	0.00241107		TRBV5	TRBJ1-4	TRBD2	180	0.0112726		TRBV26	TRBJ2-3	TRBD2	26	0.00131214		TRBV5	TRBJ1-2	TRBD2	54	0.0025529		TRBV4	TRBJ2-3	TRBD1	180	0.00720611		TRBV14	TRBJ1-1	TRBD2	199	0.00846671
TRBV12-1	TRBJ2-4	TRBD1	20	0.000666861		TRBV24	TRBJ1-2	TRBD1	2	7.28105e-05		TRBV1	TRBJ1-2	TRBD2	76	0.00237976		TRBV4	TRBJ2-7	TRBD2	178	0.0111473		TRBV13-2	TRBJ1-5	TRBD2	25	0.00126168		TRBV31	TRBJ2-2	TRBD1	54	0.0025529		TRBV4	TRBJ2-5	TRBD1	176	0.00704597		TRBV29	TRBJ1-6	TRBD1	189	0.00804125
TRBV30	TRBJ2-1	TRBD1	19	0.000633518		TRBV19	TRBJ2-7	TRBD2	2	7.28105e-05		TRBV14	TRBJ2-4	TRBD1	75	0.00234845		TRBV26	TRBJ1-1	TRBD1	165	0.0103332		TRBV20	TRBJ2-1	TRBD1	24	0.00121121		TRBV30	TRBJ1-4	TRBD1	51	0.00241108		TRBV15	TRBJ1-3	TRBD1	175	0.00700594		TRBV4	TRBJ2-3	TRBD2	187	0.00795615
TRBV15	TRBJ2-2	TRBD1	19	0.000633518		TRBV16	TRBJ2-7	TRBD2	2	7.28105e-05		TRBV13-3	TRBJ1-3	TRBD2	75	0.00234845		TRBV26	TRBJ2-7	TRBD1	163	0.0102079		TRBV17	TRBJ2-7	TRBD1	24	0.00121121		TRBV2	TRBJ2-1	TRBD2	51	0.00241108		TRBV21	TRBJ2-2	TRBD2	168	0.0067257		TRBV3	TRBJ1-2	TRBD2	185	0.00787106
TRBV3	TRBJ1-3	TRBD1	18	0.000600175		TRBV16	TRBJ2-2	TRBD1	2	7.28105e-05		TRBV12-1	TRBJ2-4	TRBD2	74	0.00231714		TRBV17	TRBJ2-5	TRBD2	158	0.0098948		TRBV13-1	TRBJ1-4	TRBD2	24	0.00121121		TRBV2	TRBJ1-2	TRBD1	51	0.00241108		TRBV29	TRBJ2-5	TRBD2	166	0.00664563		TRBV13-1	TRBJ1-1	TRBD2	184	0.00782851
TRBV29	TRBJ2-1	TRBD2	18	0.000600175		TRBV16	TRBJ2-1	TRBD1	2	7.28105e-05		TRBV26	TRBJ1-4	TRBD1	72	0.00225451		TRBV17	TRBJ1-4	TRBD1	158	0.0098948		TRBV13-3	TRBJ1-5	TRBD2	23	0.00116074		TRBV5	TRBJ1-6	TRBD2	50	0.0023638		TRBV29	TRBJ1-2	TRBD1	163	0.00652553		TRBV13-3	TRBJ2-5	TRBD1	180	0.00765833
TRBV21	TRBJ1-5	TRBD1	18	0.000600175		TRBV16	TRBJ1-2	TRBD1	2	7.28105e-05		TRBV4	TRBJ2-3	TRBD2	70	0.00219189		TRBV20	TRBJ2-3	TRBD2	155	0.00970692		TRBV30	TRBJ2-4	TRBD2	22	0.00111028		TRBV4	TRBJ1-5	TRBD1	48	0.00226925		TRBV26	TRBJ1-3	TRBD1	163	0.00652553		TRBV29	TRBJ2-7	TRBD2	176	0.00748814
TRBV3	TRBJ2-5	TRBD1	17	0.000566832		TRBV15	TRBJ1-2	TRBD1	2	7.28105e-05		TRBV4	TRBJ1-6	TRBD1	68	0.00212926		TRBV29	TRBJ2-3	TRBD2	153	0.00958167		TRBV2	TRBJ1-1	TRBD1	22	0.00111028		TRBV15	TRBJ2-3	TRBD1	47	0.00222197		TRBV21	TRBJ2-7	TRBD2	151	0.00604512		TRBV3	TRBJ1-6	TRBD1	166	0.00706268
TRBV13-1	TRBJ1-5	TRBD2	17	0.000566832		TRBV14	TRBJ2-7	TRBD2	2	7.28105e-05		TRBV12-2	TRBJ2-7	TRBD2	68	0.00212926		TRBV13-3	TRBJ2-2	TRBD2	149	0.00933117		TRBV13-1	TRBJ1-3	TRBD2	22	0.00111028		TRBV13-2	TRBJ1-2	TRBD2	46	0.0021747		TRBV15	TRBJ1-6	TRBD1	147	0.00588499		TRBV29	TRBJ1-2	TRBD1	165	0.00702014
TRBV2	TRBJ1-4	TRBD1	16	0.000533489		TRBV14	TRBJ1-5	TRBD1	2	7.28105e-05		TRBV12-1	TRBJ2-2	TRBD2	68	0.00212926		TRBV24	TRBJ2-5	TRBD1	144	0.00901804		TRBV4	TRBJ1-4	TRBD2	21	0.00105981		TRBV12-1	TRBJ2-3	TRBD1	45	0.00212742		TRBV21	TRBJ1-1	TRBD1	143	0.00572485		TRBV14	TRBJ1-5	TRBD1	163	0.00693504
TRBV2	TRBJ2-5	TRBD1	15	0.000500146		TRBV13-2	TRBJ2-7	TRBD1	2	7.28105e-05		TRBV26	TRBJ1-2	TRBD1	67	0.00209795		TRBV20	TRBJ1-2	TRBD1	143	0.00895542		TRBV31	TRBJ1-4	TRBD2	21	0.00105981		TRBV16	TRBJ1-6	TRBD1	44	0.00208014		TRBV30	TRBJ1-4	TRBD2	142	0.00568482		TRBV5	TRBJ1-3	TRBD2	161	0.00684995
TRBV21	TRBJ1-1	TRBD1	15	0.000500146		TRBV13-2	TRBJ2-2	TRBD1	2	7.28105e-05		TRBV15	TRBJ1-4	TRBD2	65	0.00203532		TRBV17	TRBJ1-3	TRBD1	143	0.00895542		TRBV13-1	TRBJ1-5	TRBD2	21	0.00105981		TRBV16	TRBJ1-4	TRBD1	43	0.00203287		TRBV17	TRBJ1-3	TRBD1	140	0.00560475		TRBV4	TRBJ2-3	TRBD1	158	0.00672231
TRBV30	TRBJ1-2	TRBD1	14	0.000466803		TRBV12-1	TRBJ1-2	TRBD1	2	7.28105e-05		TRBV26	TRBJ2-1	TRBD2	63	0.0019727		TRBV30	TRBJ2-2	TRBD2	141	0.00883017		TRBV24	TRBJ1-4	TRBD1	18	0.000908407		TRBV4	TRBJ2-2	TRBD1	41	0.00193832		TRBV26	TRBJ2-1	TRBD2	134	0.00536454		TRBV5	TRBJ1-4	TRBD2	148	0.00629685
TRBV29	TRBJ2-7	TRBD2	14	0.000466803		TRBV12-1	TRBJ1-1	TRBD1	2	7.28105e-05		TRBV20	TRBJ2-1	TRBD1	60	0.00187876		TRBV26	TRBJ2-7	TRBD2	140	0.00876754		TRBV13-1	TRBJ1-6	TRBD2	18	0.000908407		TRBV16	TRBJ2-2	TRBD1	41	0.00193832		TRBV26	TRBJ1-1	TRBD1	134	0.00536454		TRBV13-2	TRBJ1-1	TRBD2	143	0.00608412
TRBV15	TRBJ1-3	TRBD1	14	0.000466803		TRBV4	TRBJ2-5	TRBD1	1	3.64053e-05		TRBV12-2	TRBJ2-5	TRBD2	59	0.00184745		TRBV12-2	TRBJ2-5	TRBD2	140	0.00876754		TRBV16	TRBJ2-5	TRBD2	17	0.00085794		TRBV13-3	TRBJ1-3	TRBD2	41	0.00193832		TRBV3	TRBJ1-3	TRBD1	120	0.00480407		TRBV13-3	TRBJ2-3	TRBD1	137	0.00582884
TRBV12-1	TRBJ1-5	TRBD1	14	0.000466803		TRBV4	TRBJ2-2	TRBD1	1	3.64053e-05		TRBV26	TRBJ2-3	TRBD2	53	0.00165957		TRBV30	TRBJ2-3	TRBD2	139	0.00870492		TRBV13-2	TRBJ1-3	TRBD2	17	0.00085794		TRBV26	TRBJ2-1	TRBD1	39	0.00184376		TRBV29	TRBJ2-3	TRBD1	113	0.00452383		TRBV26	TRBJ2-5	TRBD2	119	0.00506301
TRBV5	TRBJ1-6	TRBD2	13	0.00043346		TRBV4	TRBJ1-2	TRBD1	1	3.64053e-05		TRBV13-3	TRBJ1-6	TRBD2	52	0.00162826		TRBV12-2	TRBJ2-4	TRBD2	139	0.00870492		TRBV2	TRBJ2-7	TRBD2	16	0.000807473		TRBV13-2	TRBJ1-4	TRBD2	39	0.00184376		TRBV4	TRBJ1-5	TRBD1	110	0.00440373		TRBV4	TRBJ1-6	TRBD1	114	0.00485028
TRBV30	TRBJ2-3	TRBD1	13	0.00043346		TRBV3	TRBJ2-7	TRBD2	1	3.64053e-05		TRBV5	TRBJ1-6	TRBD2	50	0.00156563		TRBV30	TRBJ2-4	TRBD2	137	0.00857966		TRBV2	TRBJ1-5	TRBD1	16	0.000807473		TRBV16	TRBJ1-3	TRBD2	38	0.00179649		TRBV4	TRBJ2-2	TRBD2	107	0.00428363		TRBV12-2	TRBJ2-5	TRBD1	112	0.00476518
TRBV30	TRBJ1-4	TRBD1	13	0.00043346		TRBV31	TRBJ1-3	TRBD2	1	3.64053e-05		TRBV20	TRBJ1-1	TRBD1	49	0.00153432		TRBV20	TRBJ2-3	TRBD1	137	0.00857966		TRBV2	TRBJ2-2	TRBD1	15	0.000757006		TRBV15	TRBJ1-4	TRBD1	38	0.00179649		TRBV29	TRBJ1-5	TRBD1	107	0.00428363		TRBV14	TRBJ1-2	TRBD2	106	0.00450991
TRBV16	TRBJ1-6	TRBD1	13	0.00043346		TRBV2	TRBJ2-1	TRBD1	1	3.64053e-05		TRBV16	TRBJ1-4	TRBD2	49	0.00153432		TRBV12-2	TRBJ2-1	TRBD2	136	0.00851704		TRBV3	TRBJ1-1	TRBD1	14	0.000706539		TRBV2	TRBJ2-1	TRBD1	34	0.00160738		TRBV2	TRBJ2-7	TRBD2	106	0.0042436		TRBV4	TRBJ1-5	TRBD1	104	0.00442481
TRBV13-2	TRBJ1-6	TRBD2	13	0.00043346		TRBV26	TRBJ2-7	TRBD2	1	3.64053e-05		TRBV16	TRBJ1-3	TRBD2	49	0.00153432		TRBV13-2	TRBJ1-4	TRBD2	134	0.00839179		TRBV30	TRBJ1-5	TRBD1	14	0.000706539		TRBV13-1	TRBJ1-6	TRBD2	33	0.00156011		TRBV4	TRBJ2-4	TRBD1	104	0.00416353		TRBV12-2	TRBJ2-7	TRBD2	96	0.00408444
TRBV12-1	TRBJ2-3	TRBD2	13	0.00043346		TRBV24	TRBJ2-5	TRBD1	1	3.64053e-05		TRBV30	TRBJ2-2	TRBD2	47	0.00147169		TRBV12-1	TRBJ2-3	TRBD2	132	0.00826654		TRBV17	TRBJ2-5	TRBD2	14	0.000706539		TRBV14	TRBJ1-1	TRBD2	32	0.00151283		TRBV29	TRBJ2-2	TRBD1	101	0.00404343		TRBV2	TRBJ2-7	TRBD2	95	0.0040419
TRBV29	TRBJ2-2	TRBD2	12	0.000400117		TRBV24	TRBJ2-1	TRBD1	1	3.64053e-05		TRBV12-2	TRBJ2-7	TRBD1	47	0.00147169		TRBV16	TRBJ2-1	TRBD1	128	0.00801604		TRBV31	TRBJ1-5	TRBD2	13	0.000656072		TRBV13-1	TRBJ1-5	TRBD2	32	0.00151283		TRBV2	TRBJ2-5	TRBD2	93	0.00372315		TRBV13-3	TRBJ1-1	TRBD1	92	0.00391426
TRBV21	TRBJ2-3	TRBD2	12	0.000400117		TRBV24	TRBJ1-2	TRBD2	1	3.64053e-05		TRBV15	TRBJ1-3	TRBD2	46	0.00144038		TRBV24	TRBJ2-1	TRBD1	127	0.00795341		TRBV17	TRBJ2-5	TRBD1	13	0.000656072		TRBV30	TRBJ1-6	TRBD1	30	0.00141828		TRBV15	TRBJ1-5	TRBD1	93	0.00372315		TRBV4	TRBJ2-2	TRBD1	91	0.00387171
TRBV21	TRBJ1-4	TRBD1	12	0.000400117		TRBV21	TRBJ2-7	TRBD1	1	3.64053e-05		TRBV31	TRBJ2-4	TRBD1	45	0.00140907		TRBV12-2	TRBJ2-7	TRBD1	122	0.00764029		TRBV12-1	TRBJ2-7	TRBD1	13	0.000656072		TRBV26	TRBJ2-5	TRBD2	29	0.001371		TRBV4	TRBJ2-2	TRBD1	90	0.00360305		TRBV29	TRBJ2-5	TRBD2	91	0.00387171
TRBV15	TRBJ1-5	TRBD1	12	0.000400117		TRBV20	TRBJ2-1	TRBD2	1	3.64053e-05		TRBV4	TRBJ1-5	TRBD1	44	0.00137776		TRBV17	TRBJ1-1	TRBD1	121	0.00757766		TRBV15	TRBJ2-5	TRBD2	12	0.000605605		TRBV31	TRBJ1-1	TRBD2	28	0.00132373		TRBV15	TRBJ1-4	TRBD1	89	0.00356302		TRBV14	TRBJ1-3	TRBD2	91	0.00387171
TRBV12-1	TRBJ2-5	TRBD1	12	0.000400117		TRBV20	TRBJ2-1	TRBD1	1	3.64053e-05		TRBV2	TRBJ2-3	TRBD1	44	0.00137776		TRBV12-1	TRBJ1-2	TRBD1	120	0.00751503		TRBV2	TRBJ2-4	TRBD1	11	0.000555138		TRBV15	TRBJ2-3	TRBD2	28	0.00132373		TRBV4	TRBJ1-3	TRBD1	85	0.00340288		TRBV14	TRBJ1-4	TRBD2	88	0.00374407
TRBV12-1	TRBJ1-3	TRBD1	12	0.000400117		TRBV19	TRBJ2-3	TRBD1	1	3.64053e-05		TRBV26	TRBJ2-3	TRBD1	43	0.00134644		TRBV13-1	TRBJ1-4	TRBD1	119	0.00745241		TRBV12-2	TRBJ1-4	TRBD1	11	0.000555138		TRBV13-3	TRBJ1-5	TRBD2	28	0.00132373		TRBV15	TRBJ2-3	TRBD1	85	0.00340288		TRBV4	TRBJ2-2	TRBD2	84	0.00357389
TRBV3	TRBJ1-1	TRBD2	11	0.000366774		TRBV19	TRBJ2-2	TRBD1	1	3.64053e-05		TRBV30	TRBJ2-3	TRBD1	42	0.00131513		TRBV12-1	TRBJ2-2	TRBD1	119	0.00745241		TRBV12-1	TRBJ2-5	TRBD2	11	0.000555138		TRBV3	TRBJ2-1	TRBD1	27	0.00127645		TRBV14	TRBJ1-1	TRBD2	84	0.00336285		TRBV5	TRBJ1-5	TRBD2	83	0.00353134
TRBV29	TRBJ1-3	TRBD1	11	0.000366774		TRBV16	TRBJ1-4	TRBD1	1	3.64053e-05		TRBV2	TRBJ2-2	TRBD2	42	0.00131513		TRBV4	TRBJ1-4	TRBD1	105	0.00657566		TRBV3	TRBJ2-7	TRBD2	10	0.00050467		TRBV2	TRBJ2-3	TRBD1	27	0.00127645		TRBV4	TRBJ1-6	TRBD1	82	0.00328278		TRBV5	TRBJ1-2	TRBD2	83	0.00353134
TRBV14	TRBJ1-4	TRBD2	11	0.000366774		TRBV16	TRBJ1-3	TRBD2	1	3.64053e-05		TRBV12-1	TRBJ2-4	TRBD1	42	0.00131513		TRBV30	TRBJ1-1	TRBD2	104	0.00651303		TRBV31	TRBJ1-3	TRBD2	10	0.00050467		TRBV2	TRBJ1-6	TRBD1	26	0.00122918		TRBV2	TRBJ1-1	TRBD1	80	0.00320271		TRBV3	TRBJ1-5	TRBD2	80	0.0034037
TRBV31	TRBJ1-5	TRBD2	10	0.00033343		TRBV15	TRBJ2-7	TRBD1	1	3.64053e-05		TRBV30	TRBJ2-7	TRBD2	40	0.00125251		TRBV13-3	TRBJ1-5	TRBD1	104	0.00651303		TRBV30	TRBJ1-5	TRBD2	10	0.00050467		TRBV3	TRBJ2-7	TRBD2	25	0.0011819		TRBV2	TRBJ2-1	TRBD2	79	0.00316268		TRBV12-2	TRBJ2-5	TRBD2	80	0.0034037
TRBV31	TRBJ1-3	TRBD2	10	0.00033343		TRBV15	TRBJ2-4	TRBD1	1	3.64053e-05		TRBV31	TRBJ1-4	TRBD2	39	0.00122119		TRBV4	TRBJ2-1	TRBD2	100	0.00626253		TRBV30	TRBJ1-6	TRBD2	9	0.000454203		TRBV31	TRBJ1-3	TRBD2	25	0.0011819		TRBV3	TRBJ2-2	TRBD2	76	0.00304258		TRBV1	TRBJ1-3	TRBD2	78	0.00331861
TRBV30	TRBJ1-3	TRBD1	10	0.00033343		TRBV15	TRBJ2-3	TRBD2	1	3.64053e-05		TRBV30	TRBJ2-7	TRBD1	39	0.00122119		TRBV19	TRBJ2-1	TRBD2	98	0.00613728		TRBV26	TRBJ2-5	TRBD1	9	0.000454203		TRBV2	TRBJ2-3	TRBD2	24	0.00113462		TRBV2	TRBJ2-7	TRBD1	76	0.00304258		TRBV2	TRBJ1-1	TRBD1	76	0.00323352
TRBV29	TRBJ2-1	TRBD1	10	0.00033343		TRBV15	TRBJ2-2	TRBD2	1	3.64053e-05		TRBV30	TRBJ2-1	TRBD2	39	0.00122119		TRBV2	TRBJ2-7	TRBD2	97	0.00607465		TRBV20	TRBJ2-1	TRBD2	9	0.000454203		TRBV12-1	TRBJ1-3	TRBD1	23	0.00108735		TRBV14	TRBJ1-6	TRBD1	74	0.00296251		TRBV13-3	TRBJ2-4	TRBD1	76	0.00323352
TRBV16	TRBJ1-5	TRBD1	10	0.00033343		TRBV15	TRBJ1-5	TRBD1	1	3.64053e-05		TRBV13-1	TRBJ1-6	TRBD2	39	0.00122119		TRBV24	TRBJ1-2	TRBD1	97	0.00607465		TRBV16	TRBJ1-4	TRBD1	9	0.000454203		TRBV26	TRBJ2-3	TRBD1	22	0.00104007		TRBV29	TRBJ2-1	TRBD2	72	0.00288244		TRBV13-3	TRBJ2-3	TRBD2	76	0.00323352
TRBV31	TRBJ1-4	TRBD2	9	0.000300087		TRBV15	TRBJ1-3	TRBD1	1	3.64053e-05		TRBV4	TRBJ2-4	TRBD1	38	0.00118988		TRBV12-2	TRBJ1-6	TRBD1	92	0.00576153		TRBV30	TRBJ1-3	TRBD2	8	0.000403736		TRBV15	TRBJ2-4	TRBD2	22	0.00104007		TRBV3	TRBJ2-3	TRBD2	71	0.00284241		TRBV20	TRBJ2-7	TRBD2	75	0.00319097
TRBV26	TRBJ1-6	TRBD1	9	0.000300087		TRBV14	TRBJ2-1	TRBD2	1	3.64053e-05		TRBV26	TRBJ2-5	TRBD1	37	0.00115857		TRBV12-1	TRBJ1-5	TRBD1	92	0.00576153		TRBV29	TRBJ2-2	TRBD2	8	0.000403736		TRBV30	TRBJ1-3	TRBD1	21	0.000992796		TRBV3	TRBJ2-2	TRBD1	71	0.00284241		TRBV26	TRBJ2-1	TRBD1	74	0.00314842
TRBV26	TRBJ1-1	TRBD2	9	0.000300087		TRBV14	TRBJ2-1	TRBD1	1	3.64053e-05		TRBV12-1	TRBJ1-3	TRBD2	37	0.00115857		TRBV4	TRBJ2-5	TRBD2	91	0.0056989		TRBV26	TRBJ2-7	TRBD2	8	0.000403736		TRBV26	TRBJ2-2	TRBD1	21	0.000992796		TRBV29	TRBJ1-1	TRBD2	70	0.00280237		TRBV30	TRBJ1-1	TRBD1	73	0.00310588
TRBV24	TRBJ2-4	TRBD2	9	0.000300087		TRBV14	TRBJ1-3	TRBD1	1	3.64053e-05		TRBV1	TRBJ1-6	TRBD2	36	0.00112726		TRBV4	TRBJ2-4	TRBD2	91	0.0056989		TRBV26	TRBJ2-4	TRBD2	8	0.000403736		TRBV20	TRBJ1-1	TRBD1	21	0.000992796		TRBV13-2	TRBJ1-5	TRBD2	70	0.00280237		TRBV2	TRBJ2-5	TRBD2	69	0.00293569
TRBV14	TRBJ2-5	TRBD1	9	0.000300087		TRBV13-3	TRBJ1-6	TRBD2	1	3.64053e-05		TRBV4	TRBJ1-3	TRBD1	35	0.00109594		TRBV20	TRBJ2-1	TRBD1	91	0.0056989		TRBV26	TRBJ2-2	TRBD2	8	0.000403736		TRBV29	TRBJ2-7	TRBD2	20	0.00094552		TRBV29	TRBJ1-4	TRBD1	69	0.00276234		TRBV2	TRBJ2-1	TRBD1	69	0.00293569
TRBV13-2	TRBJ1-2	TRBD2	9	0.000300087		TRBV13-3	TRBJ1-3	TRBD2	1	3.64053e-05		TRBV30	TRBJ2-4	TRBD2	35	0.00109594		TRBV12-2	TRBJ2-2	TRBD1	89	0.00557365		TRBV20	TRBJ2-3	TRBD2	8	0.000403736		TRBV13-2	TRBJ1-3	TRBD2	20	0.00094552		TRBV29	TRBJ1-6	TRBD1	68	0.00272231		TRBV13-3	TRBJ2-4	TRBD2	68	0.00289315
TRBV13-1	TRBJ1-6	TRBD2	9	0.000300087		TRBV13-2	TRBJ1-3	TRBD2	1	3.64053e-05		TRBV2	TRBJ2-1	TRBD1	33	0.00103332		TRBV12-1	TRBJ2-5	TRBD1	89	0.00557365		TRBV16	TRBJ2-7	TRBD1	8	0.000403736		TRBV13-1	TRBJ1-3	TRBD2	20	0.00094552		TRBV29	TRBJ1-3	TRBD1	68	0.00272231		TRBV13-2	TRBJ1-4	TRBD2	62	0.00263787
TRBV30	TRBJ1-4	TRBD2	8	0.000266744		TRBV13-2	TRBJ1-2	TRBD2	1	3.64053e-05		TRBV20	TRBJ1-4	TRBD1	33	0.00103332		TRBV19	TRBJ2-5	TRBD1	85	0.00532315		TRBV16	TRBJ1-2	TRBD1	8	0.000403736		TRBV2	TRBJ1-3	TRBD1	19	0.000898244		TRBV13-1	TRBJ1-3	TRBD2	67	0.00268227		TRBV2	TRBJ2-5	TRBD1	61	0.00259532
TRBV21	TRBJ2-3	TRBD1	8	0.000266744		TRBV13-1	TRBJ1-4	TRBD2	1	3.64053e-05		TRBV2	TRBJ1-2	TRBD1	32	0.001002		TRBV29	TRBJ1-1	TRBD2	84	0.00526052		TRBV12-1	TRBJ2-2	TRBD2	8	0.000403736		TRBV26	TRBJ2-3	TRBD2	19	0.000898244		TRBV13-2	TRBJ1-4	TRBD2	63	0.00252214		TRBV2	TRBJ2-1	TRBD2	59	0.00251023
TRBV30	TRBJ1-3	TRBD2	7	0.000233401		TRBV12-1	TRBJ2-4	TRBD2	1	3.64053e-05		TRBV24	TRBJ2-1	TRBD1	32	0.001002		TRBV4	TRBJ2-1	TRBD1	83	0.0051979		TRBV30	TRBJ1-4	TRBD2	7	0.000353269		TRBV15	TRBJ1-5	TRBD1	19	0.000898244		TRBV3	TRBJ1-4	TRBD1	61	0.00244207		TRBV2	TRBJ1-2	TRBD1	59	0.00251023
TRBV29	TRBJ2-3	TRBD1	7	0.000233401		TRBV12-1	TRBJ1-6	TRBD1	1	3.64053e-05		TRBV1	TRBJ1-5	TRBD2	32	0.001002		TRBV26	TRBJ2-3	TRBD1	82	0.00513527		TRBV30	TRBJ1-1	TRBD2	7	0.000353269		TRBV12-1	TRBJ2-1	TRBD2	19	0.000898244		TRBV13-3	TRBJ1-4	TRBD2	60	0.00240204		TRBV13-2	TRBJ1-2	TRBD2	59	0.00251023
TRBV21	TRBJ2-1	TRBD1	7	0.000233401		TRBV12-1	TRBJ1-5	TRBD1	1	3.64053e-05		TRBV15	TRBJ1-5	TRBD2	31	0.000970692		TRBV19	TRBJ1-1	TRBD1	81	0.00507265		TRBV2	TRBJ2-7	TRBD1	7	0.000353269		TRBV3	TRBJ2-2	TRBD2	18	0.000850968		TRBV3	TRBJ2-4	TRBD2	57	0.00228193		TRBV12-2	TRBJ2-7	TRBD1	59	0.00251023
TRBV21	TRBJ1-2	TRBD2	7	0.000233401		TRBV12-1	TRBJ1-3	TRBD1	1	3.64053e-05		TRBV12-2	TRBJ2-2	TRBD1	31	0.000970692		TRBV12-1	TRBJ1-6	TRBD1	79	0.0049474		TRBV2	TRBJ2-3	TRBD1	7	0.000353269		TRBV2	TRBJ2-7	TRBD1	18	0.000850968		TRBV2	TRBJ2-1	TRBD1	57	0.00228193		TRBV24	TRBJ2-3	TRBD1	57	0.00242514
TRBV3	TRBJ2-4	TRBD1	6	0.000200058		TRBV12-1	TRBJ1-2	TRBD2	1	3.64053e-05		TRBV30	TRBJ1-2	TRBD1	29	0.000908067		TRBV5	TRBJ1-5	TRBD2	76	0.00475952		TRBV2	TRBJ1-3	TRBD1	7	0.000353269		TRBV12-1	TRBJ1-4	TRBD1	18	0.000850968		TRBV2	TRBJ2-3	TRBD1	56	0.0022419		TRBV31	TRBJ2-4	TRBD2	56	0.00238259
TRBV31	TRBJ1-6	TRBD2	6	0.000200058								TRBV2	TRBJ2-7	TRBD2	29	0.000908067		TRBV29	TRBJ2-2	TRBD2	76	0.00475952		TRBV26	TRBJ2-7	TRBD1	7	0.000353269		TRBV26	TRBJ2-4	TRBD2	17	0.000803692		TRBV2	TRBJ2-5	TRBD1	53	0.0021218		TRBV13-3	TRBJ2-2	TRBD1	56	0.00238259
TRBV30	TRBJ1-2	TRBD2	6	0.000200058								TRBV2	TRBJ2-7	TRBD1	29	0.000908067		TRBV24	TRBJ2-1	TRBD2	74	0.00463427		TRBV26	TRBJ2-5	TRBD2	7	0.000353269		TRBV2	TRBJ2-2	TRBD2	16	0.000756416		TRBV2	TRBJ2-4	TRBD2	52	0.00208176		TRBV13-3	TRBJ2-2	TRBD2	54	0.0022975
TRBV29	TRBJ2-4	TRBD2	6	0.000200058								TRBV13-2	TRBJ1-5	TRBD2	29	0.000908067		TRBV20	TRBJ1-1	TRBD2	71	0.0044464		TRBV26	TRBJ1-3	TRBD1	7	0.000353269		TRBV26	TRBJ2-1	TRBD2	16	0.000756416		TRBV2	TRBJ2-3	TRBD2	50	0.0020017		TRBV13-3	TRBJ1-3	TRBD1	54	0.0022975
TRBV26	TRBJ1-2	TRBD2	6	0.000200058								TRBV30	TRBJ1-4	TRBD1	28	0.000876754		TRBV24	TRBJ1-3	TRBD1	68	0.00425852		TRBV17	TRBJ2-1	TRBD1	7	0.000353269		TRBV26	TRBJ1-1	TRBD1	16	0.000756416		TRBV29	TRBJ1-6	TRBD2	50	0.0020017		TRBV2	TRBJ1-4	TRBD1	52	0.00221241
TRBV21	TRBJ2-5	TRBD2	6	0.000200058								TRBV17	TRBJ2-5	TRBD2	28	0.000876754		TRBV19	TRBJ1-2	TRBD1	67	0.00419589		TRBV16	TRBJ2-3	TRBD1	7	0.000353269		TRBV20	TRBJ2-3	TRBD1	16	0.000756416		TRBV29	TRBJ2-4	TRBD1	48	0.00192163		TRBV13-3	TRBJ2-1	TRBD2	52	0.00221241
TRBV21	TRBJ2-4	TRBD1	6	0.000200058								TRBV31	TRBJ1-3	TRBD1	27	0.000845442		TRBV13-1	TRBJ2-4	TRBD1	67	0.00419589		TRBV23	TRBJ1-3	TRBD1	6	0.000302802		TRBV3	TRBJ2-4	TRBD2	15	0.00070914		TRBV13-2	TRBJ1-3	TRBD2	48	0.00192163		TRBV13-2	TRBJ1-6	TRBD2	50	0.00212731
TRBV21	TRBJ2-2	TRBD2	6	0.000200058								TRBV4	TRBJ2-3	TRBD1	25	0.000782816		TRBV4	TRBJ1-2	TRBD1	66	0.00413327		TRBV20	TRBJ2-7	TRBD1	6	0.000302802		TRBV30	TRBJ1-5	TRBD1	15	0.00070914		TRBV3	TRBJ2-4	TRBD1	45	0.00180153		TRBV12-2	TRBJ2-1	TRBD1	48	0.00204222
TRBV21	TRBJ2-2	TRBD1	6	0.000200058								TRBV4	TRBJ2-2	TRBD2	25	0.000782816		TRBV16	TRBJ2-4	TRBD1	66	0.00413327		TRBV16	TRBJ2-4	TRBD2	6	0.000302802		TRBV2	TRBJ2-4	TRBD2	15	0.00070914		TRBV2	TRBJ1-2	TRBD1	45	0.00180153		TRBV12-2	TRBJ1-4	TRBD1	47	0.00199967
TRBV14	TRBJ2-1	TRBD2	6	0.000200058								TRBV2	TRBJ1-5	TRBD1	25	0.000782816		TRBV13-3	TRBJ1-6	TRBD1	66	0.00413327		TRBV15	TRBJ2-1	TRBD2	6	0.000302802		TRBV2	TRBJ2-4	TRBD1	15	0.00070914		TRBV30	TRBJ1-3	TRBD1	42	0.00168142		TRBV30	TRBJ1-4	TRBD1	41	0.0017444
TRBV12-1	TRBJ2-2	TRBD1	6	0.000200058								TRBV13-1	TRBJ1-5	TRBD2	25	0.000782816		TRBV4	TRBJ1-5	TRBD1	65	0.00407064		TRBV12-1	TRBJ2-5	TRBD1	6	0.000302802		TRBV24	TRBJ2-5	TRBD1	15	0.00070914		TRBV14	TRBJ1-5	TRBD2	41	0.00164139		TRBV2	TRBJ2-7	TRBD1	41	0.0017444
TRBV12-1	TRBJ1-2	TRBD1	6	0.000200058								TRBV12-2	TRBJ2-4	TRBD2	25	0.000782816		TRBV17	TRBJ2-1	TRBD2	65	0.00407064		TRBV12-1	TRBJ2-4	TRBD2	6	0.000302802		TRBV16	TRBJ2-4	TRBD1	15	0.00070914		TRBV2	TRBJ1-4	TRBD1	40	0.00160136		TRBV20	TRBJ2-1	TRBD2	40	0.00170185
TRBV3	TRBJ2-4	TRBD2	5	0.000166715								TRBV3	TRBJ1-3	TRBD1	23	0.000720191		TRBV29	TRBJ1-3	TRBD1	64	0.00400802		TRBV2	TRBJ2-5	TRBD1	5	0.000252335		TRBV2	TRBJ1-4	TRBD1	14	0.000661864		TRBV14	TRBJ1-4	TRBD2	39	0.00156132		TRBV20	TRBJ2-7	TRBD1	38	0.00161676
TRBV3	TRBJ1-6	TRBD1	5	0.000166715								TRBV12-1	TRBJ1-1	TRBD2	23	0.000720191		TRBV2	TRBJ2-5	TRBD1	63	0.00394539		TRBV26	TRBJ1-6	TRBD2	5	0.000252335		TRBV20	TRBJ2-3	TRBD2	14	0.000661864		TRBV31	TRBJ1-2	TRBD2	38	0.00152129		TRBV24	TRBJ2-3	TRBD2	37	0.00157421
TRBV29	TRBJ1-6	TRBD1	5	0.000166715								TRBV26	TRBJ2-2	TRBD1	22	0.000688878		TRBV2	TRBJ2-2	TRBD1	63	0.00394539		TRBV26	TRBJ1-4	TRBD1	5	0.000252335		TRBV17	TRBJ1-5	TRBD1	14	0.000661864		TRBV30	TRBJ1-5	TRBD1	35	0.00140119		TRBV12-2	TRBJ1-2	TRBD1	37	0.00157421
TRBV29	TRBJ1-4	TRBD1	5	0.000166715								TRBV31	TRBJ1-2	TRBD2	21	0.000657566		TRBV13-2	TRBJ1-3	TRBD2	63	0.00394539		TRBV26	TRBJ1-2	TRBD2	5	0.000252335		TRBV17	TRBJ1-4	TRBD1	14	0.000661864		TRBV2	TRBJ2-2	TRBD2	35	0.00140119		TRBV13-1	TRBJ1-5	TRBD2	36	0.00153167
TRBV29	TRBJ1-1	TRBD2	5	0.000166715								TRBV30	TRBJ1-1	TRBD1	21	0.000657566		TRBV12-1	TRBJ1-5	TRBD2	61	0.00382014		TRBV20	TRBJ2-7	TRBD2	5	0.000252335		TRBV12-1	TRBJ2-5	TRBD1	14	0.000661864		TRBV26	TRBJ2-5	TRBD2	34	0.00136115		TRBV16	TRBJ1-5	TRBD2	34	0.00144657
TRBV26	TRBJ1-5	TRBD1	5	0.000166715								TRBV20	TRBJ1-6	TRBD1	21	0.000657566		TRBV4	TRBJ1-1	TRBD1	60	0.00375752		TRBV17	TRBJ2-1	TRBD2	5	0.000252335		TRBV4	TRBJ1-6	TRBD2	13	0.000614588		TRBV3	TRBJ1-5	TRBD1	33	0.00132112		TRBV30	TRBJ1-1	TRBD2	33	0.00140403
TRBV24	TRBJ2-3	TRBD2	5	0.000166715								TRBV12-2	TRBJ2-3	TRBD2	21	0.000657566		TRBV13-2	TRBJ1-2	TRBD2	60	0.00375752		TRBV16	TRBJ2-1	TRBD2	5	0.000252335		TRBV31	TRBJ1-4	TRBD2	13	0.000614588		TRBV31	TRBJ1-4	TRBD2	32	0.00128109		TRBV13-3	TRBJ1-6	TRBD1	33	0.00140403
TRBV21	TRBJ2-7	TRBD1	5	0.000166715								TRBV29	TRBJ2-7	TRBD2	20	0.000626253		TRBV19	TRBJ2-1	TRBD1	57	0.00356964		TRBV16	TRBJ1-6	TRBD1	5	0.000252335		TRBV29	TRBJ2-3	TRBD1	13	0.000614588		TRBV14	TRBJ1-2	TRBD2	32	0.00128109		TRBV2	TRBJ2-3	TRBD1	30	0.00127639
TRBV12-1	TRBJ2-2	TRBD2	5	0.000166715								TRBV20	TRBJ2-7	TRBD2	20	0.000626253		TRBV12-1	TRBJ1-1	TRBD1	57	0.00356964		TRBV15	TRBJ2-4	TRBD2	5	0.000252335		TRBV20	TRBJ2-5	TRBD1	13	0.000614588		TRBV13-1	TRBJ1-4	TRBD2	32	0.00128109		TRBV24	TRBJ2-7	TRBD1	30	0.00127639
TRBV12-1	TRBJ1-4	TRBD1	5	0.000166715								TRBV31	TRBJ1-1	TRBD2	19	0.00059494		TRBV2	TRBJ1-1	TRBD1	55	0.00344439		TRBV14	TRBJ1-1	TRBD2	5	0.000252335		TRBV20	TRBJ2-2	TRBD1	13	0.000614588		TRBV12-1	TRBJ2-1	TRBD1	32	0.00128109		TRBV23	TRBJ2-7	TRBD1	30	0.00127639
TRBV4	TRBJ2-4	TRBD2	4	0.000133372								TRBV20	TRBJ2-5	TRBD2	19	0.00059494		TRBV20	TRBJ2-2	TRBD2	54	0.00338177		TRBV12-1	TRBJ2-1	TRBD2	5	0.000252335		TRBV15	TRBJ1-3	TRBD1	13	0.000614588		TRBV20	TRBJ2-1	TRBD1	30	0.00120102		TRBV23	TRBJ2-1	TRBD2	30	0.00127639
TRBV3	TRBJ2-3	TRBD1	4	0.000133372								TRBV13-3	TRBJ1-5	TRBD2	19	0.00059494		TRBV17	TRBJ1-2	TRBD1	53	0.00331914		TRBV12-1	TRBJ2-1	TRBD1	5	0.000252335		TRBV13-2	TRBJ1-6	TRBD2	13	0.000614588		TRBV13-3	TRBJ1-5	TRBD2	30	0.00120102		TRBV12-2	TRBJ2-4	TRBD2	29	0.00123384
TRBV3	TRBJ1-4	TRBD2	4	0.000133372								TRBV3	TRBJ1-5	TRBD1	17	0.000532315		TRBV20	TRBJ2-4	TRBD1	52	0.00325652		TRBV3	TRBJ1-5	TRBD1	4	0.000201868		TRBV13-2	TRBJ1-5	TRBD2	13	0.000614588		TRBV31	TRBJ1-1	TRBD2	29	0.00116098		TRBV12-1	TRBJ1-5	TRBD2	29	0.00123384
TRBV3	TRBJ1-3	TRBD2	4	0.000133372								TRBV3	TRBJ1-4	TRBD2	17	0.000532315		TRBV20	TRBJ1-3	TRBD1	52	0.00325652		TRBV20	TRBJ2-5	TRBD2	4	0.000201868		TRBV26	TRBJ2-2	TRBD2	12	0.000567312		TRBV30	TRBJ1-1	TRBD2	29	0.00116098		TRBV12-1	TRBJ1-6	TRBD2	27	0.00114875
TRBV30	TRBJ1-6	TRBD2	4	0.000133372								TRBV20	TRBJ2-3	TRBD2	17	0.000532315		TRBV13-2	TRBJ1-1	TRBD2	51	0.00319389		TRBV20	TRBJ1-4	TRBD1	4	0.000201868		TRBV12-1	TRBJ2-4	TRBD2	12	0.000567312		TRBV20	TRBJ2-1	TRBD2	29	0.00116098		TRBV2	TRBJ2-4	TRBD2	26	0.0011062
TRBV30	TRBJ1-6	TRBD1	4	0.000133372								TRBV16	TRBJ1-6	TRBD2	17	0.000532315		TRBV19	TRBJ2-5	TRBD2	50	0.00313126		TRBV20	TRBJ1-2	TRBD1	4	0.000201868		TRBV2	TRBJ1-5	TRBD1	11	0.000520036		TRBV2	TRBJ2-4	TRBD1	28	0.00112095		TRBV24	TRBJ1-2	TRBD1	26	0.0011062
TRBV24	TRBJ2-1	TRBD1	4	0.000133372								TRBV3	TRBJ1-1	TRBD2	16	0.000501002		TRBV13-1	TRBJ1-3	TRBD1	50	0.00313126		TRBV16	TRBJ2-1	TRBD1	4	0.000201868		TRBV29	TRBJ2-5	TRBD2	11	0.000520036		TRBV16	TRBJ2-4	TRBD1	28	0.00112095		TRBV13-3	TRBJ1-2	TRBD2	26	0.0011062
TRBV14	TRBJ2-7	TRBD1	4	0.000133372								TRBV29	TRBJ1-4	TRBD1	16	0.000501002		TRBV4	TRBJ2-3	TRBD2	49	0.00306864		TRBV15	TRBJ2-3	TRBD1	4	0.000201868		TRBV26	TRBJ1-5	TRBD1	11	0.000520036		TRBV13-1	TRBJ1-5	TRBD2	27	0.00108092		TRBV2	TRBJ2-2	TRBD2	25	0.00106366
TRBV14	TRBJ1-5	TRBD1	4	0.000133372								TRBV20	TRBJ1-3	TRBD1	16	0.000501002		TRBV1	TRBJ1-6	TRBD2	49	0.00306864		TRBV14	TRBJ1-2	TRBD1	4	0.000201868		TRBV16	TRBJ1-1	TRBD2	11	0.000520036		TRBV12-1	TRBJ1-5	TRBD1	27	0.00108092		TRBV3	TRBJ1-1	TRBD2	24	0.00102111
TRBV14	TRBJ1-2	TRBD1	4	0.000133372								TRBV12-2	TRBJ2-4	TRBD1	16	0.000501002		TRBV12-1	TRBJ1-3	TRBD1	49	0.00306864		TRBV12-1	TRBJ2-3	TRBD2	4	0.000201868		TRBV12-1	TRBJ2-2	TRBD1	11	0.000520036		TRBV31	TRBJ1-5	TRBD2	26	0.00104088		TRBV30	TRBJ1-2	TRBD1	24	0.00102111
TRBV12-1	TRBJ1-1	TRBD1	4	0.000133372								TRBV30	TRBJ1-6	TRBD1	15	0.00046969		TRBV30	TRBJ1-4	TRBD2	47	0.00294339		TRBV12-1	TRBJ1-1	TRBD1	4	0.000201868		TRBV12-1	TRBJ1-2	TRBD1	11	0.000520036		TRBV14	TRBJ1-3	TRBD2	26	0.00104088		TRBV2	TRBJ2-3	TRBD2	23	0.000978564
TRBV26	TRBJ1-6	TRBD2	3	0.000100029								TRBV26	TRBJ1-6	TRBD1	14	0.000438377		TRBV20	TRBJ1-4	TRBD1	47	0.00294339		TRBV2	TRBJ1-6	TRBD1	3	0.000151401		TRBV3	TRBJ2-7	TRBD1	10	0.00047276		TRBV30	TRBJ1-6	TRBD1	25	0.00100085		TRBV2	TRBJ1-5	TRBD1	23	0.000978564
TRBV24	TRBJ2-1	TRBD2	3	0.000100029								TRBV24	TRBJ1-6	TRBD2	14	0.000438377		TRBV19	TRBJ1-6	TRBD1	47	0.00294339		TRBV29	TRBJ1-1	TRBD2	3	0.000151401		TRBV31	TRBJ1-6	TRBD2	10	0.00047276		TRBV20	TRBJ2-4	TRBD2	25	0.00100085		TRBV26	TRBJ2-3	TRBD1	23	0.000978564
TRBV21	TRBJ2-7	TRBD2	3	0.000100029								TRBV20	TRBJ2-4	TRBD2	14	0.000438377		TRBV29	TRBJ1-6	TRBD1	46	0.00288076		TRBV26	TRBJ2-4	TRBD1	3	0.000151401		TRBV17	TRBJ2-7	TRBD1	10	0.00047276		TRBV12-1	TRBJ1-1	TRBD1	25	0.00100085		TRBV20	TRBJ1-1	TRBD1	23	0.000978564
TRBV21	TRBJ2-5	TRBD1	3	0.000100029								TRBV2	TRBJ2-4	TRBD2	13	0.000407065		TRBV4	TRBJ2-7	TRBD1	45	0.00281814		TRBV21	TRBJ1-1	TRBD1	3	0.000151401		TRBV17	TRBJ2-1	TRBD1	10	0.00047276		TRBV20	TRBJ2-7	TRBD1	24	0.000960814		TRBV15	TRBJ1-2	TRBD2	23	0.000978564
TRBV14	TRBJ2-4	TRBD2	3	0.000100029								TRBV2	TRBJ2-4	TRBD1	13	0.000407065		TRBV1	TRBJ1-5	TRBD2	45	0.00281814		TRBV20	TRBJ1-5	TRBD1	3	0.000151401		TRBV30	TRBJ1-5	TRBD2	9	0.000425484		TRBV20	TRBJ1-2	TRBD1	24	0.000960814		TRBV13-1	TRBJ1-2	TRBD2	23	0.000978564
TRBV14	TRBJ2-3	TRBD2	3	0.000100029								TRBV2	TRBJ1-3	TRBD1	13	0.000407065		TRBV19	TRBJ2-3	TRBD2	44	0.00275551		TRBV19	TRBJ2-7	TRBD1	3	0.000151401		TRBV17	TRBJ2-5	TRBD2	9	0.000425484		TRBV2	TRBJ2-2	TRBD1	23	0.00092078		TRBV12-2	TRBJ2-2	TRBD1	23	0.000978564
TRBV4	TRBJ2-7	TRBD2	2	6.66861e-05								TRBV26	TRBJ2-4	TRBD1	13	0.000407065		TRBV12-2	TRBJ1-4	TRBD1	44	0.00275551		TRBV19	TRBJ2-1	TRBD1	3	0.000151401		TRBV30	TRBJ1-1	TRBD2	8	0.000378208		TRBV29	TRBJ2-3	TRBD2	23	0.00092078		TRBV4	TRBJ1-4	TRBD2	22	0.000936018
TRBV26	TRBJ1-4	TRBD2	2	6.66861e-05								TRBV20	TRBJ2-1	TRBD2	13	0.000407065		TRBV24	TRBJ2-2	TRBD1	43	0.00269289		TRBV17	TRBJ1-4	TRBD1	3	0.000151401		TRBV15	TRBJ1-6	TRBD1	8	0.000378208		TRBV26	TRBJ2-1	TRBD1	23	0.00092078		TRBV24	TRBJ1-5	TRBD1	22	0.000936018
TRBV26	TRBJ1-3	TRBD2	2	6.66861e-05								TRBV12-1	TRBJ1-5	TRBD2	13	0.000407065		TRBV15	TRBJ1-1	TRBD2	43	0.00269289		TRBV16	TRBJ2-4	TRBD1	3	0.000151401		TRBV12-1	TRBJ2-4	TRBD1	8	0.000378208		TRBV17	TRBJ2-1	TRBD2	23	0.00092078		TRBV26	TRBJ2-4	TRBD1	21	0.000893472
TRBV24	TRBJ2-7	TRBD2	2	6.66861e-05								TRBV2	TRBJ1-1	TRBD1	12	0.000375752		TRBV13-3	TRBJ1-1	TRBD2	43	0.00269289		TRBV16	TRBJ2-3	TRBD2	3	0.000151401		TRBV29	TRBJ2-3	TRBD2	7	0.000330932		TRBV17	TRBJ2-5	TRBD2	22	0.000880746		TRBV26	TRBJ1-6	TRBD2	21	0.000893472
TRBV24	TRBJ2-7	TRBD1	2	6.66861e-05								TRBV29	TRBJ2-1	TRBD2	12	0.000375752		TRBV20	TRBJ2-4	TRBD2	41	0.00256764		TRBV12-1	TRBJ2-4	TRBD1	3	0.000151401		TRBV26	TRBJ1-1	TRBD2	7	0.000330932		TRBV24	TRBJ2-1	TRBD1	21	0.000840712		TRBV26	TRBJ1-3	TRBD1	21	0.000893472
TRBV24	TRBJ2-4	TRBD1	2	6.66861e-05								TRBV26	TRBJ1-5	TRBD2	12	0.000375752		TRBV15	TRBJ1-4	TRBD2	41	0.00256764		TRBV12-1	TRBJ1-2	TRBD1	3	0.000151401		TRBV20	TRBJ2-7	TRBD2	7	0.000330932		TRBV17	TRBJ2-7	TRBD2	21	0.000840712		TRBV29	TRBJ2-3	TRBD2	20	0.000850926
TRBV24	TRBJ1-2	TRBD2	2	6.66861e-05								TRBV26	TRBJ1-1	TRBD2	12	0.000375752		TRBV4	TRBJ2-4	TRBD1	40	0.00250501		TRBV4	TRBJ1-1	TRBD2	2	0.000100934		TRBV20	TRBJ2-4	TRBD1	7	0.000330932		TRBV2	TRBJ1-5	TRBD1	20	0.000800678		TRBV26	TRBJ2-4	TRBD2	20	0.000850926
TRBV21	TRBJ2-4	TRBD2	2	6.66861e-05								TRBV15	TRBJ1-2	TRBD2	12	0.000375752		TRBV29	TRBJ1-4	TRBD2	40	0.00250501		TRBV3	TRBJ2-4	TRBD1	2	0.000100934		TRBV17	TRBJ2-5	TRBD1	7	0.000330932		TRBV2	TRBJ1-3	TRBD1	19	0.000760644		TRBV26	TRBJ2-3	TRBD2	20	0.000850926
TRBV14	TRBJ2-1	TRBD1	2	6.66861e-05								TRBV30	TRBJ1-3	TRBD1	11	0.000344439		TRBV12-1	TRBJ1-2	TRBD2	40	0.00250501		TRBV3	TRBJ2-2	TRBD2	2	0.000100934		TRBV17	TRBJ1-1	TRBD1	7	0.000330932		TRBV30	TRBJ1-3	TRBD2	16	0.000640543		TRBV20	TRBJ1-4	TRBD1	20	0.000850926
TRBV14	TRBJ1-3	TRBD1	2	6.66861e-05								TRBV29	TRBJ2-7	TRBD1	11	0.000344439		TRBV12-2	TRBJ2-2	TRBD2	39	0.00244239		TRBV3	TRBJ1-1	TRBD2	2	0.000100934		TRBV12-1	TRBJ2-2	TRBD2	7	0.000330932		TRBV20	TRBJ2-7	TRBD2	16	0.000640543		TRBV15	TRBJ1-5	TRBD2	19	0.000808379
TRBV12-1	TRBJ2-3	TRBD1	2	6.66861e-05								TRBV17	TRBJ1-4	TRBD1	11	0.000344439		TRBV24	TRBJ2-5	TRBD2	38	0.00237976		TRBV29	TRBJ1-6	TRBD2	2	0.000100934		TRBV12-1	TRBJ1-5	TRBD1	7	0.000330932		TRBV29	TRBJ2-2	TRBD2	15	0.000600509		TRBV13-2	TRBJ1-3	TRBD2	19	0.000808379
TRBV12-1	TRBJ1-6	TRBD1	2	6.66861e-05								TRBV31	TRBJ1-5	TRBD2	10	0.000313127		TRBV17	TRBJ2-3	TRBD1	38	0.00237976		TRBV26	TRBJ1-5	TRBD1	2	0.000100934		TRBV12-1	TRBJ1-2	TRBD2	7	0.000330932		TRBV26	TRBJ2-3	TRBD2	15	0.000600509		TRBV12-1	TRBJ1-4	TRBD2	19	0.000808379
TRBV12-1	TRBJ1-4	TRBD2	2	6.66861e-05								TRBV29	TRBJ2-3	TRBD2	10	0.000313127		TRBV13-3	TRBJ1-4	TRBD2	38	0.00237976		TRBV23	TRBJ1-1	TRBD1	2	0.000100934		TRBV30	TRBJ1-2	TRBD2	6	0.000283656		TRBV20	TRBJ2-4	TRBD1	14	0.000560475		TRBV12-1	TRBJ1-3	TRBD2	19	0.000808379
TRBV12-1	TRBJ1-3	TRBD2	2	6.66861e-05								TRBV17	TRBJ2-7	TRBD1	10	0.000313127		TRBV2	TRBJ2-2	TRBD2	37	0.00231714		TRBV21	TRBJ2-3	TRBD1	2	0.000100934		TRBV29	TRBJ1-5	TRBD1	6	0.000283656		TRBV20	TRBJ1-4	TRBD1	14	0.000560475		TRBV30	TRBJ2-2	TRBD2	18	0.000765833
TRBV4	TRBJ1-4	TRBD1	1	3.3343e-05								TRBV17	TRBJ1-1	TRBD1	10	0.000313127		TRBV21	TRBJ2-7	TRBD1	37	0.00231714		TRBV20	TRBJ1-6	TRBD1	2	0.000100934		TRBV29	TRBJ1-3	TRBD1	6	0.000283656		TRBV17	TRBJ2-7	TRBD1	14	0.000560475		TRBV30	TRBJ1-6	TRBD2	18	0.000765833
TRBV4	TRBJ1-1	TRBD2	1	3.3343e-05								TRBV12-1	TRBJ1-4	TRBD2	10	0.000313127		TRBV13-3	TRBJ1-3	TRBD2	36	0.00225451		TRBV19	TRBJ2-3	TRBD1	2	0.000100934		TRBV20	TRBJ2-1	TRBD1	6	0.000283656		TRBV12-1	TRBJ1-4	TRBD1	14	0.000560475		TRBV2	TRBJ1-3	TRBD1	18	0.000765833
TRBV3	TRBJ1-5	TRBD2	1	3.3343e-05								TRBV31	TRBJ1-3	TRBD2	9	0.000281814		TRBV5	TRBJ1-3	TRBD2	35	0.00219189		TRBV19	TRBJ1-1	TRBD1	2	0.000100934		TRBV20	TRBJ1-5	TRBD1	6	0.000283656		TRBV2	TRBJ1-6	TRBD1	13	0.000520441		TRBV26	TRBJ1-1	TRBD1	18	0.000765833
TRBV30	TRBJ1-5	TRBD2	1	3.3343e-05								TRBV17	TRBJ2-1	TRBD1	9	0.000281814		TRBV31	TRBJ1-1	TRBD2	35	0.00219189		TRBV17	TRBJ2-7	TRBD2	2	0.000100934		TRBV17	TRBJ2-7	TRBD2	6	0.000283656		TRBV20	TRBJ2-3	TRBD2	13	0.000520441		TRBV20	TRBJ2-2	TRBD2	18	0.000765833
TRBV2	TRBJ2-7	TRBD2	1	3.3343e-05								TRBV2	TRBJ2-5	TRBD2	8	0.000250501		TRBV2	TRBJ2-1	TRBD2	35	0.00219189		TRBV16	TRBJ2-7	TRBD2	2	0.000100934		TRBV17	TRBJ2-1	TRBD2	6	0.000283656		TRBV20	TRBJ1-5	TRBD1	13	0.000520441		TRBV20	TRBJ1-5	TRBD1	18	0.000765833
TRBV2	TRBJ2-5	TRBD2	1	3.3343e-05								TRBV29	TRBJ1-2	TRBD1	8	0.000250501		TRBV26	TRBJ1-4	TRBD2	34	0.00212926		TRBV16	TRBJ2-2	TRBD1	2	0.000100934		TRBV12-1	TRBJ1-1	TRBD1	6	0.000283656		TRBV17	TRBJ2-1	TRBD1	13	0.000520441		TRBV30	TRBJ1-4	TRBD2	17	0.000723287
TRBV2	TRBJ2-3	TRBD1	1	3.3343e-05								TRBV21	TRBJ2-5	TRBD2	8	0.000250501		TRBV15	TRBJ1-6	TRBD1	34	0.00212926		TRBV16	TRBJ1-3	TRBD1	2	0.000100934		TRBV30	TRBJ1-6	TRBD2	5	0.00023638		TRBV14	TRBJ1-6	TRBD2	13	0.000520441		TRBV24	TRBJ2-5	TRBD1	17	0.000723287
TRBV29	TRBJ1-5	TRBD1	1	3.3343e-05								TRBV17	TRBJ2-3	TRBD1	8	0.000250501		TRBV24	TRBJ1-2	TRBD2	33	0.00206663		TRBV15	TRBJ2-7	TRBD1	2	0.000100934		TRBV30	TRBJ1-3	TRBD2	5	0.00023638		TRBV12-1	TRBJ2-3	TRBD2	13	0.000520441		TRBV24	TRBJ1-4	TRBD1	17	0.000723287
TRBV24	TRBJ1-1	TRBD1	1	3.3343e-05								TRBV17	TRBJ2-1	TRBD2	8	0.000250501		TRBV4	TRBJ2-2	TRBD2	32	0.00200401		TRBV15	TRBJ2-2	TRBD1	2	0.000100934		TRBV21	TRBJ1-1	TRBD1	5	0.00023638		TRBV20	TRBJ1-6	TRBD1	12	0.000480407		TRBV20	TRBJ2-2	TRBD1	17	0.000723287
TRBV21	TRBJ1-6	TRBD1	1	3.3343e-05								TRBV12-1	TRBJ1-2	TRBD2	8	0.000250501		TRBV2	TRBJ2-1	TRBD1	32	0.00200401		TRBV15	TRBJ2-1	TRBD1	2	0.000100934		TRBV20	TRBJ2-5	TRBD2	5	0.00023638		TRBV12-1	TRBJ2-3	TRBD1	12	0.000480407		TRBV13-3	TRBJ1-5	TRBD2	17	0.000723287
TRBV20	TRBJ1-1	TRBD2	1	3.3343e-05								TRBV30	TRBJ1-2	TRBD2	7	0.000219189		TRBV19	TRBJ2-2	TRBD1	32	0.00200401		TRBV15	TRBJ1-4	TRBD1	2	0.000100934		TRBV20	TRBJ2-1	TRBD2	5	0.00023638		TRBV24	TRBJ2-1	TRBD2	11	0.000440373		TRBV13-1	TRBJ1-4	TRBD2	17	0.000723287
TRBV16	TRBJ1-5	TRBD2	1	3.3343e-05								TRBV29	TRBJ2-1	TRBD1	7	0.000219189		TRBV15	TRBJ1-3	TRBD2	32	0.00200401		TRBV15	TRBJ1-3	TRBD1	2	0.000100934		TRBV19	TRBJ2-3	TRBD2	5	0.00023638		TRBV20	TRBJ2-5	TRBD1	11	0.000440373		TRBV17	TRBJ2-7	TRBD1	16	0.00068074
TRBV16	TRBJ1-3	TRBD2	1	3.3343e-05								TRBV26	TRBJ1-3	TRBD1	7	0.000219189		TRBV2	TRBJ2-4	TRBD1	31	0.00194138		TRBV12-2	TRBJ2-4	TRBD2	2	0.000100934		TRBV14	TRBJ1-3	TRBD1	5	0.00023638		TRBV20	TRBJ1-1	TRBD1	11	0.000440373		TRBV2	TRBJ2-4	TRBD1	15	0.000638194
TRBV16	TRBJ1-2	TRBD2	1	3.3343e-05								TRBV3	TRBJ1-2	TRBD2	6	0.000187876		TRBV5	TRBJ1-6	TRBD2	30	0.00187876		TRBV12-1	TRBJ2-3	TRBD1	2	0.000100934		TRBV12-1	TRBJ1-6	TRBD1	5	0.00023638		TRBV17	TRBJ2-5	TRBD1	11	0.000440373		TRBV26	TRBJ2-2	TRBD1	15	0.000638194
TRBV15	TRBJ1-6	TRBD1	1	3.3343e-05								TRBV30	TRBJ1-1	TRBD2	6	0.000187876		TRBV4	TRBJ2-2	TRBD1	29	0.00181613		TRBV12-1	TRBJ2-2	TRBD1	2	0.000100934		TRBV3	TRBJ1-3	TRBD2	4	0.000189104		TRBV16	TRBJ1-4	TRBD2	11	0.000440373		TRBV26	TRBJ1-4	TRBD1	15	0.000638194
TRBV14	TRBJ2-5	TRBD2	1	3.3343e-05								TRBV2	TRBJ1-4	TRBD1	6	0.000187876		TRBV26	TRBJ1-2	TRBD2	29	0.00181613		TRBV12-1	TRBJ1-3	TRBD2	2	0.000100934		TRBV30	TRBJ1-4	TRBD2	4	0.000189104		TRBV13-1	TRBJ1-6	TRBD2	11	0.000440373		TRBV20	TRBJ2-1	TRBD1	15	0.000638194
TRBV14	TRBJ2-2	TRBD2	1	3.3343e-05								TRBV29	TRBJ2-2	TRBD2	6	0.000187876		TRBV19	TRBJ2-2	TRBD2	29	0.00181613		TRBV4	TRBJ1-6	TRBD2	1	5.0467e-05		TRBV2	TRBJ1-4	TRBD2	4	0.000189104		TRBV24	TRBJ2-5	TRBD2	10	0.000400339		TRBV13-3	TRBJ1-4	TRBD2	15	0.000638194
TRBV12-2	TRBJ2-5	TRBD1	1	3.3343e-05								TRBV20	TRBJ2-7	TRBD1	6	0.000187876		TRBV12-1	TRBJ1-4	TRBD2	28	0.00175351		TRBV4	TRBJ1-2	TRBD2	1	5.0467e-05		TRBV2	TRBJ1-1	TRBD2	4	0.000189104		TRBV20	TRBJ1-3	TRBD1	10	0.000400339		TRBV12-2	TRBJ2-3	TRBD2	15	0.000638194
TRBV12-1	TRBJ1-6	TRBD2	1	3.3343e-05								TRBV17	TRBJ2-3	TRBD2	6	0.000187876		TRBV30	TRBJ1-4	TRBD1	27	0.00169088		TRBV3	TRBJ1-6	TRBD2	1	5.0467e-05		TRBV29	TRBJ2-4	TRBD2	4	0.000189104		TRBV26	TRBJ2-2	TRBD1	9	0.000360305		TRBV12-2	TRBJ1-3	TRBD1	15	0.000638194
												TRBV15	TRBJ1-6	TRBD2	6	0.000187876		TRBV21	TRBJ2-1	TRBD1	27	0.00169088		TRBV3	TRBJ1-4	TRBD2	1	5.0467e-05		TRBV21	TRBJ2-7	TRBD2	4	0.000189104		TRBV23	TRBJ2-5	TRBD1	9	0.000360305		TRBV4	TRBJ1-1	TRBD2	14	0.000595648
												TRBV31	TRBJ1-6	TRBD2	5	0.000156563		TRBV19	TRBJ1-4	TRBD1	27	0.00169088		TRBV3	TRBJ1-2	TRBD2	1	5.0467e-05		TRBV21	TRBJ2-3	TRBD2	4	0.000189104		TRBV17	TRBJ1-1	TRBD1	9	0.000360305		TRBV3	TRBJ1-4	TRBD2	14	0.000595648
												TRBV29	TRBJ2-3	TRBD1	5	0.000156563		TRBV13-2	TRBJ1-6	TRBD2	27	0.00169088		TRBV29	TRBJ1-5	TRBD2	1	5.0467e-05		TRBV21	TRBJ2-3	TRBD1	4	0.000189104		TRBV12-1	TRBJ1-5	TRBD2	9	0.000360305		TRBV31	TRBJ1-5	TRBD1	14	0.000595648
												TRBV21	TRBJ2-5	TRBD1	5	0.000156563		TRBV2	TRBJ1-2	TRBD1	26	0.00162826		TRBV29	TRBJ1-2	TRBD2	1	5.0467e-05		TRBV21	TRBJ2-1	TRBD1	4	0.000189104		TRBV24	TRBJ1-2	TRBD1	8	0.000320271		TRBV24	TRBJ1-1	TRBD2	14	0.000595648
												TRBV21	TRBJ2-3	TRBD2	5	0.000156563		TRBV14	TRBJ2-2	TRBD2	26	0.00162826		TRBV26	TRBJ1-5	TRBD2	1	5.0467e-05		TRBV20	TRBJ1-6	TRBD1	4	0.000189104		TRBV20	TRBJ2-5	TRBD2	8	0.000320271		TRBV20	TRBJ1-3	TRBD1	14	0.000595648
												TRBV19	TRBJ1-1	TRBD1	5	0.000156563		TRBV30	TRBJ2-5	TRBD1	25	0.00156563		TRBV26	TRBJ1-1	TRBD2	1	5.0467e-05		TRBV16	TRBJ1-6	TRBD2	4	0.000189104		TRBV17	TRBJ2-2	TRBD1	8	0.000320271		TRBV13-1	TRBJ1-6	TRBD2	14	0.000595648
												TRBV30	TRBJ1-5	TRBD1	4	0.000125251		TRBV30	TRBJ1-5	TRBD2	25	0.00156563		TRBV24	TRBJ2-7	TRBD2	1	5.0467e-05		TRBV16	TRBJ1-5	TRBD2	4	0.000189104		TRBV16	TRBJ1-2	TRBD2	8	0.000320271		TRBV12-2	TRBJ2-2	TRBD2	14	0.000595648
												TRBV30	TRBJ1-3	TRBD2	4	0.000125251		TRBV26	TRBJ1-1	TRBD2	25	0.00156563		TRBV24	TRBJ2-5	TRBD2	1	5.0467e-05		TRBV15	TRBJ1-1	TRBD2	4	0.000189104		TRBV15	TRBJ2-4	TRBD1	8	0.000320271		TRBV26	TRBJ1-5	TRBD1	13	0.000553102
												TRBV29	TRBJ2-5	TRBD1	4	0.000125251		TRBV24	TRBJ2-3	TRBD2	25	0.00156563		TRBV24	TRBJ2-1	TRBD2	1	5.0467e-05		TRBV29	TRBJ2-2	TRBD2	3	0.000141828		TRBV4	TRBJ1-3	TRBD2	7	0.000280237		TRBV15	TRBJ1-6	TRBD2	13	0.000553102
												TRBV26	TRBJ1-2	TRBD2	4	0.000125251		TRBV1	TRBJ1-2	TRBD2	25	0.00156563		TRBV23	TRBJ2-4	TRBD2	1	5.0467e-05		TRBV21	TRBJ1-4	TRBD1	3	0.000141828		TRBV4	TRBJ1-1	TRBD2	7	0.000280237		TRBV12-2	TRBJ1-5	TRBD1	13	0.000553102
												TRBV24	TRBJ2-7	TRBD2	4	0.000125251		TRBV31	TRBJ1-2	TRBD2	24	0.00150301		TRBV21	TRBJ2-2	TRBD1	1	5.0467e-05		TRBV21	TRBJ1-2	TRBD1	3	0.000141828		TRBV31	TRBJ1-3	TRBD2	7	0.000280237		TRBV30	TRBJ1-5	TRBD2	12	0.000510555
												TRBV17	TRBJ2-5	TRBD1	4	0.000125251		TRBV26	TRBJ1-6	TRBD1	24	0.00150301		TRBV21	TRBJ1-4	TRBD1	1	5.0467e-05		TRBV20	TRBJ2-7	TRBD1	3	0.000141828		TRBV20	TRBJ2-2	TRBD2	7	0.000280237		TRBV2	TRBJ2-2	TRBD1	12	0.000510555
												TRBV17	TRBJ2-2	TRBD1	4	0.000125251		TRBV19	TRBJ2-3	TRBD1	24	0.00150301		TRBV19	TRBJ2-1	TRBD2	1	5.0467e-05		TRBV19	TRBJ1-6	TRBD1	3	0.000141828		TRBV17	TRBJ2-4	TRBD2	7	0.000280237		TRBV24	TRBJ2-7	TRBD2	12	0.000510555
												TRBV17	TRBJ1-2	TRBD1	4	0.000125251		TRBV26	TRBJ1-5	TRBD1	23	0.00144038		TRBV19	TRBJ1-5	TRBD1	1	5.0467e-05		TRBV17	TRBJ2-4	TRBD2	3	0.000141828		TRBV17	TRBJ1-4	TRBD1	7	0.000280237		TRBV12-2	TRBJ1-1	TRBD1	12	0.000510555
												TRBV3	TRBJ1-3	TRBD2	3	9.3938e-05		TRBV13-1	TRBJ1-5	TRBD1	23	0.00144038		TRBV19	TRBJ1-4	TRBD1	1	5.0467e-05		TRBV17	TRBJ2-2	TRBD2	3	0.000141828		TRBV4	TRBJ1-2	TRBD2	6	0.000240204		TRBV4	TRBJ1-2	TRBD2	11	0.000468009
												TRBV30	TRBJ1-4	TRBD2	3	9.3938e-05		TRBV31	TRBJ1-6	TRBD2	21	0.00131513		TRBV19	TRBJ1-3	TRBD1	1	5.0467e-05		TRBV16	TRBJ1-2	TRBD2	3	0.000141828		TRBV2	TRBJ1-1	TRBD2	6	0.000240204		TRBV2	TRBJ1-6	TRBD1	11	0.000468009
												TRBV26	TRBJ1-6	TRBD2	3	9.3938e-05		TRBV31	TRBJ1-3	TRBD2	21	0.00131513		TRBV19	TRBJ1-2	TRBD2	1	5.0467e-05		TRBV14	TRBJ1-5	TRBD2	3	0.000141828		TRBV29	TRBJ1-4	TRBD2	6	0.000240204		TRBV20	TRBJ2-5	TRBD2	11	0.000468009
												TRBV26	TRBJ1-3	TRBD2	3	9.3938e-05		TRBV24	TRBJ2-4	TRBD2	21	0.00131513		TRBV17	TRBJ1-3	TRBD1	1	5.0467e-05		TRBV14	TRBJ1-4	TRBD2	3	0.000141828		TRBV26	TRBJ1-5	TRBD1	6	0.000240204		TRBV20	TRBJ2-5	TRBD1	11	0.000468009
												TRBV20	TRBJ2-5	TRBD1	3	9.3938e-05		TRBV15	TRBJ1-5	TRBD2	21	0.00131513		TRBV17	TRBJ1-1	TRBD1	1	5.0467e-05		TRBV4	TRBJ1-1	TRBD2	2	9.4552e-05		TRBV24	TRBJ1-4	TRBD1	6	0.000240204		TRBV31	TRBJ1-2	TRBD2	10	0.000425463
												TRBV19	TRBJ2-4	TRBD1	3	9.3938e-05		TRBV5	TRBJ1-2	TRBD2	20	0.00125251		TRBV16	TRBJ2-2	TRBD2	1	5.0467e-05		TRBV3	TRBJ1-5	TRBD2	2	9.4552e-05		TRBV12-2	TRBJ2-7	TRBD2	6	0.000240204		TRBV29	TRBJ2-1	TRBD1	10	0.000425463
												TRBV19	TRBJ2-1	TRBD1	3	9.3938e-05		TRBV12-1	TRBJ1-3	TRBD2	20	0.00125251		TRBV16	TRBJ1-5	TRBD2	1	5.0467e-05		TRBV29	TRBJ1-1	TRBD2	2	9.4552e-05		TRBV12-2	TRBJ2-2	TRBD1	6	0.000240204		TRBV29	TRBJ2-3	TRBD1	8	0.00034037
												TRBV19	TRBJ1-3	TRBD1	3	9.3938e-05		TRBV30	TRBJ2-3	TRBD1	19	0.00118988		TRBV15	TRBJ1-6	TRBD2	1	5.0467e-05		TRBV24	TRBJ1-5	TRBD1	2	9.4552e-05		TRBV29	TRBJ2-4	TRBD2	5	0.00020017		TRBV13-3	TRBJ1-6	TRBD2	8	0.00034037
												TRBV14	TRBJ2-2	TRBD2	3	9.3938e-05		TRBV4	TRBJ2-3	TRBD1	18	0.00112726		TRBV15	TRBJ1-6	TRBD1	1	5.0467e-05		TRBV21	TRBJ1-5	TRBD1	2	9.4552e-05		TRBV29	TRBJ1-2	TRBD2	5	0.00020017		TRBV12-2	TRBJ2-4	TRBD1	8	0.00034037
												TRBV14	TRBJ1-6	TRBD1	3	9.3938e-05		TRBV3	TRBJ1-4	TRBD2	18	0.00112726		TRBV15	TRBJ1-4	TRBD2	1	5.0467e-05		TRBV20	TRBJ1-3	TRBD1	2	9.4552e-05		TRBV24	TRBJ2-7	TRBD2	5	0.00020017		TRBV31	TRBJ1-5	TRBD2	7	0.000297824
												TRBV14	TRBJ1-4	TRBD2	3	9.3938e-05		TRBV3	TRBJ1-1	TRBD2	18	0.00112726		TRBV15	TRBJ1-2	TRBD1	1	5.0467e-05		TRBV19	TRBJ2-5	TRBD2	2	9.4552e-05		TRBV24	TRBJ1-5	TRBD1	5	0.00020017		TRBV26	TRBJ2-2	TRBD2	7	0.000297824
												TRBV3	TRBJ1-5	TRBD2	2	6.26253e-05		TRBV31	TRBJ1-4	TRBD2	18	0.00112726		TRBV14	TRBJ2-4	TRBD1	1	5.0467e-05		TRBV19	TRBJ2-5	TRBD1	2	9.4552e-05		TRBV16	TRBJ1-6	TRBD2	5	0.00020017		TRBV24	TRBJ2-5	TRBD2	7	0.000297824
												TRBV29	TRBJ1-6	TRBD1	2	6.26253e-05		TRBV30	TRBJ1-3	TRBD1	18	0.00112726		TRBV14	TRBJ1-6	TRBD2	1	5.0467e-05		TRBV19	TRBJ2-1	TRBD2	2	9.4552e-05		TRBV16	TRBJ1-5	TRBD2	5	0.00020017		TRBV24	TRBJ1-3	TRBD1	7	0.000297824
												TRBV29	TRBJ1-3	TRBD1	2	6.26253e-05		TRBV13-1	TRBJ1-1	TRBD2	18	0.00112726		TRBV14	TRBJ1-6	TRBD1	1	5.0467e-05		TRBV17	TRBJ2-4	TRBD1	2	9.4552e-05		TRBV15	TRBJ2-2	TRBD1	5	0.00020017		TRBV23	TRBJ2-2	TRBD1	7	0.000297824
												TRBV26	TRBJ1-4	TRBD2	2	6.26253e-05		TRBV30	TRBJ2-4	TRBD1	17	0.00106463		TRBV12-2	TRBJ2-4	TRBD1	1	5.0467e-05		TRBV16	TRBJ1-4	TRBD2	2	9.4552e-05		TRBV12-2	TRBJ2-7	TRBD1	5	0.00020017		TRBV20	TRBJ2-4	TRBD1	7	0.000297824
												TRBV21	TRBJ2-2	TRBD1	2	6.26253e-05		TRBV30	TRBJ2-1	TRBD1	17	0.00106463		TRBV12-1	TRBJ1-6	TRBD2	1	5.0467e-05		TRBV15	TRBJ2-2	TRBD2	2	9.4552e-05		TRBV24	TRBJ2-7	TRBD1	4	0.000160136		TRBV17	TRBJ2-7	TRBD2	7	0.000297824
												TRBV21	TRBJ2-1	TRBD1	2	6.26253e-05		TRBV23	TRBJ2-5	TRBD1	17	0.00106463		TRBV12-1	TRBJ1-5	TRBD1	1	5.0467e-05		TRBV15	TRBJ1-2	TRBD2	2	9.4552e-05		TRBV20	TRBJ2-3	TRBD1	4	0.000160136		TRBV17	TRBJ2-1	TRBD2	7	0.000297824
												TRBV21	TRBJ1-2	TRBD1	2	6.26253e-05		TRBV13-1	TRBJ1-2	TRBD2	17	0.00106463		TRBV12-1	TRBJ1-2	TRBD2	1	5.0467e-05		TRBV12-2	TRBJ2-5	TRBD1	2	9.4552e-05		TRBV17	TRBJ2-2	TRBD2	4	0.000160136		TRBV3	TRBJ1-6	TRBD2	6	0.000255278
												TRBV20	TRBJ2-4	TRBD1	2	6.26253e-05		TRBV12-1	TRBJ1-1	TRBD2	17	0.00106463								TRBV3	TRBJ1-2	TRBD2	1	4.7276e-05		TRBV12-2	TRBJ1-1	TRBD1	4	0.000160136		TRBV26	TRBJ1-2	TRBD2	6	0.000255278
												TRBV20	TRBJ1-2	TRBD2	2	6.26253e-05		TRBV24	TRBJ2-4	TRBD1	16	0.001002								TRBV2	TRBJ2-2	TRBD1	1	4.7276e-05		TRBV4	TRBJ1-6	TRBD2	3	0.000120102		TRBV12-2	TRBJ1-1	TRBD2	6	0.000255278
												TRBV14	TRBJ1-5	TRBD2	2	6.26253e-05		TRBV13-2	TRBJ1-5	TRBD2	16	0.001002								TRBV29	TRBJ1-4	TRBD2	1	4.7276e-05		TRBV4	TRBJ1-5	TRBD2	3	0.000120102		TRBV3	TRBJ1-3	TRBD2	5	0.000212731
												TRBV14	TRBJ1-1	TRBD2	2	6.26253e-05		TRBV13-1	TRBJ1-4	TRBD2	16	0.001002								TRBV26	TRBJ1-6	TRBD2	1	4.7276e-05		TRBV3	TRBJ1-1	TRBD2	3	0.000120102		TRBV31	TRBJ1-4	TRBD2	5	0.000212731
												TRBV12-1	TRBJ1-6	TRBD2	2	6.26253e-05		TRBV4	TRBJ1-6	TRBD1	15	0.000939379								TRBV26	TRBJ1-4	TRBD2	1	4.7276e-05		TRBV26	TRBJ2-4	TRBD1	3	0.000120102		TRBV31	TRBJ1-1	TRBD2	5	0.000212731
												TRBV4	TRBJ1-6	TRBD2	1	3.13127e-05		TRBV26	TRBJ1-3	TRBD2	15	0.000939379								TRBV26	TRBJ1-3	TRBD2	1	4.7276e-05		TRBV24	TRBJ1-1	TRBD1	3	0.000120102		TRBV30	TRBJ1-3	TRBD2	5	0.000212731
												TRBV4	TRBJ1-1	TRBD2	1	3.13127e-05		TRBV24	TRBJ2-7	TRBD1	15	0.000939379								TRBV24	TRBJ2-1	TRBD2	1	4.7276e-05		TRBV20	TRBJ2-2	TRBD1	3	0.000120102		TRBV30	TRBJ1-2	TRBD2	5	0.000212731
												TRBV3	TRBJ1-6	TRBD2	1	3.13127e-05		TRBV19	TRBJ1-2	TRBD2	15	0.000939379								TRBV24	TRBJ2-1	TRBD1	1	4.7276e-05		TRBV17	TRBJ2-4	TRBD1	3	0.000120102		TRBV17	TRBJ2-4	TRBD2	5	0.000212731
												TRBV30	TRBJ1-5	TRBD2	1	3.13127e-05		TRBV31	TRBJ1-5	TRBD2	14	0.000876754								TRBV24	TRBJ1-1	TRBD1	1	4.7276e-05		TRBV17	TRBJ2-3	TRBD1	3	0.000120102		TRBV13-1	TRBJ1-3	TRBD2	5	0.000212731
												TRBV2	TRBJ2-5	TRBD1	1	3.13127e-05		TRBV30	TRBJ1-6	TRBD1	14	0.000876754								TRBV21	TRBJ2-2	TRBD1	1	4.7276e-05		TRBV17	TRBJ1-6	TRBD1	3	0.000120102		TRBV12-2	TRBJ1-6	TRBD1	5	0.000212731
												TRBV2	TRBJ2-2	TRBD1	1	3.13127e-05		TRBV21	TRBJ2-7	TRBD2	14	0.000876754								TRBV21	TRBJ1-6	TRBD1	1	4.7276e-05		TRBV17	TRBJ1-2	TRBD1	3	0.000120102		TRBV29	TRBJ1-5	TRBD1	4	0.000170185
												TRBV29	TRBJ2-5	TRBD2	1	3.13127e-05		TRBV21	TRBJ2-5	TRBD2	14	0.000876754								TRBV20	TRBJ2-4	TRBD2	1	4.7276e-05		TRBV15	TRBJ1-6	TRBD2	3	0.000120102		TRBV29	TRBJ1-2	TRBD2	4	0.000170185
												TRBV29	TRBJ1-2	TRBD2	1	3.13127e-05		TRBV19	TRBJ2-4	TRBD1	14	0.000876754								TRBV19	TRBJ2-7	TRBD2	1	4.7276e-05		TRBV12-2	TRBJ2-1	TRBD1	3	0.000120102		TRBV20	TRBJ2-4	TRBD2	4	0.000170185
												TRBV21	TRBJ2-3	TRBD1	1	3.13127e-05		TRBV29	TRBJ1-2	TRBD2	13	0.000814129								TRBV19	TRBJ2-4	TRBD2	1	4.7276e-05		TRBV12-1	TRBJ1-3	TRBD2	3	0.000120102		TRBV20	TRBJ1-6	TRBD1	4	0.000170185
												TRBV21	TRBJ1-4	TRBD2	1	3.13127e-05		TRBV13-3	TRBJ1-5	TRBD2	13	0.000814129								TRBV19	TRBJ2-4	TRBD1	1	4.7276e-05		TRBV3	TRBJ1-5	TRBD2	2	8.00678e-05		TRBV17	TRBJ1-4	TRBD1	4	0.000170185
												TRBV21	TRBJ1-1	TRBD1	1	3.13127e-05		TRBV12-1	TRBJ1-6	TRBD2	13	0.000814129								TRBV19	TRBJ2-3	TRBD1	1	4.7276e-05		TRBV3	TRBJ1-4	TRBD2	2	8.00678e-05		TRBV14	TRBJ1-6	TRBD2	4	0.000170185
												TRBV20	TRBJ2-3	TRBD1	1	3.13127e-05		TRBV30	TRBJ1-5	TRBD1	12	0.000751503								TRBV19	TRBJ1-1	TRBD1	1	4.7276e-05		TRBV3	TRBJ1-3	TRBD2	2	8.00678e-05		TRBV14	TRBJ1-5	TRBD2	4	0.000170185
												TRBV20	TRBJ2-2	TRBD1	1	3.13127e-05		TRBV30	TRBJ1-2	TRBD1	12	0.000751503								TRBV15	TRBJ1-5	TRBD2	1	4.7276e-05		TRBV3	TRBJ1-2	TRBD2	2	8.00678e-05		TRBV13-3	TRBJ1-3	TRBD2	4	0.000170185
												TRBV19	TRBJ2-7	TRBD2	1	3.13127e-05		TRBV19	TRBJ2-7	TRBD2	12	0.000751503								TRBV14	TRBJ1-2	TRBD2	1	4.7276e-05		TRBV30	TRBJ1-6	TRBD2	2	8.00678e-05		TRBV4	TRBJ1-5	TRBD2	3	0.000127639
												TRBV19	TRBJ2-5	TRBD2	1	3.13127e-05		TRBV12-2	TRBJ1-2	TRBD1	12	0.000751503								TRBV12-1	TRBJ1-4	TRBD2	1	4.7276e-05		TRBV2	TRBJ1-6	TRBD2	2	8.00678e-05		TRBV2	TRBJ1-6	TRBD2	3	0.000127639
												TRBV19	TRBJ2-3	TRBD2	1	3.13127e-05		TRBV14	TRBJ1-4	TRBD2	11	0.000688878								TRBV12-1	TRBJ1-3	TRBD2	1	4.7276e-05		TRBV2	TRBJ1-4	TRBD2	2	8.00678e-05		TRBV29	TRBJ2-2	TRBD1	3	0.000127639
												TRBV19	TRBJ1-6	TRBD1	1	3.13127e-05		TRBV26	TRBJ1-6	TRBD2	10	0.000626253								TRBV12-1	TRBJ1-1	TRBD2	1	4.7276e-05		TRBV26	TRBJ1-6	TRBD2	2	8.00678e-05		TRBV26	TRBJ1-5	TRBD2	3	0.000127639
												TRBV19	TRBJ1-5	TRBD1	1	3.13127e-05		TRBV15	TRBJ1-2	TRBD2	10	0.000626253														TRBV26	TRBJ1-1	TRBD2	2	8.00678e-05		TRBV26	TRBJ1-1	TRBD2	3	0.000127639
												TRBV19	TRBJ1-4	TRBD1	1	3.13127e-05		TRBV3	TRBJ1-2	TRBD2	9	0.000563628														TRBV24	TRBJ2-2	TRBD2	2	8.00678e-05		TRBV21	TRBJ2-4	TRBD1	3	0.000127639
												TRBV19	TRBJ1-1	TRBD2	1	3.13127e-05		TRBV29	TRBJ1-3	TRBD2	9	0.000563628														TRBV21	TRBJ2-7	TRBD1	2	8.00678e-05		TRBV31	TRBJ1-6	TRBD2	2	8.50926e-05
												TRBV17	TRBJ2-4	TRBD2	1	3.13127e-05		TRBV21	TRBJ1-2	TRBD2	9	0.000563628														TRBV21	TRBJ2-5	TRBD1	2	8.00678e-05		TRBV2	TRBJ1-4	TRBD2	2	8.50926e-05
												TRBV17	TRBJ1-3	TRBD1	1	3.13127e-05		TRBV19	TRBJ1-5	TRBD1	9	0.000563628														TRBV21	TRBJ2-1	TRBD1	2	8.00678e-05		TRBV31	TRBJ1-3	TRBD2	1	4.25463e-05
												TRBV14	TRBJ1-3	TRBD2	1	3.13127e-05		TRBV16	TRBJ1-3	TRBD2	9	0.000563628														TRBV19	TRBJ2-7	TRBD1	2	8.00678e-05		TRBV2	TRBJ1-5	TRBD2	1	4.25463e-05
												TRBV14	TRBJ1-2	TRBD2	1	3.13127e-05		TRBV3	TRBJ1-5	TRBD2	8	0.000501002														TRBV19	TRBJ2-3	TRBD2	2	8.00678e-05		TRBV29	TRBJ2-4	TRBD2	1	4.25463e-05
												TRBV12-2	TRBJ2-2	TRBD2	1	3.13127e-05		TRBV21	TRBJ1-4	TRBD1	8	0.000501002														TRBV15	TRBJ1-2	TRBD2	2	8.00678e-05		TRBV29	TRBJ1-3	TRBD2	1	4.25463e-05
												TRBV12-2	TRBJ1-2	TRBD1	1	3.13127e-05		TRBV21	TRBJ1-1	TRBD1	8	0.000501002														TRBV12-2	TRBJ2-5	TRBD1	2	8.00678e-05		TRBV29	TRBJ1-3	TRBD1	1	4.25463e-05
																		TRBV19	TRBJ1-6	TRBD2	8	0.000501002														TRBV12-2	TRBJ2-3	TRBD2	2	8.00678e-05		TRBV26	TRBJ1-3	TRBD2	1	4.25463e-05
																		TRBV16	TRBJ1-5	TRBD2	8	0.000501002														TRBV12-1	TRBJ1-6	TRBD2	2	8.00678e-05		TRBV24	TRBJ1-6	TRBD1	1	4.25463e-05
																		TRBV14	TRBJ1-2	TRBD2	8	0.000501002														TRBV12-1	TRBJ1-1	TRBD2	2	8.00678e-05		TRBV23	TRBJ1-1	TRBD1	1	4.25463e-05
																		TRBV13-1	TRBJ1-3	TRBD2	8	0.000501002														TRBV5	TRBJ2-6	TRBD1	1	4.00339e-05		TRBV21	TRBJ2-4	TRBD2	1	4.25463e-05
																		TRBV16	TRBJ1-6	TRBD2	7	0.000438377														TRBV4	TRBJ1-4	TRBD2	1	4.00339e-05		TRBV21	TRBJ1-5	TRBD1	1	4.25463e-05
																		TRBV13-1	TRBJ1-5	TRBD2	7	0.000438377														TRBV2	TRBJ1-5	TRBD2	1	4.00339e-05		TRBV21	TRBJ1-4	TRBD1	1	4.25463e-05
																		TRBV26	TRBJ1-5	TRBD2	6	0.000375752														TRBV2	TRBJ1-3	TRBD2	1	4.00339e-05		TRBV21	TRBJ1-2	TRBD1	1	4.25463e-05
																		TRBV21	TRBJ2-3	TRBD2	6	0.000375752														TRBV2	TRBJ1-2	TRBD2	1	4.00339e-05		TRBV20	TRBJ2-3	TRBD1	1	4.25463e-05
																		TRBV21	TRBJ2-2	TRBD2	6	0.000375752														TRBV26	TRBJ2-2	TRBD2	1	4.00339e-05		TRBV19	TRBJ2-3	TRBD1	1	4.25463e-05
																		TRBV21	TRBJ1-3	TRBD1	6	0.000375752														TRBV24	TRBJ2-5	TRBD1	1	4.00339e-05		TRBV17	TRBJ1-5	TRBD1	1	4.25463e-05
																		TRBV19	TRBJ2-7	TRBD1	6	0.000375752														TRBV24	TRBJ2-4	TRBD2	1	4.00339e-05		TRBV17	TRBJ1-2	TRBD2	1	4.25463e-05
																		TRBV15	TRBJ1-6	TRBD2	6	0.000375752														TRBV24	TRBJ2-2	TRBD1	1	4.00339e-05
																		TRBV29	TRBJ1-5	TRBD2	5	0.000313126														TRBV21	TRBJ2-3	TRBD1	1	4.00339e-05
																		TRBV21	TRBJ2-3	TRBD1	5	0.000313126														TRBV21	TRBJ2-2	TRBD1	1	4.00339e-05
																		TRBV20	TRBJ1-6	TRBD1	5	0.000313126														TRBV21	TRBJ1-2	TRBD1	1	4.00339e-05
																		TRBV17	TRBJ2-4	TRBD1	5	0.000313126														TRBV20	TRBJ1-4	TRBD2	1	4.00339e-05
																		TRBV29	TRBJ1-6	TRBD2	4	0.000250501														TRBV19	TRBJ2-4	TRBD2	1	4.00339e-05
																		TRBV24	TRBJ2-3	TRBD1	4	0.000250501														TRBV19	TRBJ2-1	TRBD2	1	4.00339e-05
																		TRBV24	TRBJ1-1	TRBD1	4	0.000250501														TRBV19	TRBJ1-5	TRBD1	1	4.00339e-05
																		TRBV30	TRBJ1-6	TRBD2	3	0.000187876														TRBV19	TRBJ1-1	TRBD1	1	4.00339e-05
																		TRBV24	TRBJ1-6	TRBD1	3	0.000187876														TRBV17	TRBJ1-5	TRBD1	1	4.00339e-05
																		TRBV21	TRBJ2-4	TRBD2	3	0.000187876														TRBV17	TRBJ1-2	TRBD2	1	4.00339e-05
																		TRBV21	TRBJ1-3	TRBD2	3	0.000187876														TRBV15	TRBJ2-2	TRBD2	1	4.00339e-05
																		TRBV21	TRBJ1-1	TRBD2	3	0.000187876														TRBV15	TRBJ1-5	TRBD2	1	4.00339e-05
																		TRBV20	TRBJ2-5	TRBD1	3	0.000187876														TRBV12-2	TRBJ2-5	TRBD2	1	4.00339e-05
																		TRBV14	TRBJ1-3	TRBD2	3	0.000187876														TRBV12-2	TRBJ2-4	TRBD2	1	4.00339e-05
																		TRBV13-3	TRBJ1-6	TRBD2	3	0.000187876														TRBV12-2	TRBJ1-6	TRBD1	1	4.00339e-05
																		TRBV4	TRBJ1-1	TRBD2	2	0.000125251
																		TRBV3	TRBJ1-6	TRBD2	2	0.000125251
																		TRBV24	TRBJ1-4	TRBD1	2	0.000125251
																		TRBV23	TRBJ1-4	TRBD1	2	0.000125251
																		TRBV21	TRBJ2-4	TRBD1	2	0.000125251
																		TRBV21	TRBJ1-6	TRBD2	2	0.000125251
																		TRBV21	TRBJ1-4	TRBD2	2	0.000125251
																		TRBV20	TRBJ2-2	TRBD1	2	0.000125251
																		TRBV19	TRBJ1-1	TRBD2	2	0.000125251
																		TRBV12-2	TRBJ2-5	TRBD1	2	0.000125251
																		TRBV12-2	TRBJ2-3	TRBD1	2	0.000125251
																		TRBV2	TRBJ2-3	TRBD2	1	6.26253e-05
																		TRBV24	TRBJ2-7	TRBD2	1	6.26253e-05
																		TRBV24	TRBJ1-4	TRBD2	1	6.26253e-05
																		TRBV21	TRBJ1-5	TRBD1	1	6.26253e-05
																		TRBV17	TRBJ2-4	TRBD2	1	6.26253e-05
																		TRBV17	TRBJ2-2	TRBD2	1	6.26253e-05
																		TRBV14	TRBJ1-5	TRBD2	1	6.26253e-05
																		TRBV12-2	TRBJ2-4	TRBD1	1	6.26253e-05
																		TRBV12-2	TRBJ2-3	TRBD2	1	6.26253e-05
																		TRBV12-2	TRBJ2-1	TRBD1	1	6.26253e-05
																		TRBV12-1	TRBJ2-6	TRBD2	1	6.26253e-05

## Sheet: Tcrd V-J combination
Ctrl group																				MRSA group
Sample1					Sample2					Sample3					Sample4					Sample1					Sample2					Sample3					Sample4
V-J combination		Reads	Frequency(%)		V-J combination		Reads	Frequency(%)		V-J combination		Reads	Frequency(%)		V-J combination		Reads	Frequency(%)		V-J combination		Reads	Frequency(%)		V-J combination		Reads	Frequency(%)		V-J combination		Reads	Frequency(%)		V-J combination		Reads	Frequency(%)
TRDV5	TRDJ1	4434715	68.6879		TRDV5	TRDJ1	4294853	64.1487		TRDV5	TRDJ1	3171501	53.9604		TRDV5	TRDJ1	4902322	63.4407		TRDV5	TRDJ1	3617028	56.4041		TRDV5	TRDJ1	3735475	61.6425		TRDV5	TRDJ1	3969235	63.4498		TRDV5	TRDJ1	3995955	66.1298
TRDV2-2	TRDJ1	1235789	19.1408		TRDV2-2	TRDJ1	1123362	16.7787		TRDV2-2	TRDJ1	1880445	31.9942		TRDV2-2	TRDJ1	1902617	24.6217		TRDV2-2	TRDJ1	1669742	26.038		TRDV2-2	TRDJ1	1225340	20.2205		TRDV2-2	TRDJ1	977233	15.6214		TRDV2-2	TRDJ1	1277214	21.1368
TRDV1	TRDJ1	546350	8.46225		TRDV1	TRDJ1	636492	9.50676		TRDV12	TRDJ1	480625	8.17742		TRDV12	TRDJ1	249021	3.22257		TRDV1	TRDJ1	601685	9.3827		TRDV1	TRDJ1	555765	9.1712		TRDV1	TRDJ1	724317	11.5785		TRDV12	TRDJ1	293822	4.86251
TRDV7	TRDJ1	233160	3.61134		TRDV12	TRDJ1	351586	5.25135		TRDV1	TRDJ1	213273	3.62866		TRDV7	TRDJ1	223903	2.89752		TRDV12	TRDJ1	295267	4.6044		TRDV12	TRDJ1	256279	4.2291		TRDV12	TRDJ1	340712	5.44641		TRDV1	TRDJ1	251792	4.16695
TRDV6D-2	TRDJ1	6059	0.093846		TRDV7	TRDJ1	282843	4.22459		TRDV7	TRDJ1	117166	1.99348		TRDV9	TRDJ1	207483	2.68503		TRDV7	TRDJ1	210972	3.28991		TRDV7	TRDJ1	226077	3.73071		TRDV7	TRDJ1	130105	2.07978		TRDV7	TRDJ1	127458	2.10932
TRDV4	TRDJ2	90	0.00139398		TRDV6D-2	TRDJ1	5532	0.0826269		TRDV6D-2	TRDJ1	14393	0.244885		TRDV11	TRDJ1	184263	2.38454		TRDV6D-2	TRDJ1	11915	0.185803		TRDV11	TRDJ1	52697	0.869602		TRDV11	TRDJ1	62158	0.99362		TRDV11	TRDJ1	49855	0.825059
TRDV12	TRDJ1	60	0.000929322		TRDV2-1	TRDJ1	277	0.00413732		TRDV6D-1	TRDJ1	22	0.000374311		TRDV1	TRDJ1	40117	0.519152		TRDV6D-2	TRDJ2	5464	0.0852058		TRDV6D-2	TRDJ1	6338	0.104589		TRDV2-2	TRDJ2	41799	0.668173		TRDV9	TRDJ1	32110	0.531394
TRDV6-1	TRDJ1	25	0.000387217		TRDV4	TRDJ2	116	0.0017326		TRDV6-1	TRDJ1	20	0.000340283		TRDV6D-2	TRDJ1	17207	0.222675		TRDV4	TRDJ2	379	0.00591014		TRDV7	TRDJ2	1004	0.0165679		TRDV6D-2	TRDJ1	9523	0.152229		TRDV6D-2	TRDJ1	13251	0.219293
TRDV2-2	TRDJ2	24	0.000371729		TRDV6-1	TRDJ1	46	0.000687064		TRDV11	TRDJ1	10	0.000170141		TRDV4	TRDJ2	289	0.00373993		TRDV2-1	TRDJ1	93	0.00145025		TRDV4	TRDJ2	414	0.0068318		TRDV5	TRDJ2	196	0.00313314		TRDV4	TRDJ2	593	0.00981366
TRDV6D-1	TRDJ1	18	0.000278797		TRDV2-2	TRDJ2	13	0.00019417		TRDV9	TRDJ1	5	8.50707e-05		TRDV6-1	TRDJ1	86	0.00111292		TRDV6-1	TRDJ1	52	0.00081089		TRDV2-1	TRDJ1	296	0.00488457		TRDV4	TRDJ2	155	0.00247773		TRDV6D-2	TRDJ2	186	0.00307815
TRDV2-1	TRDJ1	10	0.000154887		TRDV11	TRDJ1	9	0.000134426		TRDV2-2	TRDJ2	3	5.10424e-05		TRDV2-2	TRDJ2	30	0.000388228		TRDV2-2	TRDJ2	36	0.000561385		TRDV4	TRDJ1	55	0.000907606		TRDV2-1	TRDJ1	66	0.00105504		TRDV6-1	TRDJ1	121	0.00200245
TRDV11	TRDJ1	9	0.000139398		TRDV5	TRDJ2	6	8.96171e-05		TRDV2-1	TRDJ1	1	1.70141e-05		TRDV5	TRDJ2	15	0.000194114		TRDV5	TRDJ2	30	0.000467821		TRDV2-2	TRDJ2	47	0.000775591		TRDV1	TRDJ2	54	0.000863211		TRDV4	TRDJ1	80	0.00132393
TRDV5	TRDJ2	6	9.29322e-05		TRDV6D-1	TRDJ1	5	7.46809e-05		Sum		5877464	100		TRDV4	TRDJ1	9	0.000116468		TRDV6D-1	TRDJ1	12	0.000187128		TRDV6-1	TRDJ1	46	0.000759089		TRDV12	TRDJ2	46	0.000735328		TRDV5	TRDJ2	54	0.000893655
TRDV9	TRDJ1	5	7.74435e-05		TRDV12	TRDJ2	5	7.46809e-05							TRDV12	TRDJ2	9	0.000116468		TRDV1	TRDJ2	12	0.000187128		TRDV5	TRDJ2	23	0.000379544		TRDV7	TRDJ2	35	0.000559488		TRDV2-2	TRDJ2	52	0.000860557
TRDV7	TRDJ2	1	1.54887e-05		TRDV7	TRDJ2	4	5.97447e-05							TRDV11	TRDJ2	8	0.000103528		TRDV12	TRDJ2	7	0.000109158		TRDV1	TRDJ2	11	0.000181521		TRDV6-1	TRDJ1	27	0.000431605		TRDV12	TRDJ2	17	0.000281336
TRDV1	TRDJ2	1	1.54887e-05		TRDV9	TRDJ1	3	4.48085e-05							TRDV6D-1	TRDJ1	8	0.000103528		TRDV9	TRDJ1	6	9.35642e-05		TRDV8	TRDJ1	8	0.000132015		TRDV11	TRDJ2	21	0.000335693		TRDV11	TRDJ2	13	0.000215139
Sum		6456322	100		TRDV6D-2	TRDJ2	1	1.49362e-05							TRDV7	TRDJ2	8	0.000103528		TRDV11	TRDJ1	5	7.79702e-05		TRDV12	TRDJ2	8	0.000132015		TRDV4	TRDJ1	9	0.000143868		TRDV6D-1	TRDJ1	12	0.00019859
					Sum		6695153	100							TRDV2-1	TRDJ1	6	7.76456e-05		TRDV4	TRDJ1	1	1.5594e-05		TRDV11	TRDJ2	7	0.000115514		TRDV9	TRDJ1	7	0.000111898		TRDV1	TRDJ2	6	9.9295e-05
															TRDV8	TRDJ1	6	7.76456e-05		TRDV7	TRDJ2	1	1.5594e-05		TRDV6D-1	TRDJ1	3	4.95058e-05		TRDV6D-2	TRDJ2	6	9.59123e-05		TRDV7	TRDJ2	5	8.27459e-05
															TRDV9	TRDJ2	3	3.88228e-05		Sum		6412707	100		TRDV9	TRDJ1	3	4.95058e-05		TRDV6D-1	TRDJ1	5	7.99269e-05		TRDV9	TRDJ2	2	3.30983e-05
															TRDV6D-2	TRDJ2	2	2.58819e-05							TRDV6D-2	TRDJ2	1	1.65019e-05		TRDV8	TRDJ1	5	7.99269e-05		Sum		6042598	100
															TRDV1	TRDJ2	1	1.29409e-05							Sum		6059897	100		Sum		6255714	100
															Sum		7727413	100

## Sheet: Tcrd V-D-J combination
Ctrl group																MRSA group
Sample1				Sample2				Sample3				Sample4				Sample1				Sample2				Sample3				Sample4
V-D-J combination	Reads	Frequency(%)		V-D-J combination	Reads	Frequency(%)		V-D-J combination	Reads	Frequency(%)		V-D-J combination	Reads	Frequency(%)		V-D-J combination	Reads	Frequency(%)		V-D-J combination	Reads	Frequency(%)		V-D-J combination	Reads	Frequency(%)		V-D-J combination	Reads	Frequency(%)
TRDV5|TRDJ1|TRDD2	3140041	63.4067		TRDV5|TRDJ1|TRDD2	2726949	62.7385		TRDV5|TRDJ1|TRDD2	2571320	58.6586		TRDV5|TRDJ1|TRDD2	3884330	64.5028		TRDV5|TRDJ1|TRDD2	2452001	54.5168		TRDV5|TRDJ1|TRDD2	2568347	56.672		TRDV5|TRDJ1|TRDD2	2980133	64.1849		TRDV5|TRDJ1|TRDD2	2568355	63.3316
TRDV2-2|TRDJ1|TRDD2	1151324	23.2486		TRDV2-2|TRDJ1|TRDD2	856658	19.709		TRDV2-2|TRDJ1|TRDD2	1277038	29.1326		TRDV2-2|TRDJ1|TRDD2	1637945	27.1995		TRDV2-2|TRDJ1|TRDD2	1313549	29.2049		TRDV2-2|TRDJ1|TRDD2	1052193	23.2172		TRDV2-2|TRDJ1|TRDD2	745007	16.0457		TRDV2-2|TRDJ1|TRDD2	899257	22.1743
TRDV1|TRDJ1|TRDD2	531043	10.7233		TRDV1|TRDJ1|TRDD2	400040	9.20366		TRDV1|TRDJ1|TRDD2	206732	4.7161		TRDV9|TRDJ1|TRDD2	201911	3.35291		TRDV1|TRDJ1|TRDD2	302533	6.7264		TRDV1|TRDJ1|TRDD2	458493	10.1169		TRDV1|TRDJ1|TRDD2	489035	10.5326		TRDV12|TRDJ1|TRDD2	235335	5.80299
TRDV7|TRDJ1|TRDD2	127720	2.57904		TRDV12|TRDJ1|TRDD2	182951	4.20913		TRDV12|TRDJ1|TRDD2	203320	4.63827		TRDV12|TRDJ1|TRDD2	132188	2.1951		TRDV12|TRDJ1|TRDD2	260870	5.80008		TRDV12|TRDJ1|TRDD2	244336	5.39141		TRDV12|TRDJ1|TRDD2	268110	5.77444		TRDV1|TRDJ1|TRDD2	160752	3.96389
TRDV6D-2|TRDJ1|TRDD2	2006	0.0405071		TRDV7|TRDJ1|TRDD2	174516	4.01506		TRDV7|TRDJ1|TRDD2	114858	2.62021		TRDV11|TRDJ1|TRDD2	97354	1.61665		TRDV7|TRDJ1|TRDD2	156213	3.47318		TRDV7|TRDJ1|TRDD2	151818	3.34995		TRDV7|TRDJ1|TRDD2	81312	1.75126		TRDV7|TRDJ1|TRDD2	104963	2.58822
TRDV12|TRDJ1|TRDD2	37	0.00074714		TRDV6D-2|TRDJ1|TRDD2	5276	0.121384		TRDV6D-2|TRDJ1|TRDD2	10214	0.233008		TRDV7|TRDJ1|TRDD2	53312	0.885293		TRDV6D-2|TRDJ1|TRDD2	6979	0.155168		TRDV11|TRDJ1|TRDD2	51430	1.13483		TRDV2-2|TRDJ2|TRDD2	40655	0.875611		TRDV11|TRDJ1|TRDD2	43744	1.07866
TRDV2-2|TRDJ2|TRDD2	18	0.000363473		TRDV2-1|TRDJ1|TRDD2	73	0.0016795		TRDV6-1|TRDJ1|TRDD2	20	0.000456253		TRDV6D-2|TRDJ1|TRDD2	14635	0.243027		TRDV6D-2|TRDJ2|TRDD2	5417	0.120439		TRDV6D-2|TRDJ1|TRDD2	4925	0.108673		TRDV11|TRDJ1|TRDD2	30305	0.652697		TRDV9|TRDJ1|TRDD2	31211	0.769614
TRDV2-1|TRDJ1|TRDD2	10	0.00020193		TRDV6-1|TRDJ1|TRDD2	43	0.000989295		TRDV6D-1|TRDJ1|TRDD2	17	0.000387815		TRDV1|TRDJ1|TRDD2	148	0.00245767		TRDV6-1|TRDJ1|TRDD2	47	0.00104498		TRDV2-1|TRDJ1|TRDD2	235	0.0051854		TRDV6D-2|TRDJ1|TRDD2	8163	0.175811		TRDV6D-2|TRDJ1|TRDD2	11426	0.281747
TRDV5|TRDJ2|TRDD2	5	0.000100965		TRDV2-2|TRDJ2|TRDD2	10	0.000230069		TRDV11|TRDJ1|TRDD2	8	0.000182501		TRDV6-1|TRDJ1|TRDD2	74	0.00122884		TRDV2-2|TRDJ2|TRDD2	28	0.000622541		TRDV4|TRDJ1|TRDD2	50	0.00110328		TRDV5|TRDJ2|TRDD2	157	0.0033814		TRDV6-1|TRDJ1|TRDD2	109	0.00268777
TRDV6D-1|TRDJ1|TRDD2	5	0.000100965		TRDV11|TRDJ1|TRDD2	5	0.000115034		TRDV9|TRDJ1|TRDD2	5	0.000114063		TRDV2-2|TRDJ2|TRDD2	20	0.000332118		TRDV2-1|TRDJ1|TRDD2	18	0.000400205		TRDV2-2|TRDJ2|TRDD2	37	0.000816425		TRDV1|TRDJ2|TRDD2	44	0.000947654		TRDV4|TRDJ1|TRDD2	76	0.00187404
TRDV9|TRDJ1|TRDD2	5	0.000100965		TRDV5|TRDJ2|TRDD2	3	6.90206e-05		TRDV2-2|TRDJ2|TRDD2	3	6.84379e-05		TRDV5|TRDJ2|TRDD2	10	0.000166059		TRDV5|TRDJ2|TRDD2	16	0.000355738		TRDV6-1|TRDJ1|TRDD2	34	0.000750229		TRDV12|TRDJ2|TRDD2	37	0.000796891		TRDV6D-2|TRDJ2|TRDD2	65	0.0016028
TRDV11|TRDJ1|TRDD2	5	0.000100965		TRDV9|TRDJ1|TRDD2	3	6.90206e-05						TRDV4|TRDJ1|TRDD2	7	0.000116241		TRDV6D-1|TRDJ1|TRDD2	7	0.000155635		TRDV5|TRDJ2|TRDD2	14	0.000308918		TRDV7|TRDJ2|TRDD2	25	0.00053844		TRDV2-2|TRDJ2|TRDD2	31	0.000764411
TRDV1|TRDJ2|TRDD2	1	2.0193e-05		TRDV6D-1|TRDJ1|TRDD2	2	4.60137e-05						TRDV6D-1|TRDJ1|TRDD2	7	0.000116241		TRDV9|TRDJ1|TRDD2	6	0.000133402		TRDV12|TRDJ2|TRDD2	8	0.000176524		TRDV6-1|TRDJ1|TRDD2	18	0.000387677		TRDV5|TRDJ2|TRDD2	31	0.000764411
TRDV7|TRDJ2|TRDD2	1	2.0193e-05		TRDV12|TRDJ2|TRDD2	1	2.30069e-05						TRDV2-1|TRDJ1|TRDD2	6	9.96353e-05		TRDV11|TRDJ1|TRDD2	5	0.000111168		TRDV4|TRDJ2|TRDD2	7	0.000154459		TRDV11|TRDJ2|TRDD2	13	0.000279989		TRDV4|TRDJ2|TRDD2	20	0.000493169
												TRDV12|TRDJ2|TRDD2	3	4.98177e-05		TRDV12|TRDJ2|TRDD2	4	8.89344e-05		TRDV8|TRDJ1|TRDD2	7	0.000154459		TRDV4|TRDJ1|TRDD2	9	0.000193838		TRDV11|TRDJ2|TRDD2	11	0.000271243
												TRDV9|TRDJ2|TRDD2	3	4.98177e-05		TRDV1|TRDJ2|TRDD2	3	6.67008e-05		TRDV11|TRDJ2|TRDD2	5	0.000110328		TRDV9|TRDJ1|TRDD2	7	0.000150763		TRDV12|TRDJ2|TRDD2	10	0.000246584
												TRDV7|TRDJ2|TRDD2	2	3.32118e-05		TRDV4|TRDJ1|TRDD2	1	2.22336e-05		TRDV1|TRDJ2|TRDD2	4	8.82622e-05		TRDV6D-2|TRDJ2|TRDD2	5	0.000107688		TRDV6D-1|TRDJ1|TRDD2	10	0.000246584
												TRDV8|TRDJ1|TRDD2	2	3.32118e-05						TRDV9|TRDJ1|TRDD2	3	6.61967e-05		TRDV6D-1|TRDJ1|TRDD2	5	0.000107688		TRDV9|TRDJ2|TRDD2	2	4.93169e-05
												TRDV11|TRDJ2|TRDD2	2	3.32118e-05						TRDV6D-1|TRDJ1|TRDD2	2	4.41311e-05		TRDV8|TRDJ1|TRDD2	5	0.000107688
												TRDV6D-2|TRDJ2|TRDD2	1	1.66059e-05						TRDV7|TRDJ2|TRDD2	2	4.41311e-05		TRDV2-1|TRDJ1|TRDD2	1	2.15376e-05
																				TRDV6D-2|TRDJ2|TRDD2	1	2.20656e-05
