# Supplementary material for: T Cell Receptor Immune Repertoires Are Promptly Reconstituted After Methicillin-Resistant Staphylococcus aureus Infection
Source: Front Microbiol. 2019 Aug 30;10:2012. doi: 10.3389/fmicb.2019.02012 (PMC6730595; doi:10.3389/fmicb.2019.02012)
Supplement: TABLE S4 — The distribution of CDR3 AA clonotypes in each sample. [file Table_4.XLSX]

## Sheet: Tcrb CDR3
Ctrl group																MRSA group
Sample 1				Sample 2				Sample 3				Sample 4				Sample 1				Sample 2				Sample 3				Sample 4
CDR3 AA	Reads	Percentage(%)		CDR3 AA	Reads	Percentage(%)		CDR3 AA	Reads	Percentage(%)		CDR3 AA	Reads	Percentage(%)		CDR3 AA	Reads	Percentage(%)		CDR3 AA	Reads	Percentage(%)		CDR3 AA	Reads	Percentage(%)		CDR3 AA	Reads	Percentage(%)
CARKSSQNTLYF	82139	1.06995		CASRWGGEAEQF	465813	5.13652		CSADPDYEQYF	430564	5.61508		CSAGHFNERLF	967010	18.391		CSADSYNSPLYF	283838	5.25318		CAWSLETGAYEQYF	158533	2.74591		CSAGGGADEQYF	59360	0.986818		CSAGTVYAEQF	62242	1.16883
CASSVQNTEVF	68507	0.892381		CSSRDGQNYAEQF	345388	3.80859		CASRTGFSYEQYF	27601	0.359951		CASSFPGQNYAEQF	130244	2.47704		CAWRDWGASAETLYF	71456	1.32248		CASSDGYEQYF	110494	1.91384		CSAEIGGDTEVF	50107	0.832993		CAWDPRGNYAEQF	25114	0.471609
CASSDPRERDTEVF	64685	0.842595		CASSQEGGQSNSDYTF	277128	3.05589		CASSDRDRANERLF	20280	0.264476		CASSPGQGYEQYF	54288	1.03247		CSGQGNQDTQYF	15744	0.291385		CSAGEQYF	100510	1.74091		CAWSLGDWGYEQYF	24751	0.411468		CASSGGQNTLYF	24492	0.459929
CASSDWGSAETLYF	63347	0.825166		CAWRGGLGYEQYF	259836	2.86521		CRGTANTEVF	20266	0.264293		CASSLRDWGSYEQYF	44376	0.843962		CASSDAKNSYEQYF	14334	0.265289		CSAAGNQDTQYF	73635	1.27542		CASSETGEDTGQLYF	23763	0.395043		CASSQDWQYEQYF	24198	0.454408
CASSDWGGAETLYF	61934	0.80676		CACRTANTEVF	255073	2.81269		CASSGGGRTEVF	20066	0.261685		CASSPTRQGSSYEQYF	32364	0.615513		CASSDLGGNQDTQYF	13958	0.25833		CSAEQYAEQF	59094	1.02355		CSAPGQVF	21977	0.365352		CSADPVYNSPLYF	21895	0.411161
CASSVVQGTNERLF	57848	0.753536		CASSRGTGGKDTQYF	215493	2.37624		CSADQGTGAYEQYF	18794	0.245097		CASGDLGREQYF	25519	0.485331		CASSDAGTTYAEQF	12419	0.229847		CASSQETPSAETLYF	29379	0.508867		CSAETGGEDTQYF	21058	0.350074		CASSRGQGYEQYF	21547	0.404626
CASSDAGDNTGQLYF	56948	0.741812		CASSLGQGADTQYF	208334	2.2973		CSAPGGGYAEQF	17474	0.227882		CASSLPSSYEQYF	19988	0.38014		CASSEGGANERLF	11187	0.207045		CASSPDSLSYEQYF	29065	0.503428		CSAGF	14246	0.23683		CSGTGYNSPLYF	19594	0.367951
CSAGQGYTGQLYF	54368	0.708205		CSADWGSEQYF	197935	2.18263		CSADQNTLYF	17202	0.224335		CASSLGNYEQYF	19579	0.372362		CASSGGYEQYF	11135	0.206083		CSDRDNANTGQLYF	25529	0.442182		CAAGTEVLF	13266	0.220538		CASSDWRGGDAEQF	16572	0.311201
CASSDQGNYAEQF	54027	0.703763		CASSQDVGSSAETLYF	190856	2.10457		CSGQGAEQF	16279	0.212298		CASSDAGSSYEQYF	18004	0.342408		CSAQGNQDTQYF	10918	0.202067		CASSLDRGQGSRDQDTQYF	23652	0.409671		CSAGYEQYF	12105	0.201237		CASSTGTGIAEQF	15314	0.287578
CASNWGSAETLYF	53453	0.696286		CASSLGTASAETLYF	171705	1.89339		CSAVQFSNERLF	15973	0.208307		CASSPGLDYEQYF	17707	0.336759		CASSETGGRSAETLYF	10279	0.19024		CASSQDGSRDWVAEQF	22751	0.394065		CSADEGEAPLF	11923	0.198211		CASGITGRSAETLYF	15273	0.286808
CASSDPGGNQAPLF	52019	0.677606		CASSQDAGARAEQF	161049	1.77589		CASGDRNTEVF	15492	0.202035		CASSLEGLIYEQYF	17639	0.335466		CASSDGGHLSNERLF	10072	0.186409		CASSLDISYEQYF	22326	0.386704		CSSTGGRNYAEQF	11055	0.183782		CASSLGDTQYF	14693	0.275916
CASGDSYEQYF	51225	0.667264		CASSPGQGDSYNSPLYF	154195	1.70031		CASGDATGGYEQYF	14658	0.191158		CASSFWGTNTGQLYF	17382	0.330578		CASSEGQGDSDYTF	9578	0.177266		CASSPTGDNQAPLF	21619	0.374458		CSADRAGGYEQYF	10322	0.171596		CASGDAGRGSYNSPLYF	13128	0.246527
CAWSLPGEEDTQYF	51218	0.667172		CASSQDPGLGGAETLYF	151947	1.67552		CASSDGGNYAEQF	14584	0.190193		CASSPGGSYEQYF	17377	0.330483		CASSVPTSAETLYF	9341	0.17288		CASSDRGRGGERLF	21509	0.372553		CSAEGYEQYF	9179	0.152594		CASSPGTANSDYTF	12822	0.240781
CASSQDLTDNTEVF	48070	0.626166		CASSPRLGGLEQYF	147372	1.62507		CASRAGTGNERLF	14283	0.186268		CASSRTGGYEQYF	16393	0.311769		CASSAGKNYAEQF	9291	0.171955		CSARQGNTEVF	21382	0.370353		CSADRGGQNTLYF	8543	0.142021		CAWSLLGEQYF	11399	0.214059
CSAQGARDTEVF	47355	0.616852		CSALGGRAETLYF	147085	1.62191		CASSDLPDSSNERLF	13715	0.17886		CASSLSGGYEQYF	16283	0.309677		CASSGQANSDYTF	9266	0.171492		CASSQDAGGAHAEQF	15604	0.270273		CSADEGLYEQYF	8175	0.135904		CSAVRDEYEQYF	10545	0.198022
CASSRRTDTEVF	46535	0.606171		CASSQDREGDTQYF	145587	1.60539		CASSDVGWDTEVF	13526	0.176396		CASSWGGGEQYF	14884	0.28307		CASGDPPTGSSAETLYF	8339	0.154335		CSAGGRQNTLYF	15376	0.266324		CASSRQGDNSPLYF	8058	0.133959		CSSRDGQGQNTLYF	10312	0.193646
CSGGQGRNTEVF	42707	0.556307		CASSQAGTGQDTQYF	144258	1.59073		CASSGQGAQDSPLYF	13389	0.174609		CASSLDWGESEQYF	14226	0.270556		CASGDVGGKRENTLYF	8199	0.151744		CASSGTEYNSPLYF	15251	0.264159		CASSQEQGSYEQYF	7970	0.132496		CASSKRGDQNTLYF	10271	0.192876
CASSSDSQDTQYF	42685	0.55602		CSADAGAEQYF	133821	1.47564		CSAVTTNERLF	13133	0.17127		CASSQRDISGNTLYF	13908	0.264508		CASGGLGSYEQYF	7943	0.147006		CASSQGAGTGQLYF	14343	0.248432		CASGDQGQGNTEVF	7293	0.121241		CASSGLGGSYEQYF	10194	0.191431
CATGTTNTEVF	41895	0.54573		CSVLGRGAEQF	130108	1.4347		CASSDRDTGQLYF	13074	0.170501		CASVGLGSQNTLYF	13856	0.263519		CASGGLGSNYAEQF	7620	0.141028		CASSRGGTSAETLYF	14339	0.248363		CASSPWGYEQYF	6828	0.113511		CASSPRLGPSSYEQYF	9397	0.176464
CRALGVSAETLYF	39821	0.518714		CSGNNQAQHF	130045	1.43401		CSAGGYEQYF	13072	0.170475		CSPRQDSYEQYF	12533	0.238358		CASGDWGQDTQYF	7591	0.140492		CASSRLGGYEQYF	13929	0.241261		CASGVTGGDNQAPLF	6455	0.10731		CASSQDSSYEQYF	8333	0.156483
CSSRMGGGQNTLYF	38775	0.505088		CSADSGVYEQYF	130016	1.43369		CSGGGGQNTEVF	12846	0.167527		CSAEYAEQF	11696	0.22244		CSEGHNYAEQF	7203	0.133311		CASSPRQGLYAEQF	13718	0.237606		CASSQEGVQDTQYF	6377	0.106013		CSADTSNTGQLYF	8154	0.153122
CASSQQGTGQLYF	37918	0.493925		CSAGTYSYEQYF	127667	1.40778		CSAWGGAETLYF	12826	0.167267		CASSLYREANTEVF	11280	0.214528		CASSDRDWGDTQYF	7171	0.132718		CSAGTQYF	12889	0.223247		CASGAGNTEVF	6121	0.101757		CASSPGTYNSPLYF	7462	0.140127
CASSPRDWGYEQYF	37386	0.486995		CSADSQNTLYF	127094	1.40147		CSADRDEQYF	12788	0.166771		CASSRDSSYEQYF	11274	0.214414		CSAGDQDTQYF	7136	0.132071		CASSDGTGSAETLYF	11984	0.207572		CASSDGGDTQYF	6051	0.100594		CASSTPGTGGF	7455	0.139996
CAWSLTGRNEQYF	37082	0.483035		CSAELGGQNTLYF	126905	1.39938		CSADWGGYAEQF	12452	0.162389		CSAALYEQYF	11165	0.212341		CASSDYGSYNSPLYF	6989	0.12935		CSADPASAETLYF	11176	0.193577		CSAGGGGVEQYF	5506	0.0915333		CSSDYAEQF	7338	0.137798
CAWSRQGVDTQYF	36753	0.478749		CSALQGEEQYF	126509	1.39501		CSGQGASAETLYF	11993	0.156403		CASTRDGDTGQLYF	11000	0.209203		CASSGTGGNYAEQF	6949	0.12861		CSADFQDQAQHF	11148	0.193092		CSLTGYTEVF	5343	0.0888236		CASVKGLGDDTQYF	7011	0.131658
CASSNRGRNSDYTF	36453	0.474842		CSADRDRGNSPLYF	125950	1.38885		CSADGQNTGQLYF	11983	0.156273		CASSPDWGDAEQF	10747	0.204391		CASSEDSYNSPLYF	6870	0.127148		CSAEGDRGTQYF	10044	0.17397		CSDRDWIMGEQYF	5257	0.0873939		CASGEGHPNSDYTF	6780	0.12732
CASSTLYEQYF	36439	0.474659		CSAAENTLYF	125553	1.38447		CSALSSYEQYF	11911	0.155334		CASGTGANSDYTF	10588	0.201367		CASSDWGNYAEQF	6813	0.126093		CASSGTDAEQF	10036	0.173831		CASSQPGRDTGQLYF	4952	0.0823235		CASRWGEQYF	6661	0.125085
CSAGQDTQYF	36254	0.472249		CSVTENTLYF	125449	1.38333		CASGDWGGAGDTQYF	11820	0.154147		CSAWGVDTQYF	9151	0.174038		CASSEGLGVQNTLYF	6738	0.124705		CASSQDLPDQDTQYF	10003	0.17326		CDRGDTEVF	4778	0.0794309		CASSLGTGGQDTQYF	6605	0.124034
CAWSLGGGGAETLYF	35435	0.461581		CSAQGSSQNTLYF	124145	1.36895		CSATGDQDTQYF	11793	0.153795		CASSLEGNQDTQYF	9085	0.172782		CASSDWGESQNTLYF	6702	0.124038		CASSNSAETLYF	9942	0.172203		CSDREEGQNTLYF	4744	0.0788656		CSETGGYAEQF	6353	0.119301
CASSAPGLGAETLYF	35330	0.460213		CSADNWGDYEQYF	122912	1.35535		CASSPGDTLYF	11790	0.153756		CASSLGDSSYEQYF	9008	0.171318		CSAGDTEVF	6657	0.123205		CASNTGGYNSPLYF	9296	0.161014		CSAAGQGNTEVF	4478	0.0744436		CASGDSAETLYF	6234	0.117067
CATSGLGVYEQYF	34818	0.453544		CSGRDREDTGQLYF	120956	1.33378		CSAVQGGSDYTF	11558	0.15073		CASSPRTGQGEQYF	8556	0.162722		CASSDGQVNYAEQF	6655	0.123168		CSAGNQNTLYF	9100	0.157619		CSAERGYAEQF	4447	0.0739282		CASGDGGQGYEQYF	6118	0.114888
CSADRGDTEVF	34691	0.45189		CSAAGTTNTEVF	119144	1.3138		CSADEAEQYF	11466	0.149531		CASQRQSNERLF	7924	0.150702		CASSGLGGRRYAEQF	6532	0.120892		CAWSPGLGDAETLYF	8428	0.14598		CSADGTGGNTEVF	4354	0.0723822		CSNRENSYNSPLYF	6059	0.11378
CASSDAVAEQF	34659	0.451473		CSAAGANTEVF	117720	1.2981		CASEQGYEQYF	11441	0.149205		CASSAGLYEQYF	7805	0.148439		CASSAWGGGQDTQYF	6524	0.120744		CSADLGGLEQYF	8406	0.145598		CSAGGQDTQYF	4326	0.0719167		CSADWGSYAEQF	5935	0.111452
CASGAPGQFSNERLF	34376	0.447786		CSAEQGAYAEQF	117308	1.29355		CSGTGDTGQLYF	11381	0.148422		CSAGQGAEQF	7333	0.139462		CASSDALGSSAETLYF	6498	0.120263		CSAGGSAETLYF	7797	0.13505		CSAQYEQYF	4273	0.0710356		CASGGGNYAEQF	5825	0.109386
CSADRGNTEVF	33497	0.436336		CSAPYAEQF	116742	1.28731		CSADWGAETLYF	11188	0.145905		CSASYEQYF	7161	0.136191		CASSELGYQDTQYF	6450	0.119374		CASGPLGGKNTLYF	7778	0.134721		CSAPGEVF	4266	0.0709192		CASGEGRNTLYF	5823	0.109349
CASSALDRAQDTQYF	33468	0.435959		CSAVGGRSTGQLYF	116367	1.28318		CSADPGGGNTLYF	10756	0.140271		CASSLGTTYAEQF	6657	0.126606		CASGDKTEVF	6448	0.119337		CASSDAIGQNTLYF	7658	0.132643		CSAGGGAETLYF	4262	0.0708527		CSAVYEQYF	5571	0.104616
CAWSPSAETLYF	33092	0.431061		CSLTGEDAEQF	114389	1.26137		CSARDNTEVF	10560	0.137715		CSADSYEQYF	6603	0.125579		CASTGTGGPYAEQF	6435	0.119097		CASSDTIANTEVF	7545	0.130685		CSARDRAHERLF	4250	0.0706532		CSARGNSDYTF	5556	0.104335
CASSRDWGYEQYF	32806	0.427335		CSARSQDTQYF	112925	1.24522		CASSQDWTGGSQNTLYF	10210	0.133151		CASSHSLGFSYEQYF	6432	0.122327		CASSDRQRGQDTQYF	6405	0.118542		CSADHNTGQLYF	7543	0.130651		CSAGTGGYEQYF	4205	0.0699051		CASGDLGQSSYEQYF	5504	0.103358
CSADNTEVF	32680	0.425694		CSASGTANTEVF	112566	1.24126		CASGGLGAYAEQF	9875	0.128782		CASSLGAEQF	6426	0.122212		CASSDRGGQDTQYF	6337	0.117283		CASSPSINQDTQYF	7531	0.130443		CSAGTGGAREQYF	4163	0.0692069		CASSQNWGIQDTQYF	5126	0.0962598
CSAVTGGNTEVF	32611	0.424795		CSAARNSYNSPLYF	111390	1.2283		CASGDRAGSSDYTF	9845	0.128391		CASSLGYEQYF	6320	0.120196		CASSDWGRDAEQF	6337	0.117283		CASSQGGGTGQLYF	7003	0.121297		CSAEDRGRVAEQF	4152	0.069024		CASSLGQYEQYF	5060	0.0950204
CAWSLESGGDTQYF	32603	0.424691		CSAATGAETLYF	109875	1.21159		CASGDAGEVNERLF	9816	0.128013		CSAGPQDTQYF	6004	0.114187		CASSDAQEDTQYF	6250	0.115673		CASSPGTGGYERLF	6953	0.120431		CSAGQNNSPLYF	4093	0.0680432		CASSLLGGNYAEQF	4911	0.0922224
CSAGVDTEVF	32462	0.422854		CSAERRGGEVF	109459	1.207		CSAVSSAETLYF	9662	0.126004		CASSFGWGDYEQYF	5976	0.113654		CSAPGQYSYEQYF	6245	0.11558		CASSRGETLYF	6937	0.120154		CASSQVGTISNERLF	4003	0.066547		CSADEDTQYF	4860	0.0912647
CSADQGATEVF	32202	0.419468		CSDSAETLYF	108965	1.20156		CSADAHQYF	9659	0.125965		CASSPPGPYEQYF	5709	0.108576		CSAPGQYNQAQHF	6237	0.115432		CASSFRDRGDERLF	6712	0.116257		CSADLGASAETLYF	3844	0.0639038		CASGAPGGQNTLYF	4836	0.090814
CAWSPGLGYEQYF	31635	0.412082		CSGQDTQYF	107673	1.18731		CASADKISNERLF	9492	0.123787		CASSQDLGGYYAEQF	5703	0.108462		CSAVGANTEVF	6206	0.114859		CSAVPGQSSAETLYF	6610	0.11449		CSAGRQGAVF	3837	0.0637874		CASGDRNTGQLYF	4829	0.0906826
CASSDLGDYAEQF	31590	0.411496		CSATGQLYF	105134	1.15931		CASSPGTHNYAEQF	9364	0.122118		CASSLRGNYAEQF	5650	0.107454		CASGGGLEDTQYF	6177	0.114322		CASSGGGSAETLYF	6488	0.112377		CSADRWGGYEQYF	3834	0.0637375		CASSRDWGIAETLYF	4824	0.0905887
CSARHANTEVF	31353	0.408408		CSAEWGDTQYF	102711	1.13259		CAWSLRDRADERLF	9244	0.120553		CASSQARGYAEQF	5532	0.10521		CASSAGQNTLYF	6170	0.114192		CSTGQGANSPLYF	6474	0.112135		CSAGGRVDTEVF	3749	0.0623245		CASGPENSPLYF	4782	0.0898
CAWSLQYEQYF	31063	0.404631		CSAEDTQYF	100076	1.10354		CASSDFWGASSAETLYF	9193	0.119888		CASSQENNYEQYF	5456	0.103765		CASSDGGEGAETLYF	6169	0.114174		CASSPGVYEQYF	6474	0.112135		CSALLGFNQDTQYF	3665	0.060928		CASGDADKTNERLF	4771	0.0895934
CASSDAWGTQYF	30868	0.402091		CASSQEGTAYEQYF	98936	1.09097		CASGDDWGPYEQYF	9136	0.119145		CASSQDIWSSYEQYF	5412	0.102928		CASRGQGAETLYF	6146	0.113748		CSAAPAGGAEQYF	6272	0.108636		CASSEPDWVSSYEQYF	3651	0.0606953		CASGGTGANTGQLYF	4754	0.0892741
CASSGDSQNTLYF	30836	0.401674		CSADQGRSYNSPLYF	96461	1.06368		CASSLGQYEQYF	9103	0.118714		CASSLGQGF	5405	0.102795		CASSHGTGGTEQF	6109	0.113063		CASGKDRATEVF	6229	0.107891		CAWSLNYNSPLYF	3528	0.0586505		CASGDGATEVF	4694	0.0881474
CSAGQNTEVF	30801	0.401218		CSADRDQDTQYF	94984	1.04739		CSADQGGKDTQYF	8943	0.116628		CSADSGNTLYF	5330	0.101368		CASSWGAGAEQF	6094	0.112786		CASRDRGDSDYTF	5967	0.103353		CSGDWGDGDTQYF	3495	0.0581019		CASSQGRTNTGQLYF	4686	0.0879972
CASSRTGGWAEQF	30717	0.400124		CSAGPEVF	94625	1.04343		CSAKTGGAGEQYF	8851	0.115428		CSADSQAQHF	5318	0.10114		CASSWTGESAETLYF	6053	0.112027		CSAEAGGALDTQYF	5883	0.101898		CASSLRGSYEQYF	3469	0.0576697		CASGDAGGALEQYF	4621	0.0867766
CSAKGRRNTEVF	30173	0.393037		CSLGNYAEQF	92032	1.01484		CAWSRDLSNERLF	8834	0.115206		CASSLEGGNTEVF	5084	0.0966897		CASSERGQDTQYF	6049	0.111953		CASSDHDRANSDYTF	5849	0.101309		CASSQGQGPYEQYF	3401	0.0565392		CASGGGQSSYEQYF	4460	0.0837532
CAWSLSWGGSEQYF	30159	0.392855		CDTHSAETLYF	88977	0.981149		CSALSWQDTQYF	8751	0.114124		CSSRSGTGDEEQYF	5057	0.0961762		CASTLTQEGYAEQF	6047	0.111916		CASSEAANTEVF	5685	0.0984686		CASSEGQGDSDYTF	3399	0.056506		CSAGQSSYEQYF	4433	0.0832462
CASSATGGSNQDTQYF	30074	0.391748		CASSLSGGDTLYF	83671	0.92264		CASSAGGDERLF	8698	0.113433		CASSPTTNTGQLYF	4801	0.0913075		CASRQGAYAEQF	6042	0.111823		CASSQDGTTYEQYF	5563	0.0963555		CSDSYAEQF	3385	0.0562732		CASGEGASQNTLYF	4422	0.0830396
CASSGGQYEQYF	29654	0.386277		CSAGLFYTGQLYF	82399	0.908614		CASSQDARESQNTLYF	8660	0.112937		CASSPGGDAEQF	4778	0.0908701		CASGDRTGNQDTQYF	6009	0.111213		CSSRGLGASQNTLYF	5416	0.0938093		CASSDDNNQDTQYF	3341	0.0555417		CASSGYTEVF	4416	0.0829269
CASGRLFSAETLYF	28735	0.374306		CASSHGGRGSEQF	81647	0.900321		CASSDDWGFYEQYF	8543	0.111411		CASSLGGYNYAEQF	4658	0.0885879		CASSEGRGRQDTQYF	5979	0.110657		CSAVWGQDTQYF	5390	0.093359		CASSEGQLSAETLYF	3169	0.0526824		CASSPGQANSDYTF	4388	0.0824011
CASGELGSAETLYF	28687	0.373681		CASSQDQGTYEQYF	78829	0.869247		CASSRDNQNTLYF	8517	0.111072		CASGDTGYSQDTQYF	4629	0.0880363		CASSQDGGNYAEQF	5946	0.110047		CASGGQGSNERLF	5370	0.0930126		CASSDAGQSYEQYF	3096	0.0514688		CASGERQGGYEQYF	4178	0.0784576
CASGDNNQDTQYF	28336	0.369108		CSALLTGQLYF	76982	0.84888		CASGDGGGYEQYF	8509	0.110968		CASSWDRGQTEVF	4601	0.0875038		CASSRDWGVETLYF	5889	0.108992		CASSDSAETLYF	5338	0.0924583		CASSPGTGGYEQYF	3066	0.0509701		CEGDNYAEQF	4144	0.0778191
CRDRGGEVF	28189	0.367194		CSASSGNTLYF	65491	0.722169		CAWSHPYEQYF	8424	0.109859		CASSDLGGSYEQYF	4585	0.0871995		CASSDALLGGSAETLYF	5881	0.108844		CASSQVEGNERLF	5307	0.0919214		CSGDWGGSYEQYF	3060	0.0508703		CASGPGTGGYEQYF	4140	0.077744
CASSDWDKQDTQYF	27904	0.363481		CASSQDPTGVQDTQYF	63818	0.703721		CSADYWGGNQDTQYF	8392	0.109442		CASSPGQNTEVF	4584	0.0871805		CASSGGAGEQYF	5813	0.107585		CSADGQNTGQLYF	5115	0.0885958		CSAQGQGGYEQYF	3045	0.050621		CASSEQGASSDYTF	4124	0.0774435
CAWSLGGLGTGQLYF	27898	0.363403		CASSPGQNSDYTF	53294	0.587673		CASGGGDQDTQYF	8197	0.106899		CASSQDRHSYEQYF	4583	0.0871615		CASSEGHSQNTLYF	5807	0.107474		CASGGLGAPGQLYF	5112	0.0885438		CSKTGVNQAPLF	3026	0.0503051		CASSQGYEQYF	4105	0.0770867
CAWVTQYF	27791	0.362009		CSAVEGEGQYF	30633	0.33779		CSEGQNTEVF	8165	0.106482		CASSTGTANYAEQF	4580	0.0871044		CASKGQEVF	5768	0.106752		CSAVGVSSYEQYF	5077	0.0879376		CSAGTGGSQNTLYF	2994	0.0497731		CSSRGAYEQYF	4081	0.0766361
CASSVGQKYEQYF	27726	0.361163		CSVTGGRERLF	24794	0.273403		CASSGQGSYEQYF	8117	0.105856		CASSLDRAGNTLYF	4551	0.0865529		CASRDRNTGQLYF	5740	0.106234		CASGARGDERLF	5071	0.0878337		CSAAQSGNTLYF	2975	0.0494573		CASSLDEDWGDTQYF	4068	0.0763919
CASSQDTNTEVF	27573	0.35917		CASSSDWSNQDTQYF	20308	0.223936		CSAWGGAF	8088	0.105477		CASSESPGEGAETLYF	4503	0.08564		CASSDGTGVYAEQF	5721	0.105882		CASGDGDEQYF	5057	0.0875912		CASSPRDWGYNYAEQF	2948	0.0490084		CSAEAGSEVF	4045	0.07596
CSARVNTEVF	27286	0.355431		CASSLEGLSAETLYF	18613	0.205245		CASSDAGAGGYEQYF	8041	0.104864		CSSKDWGDSYEQYF	4471	0.0850314		CSAVLGAPLF	5710	0.105679		CSSRTGGYEQYF	4839	0.0838152		CASSQRDRGSTEVF	2916	0.0484764		CSAEDTQYF	4020	0.0754905
CASSDRGASSYEQYF	27149	0.353646		CASSLIDWGGALGSQNTLYF	17962	0.198067		CASSVYNTEVF	8022	0.104617		CASSPTGGTQYF	4436	0.0843658		CASSDRLPYNQDTQYF	5697	0.105438		CSAAPGTENTLYF	4775	0.0827067		CASSLRDRSNERLF	2910	0.0483767		CASGDTNYAEQF	4014	0.0753779
CAWSLVRAPSGNTLYF	27125	0.353334		CSARLGGYEQYF	16609	0.183147		CSATGDNQAPLF	7973	0.103978		CASSLWDNYAEQF	4409	0.0838523		CASSDGGGRAETLYF	5697	0.105438		CASSEDRGAETLYF	4760	0.0824469		CSGRDWGYAEQF	2903	0.0482603		CSPGHFSNERLF	4001	0.0751338
CASSGTGADTQYF	27122	0.353295		CSAEWGGTQYF	16598	0.183026		CASGDDRNSDYTF	7914	0.103208		CASSLGGGEQYF	4402	0.0837191		CASSGGDTQYF	5679	0.105105		CASSPRHSKARNTLYF	4737	0.0820485		CSAGQDEQYF	2856	0.047479		CASGDRLSSYEQYF	3990	0.0749272
CAWSTAGGTGQLYF	26836	0.349569		CASSLVQGEDTQYF	15543	0.171393		CASSQGGTEVF	7860	0.102504		CASSLGGRVTGQLYF	4401	0.0837001		CASSDKALDTQYF	5663	0.104809		CSAPGQNSYEQYF	4729	0.08191		CASSWQGREQYF	2837	0.0471631		CASGATSSQNTLYF	3979	0.0747206
CASSAGTGDERLF	26630	0.346886		CASSLLGSQNTLYF	13710	0.15118		CASSDPGRGAETLYF	7842	0.102269		CASSLGVSNERLF	4360	0.0829204		CASSDDRKDTQYF	5659	0.104735		CASGDLGWNTEVF	4646	0.0804723		CSAEGF	2821	0.0468971		CASSQETWGGAGTGQLYF	3939	0.0739695
CSADEGQQDTQYF	26620	0.346756		CASSLALNSAETLYF	13487	0.148721		CSAGGAHEQYF	7824	0.102034		CASSGPGQDYEQYF	4347	0.0826731		CASSVQGTGGSQNTLYF	5653	0.104624		CSAGQYEQYF	4638	0.0803338		CRDRGAETLYF	2805	0.0466311		CASGDATGAFYEQYF	3867	0.0726174
CSADRQNTQYF	26612	0.346651		CASSFGDTQYF	12850	0.141697		CASSDWASSAETLYF	7823	0.102021		CASSSTANSDYTF	4289	0.0815701		CASSRGGYAEQF	5651	0.104587		CASSPGTGATGQLYF	4637	0.0803164		CSTSYNNQAPLF	2756	0.0458165		CARQGETLYF	3841	0.0721292
CSADRDSAETLYF	26468	0.344776		CASSPGTANTEVF	12584	0.138764		CASSPLPGTGGYEQYF	7783	0.1015		CASSLNTGQLYF	4287	0.081532		CASSGGGEYEQYF	5648	0.104531		CASSHWGGNYAEQF	4423	0.0766098		CASSDSGSQNTLYF	2715	0.0451349		CASGDPGTGGHEQYF	3804	0.0714343
CASGDAGGLEQYF	26367	0.34346		CASSLDGVGNSDYTF	12428	0.137044		CSAWGGLNEQYF	7760	0.1012		CASSEGHYEQYF	4285	0.081494		CASSDKYEQYF	5623	0.104069		CSGRGAETLYF	4290	0.0743061		CSADTYEQYF	2711	0.0450684		CASGDDRGHERLF	3774	0.070871
CSDRSSYNSPLYF	26064	0.339513		CASSLFGGANSDYTF	12009	0.132423		CASSDGLGGSAETLYF	7755	0.101135		CASSLWGDTQYF	4284	0.081475		CASSSGTGANSDYTF	5619	0.103995		CSSRDLRDWGDAEQF	4281	0.0741502		CASSDAGGRSAETLYF	2656	0.0441541		CSADRQNTEVF	3763	0.0706644
CSADSHYEQYF	26019	0.338927		CSADRRGGNTLYF	11817	0.130306		CASSDRDYEQYF	7754	0.101122		CASSDGGLSYEQYF	4189	0.0796682		CSADSQNTLYF	5583	0.103328		CASSHSGTGRNTGQLYF	4274	0.074029		CAWPGTEVLF	2607	0.0433395		CASGVEQYF	3732	0.0700823
CSAQEDTEVF	26006	0.338758		CASSLTGYNSPLYF	11348	0.125134		CASRIGQSQNTLYF	7742	0.100965		CASGDADEQYF	4188	0.0796492		CASSDAGRAEQF	5567	0.103032		CSAGGLNERLF	4236	0.0733708		CASSPGTGGSEQYF	2529	0.0420428		CSADWGQNTLYF	3712	0.0697067
CSAEGQYEQYF	25908	0.337481		CASSPWTGGGNERLF	9448	0.104183		CASSRLGEQDTQYF	7727	0.100769		CSADYWGSSSYEQYF	4172	0.0793449		CASRNRVQNTLYF	5560	0.102903		CASSPGWGHQNTLYF	4224	0.073163		CAWSLTGGNEQYF	2528	0.0420262		CASGDAGGSAETLYF	3710	0.0696691
CSAGDNNYAEQF	25798	0.336048		CRTANTEVF	9261	0.102121		CASSQEAGSAETLYF	7724	0.10073		CASSPNSGNTLYF	4158	0.0790786		CASSDEGADNSAETLYF	5533	0.102403		CASSRSSYEQYF	4221	0.073111		CASSGTGDYEQYF	2528	0.0420262		CASGDAGTGSAETLYF	3700	0.0694813
CSADGGSAETLYF	25750	0.335423		CASSSGGNTLYF	9016	0.0994194		CASKANTEVF	7663	0.0999348		CASSPTGYEQYF	4069	0.077386		CAWSLRQGYEQYF	5516	0.102088		CASSGGSNQDTQYF	4217	0.0730417		CSADWGGAETLYF	2510	0.041727		CASGTEVF	3693	0.0693499
CSRLGGTSAETLYF	25395	0.330799		CASRWGGETEQF	5841	0.0644087		CASSPDWGDQDTQYF	7653	0.0998044		CASSETGGGSDYTF	4030	0.0766443		CASSPTGQANTGQLYF	5514	0.102051		CASSDFGANQDTQYF	4164	0.0721237		CSADRAGTEVF	2492	0.0414277		CASGDNNERLF	3687	0.0692372
CSRDKSSYEQYF	25276	0.329249		CANMSQGRTLYCTCSGQDTQYF	5797	0.0639235		CSAPGQGADEQYF	7614	0.0992958		CASSDARYEQYF	4011	0.0762829		CASSDRPYAEQF	5500	0.101792		CASSDAEGTSAETLYF	4145	0.0717946		CSADGGNYAEQF	2483	0.0412781		CASGDAGQFSNERLF	3676	0.0690307
CSALGSSAETLYF	25207	0.32835		CASRLPGGREQYF	5302	0.0584651		CASSEPGTSAETLYF	7606	0.0991915		CASSDAGLGRYEQYF	4007	0.0762069		CASSEGTGEYNSPLYF	5476	0.101348		CASSPPGLGGGQNTLYF	4086	0.0707727		CSAGSSAETLYF	2468	0.0410287		CASEDNQDTQYF	3667	0.0688617
CSADMGRDERLF	24904	0.324403		CANMSQGRTLYCTCSAEDTQYF	4771	0.0526098		CASSYRDRGRDTQYF	7590	0.0989828		CSAPTGGPNERLF	3991	0.0759026		CASSETLNQDTQYF	5436	0.100608		CASSEEGANTGQLYF	4062	0.070357		CSAQSSYEQYF	2466	0.0409955		CASGDAGGRDAETLYF	3615	0.0678852
CSAGQPSAETLYF	24625	0.320769		CASSPSREANTGQLYF	4120	0.0454312		CASTRTGGSSAETLYF	7556	0.0985394		CASSLAGLGDRAQYF	3936	0.0748565		CASSVGDQDTQYF	5394	0.0998303		CASSQETDYSYEQYF	4033	0.0698547		CSSRDPRGRNTEVF	2447	0.0406796		CASTGGLEQYF	3587	0.0673594
CSSSRTGPNTGQLYF	24598	0.320417		CASIGGDAETLYF	3996	0.0440639		CASSGLGQDTQYF	7550	0.0984612		CASGASGTISNERLF	3909	0.0743431		CASSDTGQNTLYF	5391	0.0997748		CASSDAGTGGYEQYF	4015	0.0695429		CASSLGTGGSSYEQYF	2407	0.0400147		CASGATGGGNQAPLF	3585	0.0673218
CASGETGGYAEQF	24481	0.318893		CVSSQDVGSSAETLYF	3991	0.0440087		CASSDPQGLSYEQYF	7544	0.0983829		CSSRDLGGRTSAETLYF	3902	0.0742099		CSSREGYEQYF	5365	0.0992936		CSADMEVF	4011	0.0694736		CSAGAGGAETLYF	2392	0.0397653		CASSQGQYEQYF	3573	0.0670964
CSNRGAETLYF	24461	0.318632		CASSLAGGSAETLYF	3904	0.0430494		CASSAGKGNTEVF	7541	0.0983438		CASSLETGTNERLF	3873	0.0736584		CASSWGQDTQYF	5357	0.0991455		CASRGLGGGDTQYF	4001	0.0693004		CSAENRGGNTEVF	2368	0.0393663		CASGHWGNAETLYF	3566	0.066965
CASSDAGGALEQYF	24312	0.316691		CASSPSGTNNQAQHF	3738	0.0412189		CASSDEGREDTEVF	7516	0.0980178		CASSDRETTGQLYF	3857	0.0733541		CASSEQGANTEVF	5307	0.0982201		CASSGQSYEQYF	3975	0.0688501		CASGDWGYEQYF	2355	0.0391502		CASGQGAGEQYF	3560	0.0668523
CSAGYEQYF	24224	0.315545		CANMSQGRTLYCTCSAEWGDTQYF	3598	0.0396751		CASKGQGAPNERLF	7500	0.0978091		CASSPGLGGPEQYF	3824	0.0727265		CASSDHRGREQYF	5301	0.0981091		CASSQGQGAETLYF	3972	0.0687981		CASRTTEVF	2344	0.0389673		CASSHQAEQF	3501	0.0657444
CSASSGNTLYF	24146	0.314529		CASPGGTGSHNSPLYF	3502	0.0386165		CSAVRGQNTEVF	7494	0.0977309		CASRQGSYEQYF	3796	0.072194		CASSKGTGGAETLYF	5210	0.0964249		CASSERDWGYNYAEQF	3963	0.0686422		CSSREQGSAETLYF	2323	0.0386182		CSGQGRQNTLYF	3499	0.0657068
CASTLGGLTGQLYF	24082	0.313695		CAAARGLDTQYF	3486	0.0384401		CASSAWGGQDTQYF	7488	0.0976526		CASSLGLGGVQNTLYF	3779	0.0718707		CASSERGAYNSPLYF	5177	0.0958141		CASSPGTGGDTQYF	3944	0.0683131		CSADWGGQDTQYF	2311	0.0384187		CASGGTGQAPLF	3493	0.0655942
CSADRNERLF	24025	0.312953		CACRAANTEVF	3415	0.0376572		CSVTGGRSYEQYF	7477	0.0975092		CASSLDGTNERLF	3777	0.0718326		CASSSGTNTEVF	5164	0.0955735		CASSGGVEQYF	3935	0.0681573		CSGQGGNTEVF	2298	0.0382026		CSADWGDEQYF	3490	0.0655378
CASGDKFSNERLF	23994	0.312549		CANMSQGRTLYCTCSARSQDTQYF	3176	0.0350217		CASSQDSEVF	7477	0.0975092		CAWSLETGYEQYF	3768	0.0716615		CASRKGGRGQDTQYF	5158	0.0954625		CASGQGWYAEQF	3934	0.0681399		CSAGGYEQYF	2287	0.0380197		CSAPGTANSDYTF	3485	0.0654439
CSADHRTGEEQYF	23989	0.312484		CANMSQGRTLYCTCSADQGRSYNSPLYF	2867	0.0316144		CAARGSQNTLYF	7441	0.0970397		CASSSNSYEQYF	3752	0.0713572		CASPGTDYAEQF	5154	0.0953885		CSAYWGGLQGTQYF	3929	0.0680533		CASSPDWGETLYF	2265	0.037654		CASSQSAGAGTGQLYF	3482	0.0653876
CSAAGQYNSPLYF	23971	0.312249		CANMSQGRTLYCTCSADRDQDTQYF	2864	0.0315813		CASSQDDWGVYEQYF	7433	0.0969354		CASSEPGGSYEQYF	3752	0.0713572		CASKDWGGHTGQLYF	5141	0.0951479		CASSQDNGGDQDTQYF	3917	0.0678455		CSAEGKNQDTQYF	2248	0.0373714		CASGRQGGTGQLYF	3479	0.0653312
CASSQDRGDAEQF	23924	0.311637		CSAE_GDTQYF	2824	0.0311402		CASSQEAGDQDTQYF	7427	0.0968571		CASSLTGGNYAEQF	3742	0.071167		CASSDAARGAAETLYF	5110	0.0945741		CASKDWGRQNTLYF	3913	0.0677762		CAWSLVWGGEQYF	2233	0.037122		CASGTGGVF	3478	0.0653125
CASSDGGVYEQYF	23804	0.310074		CSADDWGDYEQYF	2737	0.0301809		CASSRDWGQDTQYF	7418	0.0967397		CASSQDKAETLYF	3740	0.0711289		CASSDTYEQYF	5076	0.0939449		CASSLNSAETLYF	3912	0.0677589		CSARTGSAETLYF	2221	0.0369225		CASSLRGSAETLYF	3474	0.0652374
CARSEGAGSDYTF	23741	0.309253		CANMSQGRTLYCTCSAARNSYNSPLYF	2671	0.0294531		CASSERDWGFSYEQYF	7396	0.0964528		CSADIRGGYEQYF	3723	0.0708056		CSAGEQYF	5071	0.0938523		CASSQGGGHSAETLYF	3909	0.0677069		CSAEDRGIAETLYF	2220	0.0369059		CSADLGNYAEQF	3468	0.0651247
CASSGGGYAEQF	23619	0.307664		CACRTADTEVF	2621	0.0289018		CSADVGGDEQYF	7376	0.096192		CASSDQGLEYEQYF	3710	0.0705584		CASSGQISYEQYF	5069	0.0938153		CASSDPTSSQNTLYF	3902	0.0675857		CASGTNTGQLYF	2189	0.0363906		CSGRQGADTQYF	3447	0.0647303
CASSLDSSYEQYF	23603	0.307456		CASSQGWDTEVF	2603	0.0287033		CAWSRGASAETLYF	7373	0.0961529		CASSSGQGGEQYF	3694	0.0702541		CASSSGTNTGQLYF	5064	0.0937228		CSASTGYQDTQYF	3892	0.0674125		CSAGGDTEVF	2182	0.0362742		CASGRGQPNERLF	3421	0.0642421
CSAGHYEQYF	23582	0.307182		CASRWGGEAEQLF	2372	0.026156		CASSQGDYAEQF	7356	0.0959312		CASSERYEQYF	3691	0.070197		CASRDIYEQYF	5039	0.0932601		CASSQDPGRDAEQF	3886	0.0673085		CASGYREAEQF	2157	0.0358586		CSGDWGYEQYF	3401	0.0638665
CASSQERQEGYEQYF	23557	0.306857		CGADAGAEQYF	2329	0.0256819		CSAGQGALEQYF	7353	0.0958921		CASSPGLETYEQYF	3678	0.0699498		CASGADWGVREQYF	5038	0.0932416		CASSLTGGRNYAEQF	3885	0.0672912		CASSGTGTKEVF	2145	0.0356591		CASGPGLGSAETLYF	3373	0.0633407
CSADRQANYAEQF	23516	0.306323		CTRSADRDRGNSPLYF	2235	0.0246453		CASSEAHQNTLYF	7345	0.0957877		CASSFAPTGQLYF	3672	0.0698357		CASSGGGGRGSAETLYF	4994	0.0924272		CASSDGTGGENQDTQYF	3883	0.0672566		CASSPDRGANERLF	2145	0.0356591		CASSQVRQYEQYF	3357	0.0630402
CSADGAHYAEQF	23299	0.303496		CSLTGEDAEQLF	2177	0.0240058		CRRLGTSAETLYF	7333	0.0956312		CASSLLGYEQYF	3666	0.0697216		CSAQNSYNSPLYF	4957	0.0917425		CASSDSGGAREQYF	3883	0.0672566		CSAGVAETLYF	2100	0.034911		CASGDARNTEVF	3342	0.0627586
CSAEGVVF	23296	0.303457		CASSPPTPNYAEQF	2133	0.0235206		CSAPGGYEQYF	7328	0.095566		CASRTGGTDTQYF	3665	0.0697026		CASGDRQGQAPLF	4886	0.0904284		CASSDGGLGIYAEQF	3874	0.0671007		CASSQGGTNYAEQF	2098	0.0348778		CSADQGREQYF	3326	0.0624581
CASGGQANTEVF	23278	0.303222		CASSQDPGLGGTETLYF	2079	0.0229251		CASRTANTGQLYF	7316	0.0954095		CASRRDRRSSYEQYF	3655	0.0695124		CASSDPGISNERLF	4857	0.0898917		CASSDPGRGAETLYF	3860	0.0668582		CSAGGQNTLYF	2088	0.0347115		CASGDARNNQAPLF	3318	0.0623079
CSADLGLEQYF	23267	0.303079		CASSRDREGDTQYF	1974	0.0217673		CASSGTSSQNTLYF	7309	0.0953183		CASNRDWGGAHEQYF	3655	0.0695124		CASEGQGQNTLYF	4843	0.0896326		CASSARTGRNTEVF	3857	0.0668062		CSPGQNNSPLYF	2072	0.0344455		CSADRISNERLF	3309	0.0621389
CASSQEHWGQDTQYF	23226	0.302545		CTSSAARNSYNSPLYF	1957	0.0215798		CASSHNGREQYF	7300	0.0952009		CTRSAGHFNERLF	3650	0.0694173		CSAKSYEQYF	4831	0.0894105		CASSLGTAYEQYF	3843	0.0665637		CSGTGGGEQYF	2066	0.0343458		CSADPGGYEQYF	3302	0.0620074
CSADLGSNTEVF	23214	0.302389		CASSWGTGDEQF	1879	0.0207197		CASSVKSQNTLYF	7295	0.0951357		CSSRATGQNTLYF	3644	0.0693032		CASSQGQNYAEQF	4819	0.0891884		CASSRVSAETLYF	3834	0.0664079		CASSSTGGQNTLYF	2057	0.0341962		CASSGLGGYEQYF	3291	0.0618008
CASGDERGRNTLYF	23192	0.302102		CSLGNYAERF	1842	0.0203117		CASSGGRDTGQLYF	7294	0.0951226		CSSRERQANTGQLYF	3642	0.0692651		CASSARGGERLF	4819	0.0891884		CSGSQNTLYF	3830	0.0663386		CSAQTGGQDTQYF	2049	0.0340632		CASGDINTLYF	3283	0.0616506
CSAGQGGNTLYF	23148	0.301529		CAGRWGGEAEQF	1831	0.0201904		CSGQGAEEQYF	7292	0.0950966		CSSHRISNERLF	3628	0.0689989		CASSERTGSTEVF	4779	0.0884481		CASSDTGQGFERLF	3825	0.066252		CASSGQYYAEQF	2048	0.0340465		CASSGNTEVF	3260	0.0612187
CASGDSISNERLF	23055	0.300317		CTRSAARNSYNSPLYF	1795	0.0197935		CASSLGLGGGQDTQYF	7291	0.0950835		CASSLGATEVF	3618	0.0688087		CSARDNYEQYF	4765	0.088189		CASSEGQGNSPLYF	3819	0.066148		CSADGGYAEQF	2036	0.0338471		CARTGGSSYEQYF	3255	0.0611248
CSVTGVEQYF	23026	0.29994		CASGTANTEVF	1735	0.0191318		CASSGTGYEQYF	7274	0.0948618		CASSLEGTDSAETLYF	3607	0.0685995		CASGGGVSYEQYF	4689	0.0867824		CASSDPDRAQDTQYF	3816	0.0660961		CASSQDGASEQYF	2026	0.0336808		CSAGSQNTLYF	3242	0.0608807
CASSQDAGTGGYAEQF	22923	0.298598		CSSRGGQNYAEQF	1625	0.0179189		CASSEAASAETLYF	7273	0.0948488		CASSSTGGDTQYF	3606	0.0685805		CASNRDKNTEVF	4687	0.0867454		CASSEHRGDTQYF	3815	0.0660788		CSPRTGGDAEQF	2014	0.0334813		CSASASSYEQYF	3234	0.0607305
CASSPRTGVDTEVF	22866	0.297856		CSAEGRGGEVF	1585	0.0174778		CASSEGENTLYF	7264	0.0947314		CASSLAVQDTQYF	3594	0.0683522		CASSPGLGNTEVF	4680	0.0866158		CASSGTSAETLYF	3813	0.0660441		CSGRLGGLSQNTLYF	2014	0.0334813		CSAANSQNTLYF	3223	0.0605239
CASSRGTGNYAEQF	22573	0.294039		CASRWGGEAEQSF	1562	0.0172242		CASKSRDRGSQNTLYF	7260	0.0946792		CASSLRGLGDTQYF	3562	0.0677437		CASSEQGYNYAEQF	4552	0.0842469		CASSDRHQDTQYF	3810	0.0659922		CASSDAREQYF	2008	0.0333816		CASGPTGGRNTLYF	3207	0.0602234
CASSLVRGGTEVF	22572	0.294026		CASSRGTGGKDAQYF	1529	0.0168603		CASRLGNYAEQF	7252	0.0945749		CSSSLTNNSPLYF	3561	0.0677246		CSADGAETLYF	4535	0.0839322		CSADLGGQDTQYF	3804	0.0658882		CASSQGTGGADTQYF	1999	0.033232		CSADRVQDTQYF	3205	0.0601859
CSADNYEQYF	22570	0.294		CASSQGVGSSAETLYF	1485	0.0163751		CASSQDRGLEDTQYF	7249	0.0945358		CASSTGLGGSYEQYF	3554	0.0675915		CASRQTEVF	4532	0.0838767		CASSETGGSSYEQYF	3800	0.065819		CSADRGDEQYF	1974	0.0328163		CASGKQGDYAEQF	3196	0.0600169
CASSQVETEDTQYF	22537	0.29357		CSSRDDQNYAEQF	1463	0.0161325		CASSQEYWGDYAEQF	7245	0.0944836		CASSPGLGVSYEQYF	3549	0.0674964		CSAGTGGDTQYF	4516	0.0835806		CASSPGTGGEKAETLYF	3799	0.0658016		CSARQNNYAEQF	1950	0.0324174		CSARDRGGEQYF	3175	0.0596225
CALRDRGASDYTF	22392	0.291681		CANMSQGRTLYCTCDTHSAETLYF	1322	0.0145777		CASSLEYEQYF	7229	0.094275		CASSLAINQDTQYF	3539	0.0673062		CASSRQFSNERLF	4494	0.0831734		CASRGLGGQNTLYF	3788	0.0656111		CASGVLGGRAETLYF	1944	0.0323176		CASGVQGSSDYTF	3172	0.0595662
CSANQGAEVF	22219	0.289428		CAGSRGTGGKDTQYF	1263	0.0139271		CASGDFKYEQYF	7224	0.0942098		CASSSSYEQYF	3537	0.0672682		CASSRQYNNQAPLF	4471	0.0827477		CSRSGNTLYF	3783	0.0655245		CSADPRDTGQLYF	1931	0.0321015		CASGDEDSYNSPLYF	3074	0.0577259
CASSQDAGLDQDTQYF	22094	0.287799		CSVTENTSYF	1240	0.0136735		CASSDMGGRQNTLYF	7200	0.0938968		CASSGGGALYEQYF	3534	0.0672111		CASSDETGQGSDYTF	4442	0.082211		CASSEGDSSYEQYF	3758	0.0650915		CSAEGQGNYAEQF	1928	0.0320516		CSARDDYEQYF	3062	0.0575005
CSADWGAQDTQYF	22013	0.286744		CASSSGTTNSDYTF	1195	0.0131773		CASSDLGDGAEQF	7189	0.0937533		CASSLRDRDPERLF	3531	0.0671541		CASSDRFSNERLF	4425	0.0818964		CASRLGGRNQDTQYF	3758	0.0650915		CSADPHLQDTQYF	1927	0.032035		CSGTQDTQYF	3055	0.0573691
CSAVGDQDTQYF	21963	0.286093		CACRTTNTEVF	1184	0.013056		CAWSLRWGVQNTLYF	7188	0.0937403		CASSLTGLNTGQLYF	3530	0.0671351		CASSSTGGADTGQLYF	4388	0.0812116		CASGAPTGGALEQYF	3735	0.0646931		CSADRGQDTQYF	1922	0.0319519		CASSQDRGSSYEQYF	3035	0.0569935
CSATNTGQLYF	21947	0.285885		CTRSAGLFYTGQLYF	1183	0.0130449		CSAGTAQNTLYF	7177	0.0935968		CASSLRDWDAEQF	3523	0.0670019		CASSPGLGSAETLYF	4380	0.0810635		CASSGQGANTEVF	3727	0.0645545		CSAGAEQF	1914	0.0318189		CSARDRNSDYTF	3035	0.0569935
CSGSWGQNTLYF	21906	0.28535		CANMSQGRTLYCTCSAATGAETLYF	1113	0.012273		CASRGSSYEQYF	7171	0.0935186		CASSSTGDQNTLYF	3523	0.0670019		CASGDVQDTQYF	4378	0.0810265		CASSDREGAETLYF	3723	0.0644853		CSADSQNTLYF	1904	0.0316526		CSAGVYQDTQYF	3010	0.056524
CSAGREGTEVF	21865	0.284816		CASRWGGEAGQF	1100	0.0121297		CASSGGDQDTQYF	7145	0.0931795		CASNQGAGEQYF	3519	0.0669259		CASSDGGGAYEQYF	4358	0.0806564		CASSDSGGQDTQYF	3722	0.0644679		CASSRTGTTNTEVF	1902	0.0316194		CSDRDKFYEQYF	2994	0.0562236
CASSQDNWGGYAEQF	21832	0.284387		CACRTANIEVF	1060	0.0116886		CASGDAGGRSAETLYF	7130	0.0929839		CASSRAGGYAEQF	3509	0.0667357		CASGDRANTGQLYF	4335	0.0802307		CASRWDNAETLYF	3714	0.0643294		CASSQESWVSGNTLYF	1883	0.0313035		CSARGGQDTQYF	2987	0.0560921
CASSQGTNYAEQF	21816	0.284178		CSALGGRAETPYF	1047	0.0115453		CASRQGYEQYF	7075	0.0922666		CASSLLGGYAEQF	3508	0.0667167		CASARDRSNERLF	4332	0.0801752		CASRNRASAETLYF	3697	0.0640349		CSADNSGNTLYF	1871	0.031104		CRWTGDEQYF	2956	0.05551
CSADSGDGQLYF	21752	0.283344		CTRSALLTGQLYF	1032	0.0113799		CASSHKNTEVF	7071	0.0922144		CASSLAEGRIDEQYF	3491	0.0663933		CASSGTKQDTQYF	4325	0.0800456		CASSEGTGSAETLYF	3685	0.0638271		CSAETRGSAETLYF	1869	0.0310708		CSAWGQDTQYF	2927	0.0549654
CSGPRDTYAEQF	21744	0.28324		CASSQAGTGLDTQYF	1031	0.0113688		CSGGQEERLF	7066	0.0921492		CSAEQNTEVF	3489	0.0663553		CASSQDWQQDTQYF	4321	0.0799716		CASSWGENQDTQYF	3674	0.0636365		CASSDGTGGYEQYF	1863	0.030971		CASSQEGNTEVF	2920	0.0548339
CASSRRGNQDTQYF	21743	0.283227		CASSRGTGGKGTQYF	1013	0.0111703		CASGDRTGGADTGQLYF	7066	0.0921492		CSGTGSSYEQYF	3487	0.0663173		CASSPRQGSAETLYF	4303	0.0796384		CSAPGTGKGNTLYF	3660	0.063394		CASSEKGISNERLF	1857	0.0308713		CSADGGAEVF	2913	0.0547025
CASSQTGNYAEQF	21688	0.282511		CTRSADWGSEQYF	982	0.0108285		CASSEGGANSDYTF	7033	0.0917189		CASSPGLGGRQNTLYF	3482	0.0662222		CASGGTGPSAETLYF	4249	0.078639		CASSQDPGRDQDTQYF	3659	0.0633767		CSAGTSQNTLYF	1854	0.0308214		CASGDAGFGNEQYF	2905	0.0545522
CSARGEYNSPLYF	21612	0.281521		CSSRDGQSYAEQF	962	0.010608		CASSDGREAEQF	7033	0.0917189		CASSLGWGDYAEQF	3479	0.0661651		CASSQDGGLYAEQF	4228	0.0782504		CSAPGHGAEQF	3657	0.0633421		CSAGTGTNTGQLYF	1852	0.0307882		CASGDAGRAETLYF	2851	0.0535382
CASSHPAETLYF	21605	0.28143		CSSRDGQNYAEQLF	943	0.0103985		CSAGTGGYEQYF	7019	0.0915363		CASSLDSSYEQYF	3474	0.06607		CASSGGAGSDYTF	4188	0.0775101		CASSDTYEQYF	3652	0.0632555		CSSSDRSYEQYF	1849	0.0307383		CASGRTGVNSDYTF	2841	0.0533504
CSADGGGTEVF	21585	0.281169		CANMSQGRTLYCTCSDSAETLYF	922	0.0101669		CASGDVGGRSETLYF	7013	0.0914581		CASSFPGGENTGQLYF	3465	0.0658989		CASSPGQGNERLF	4160	0.0769919		CASRLGGRYAEQF	3639	0.0630303		CSADWGQDTQYF	1841	0.0306053		CSADRNYAEQF	2836	0.0532565
CASSSTGYSDYTF	21445	0.279345		CASRWGGRTLYCTCSAPYAEQF	917	0.0101118		CASSGRPGQGANTEVF	7009	0.0914059		CASSQDPGAGDERLF	3464	0.0658798		CASGDARGGNYAEQF	4118	0.0762145		CASSDPGANAETLYF	3630	0.0628744		CSADQDTQYF	1838	0.0305554		CSAGGDTGQLYF	2822	0.0529936
CSAAHNNQAPLF	21442	0.279306		CASGWGGEAEQF	912	0.0100566		CASSHWGNQDTQYF	7004	0.0913407		CASTGGPQDTQYF	3463	0.0658608		CASGAPRTKTNTEVF	4092	0.0757333		CASSDDSNNQAPLF	3624	0.0627705		CASGDSYTEVF	1834	0.0304889		CSADNSGNTLYF	2803	0.0526368
CASSQAGGAF	21430	0.27915		CATSPGQGDSYNSPLYF	851	0.00938397		CASRPRDWGLAEQF	7003	0.0913276		CSSRQNSGNTLYF	3461	0.0658228		CASGGWGTSQNTLYF	4042	0.074808		CASKTGDSPLYF	3616	0.0626319		CASSQDTVNYAEQF	1828	0.0303892		CASPGGTEVF	2792	0.0524303
CASSPDREGAEQF	21406	0.278837		CTRSAELGGQNTLYF	844	0.00930679		CSAGTGGSAETLYF	6982	0.0910538		CSAGGGNTLYF	3457	0.0657467		CASSQDFGHNTEVF	4029	0.0745674		CASSHRGANERLF	3611	0.0625453		CSAEYEQYF	1823	0.0303061		CSAPRGEQYF	2775	0.052111
CASSQGTTYEQYF	21203	0.276193		CASSQDREGVTQYF	834	0.00919652		CASSGGGYAEQF	6979	0.0910147		CASSLGGTRTGQLYF	3457	0.0657467		CASSPQGAPGAETLYF	4019	0.0743823		CASGDAGGPANTGQLYF	3610	0.062528		CASGDAGDNYAEQF	1814	0.0301565		CSGTGPNSDYTF	2771	0.0520359
CASSQTTPNTGQLYF	21166	0.275711		CSALQGEGQYF	833	0.00918549		CSAAGGSSYEQYF	6978	0.0910016		CASSSNTEVF	3452	0.0656516		CSADGADEQYF	3958	0.0732533		CASGDAGQFSNERLF	3607	0.062476		CSDRDEQYF	1791	0.0297741		CSADRAGNTLYF	2768	0.0519796
CASSPQGGYEQYF	21125	0.275177		CANMSQGRTLYCTCSALGGRAETLYF	821	0.00905316		CSADGTEVF	6956	0.0907147		CASSLLLSQNTLYF	3443	0.0654805		CASSDTANTEVF	3926	0.0726611		CSADSYNSPLYF	3598	0.0623202		CASSPRDRDNSPLYF	1790	0.0297575		CTWGPTGQLYF	2768	0.0519796
CSARDSQDTQYF	21049	0.274187		CAWSLGVF	814	0.00897598		CSADRGSSYEQYF	6931	0.0903887		CASSLGSQNTLYF	3442	0.0654614		CASSDGQISNERLF	3909	0.0723464		CASSHRAGAETLYF	3589	0.0621643		CSATTNSDYTF	1779	0.0295746		CASGGRDRVYAEQF	2755	0.0517354
CSAETGGAQNTLYF	20883	0.272025		CSPRDGQNYAEQF	768	0.00846873		CASSGPEVF	6929	0.0903626		CAIDSAETLYF	3434	0.0653093		CASGDHWGGANTQYF	3902	0.0722169		CSATGSQYF	3580	0.0620084		CSAGTGGTEVF	1776	0.0295247		CASSLGLGAYEQYF	2725	0.0511721
CASGAGTGNTEVF	20854	0.271647		CSAKPGQNAEQF	764	0.00842463		CSAVGGYAEQF	6921	0.0902583		CASSFEGGYAEQF	3433	0.0652903		CSADLGAQDTQYF	3867	0.0715691		CASRQGRTEVF	3574	0.0619045		CSAGNSGNTLYF	1770	0.029425		CSAAYRGQAPLF	2701	0.0507214
CSGQEDTQYF	20765	0.270488		CARRTANTEVF	759	0.00836949		CASSEDGGDTLYF	6901	0.0899974		CASSDWGGYAEQF	3428	0.0651952		CASSAGGKDTQYF	3845	0.0711619		CSADNSPLYF	3539	0.0612982		CSGTGGDERLF	1768	0.0293917		CSDRGSQNTLYF	2687	0.0504585
CASSQETDRAYEQYF	20665	0.269185		CSSGDGQNYAEQF	750	0.00827025		CSGLGAAYEQYF	6897	0.0899453		CASSLTGGNEQYF	3424	0.0651191		CASGDSSQNTLYF	3827	0.0708288		CASTFNQDTQYF	3538	0.0612809		CASSDWGGNQDTQYF	1759	0.0292421		CASVPNTGQLYF	2680	0.050327
CSSSGGARDTQYF	20629	0.268716		CASSQGGGQSNSDYTF	742	0.00818203		CSADNTEVF	6872	0.0896192		CASSRTGGDTQYF	3415	0.0649479		CSLLGGQDTQYF	3822	0.0707363		CASSEGVEQYF	3533	0.0611943		CSAVQGASGNTLYF	1737	0.0288764		CASGDGGREQYF	2661	0.0499702
CASSQETTYEQYF	20586	0.268156		CTRSAPYAEQF	737	0.0081269		CSAGRGANTEVF	6857	0.0894236		CASSFQGGDTQYF	3392	0.0645105		CSADAGQDTQYF	3809	0.0704957		CASSHSSAETLYF	3532	0.061177		CSAEGGGYEQYF	1735	0.0288431		CAWSLDWGVIEQYF	2649	0.0497449
CASGSGGDTEVF	20532	0.267453		CAGSQDREGDTQYF	733	0.00808279		CSAPQGNSDYTF	6839	0.0891889		CASSLEDWGASQNTLYF	3392	0.0645105		CASGDWGSQNTLYF	3808	0.0704772		CASNQTGGAQQNTLYF	3525	0.0610557		CSAETGGVYAEQF	1732	0.0287933		CSAGDRGLNTLYF	2648	0.0497261
CSGGQPGNTLYF	20477	0.266736		CASSQGAGARAEQF	733	0.00808279		CSAEGTANTEVF	6823	0.0889802		CASSTGGAKTLYF	3386	0.0643964		CASSDAQGAPNTEVF	3739	0.0692001		CASSEQNAETLYF	3499	0.0606054		CASSPRDRGAETLYF	1720	0.0285938		CASSQDWGSSYEQYF	2646	0.0496886
CSAEGQDTLYF	20441	0.266267		CSSRDGQNYAGQF	724	0.00798355		CASGEGGVQNTLYF	6806	0.0887585		CASSLGGRYAEQF	3383	0.0643394		CSADSGREQYF	3720	0.0688485		CASSPDRANTEVF	3499	0.0606054		CSADWGGEQYF	1719	0.0285772		CASSFGQGGYEQYF	2642	0.0496134
CSAERGATLYF	20407	0.265824		CACRTANTEVLF	715	0.0078843		CASGDARETNERLF	6797	0.0886412		CASSQQGGTEVF	3376	0.0642062		CSAKLGQDTQYF	3696	0.0684043		CASSALPDYAEQF	3485	0.0603629		CSADPGSYEQYF	1713	0.0284774		CSADRTNTEVF	2642	0.0496134
CASSQGTTNERLF	20399	0.26572		CANISQGRTLYCTCSADRDRGNSPLYF	705	0.00777403		CSSRGTVQNTLYF	6796	0.0886281		CSSGNGGNYAEQF	3376	0.0642062		CASSDDINQAPLF	3652	0.06759		CSALPGQSTEVF	3484	0.0603456		CASSQGDFYEQYF	1710	0.0284275		CASGGQTNSDYTF	2623	0.0492566
CASSQDGQGYAEQF	20331	0.264834		CSAGAYSYEQYF	682	0.00752041		CSEGGDEQYF	6796	0.0886281		CASRPGQGYEQYF	3376	0.0642062		CSAGAGGALAEQF	3650	0.0675529		CASSWWGTGQLYF	3481	0.0602936		CSAGLGGREQYF	1708	0.0283943		CASSMTGYSDYTF	2620	0.0492003
CASSPGQSSYEQYF	20292	0.264326		CTRSADRDQDTQYF	681	0.00750939		CASSLQDTQYF	6776	0.0883673		CASSDKYEQYF	3358	0.0638639		CASSDAANPSAETLYF	3650	0.0675529		CASGDGTGDNYAEQF	3478	0.0602417		CSAPGGDERLF	1694	0.0281615		CAWSLGTGEYEQYF	2605	0.0489186
CASSQTGGGAETLYF	20241	0.263662		CSAARNSHNSPLYF	671	0.00739912		CASSGTYSNERLF	6773	0.0883282		CASSSRHTSQNTLYF	3357	0.0638449		CSGTGNYAEQF	3636	0.0672938		CASRRLGGRGAETLYF	3474	0.0601724		CASSPGQYEQYF	1691	0.0281117		CASGAGVEQYF	2603	0.0488811
CASSQTGGFQDTQYF	20206	0.263206		CASRRGGEAEQF	662	0.00729987		CSAYGGRSQNTLYF	6770	0.088289		CAWSLRGSGNTLYF	3348	0.0636737		CSAGTGNYAEQF	3632	0.0672198		CASSINQDTQYF	3468	0.0600685		CASSQGGQQDTQYF	1687	0.0280452		CASGEAGSEQYF	2596	0.0487496
CSEGQLSNERLF	20188	0.262972		CASRWGAYAEQF	653	0.00720063		CSWTGTNTEVF	6769	0.088276		CASSLAISNTEVF	3348	0.0636737		CSADGGGSAETLYF	3622	0.0670347		CASSPGASYEQYF	3448	0.059722		CASSHRGERLF	1681	0.0279454		CSATNERLF	2588	0.0485994
CSEQGARSQNTLYF	20163	0.262646		CACGTANTEVF	644	0.00710139		CASSGQGSSDYTF	6764	0.0882108		CASSTGTKNTLYF	3339	0.0635025		CSADNSPLYF	3615	0.0669052		CSAESNTEVF	3441	0.0596008		CSAEGRGRLETLYF	1671	0.0277792		CASSDAGWQNTLYF	2584	0.0485243
CAWSLVGTSNTGQLYF	20137	0.262307		CAGSQEGGQSNSDYTF	637	0.0070242		CASRDRNSNERLF	6760	0.0881586		CASSEVQGEQYF	3331	0.0633504		CSDRDNYEQYF	3598	0.0665906		CASSDPGLGEDTQYF	3441	0.0596008		CSADREVF	1655	0.0275132		CASGLGASSYEQYF	2581	0.0484679
CSADTGQANTEVF	20028	0.260887		CASSQDREGGTQYF	637	0.0070242		CSADQGGERLF	6745	0.087963		CSSTLGGDTQYF	3329	0.0633124		CASGDMGVEQYF	3597	0.066572		CASGEGRSNSDYTF	3441	0.0596008		CSADSAETLYF	1648	0.0273968		CASSRDRGRANERLF	2578	0.0484116
CASGRGNTEVF	19961	0.260015		CGTHSAETLYF	630	0.00694701		CSGLGGRYEQYF	6724	0.0876891		CASSRLGATYEQYF	3326	0.0632553		CSATDWGHYAEQF	3576	0.0661834		CASSGTFNNQAPLF	3432	0.0594449		CSGQGYNNQAPLF	1640	0.0272638		CASGDAGTGGGQNTLYF	2555	0.0479797
CSANWGAQDTQYF	19938	0.259715		CANMSQGRTLYCTCSAEQGAYAEQF	629	0.00693598		CSADHWGQDTQYF	6718	0.0876109		CASSFGEDTEVF	3311	0.06297		CASGDATGGARNQNTLYF	3561	0.0659058		CASSQARGYAEQF	3425	0.0593237		CSADRGNTEVF	1637	0.027214		CAWSPPGLVEEQYF	2554	0.0479609
CASSHGTGGYAEQF	19912	0.259376		CASSRGAGGKDTQYF	614	0.00677058		CSAALGESQNTLYF	6713	0.0875457		CSATGTGYAEQF	3308	0.062913		CSAPGQYAEQF	3558	0.0658502		CSAGGDYNSPLYF	3419	0.0592197		CSAHNERLF	1636	0.0271973		CSAPGANERLF	2552	0.0479234
CSADWGGGEQYF	19911	0.259363		CSADWGSGQYF	612	0.00674852		CSAMTGPNERLF	6690	0.0872457		CASSSYRDSPLYF	3304	0.0628369		CASSQDRLGGHYAEQF	3558	0.0658502		CASSDSGTTNERLF	3414	0.0591331		CASSPGTGPYEQYF	1629	0.027081		CSAPWGDYAEQF	2536	0.0476229
CASSQEEGNYAEQF	19838	0.258412		CASSPRLGGLKQYF	609	0.00671544		CSADRGGQDTQYF	6684	0.0871675		CASSPGTGGASGNTLYF	3281	0.0623995		CSAALGNYAEQF	3547	0.0656467		CASSPGAYEQYF	3409	0.0590465		CASSQDGSSYEQYF	1622	0.0269646		CASGDRGQGTGQLYF	2535	0.0476041
CASSSGSAETLYF	19599	0.255299		CASMSQGRTLYCTCSLGNYAEQF	608	0.00670441		CASGDADWAANTGQLYF	6678	0.0870892		CASRHRDWGYAEQF	3278	0.0623424		CSADPGDEQYF	3531	0.0653505		CASSGQFSNERLF	3407	0.0590119		CASSPGQANTEVF	1619	0.0269147		CASSVGGRSYEQYF	2534	0.0475853
CASGRDWADTQYF	19569	0.254908		CSADSGVYGQYF	599	0.00660517		CASGDRAGAETLYF	6677	0.0870762		CASSDGDSYEQYF	3277	0.0623234		CSAGLGGRDTQYF	3526	0.065258		CASSGTGNYAEQF	3398	0.058856		CSAEGVGQDTQYF	1610	0.0267651		CASRLGGRDQDTQYF	2533	0.0475666
CSATGGQNTLYF	19564	0.254843		CACRTANTEAF	597	0.00658312		CASRQNTEVF	6674	0.0870371		CASSPQGDNERLF	3276	0.0623044		CASGERQNTEVF	3523	0.0652025		CASSSAETLYF	3386	0.0586482		CSAGTGGAETLYF	1600	0.0265989		CSGTGGGTEVF	2529	0.0474914
CATTKGAQDTEVF	19534	0.254452		CASSQEGGQPNSDYTF	595	0.00656106		CASSDEGTTNTEVF	6673	0.087024		CASSPGTGGDEQYF	3266	0.0621142		CSRRNQDTQYF	3514	0.0650359		CASSDAQGAYAEQF	3376	0.0584749		CSAEQYEQYF	1589	0.026416		CSPQYNNQAPLF	2523	0.0473788
CAWSLGVATEVF	19367	0.252277		CTYSASGTANTEVF	587	0.00647285		CSAEDWGAQNTLYF	6648	0.086698		CASSPDISNERLF	3264	0.0620762		CSGTGGGYAEQF	3503	0.0648323		CASSDRGGPNSDYTF	3369	0.0583537		CASSQEGAETLYF	1589	0.026416		CASSGTGRNYAEQF	2521	0.0473412
CASGDWGGYAEQF	19325	0.25173		CSAERQGGEVF	581	0.00640669		CASSQVGSGNTLYF	6644	0.0866458		CASSLGTGGGNTLYF	3261	0.0620191		CSSRREGENTGQLYF	3484	0.0644807		CASSVGDNYAEQF	3369	0.0583537		CASSQDRNTEVF	1580	0.0262664		CASSDANTGQLYF	2510	0.0471346
CASSQGTGTGQLYF	19279	0.251131		CASSLGAASAETLYF	577	0.00636258		CSARGGGAEQF	6632	0.0864894		CSATGSQDTQYF	3234	0.0615056		CSADVGGRAEQF	3476	0.0643326		CASLAAETLYF	3347	0.0579726		CSADSSAETLYF	1579	0.0262498		CASGDAGNNQAPLF	2496	0.0468717
CASSQGGNQDTQYF	19150	0.24945		CSSRDGQNYAEQSF	576	0.00635155		CASGKRANNQAPLF	6632	0.0864894		CASSQASGTGEDTQYF	3232	0.0614676		CSAPGQGYAEQF	3473	0.0642771		CSARTGGAPETLYF	3347	0.0579726		CSADSGNTLYF	1565	0.026017		CASGFRDRANTEVF	2486	0.046684
CSASWTGGAHEQYF	19088	0.248643		CASSREGTAYEQYF	568	0.00626333		CASNRDRANSDYTF	6631	0.0864763		CASSFRGSEQF	3224	0.0613154		CSAVDIQDTQYF	3469	0.0642031		CASSDTNSDYTF	3338	0.0578168		CSGTGANERLF	1557	0.025884		CASSLWGDEQYF	2485	0.0466652
CSGDNSGNTLYF	19043	0.248057		CANMSQGRTLYCTCSADSGVYEQYF	564	0.00621923		CSAVRGRWTEVF	6630	0.0864633		CASGDAGGGQNTLYF	3224	0.0613154		CSAEDNYAEQF	3467	0.064166		CASSETISNERLF	3334	0.0577475		CASSDAKGQGARDTQYF	1556	0.0258674		CASGPDWYEQYF	2476	0.0464962
CASSGGQKQYF	19033	0.247926		CACRTANTEVSF	549	0.00605382		CSARDRVTEVF	6612	0.0862285		CASSLGWGAETLYF	3213	0.0611062		CRTGGNYAEQF	3455	0.063944		CASSRGYAEQF	3320	0.057505		CSGDRGSAETLYF	1552	0.0258009		CASGLQDTQYF	2476	0.0464962
CSGQGQNTLYF	18970	0.247106		CASSQGPGLGGAETLYF	546	0.00602074		CASGEKGHDQNTLYF	6612	0.0862285		CSAGHFNEGLF	3213	0.0611062		CSAEGLYEQYF	3433	0.0635368		CASSDPGQGGERLF	3315	0.0574184		CSSRGQPNTEVF	1549	0.025751		CASGDRSYEQYF	2472	0.0464211
CASSDGWGGAETLYF	18834	0.245334		CASSQDVGPSAETLYF	545	0.00600971		CSSRDPGNSAETLYF	6603	0.0861112		CASSQDGQNYEQYF	3205	0.0609541		CSADGISNERLF	3431	0.0634998		CASSEGTGGYAEQF	3301	0.0571759		CSADRGGDTQYF	1547	0.0257178		CASSPGREQYF	2471	0.0464023
CSATGGAGNTLYF	18790	0.244761		CSVAENTLYF	541	0.00596561		CASSAGGAPEQYF	6600	0.086072		CASSWGTTISNERLF	3197	0.0608019		CASSESQGRSTEVF	3428	0.0634442		CSADAGGENTGQLYF	3298	0.0571239		CSADWGGSYEQYF	1546	0.0257012		CASHRGSDYTF	2463	0.046252
CASSHGTTSAETLYF	18767	0.244461		CASSLEGLIYEQYF	539	0.00594355		CSAVWGADTEVF	6593	0.0859807		CASSLTRSSPLYF	3192	0.0607068		CSADRGAEQF	3414	0.0631851		CASSQDAFSAETLYF	3297	0.0571066		CASSQGGGGAETLYF	1545	0.0256845		CSAGGASQNTLYF	2455	0.0461018
CASGDHDTEVF	18742	0.244136		CASSLGTASAETPYF	536	0.00591047		CASSQDERGVF	6590	0.0859416		CASGDASQNTLYF	3179	0.0604596		CASGDLGTPNQAPLF	3412	0.0631481		CASSLGTGGPYEQYF	3296	0.0570893		CASGPDWGQNTLYF	1544	0.0256679		CASSDTTNSDYTF	2454	0.046083
CSADGWGGGTQYF	18711	0.243732		CANMSQGRTLYCTCSLTGEDAEQF	535	0.00589944		CSAPGLGFAETLYF	6577	0.0857721		CASSLGGLGGYEQYF	3171	0.0603074		CASSDARSNTGQLYF	3399	0.0629075		CASSGTGVNSDYTF	3290	0.0569854		CSAAGGDAETLYF	1542	0.0256347		CASGGGQGRSDYTF	2453	0.0460643
CASSQDFWGASAETLYF	18581	0.242039		CACRTASTEVF	535	0.00589944		CSAVGGSAETLYF	6576	0.085759		CASSPHIYEQYF	3169	0.0602694		CSADRSSYEQYF	3369	0.0623523		CSAGQGGTGQLYF	3274	0.0567082		CSAGANTEVF	1541	0.025618		CASGDRGDTEVF	2448	0.0459704
CASSPGTTNTGQLYF	18483	0.240762		CASSQDVGSSAETPYF	532	0.00586636		CASSDRGSNERLF	6572	0.0857069		CASSLQSNTGQLYF	3164	0.0601743		CASSDPGQGAGAETLYF	3368	0.0623338		CASSPGTNTGQLYF	3273	0.0566909		CSGDWGYQDTQYF	1539	0.0255848		CASNQDNNTGQLYF	2447	0.0459516
CASSQDNGQDTQYF	18482	0.240749		CASSPRLGGLGQYF	531	0.00585534		CSATGTGERLF	6570	0.0856808		CASSEQGRSSYEQYF	3161	0.0601173		CSGDKSAETLYF	3361	0.0622042		CASSSRANTEVF	3267	0.056587		CSAGGSYEQYF	1536	0.0255349		CASGGDNAETLYF	2441	0.0458389
CSEKNTLYF	18441	0.240215		CASGQEGGQSNSDYTF	521	0.00574507		CASSGTGGYEQYF	6570	0.0856808		CSSRDGQDTQYF	3151	0.0599271		CSADQNEQYF	3355	0.0620932		CASRGQANTEVF	3263	0.0565177		CSADWGYEQYF	1535	0.0255183		CASSQDWQSSYEQYF	2432	0.0456699
CSAAGDQDTQYF	18368	0.239264		CASRWGGEAERF	513	0.00565685		CSARGSSYEQYF	6554	0.0854721		CASSFRLGAEQF	3144	0.059794		CSAEAGGAFSDYTF	3330	0.0616305		CASSDFPANTGQLYF	3250	0.0562925		CASSWTGGYEQYF	1533	0.025485		CASSLSWGNQDTQYF	2428	0.0455948
CTGRDTYAEQF	18348	0.239003		CASSQEGGQSSSDYTF	512	0.00564582		CASSDGQTNSDYTF	6546	0.0853678		CASSLGTIYEQYF	3142	0.0597559		CAWSLGTGGEQYF	3330	0.0616305		CASSERQNTEVF	3233	0.0559981		CASSPRDRGRGTEVF	1532	0.0254684		CSAGTGGPSQNTLYF	2426	0.0455572
CASGDEGERGQNTLYF	18330	0.238769		CASSPGQGADTQYF	509	0.00561274		CASMQTNTGQLYF	6546	0.0853678		CASSDVGGKGAETLYF	3141	0.0597369		CSADLGSYEQYF	3326	0.0615565		CASSLKNTLYF	3223	0.0558249		CSADWGSAETLYF	1532	0.0254684		CASSLGQNYAEQF	2419	0.0454258
CSAGDRGVF	18318	0.238613		CANMSQGRTLYCTCSAEWGGTQYF	499	0.00550247		CASSEGRKTSNERLF	6538	0.0852635		CASSLTGGANTGQLYF	3131	0.0595467		CASSQDAGNTEVF	3326	0.0615565		CASTGGAEQF	3222	0.0558075		CSADRNTEVF	1530	0.0254352		CASGDVTGGQNTLYF	2418	0.045407
CASSPLWGGMDTGQLYF	18096	0.235721		CSAAGTTNTEVSF	498	0.00549144		CSAGPGAYAEQF	6536	0.0852374		CASSLWDRGANERLF	3124	0.0594136		CSSRSGVSYNSPLYF	3324	0.0615195		CASRDRNTEVF	3204	0.0554958		CASGDAGTNSDYTF	1523	0.0253188		CASGDRQRNSDYTF	2417	0.0453882
CSADGGAGNTLYF	18069	0.235369		CARRGGLGYEQYF	493	0.00543631		CSADHWGGYEQYF	6520	0.0850287		CASSLDRDTLYF	3107	0.0590903		CSAPGQGHAEQF	3317	0.0613899		CASSRDWGDAETLYF	3203	0.0554784		CSAQGYEQYF	1513	0.0251525		CASSLAGGHYEQYF	2414	0.0453319
CASSQDSQGYTEVF	18047	0.235083		CASSREGGQSNSDYTF	490	0.00540323		CSAGDRGDTQYF	6517	0.0849896		CASSFGSQNTLYF	3103	0.0590142		CSADF	3314	0.0613344		CASRGNSQNTLYF	3198	0.0553918		CASGDGGAETLYF	1507	0.0250528		CRAGDYNSPLYF	2413	0.0453131
CSAPGQQDTQYF	17978	0.234184		CSLAGEDAEQF	490	0.00540323		CASGDARDRGHERLF	6507	0.0848592		CASSAGQGSYEQYF	3103	0.0590142		CAWSRLGVSYEQYF	3313	0.0613159		CSAAGDTQYF	3196	0.0553572		CSGGQGEDTQYF	1499	0.0249198		CASSPRGNYAEQF	2412	0.0452943
CASSPTGEEDTQYF	17968	0.234054		CSAGTYSYGQYF	489	0.0053922		CASSVGGRQDTQYF	6492	0.0846636		CASSFVGTGYTEVF	3080	0.0585768		CASGGSRGQNTLYF	3301	0.0610938		CASSDLTGRAERLF	3192	0.0552879		CSGGTGEDTQYF	1490	0.0247702		CASSDPDSNSDYTF	2406	0.0451817
CASSQGSNSDYTF	17932	0.233585		CASSQEGGQSNSDYAF	487	0.00537015		CASGVTDSYNSPLYF	6485	0.0845723		CASRSSYEQYF	3080	0.0585768		CSARRPQDTQYF	3276	0.0606311		CASSDARF	3185	0.0551667		CSAEAEVF	1488	0.0247369		CASGDWESSYEQYF	2404	0.0451441
CASGDAGTPNTEVF	17814	0.232048		CASSPGQGDSYNSPPYF	483	0.00532604		CASSQGVGSDYTF	6480	0.0845071		CASSDVGGRAEQF	3078	0.0585387		CASSDTDRGEVF	3275	0.0606126		CASSRDRSYEQYF	3178	0.0550454		CASSPQGYEQYF	1480	0.0246039		CSARKNTLYF	2402	0.0451065
CASSPQGSSAETLYF	17806	0.231943		CANMSQGRTLYCTCSAKPGQNAEQF	474	0.0052268		CSADPREEVLF	6478	0.084481		CASSFRTDSAETLYF	3071	0.0584056		CSADSGGYEQYF	3274	0.0605941		CASGDAGGDAETLYF	3177	0.0550281		CSAGQYEQYF	1479	0.0245873		CSATGGAWQDTQYF	2391	0.0449
CSAAGGTLYF	17799	0.231852		CASSRGTGGEDTQYF	474	0.0052268		CAWSQRQGGAETLYF	6473	0.0844158		CASSFQGAEQF	3069	0.0583676		CSVDSSGNTLYF	3268	0.060483		CASSDRDRKAPLF	3171	0.0549242		CSADSYNSPLYF	1476	0.0245374		CASSLTQTSAETLYF	2377	0.0446371
CASSQGSGGNTEVF	17676	0.23025		CASSQGREGDTQYF	471	0.00519372		CSATGGLYAEQF	6466	0.0843245		CASSLGTGDYAEQF	3062	0.0582344		CASSDVGNERLF	3246	0.0600759		CSGNRGLYEQYF	3167	0.0548549		CASGDEPGGNTLYF	1475	0.0245208		CASSLDLGGF	2363	0.0443742
CASSPRDNYAEQF	17628	0.229625		CAGSQDVGSSAETLYF	466	0.00513858		CASSLTAYEQYF	6465	0.0843115		CSAGAETLYF	3056	0.0581203		CSAQGYEQYF	3237	0.0599093		CASSAGTGGARNTLYF	3164	0.0548029		CASSQTGTGGYEQYF	1469	0.0244211		CASSQDWGSAETLYF	2344	0.0440174
CASSQDDIQAQHF	17613	0.229429		CASSQDVGARAEQF	466	0.00513858		CASSDAETAAETLYF	6463	0.0842854		CASSPLGGAREQYF	3043	0.0578731		CSADNYEQYF	3235	0.0598723		CSAPQAEVF	3157	0.0546817		CSAGQDTQYF	1467	0.0243878		CASAGLAEQYF	2340	0.0439423
CSADGGGAETLYF	17363	0.226173		CAATGAETLYF	463	0.0051055		CSADHGGEQYF	6456	0.0841941		CSARQGGNQAQHF	3032	0.0576639		CSGDRAQNTLYF	3225	0.0596872		CASGDILGGRVVAETLYF	3148	0.0545258		CSAEDRGRVF	1461	0.0242881		CSGTGRADTQYF	2335	0.0438484
CSAGGRAEQF	17224	0.224362		CASSDAVGGSSYEQYF	462	0.00509447		CSAGLGGREDTQYF	6452	0.0841419		CASSLAAANTGQLYF	3005	0.0571504		CASSDMGGENTLYF	3221	0.0596132		CASSDLVNQDTQYF	3135	0.0543006		CASSLYNSPLYF	1457	0.0242216		CASGDLTLYF	2332	0.043792
CSADPRGGNSPLYF	17188	0.223893		CASSQEGGQSNPDYTF	461	0.00508345		CASSWSFSNERLF	6445	0.0840506		CASSPDWGSYEQYF	2993	0.0569222		CSGQGQDTQYF	3215	0.0595021		CASSDSGWNERLF	3135	0.0543006		CASSQDSGGNTEVF	1456	0.024205		CAWSLWGSSYEQYF	2331	0.0437733
CSVPGTGGEAEQF	17066	0.222304		CASSPGTASAETLYF	454	0.00500626		CASGAPDKYNSPLYF	6442	0.0840115		CASGDAQGYEQYF	2986	0.056789		CSPSYWGGDTQYF	3214	0.0594836		CASSGTNERLF	3131	0.0542314		CASRDSAETLYF	1454	0.0241717		CASSDQENSDYTF	2309	0.0433601
CASSQEADRGGTQYF	16813	0.219008		CSAAGANIEVF	451	0.00497318		CSADHWGVEQYF	6441	0.0839985		CASSDARSSYEQYF	2975	0.0565798		CASGDAGLGEDTQYF	3199	0.059206		CASSDVGRAETLYF	3127	0.0541621		CAWSPTGRSSYEQYF	1453	0.0241551		CASSLTGGQDTQYF	2309	0.0433601
CASGDDYNSPLYF	16769	0.218435		CAWGGGLGYEQYF	450	0.00496215		CASSDTYEQYF	6439	0.0839724		CSSTHTGQLYF	2971	0.0565038		CSSRGGFSAETLYF	3167	0.0586138		CASSDLGGSSAETLYF	3097	0.0536424		CSGGVGAETLYF	1451	0.0241218		CASDPTGSSYEQYF	2303	0.0432474
CSDRGSNERLF	16714	0.217719		CSQEGGQSNSDYTF	449	0.00495112		CSAGTDNNQAPLF	6431	0.0838681		CASSPQGDYAEQF	2958	0.0562565		CSAAGFNQDTQYF	3150	0.0582991		CSAETGGINQDTQYF	3087	0.0534692		CASSQEVGGREEQYF	1450	0.0241052		CASGGTGGDTQYF	2297	0.0431348
CASSQDNYAEQF	16482	0.214697		CSAERGAYAEQF	446	0.00491804		CASSLGHNTEVF	6429	0.083842		CASSDRDWSYAEQF	2951	0.0561234		CSSRRDTSAETLYF	3109	0.0575403		CASSLTTNSDYTF	3066	0.0531055		CSADYAEQF	1449	0.0240886		CASGDAGSQNTLYF	2296	0.043116
CSDPAETLYF	16407	0.21372		CACRTANAEVF	443	0.00488496		CASSDGPSNSDYTF	6427	0.0838159		CASRPSGQNNQDTQYF	2935	0.0558191		CSDRGDTQYF	3079	0.0569851		CASSDARGRQNTLYF	3062	0.0530362		CSAGQQDTQYF	1446	0.0240387		CASGGGQKEQYF	2295	0.0430972
CASSQDLVSSYEQYF	16392	0.213524		CASRWGDEAEQF	443	0.00488496		CASSGGTANERLF	6424	0.0837768		CASSTGTDNQAPLF	2935	0.0558191		CASGRTGGQNTLYF	3069	0.0568		CASSRQGGEVF	3056	0.0529323		CSAGQNQDTQYF	1446	0.0240387		CASSAGSQNTLYF	2290	0.0430033
CGGQLNERLF	16348	0.212951		CANMSQGRTLYCTCSAGTYSYEQYF	443	0.00488496		CASNRGVQDTQYF	6416	0.0836724		CASGDAQRSGQLYF	2927	0.055667		CASSQQGARDTQYF	3057	0.0565779		CASSDANSDYTF	3040	0.0526552		CSAGGNTEVF	1443	0.0239888		CASSSGIETLYF	2287	0.042947
CASSPTGGNYAEQF	16243	0.211583		CASSPGRGDSYNSPLYF	441	0.00486291		CSAGTVSNERLF	6412	0.0836203		CASSDARTLSSYEQYF	2922	0.0555719		CSAPWGYEQYF	3056	0.0565594		CSADKGAGNTLYF	3028	0.0524473		CSAANTEVF	1436	0.0238725		CSADFSNERLF	2276	0.0427404
CASSQDRNANTEVF	16240	0.211544		CSLEIQSSEAGDSALYLRASSLSGGDTLYF	435	0.00479674		CSARQGEDTQYF	6407	0.0835551		CASSEVDRGAEQF	2914	0.0554197		CSARTNYAEQF	3055	0.0565409		CSATGNYAEQF	3017	0.0522568		CSADRSQNTLYF	1435	0.0238559		CASGGRQGNNQAPLF	2275	0.0427216
CASSQDTTEVF	16115	0.209916		CASSLGRGADTQYF	433	0.00477469		CASSETVANTEVF	6405	0.083529		CASSWDSSQNTLYF	2913	0.0554007		CASALINERLF	3055	0.0565409		CSGQGNQDTQYF	3011	0.0521529		CSADWGSGDTQYF	1434	0.0238392		CASGALGGRDEQYF	2268	0.0425902
CSAGKDTQYF	15884	0.206907		CTRSAATGAETLYF	433	0.00477469		CASRPSAETLYF	6395	0.0833986		CASGVAGGGSDYTF	2902	0.0551915		CASSQGLGNYAEQF	3047	0.0563928		CASSRGGTGTEVF	2971	0.05146		CSADGGQETEVF	1432	0.023806		CSAYREGTGQLYF	2268	0.0425902
CASSQDRDREYEQYF	15806	0.205891		CSADAGAERYF	432	0.00476366		CASSDGGANSDYTF	6394	0.0833855		CASSLEGRANTEVF	2896	0.0550774		CAWSRDWGNYAEQF	3030	0.0560782		CASSAGTGDSDYTF	2971	0.05146		CSAETRGAAETLYF	1432	0.023806		CASGDATVYAEQF	2264	0.0425151
CSARTGGDTQYF	15784	0.205604		CASSQEGGQSNSDHTF	431	0.00475264		CASSPDRDEQYF	6394	0.0833855		CASSLGWDYAEQF	2892	0.0550013		CSSRGGGSSYEQYF	3022	0.0559301		CSADLGGYEQYF	2968	0.0514081		CSADRTDNSPLYF	1427	0.0237229		CASGNRGGAEQF	2261	0.0424587
CASGEPSLSNERLF	15733	0.20494		CAGSQAGTGQDTQYF	421	0.00464237		CASKGQGGQNTLYF	6389	0.0833203		CASSLGTNNQAPLF	2891	0.0549823		CAWDHSYNSPLYF	3022	0.0559301		CASSEGGAEVF	2967	0.0513907		CASSLQGAGNTEVF	1418	0.0235732		CSAGDSQNTLYF	2254	0.0423273
CSAVQISNERLF	15684	0.204302		CAGSQDPGLGGAETLYF	419	0.00462031		CSAEGVSYEQYF	6382	0.083229		CASSGTGANTGQLYF	2888	0.0549252		CSAGGEGTGQLYF	3021	0.0559116		CASRDNANTEVF	2964	0.0513388		CSADSSGNTLYF	1411	0.0234569		CSGTAETLYF	2252	0.0422897
CASSQGQGNSDYTF	15621	0.203481		CAGSLGTASAETLYF	417	0.00459826		CASSLTDWGGATYEQYF	6372	0.0830986		CASSLNWGDTQYF	2878	0.054735		CSADNYAEQF	3012	0.0557451		CASGDRANSDYTF	2962	0.0513041		CSADPANTGQLYF	1402	0.0233073		CSADGTNNSPLYF	2251	0.042271
CASSRSGNYAEQF	15545	0.202491		CAGSLGQGADTQYF	415	0.0045762		CASRGINERLF	6363	0.0829813		CASSDSWGSYEQYF	2869	0.0545639		CSALGASAETLYF	3003	0.0555785		CSAGESNQAQHF	2961	0.0512868		CASSDRGPVF	1401	0.0232906		CASVRPGTGNSDYTF	2244	0.0421395
CASSPRDRANTEVF	15438	0.201097		CASRWGGGAEQF	412	0.00454312		CASSDAGTGGDTQYF	6340	0.0826813		CASGLQGAEEQYF	2865	0.0544878		CSADWGSQNTLYF	3002	0.05556		CASKTGNTEVF	2960	0.0512695		CSADRDNYAEQF	1395	0.0231909		CASSQDWQDTQYF	2239	0.0420456
CASGALYEQYF	15396	0.20055		CTSRWGGEAEQF	411	0.0045321		CASRAANTEVF	6333	0.08259		CASSLSGRDQNTLYF	2863	0.0544498		CASGARSNTGQLYF	2969	0.0549492		CSAARVYEQYF	2958	0.0512349		CASRDWGSAETLYF	1391	0.0231244		CASSRDNYNNQAPLF	2229	0.0418578
CASSQTGGNERLF	15387	0.200433		CANMSQGRTLYCTCSADAGAEQYF	410	0.00452107		CSATDERLF	6332	0.082577		CASSDWGDYAEQF	2831	0.0538412		CAWSPDWGVNQDTQYF	2949	0.0545791		CASSDARANTGQLYF	2956	0.0512002		CSSRVQGPSGNTLYF	1386	0.0230413		CACRDRGHEQYF	2221	0.0417076
CASSQRGQGAGTEVF	15181	0.19775		CSSRDGQDYAEQF	407	0.00448799		CASSPQGGTGQLYF	6331	0.0825639		CASSLRGGGQNTLYF	2824	0.0537081		CSSSDWGSSYEQYF	2943	0.054468		CSADGYEQYF	2945	0.0510097		CASGGLGNWAEQF	1386	0.0230413		CASSLGGQGNERLF	2216	0.0416137
CSPGLGGDTQYF	15148	0.19732		CASRWGGEAE_F	406	0.00447696		CSAGGQF	6325	0.0824857		CASRGLGGRQDTQYF	2810	0.0534418		CASGDRTNSDYTF	2935	0.05432		CASSDAGTANTEVF	2940	0.0509231		CSADRDTQYF	1385	0.0230246		CASSQDHRDGNTLYF	2214	0.0415761
CASGTGYNSPLYF	15096	0.196642		CASSQEGAAYEQYF	405	0.00446593		CSADWGYQNTLYF	6317	0.0823814		CASSPGLGVQNTLYF	2806	0.0533657		CAWSSGTVDTQYF	2921	0.0540609		CASSDWGDNYAEQF	2938	0.0508884		CSGYEQYF	1379	0.0229249		CASGDNSDYTF	2213	0.0415574
CASSQDGGNYAEQF	15036	0.195861		CASSLGQGAGTQYF	404	0.00445491		CASSKANSAETLYF	6313	0.0823292		CASRSEGGNTLYF	2803	0.0533087		CASGETGDSDYTF	2918	0.0540053		CSSRAGQTNTGQLYF	2938	0.0508884		CSAQDTQYF	1376	0.022875		CASGDEVGPYEQYF	2212	0.0415386
CASSLDGVAETLYF	14968	0.194975		CASSGGQASGNTLYF	403	0.00444388		CASSLTGHHSYEQYF	6312	0.0823162		CASSSLTGDTGQLYF	2802	0.0532896		CSAATGGATQNTLYF	2907	0.0538018		CSAGGYAEQF	2919	0.0505593		CASGDNYEQYF	1369	0.0227587		CSAGDSNTEVF	2210	0.041501
CASGEGQGTGQLYF	14948	0.194715		CANMSQGRTLYCTCSVLGRGAEQF	402	0.00443285		CASSATGKGSDYTF	6311	0.0823031		CASSLGGPTGQLYF	2797	0.0531946		CSARGATEVF	2894	0.0535612		CASSPGVSYEQYF	2910	0.0504035		CSADAGGYEQYF	1369	0.0227587		CASSSGQANTGQLYF	2202	0.0413508
CSARGDTGQLYF	14932	0.194506		CSAGLEVF	400	0.0044108		CSAGGSAETLYF	6310	0.0822901		CASSTGQSNQAPLF	2777	0.0528142		CAWTPGLGVAETLYF	2890	0.0534871		CASSDGQANSDYTF	2907	0.0503515		CSAARTGGAEQNTLYF	1364	0.0226755		CSADETGGDEQYF	2198	0.0412757
CSAPGGALEQYF	14883	0.193868		CASSQDPGLGGAETPYF	399	0.00439977		CASSWDRANSDYTF	6310	0.0822901		CASGDWQSGNTLYF	2766	0.052605		CASSQDWGNYAEQF	2887	0.0534316		CSAGEGAETLYF	2898	0.0501956		CASGGGRNTEVF	1361	0.0226257		CSSLGQGNTLYF	2194	0.0412006
CASGEDWGQDTQYF	14789	0.192643		CASSQDAGSSAETLYF	398	0.00438874		CASSDGLGQTSQNTLYF	6290	0.0820293		CASSGLGGRAEQF	2758	0.0524528		CSSRGDSNTGQLYF	2882	0.0533391		CASSGTEDNQAPLF	2891	0.0500744		CASSPGLGVYEQYF	1360	0.022609		CASSSRVYAEQF	2191	0.0411442
CASGEQGQNTLYF	14756	0.192214		CSADWGGEQYF	398	0.00438874		CSLRDWGASAETLYF	6283	0.081938		CAWSSGTGGYEQYF	2753	0.0523577		CAWSLVSSYEQYF	2881	0.0533206		CSAGWGQNTLYF	2886	0.0499878		CSSLTGSSYEQYF	1359	0.0225924		CASSQDRGMYF	2190	0.0411254
CASSQDWGGYEQYF	14753	0.192175		CAWRGGLGYERYF	398	0.00438874		CARKISNERLF	6281	0.0819119		CASSLNREANSDYTF	2747	0.0522436		CSSSTNQDTQYF	2880	0.0533021		CSAPTGVYEQYF	2881	0.0499012		CSASSAETLYF	1358	0.0225758		CASGAGNNQAPLF	2188	0.0410879
CASSQSGGSNSDYTF	14622	0.190468		CASSQDAGARAEQLF	398	0.00438874		CSANRDRNYAEQF	6277	0.0818597		CASSQTGQGGEEQYF	2745	0.0522056		CSAGRSETLYF	2867	0.0530615		CASSEAERNSDYTF	2879	0.0498665		CSGTGGYAEQF	1357	0.0225592		CASGAPGLGVTLYF	2187	0.0410691
CASASSYEQYF	14465	0.188423		CASSQAGAGQDTQYF	397	0.00437772		CASSQDNWGGVQDTQYF	6275	0.0818336		CASSQDGGSYEQYF	2745	0.0522056		CSSRLGDSYEQYF	2863	0.0529874		CASSDSANTEVF	2875	0.0497972		CASSRGQGYEQYF	1356	0.0225425		CASGRTGRNSDYTF	2178	0.0409001
CASSQVGAEEQYF	14254	0.185674		CASSLAPNSAETLYF	395	0.00435566		CSSRRTGLDTQYF	6274	0.0818206		CAWTGGPSYEQYF	2742	0.0521485		CASSQEGTGGYAEQF	2861	0.0529504		CSAGTGGYEQYF	2872	0.0497453		CSALGGRGEQYF	1354	0.0225093		CASSQDVSQDTQYF	2176	0.0408625
CASSDATESSQNTLYF	14148	0.184294		CASSQAGTGRDTQYF	395	0.00435566		CSGRDYYAEQF	6268	0.0817423		CASSESSYEQYF	2740	0.0521105		CASSQDGWEDTQYF	2854	0.0528209		CSAGDRVSYEQYF	2868	0.049676		CASGVTGEVF	1354	0.0225093		CASGAGSSAETLYF	2172	0.0407874
CASSQDTGVNTGQLYF	13954	0.181767		CASGQDPGLGGAETLYF	395	0.00435566		CASSVPGGLSAETLYF	6260	0.081638		CSADENQAQHF	2732	0.0519584		CASGDAAGKQDTQYF	2852	0.0527838		CASSDRAGSDYTF	2866	0.0496413		CSSRHRGRAEQF	1353	0.0224927		CASGDWGSAETLYF	2171	0.0407687
CSARQGAKGAQHF	13855	0.180477		CASSQAGTGQGTQYF	390	0.00430053		CSAD_QGRDSPLYF	6257	0.0815989		CASSATGTPNTEVF	2731	0.0519393		CAWSLWGSYNSPLYF	2850	0.0527468		CSADLGGEQYF	2862	0.0495721		CSAGLGDYEQYF	1351	0.0224594		CSAPGTPNSDYTF	2166	0.0406748
CASSLASSAETLYF	13791	0.179643		CSARGQDTQYF	386	0.00425642		CSGTGDNYAEQF	6240	0.0813772		CASSLTGYAEQF	2728	0.0518823		CSAAGTGVTEVF	2846	0.0526728		CASRTANSDYTF	2855	0.0494508		CSAESRGSAETLYF	1349	0.0224262		CSADLGGSQNTLYF	2160	0.0405621
CASSQDGGGQDTQYF	13674	0.178119		CTRSVTENTLYF	382	0.00421231		CSAGTTNERLF	6240	0.0813772		CASSQAGTGYEQYF	2725	0.0518252		CSSRDWGGAETLYF	2840	0.0525617		CASSEPQDYAEQF	2849	0.0493469		CSARTGSGNTLYF	1349	0.0224262		CASGDAGGANERLF	2159	0.0405433
CASSPTGISNERLF	13566	0.176713		CASGPRLGGLEQYF	379	0.00417923		CASSDVNSYEQYF	6236	0.081325		CASSHLGTGGVYAEQF	2708	0.0515019		CAWSPGTGGALDTGQLYF	2830	0.0523767		CASTSTANSDYTF	2846	0.0492949		CRAQDTQYF	1347	0.0223929		CASSQEVHSNTEVF	2152	0.0404119
CASSRQGPNERLF	13521	0.176126		CASSQDRGGDTQYF	379	0.00417923		CSADRFSNERLF	6232	0.0812729		CSADQGYAEQF	2707	0.0514829		CAWSHWTSQNTLYF	2826	0.0523026		CSAGDQDTQYF	2833	0.0490698		CASGAQRYTLYF	1345	0.0223597		CASGTISNERLF	2149	0.0403555
CASSLGDRGDEQYF	13316	0.173456		CSADQGRSHNSPLYF	375	0.00413512		CSADWGQNTLYF	6217	0.0810772		CASSLKKGMAEQF	2703	0.0514068		CASSQGTLNQDTQYF	2822	0.0522286		CSATRDTTNSDYTF	2816	0.0487753		CAWSLGDSSYEQYF	1336	0.02221		CASGGDGNYAEQF	2147	0.040318
CASSRPHQDTQYF	13242	0.172492		CSADNWGDYGQYF	373	0.00411307		CSSGQIYAEQF	6214	0.0810381		CASSDRVGVF	2698	0.0513117		CASSLRQNHSYNSPLYF	2815	0.0520991		CSARTGRDTQYF	2810	0.0486714		CASSQDRLGDAEQF	1325	0.0220272		CASGEPDRGGQNTLYF	2144	0.0402616
CASSRDKEVF	13180	0.171684		CSVLGGGAEQF	372	0.00410204		CSARQNYAEQF	6214	0.0810381		CASSQGTGDTGQLYF	2694	0.0512357		CSADRSQNTLYF	2815	0.0520991		CASGDWGYEQYF	2787	0.048273		CASSGQSSYEQYF	1322	0.0219773		CASCRGTNTGQLYF	2143	0.0402428
CASSQEGGVEQYF	13171	0.171567		CASSQEGTAYGQYF	371	0.00409102		CSAGDWGGETLYF	6213	0.0810251		CASSSTGEGTEVF	2684	0.0510455		CASGAGLGKDTQYF	2815	0.0520991		CSADSSGNTLYF	2786	0.0482557		CSGTGGYEQYF	1319	0.0219274		CASGGGPGYEQYF	2140	0.0401865
CARGERNTEVF	13170	0.171554		CSAAGTTNTEVLF	369	0.00406896		CSAGDNQDTQYF	6201	0.0808686		CAWRLGGRSDTQYF	2683	0.0510265		CASSQEGGATGQLYF	2802	0.0518585		CSSRDRGSYEQYF	2785	0.0482384		CSAEGNSDYTF	1312	0.0218111		CASGANQAPLF	2140	0.0401865
CSSRGQQDTQYF	13167	0.171515		CASSQAGTGQDAQYF	366	0.00403588		CASSLDNQAPLF	6200	0.0808555		CASSLGQGGYAEQF	2682	0.0510074		CAWSQTGSSPLYF	2795	0.0517289		CASSDWGSYEQYF	2785	0.0482384		CSAGQFNERLF	1310	0.0217778		CSAEDWGGYEQYF	2140	0.0401865
CASSLGTASQNTLYF	13044	0.169913		CASSLGQGADAQYF	364	0.00401383		CSADHGYAEQF	6179	0.0805817		CASSDAPGGQNTLYF	2671	0.0507982		CASSQEEGTNEQYF	2793	0.0516919		CASSARTERLF	2785	0.0482384		CASWINTGQLYF	1304	0.0216781		CASGDGGYEQYF	2128	0.0399612
CASGMPISNERLF	13029	0.169717		CASSQEGGQSNSGYTF	363	0.0040028		CSSDRDERLF	6177	0.0805556		CASSQEAGVDERLF	2667	0.0507222		CSSRDSGNTLYF	2790	0.0516364		CASGDVGSAETLYF	2785	0.0482384		CASGPGHNERLF	1302	0.0216448		CASSQDWNAEQF	2127	0.0399424
CASSLAGGGAETLYF	12701	0.165445		CASS_DVGSSAETLYF	363	0.0040028		CSAGLSNTGQLYF	6170	0.0804643		CASSQEGAWGYYAEQF	2666	0.0507031		CSAGRTDYAEQF	2772	0.0513032		CSATQF	2780	0.0481518		CTQGAGNTLYF	1301	0.0216282		CSSRDRANSPLYF	2120	0.0398109
CASSPCRAGGGQNTLYF	12669	0.165028		CASSQDAGARAGQF	361	0.00398075		CSDRDRGQEVF	6170	0.0804643		CAWTQYEQYF	2663	0.0506461		CASGDAWNSDYTF	2770	0.0512662		CSAGPEQYF	2777	0.0480998		CASSTYNSPLYF	1298	0.0215783		CSADPITEVF	2116	0.0397358
CASSGGYEQYF	12503	0.162866		CVSRWGGEAEQF	360	0.00396972		CSDIGQNTLYF	6167	0.0804252		CASSDDRGANTGQLYF	2655	0.0504939		CASGDAEGGQDTQYF	2766	0.0511922		CASKPGQTEVF	2766	0.0479093		CSAGGDEQYF	1298	0.0215783		CASSQDWGNNSPLYF	2109	0.0396044
CASGDAGNERLF	12431	0.161928		CSSRDGQNYAERF	359	0.00395869		CSAGTGYTGQLYF	6166	0.0804121		CSAGHLNERLF	2653	0.0504559		CASSRGQNQDTQYF	2751	0.0509146		CSAAGGYEQYF	2766	0.0479093		CASSRDWGIAETLYF	1295	0.0215285		CASGPGQYEQYF	2103	0.0394917
CSADPQGEAPLF	12366	0.161081		CSATENTLYF	358	0.00394766		CSAPPGQYAEQF	6165	0.0803991		CASSLSNQDTQYF	2650	0.0503988		CSATGVNTEVF	2746	0.050822		CASSPGQGAETLYF	2746	0.0475629		CSAGTGGVEQYF	1294	0.0215118		CASGVDINQAPLF	2100	0.0394354
CASSPQGEDAETLYF	12325	0.160547		CSARSQDAQYF	356	0.00392561		CSADRGEQYF	6160	0.0803339		CASSLQGYYAEQF	2647	0.0503418		CSGTASQNTLYF	2741	0.0507295		CSAEGADTQYF	2743	0.0475109		CSVDRDNYAEQF	1294	0.0215118		CASRWTGVYAEQF	2098	0.0393978
CASSQGETLYF	12319	0.160469		CSVGPEVF	353	0.00389253		CSADTRTYEQYF	6156	0.0802817		CASGDALVYEQYF	2646	0.0503228		CSATGDAETLYF	2738	0.050674		CSADSSYEQYF	2742	0.0474936		CASSQDRGETLYF	1294	0.0215118		CASGDASGSAETLYF	2094	0.0393227
CASSSGLGGLEQYF	12284	0.160013		CSVTENALYF	352	0.0038815		CASSPLLDQDTQYF	6156	0.0802817		CASSQGQNTEVF	2644	0.0502847		CSSRQSNTGQLYF	2737	0.0506555		CSAGNEQYF	2740	0.0474589		CSADRQSSYEQYF	1293	0.0214952		CASSLGTGGDEQYF	2092	0.0392851
CSGLGEQDTQYF	12272	0.159857		CSAAGATNTEVF	352	0.0038815		CSGDGRNTGQLYF	6145	0.0801383		CASSFVGGQF	2638	0.0501706		CASREGTGAETLYF	2732	0.0505629		CASGDGTGYAEQF	2739	0.0474416		CASGVGLGGQNTLYF	1293	0.0214952		CASGDLGPANQDTQYF	2092	0.0392851
CSAGLEDTQYF	12205	0.158984		CSGSAETLYF	350	0.00385945		CSRLGDQNTLYF	6144	0.0801252		CASRGTGGLSYEQYF	2628	0.0499804		CACQDTQYF	2726	0.0504519		CASRRNTEVF	2720	0.0471125		CSAAQNTEVF	1289	0.0214287		CSGGHTNTGQLYF	2091	0.0392664
CASSSTYEQYF	12069	0.157212		CSALRGEEQYF	348	0.0038374		CSADQGALEQYF	6144	0.0801252		CASSDAPWGNSPLYF	2616	0.0497522		CASGELSAETLYF	2711	0.0501743		CSAGTGGYAEQF	2718	0.0470779		CASSPTNSGNTLYF	1286	0.0213788		CASSLGLGSSYEQYF	2080	0.0390598
CASSLDGGHNERLF	12011	0.156457		CSADAGAEQCF	348	0.0038374		CSGGTGGWAEQF	6133	0.0799818		CASSQQGNYAEQF	2614	0.0497142		CSSRDRSSYEQYF	2703	0.0500262		CSADRGIQDTQYF	2713	0.0469913		CSAPGQGTGQLYF	1283	0.021329		CASGDEWGGNYAEQF	2076	0.0389847
CASSLQANTGQLYF	12006	0.156392		CTRSALGGRAETLYF	348	0.0038374		CASSDEGTIQDTQYF	6114	0.079734		CASSLGQVYEQYF	2610	0.0496381		CASSQDAWGTYEQYF	2698	0.0499337		CASGDAGGDEQYF	2712	0.0469739		CAWSQTGEQYF	1283	0.021329		CASSRDRVSDYTF	2067	0.0388157
CASSLAGVTEQF	11942	0.155558		CANSQDPGLGGAETLYF	347	0.00382637		CASSPRQGANTEVF	6113	0.079721		CASSDATTSAETLYF	2607	0.0495811		CSATGGYAEQF	2681	0.049619		CSATGGGNSPLYF	2700	0.0467661		CASSDKGANSDYTF	1283	0.021329		CASSSLTGGYEQYF	2058	0.0386467
CSAGVYAEQF	11878	0.154724		CASS_DPGLGGAETLYF	344	0.00379329		CSSGQGDAEQF	6108	0.0796558		CASSLDRGGGYAEQF	2603	0.049505		CASSQETNNYAEQF	2681	0.049619		CASRDKNSDYTF	2697	0.0467141		CSARQGGHTEVF	1279	0.0212625		CASGPRGIDTLYF	2051	0.0385152
CASSDNNQAQHF	11877	0.154711		CASSQDVGSSAETLHF	343	0.00378226		CSADSYAEQF	6103	0.0795905		CASSDARDNAETLYF	2600	0.0494479		CAWSLGTGGAETLYF	2678	0.0495635		CASSLSANTEVF	2696	0.0466968		CASGTGAEVF	1273	0.0211627		CRAAGGIAETLYF	2042	0.0383462
CASSL_QGNSDYTF	11789	0.153565		CAGSQDAGARAEQF	342	0.00377123		CASVLDRYEQYF	6102	0.0795775		CSAGGQGIVF	2591	0.0492768		CASGGTGGNYAEQF	2672	0.0494525		CSAQGSSSYEQYF	2690	0.0465929		CSEGQNNSPLYF	1269	0.0210962		CASGHWTGQAPLF	2040	0.0383086
CASSQRGGPNERLF	11770	0.153318		CASGRGTGGKDTQYF	341	0.00376021		CSDWGATGQLYF	6087	0.0793819		CASSENRDAEQF	2591	0.0492768		CASSQDWGASAETLYF	2667	0.0493599		CSGTGEDTQYF	2682	0.0464543		CASSGTASQNTLYF	1269	0.0210962		CASGDAGNQDTQYF	2035	0.0382147
CASSPGQGGTEVF	11570	0.150712		CTRSADSGVYEQYF	341	0.00376021		CSAEGGASAETLYF	6082	0.0793167		CAWSLWGDSAETLYF	2574	0.0489534		CASSLTLGYEQYF	2665	0.0493229		CASGDLGDEQYF	2679	0.0464024		CASSDSSQNTLYF	1266	0.0210463		CSADGTGEDTQYF	2033	0.0381772
CASGDAETLYF	11545	0.150387		CAWRGGLGY_QYF	341	0.00376021		CSAVGGRGTGQLYF	6081	0.0793036		CASSLEGYEQYF	2574	0.0489534		CSADKGQGGERLF	2665	0.0493229		CSAGVNQDTQYF	2674	0.0463158		CSADLGGEQYF	1260	0.0209466		CASGELPGLYAEQF	2033	0.0381772
CSAGGSDYTF	11526	0.150139		CTRSASGTANTEVF	339	0.00373815		CSADPGSYEQYF	6080	0.0792906		CASSGQGASAETLYF	2570	0.0488774		CSSPRLGHYAEQF	2664	0.0493044		CASGDAGGGAETLYF	2674	0.0463158		CSAGGANYAEQF	1259	0.02093		CASSPTGSPNERLF	2029	0.0381021
CASSLGDWGTGQLYF	11440	0.149019		CAGSPGQGDSYNSPLYF	338	0.00372713		CSADSLSSYEQYF	6078	0.0792645		CAWSLGTANSDYTF	2568	0.0488393		CASGTGGGAETLYF	2663	0.0492859		CSADRGVSYEQYF	2669	0.0462292		CSYRDEQYF	1258	0.0209134		CASSSPSTGGRDYAEQF	2029	0.0381021
CASSQGQGYEQYF	11399	0.148485		CSSRDGRNYAEQF	337	0.0037161		CSADPEENTLYF	6073	0.0791993		CASRRQGTEVF	2564	0.0487633		CAWSLGEGAEQF	2662	0.0492674		CASSDKGKFDYTF	2668	0.0462118		CASSQDWGGYEQYF	1258	0.0209134		CSSRDRGAYEQYF	2026	0.0380457
CSADMTGAYEQYF	11236	0.146362		CSGRDREDTGQPYF	336	0.00370507		CSAAQDTQYF	6070	0.0791602		CSADLGGQDTQYF	2560	0.0486872		CSARTANTGQLYF	2659	0.0492119		CSADRVNSPLYF	2663	0.0461252		CASRQGAEQF	1256	0.0208801		CASGDRGGRYAEQF	2013	0.0378016
CASSQENRVGERLF	11222	0.146179		CSGRGREDTGQLYF	336	0.00370507		CSGLGDYAEQF	6070	0.0791602		CASSLGQGEVF	2560	0.0486872		CSADSAETLYF	2647	0.0489898		CASSQDGGSAETLYF	2663	0.0461252		CSADRGHERLF	1254	0.0208469		CASGDGNSDYTF	2009	0.0377265
CASSQLEATGNTLYF	11087	0.144421		CASSQEGGRSNSDYTF	335	0.00369404		CASSDWDKNSDYTF	6066	0.079108		CASSEPGTANSDYTF	2557	0.0486301		CSAGQNTEVF	2644	0.0489342		CSGEGLGGRDTQYF	2656	0.046004		CSAGQGAYEQYF	1253	0.0208302		CASGDWRYEQYF	1994	0.0374448
CSARLGGSAETLYF	10979	0.143014		CASR_GGEAEQF	335	0.00369404		CSQGGQDTQYF	6058	0.0790037		CASSVGGRYAEQF	2557	0.0486301		CASSPRTGDYAEQF	2639	0.0488417		CSAGYEQYF	2653	0.045952		CASGPYEQYF	1252	0.0208136		CASGDAYEQYF	1992	0.0374073
CASSQKGQGEEQYF	10886	0.141802		CSADSGAYEQYF	333	0.00367199		CSATSSAETLYF	6051	0.0789124		CASSPGASAETLYF	2554	0.0485731		CASGGTGEDTGQLYF	2635	0.0487677		CASSDVLNSDYTF	2651	0.0459174		CSAGLGGYEQYF	1250	0.0207804		CSAGISNERLF	1990	0.0373697
CASSQDRDWGSQNTLYF	10760	0.140161		CSADRDRGNSPPYF	332	0.00366096		CSAQGANTEVF	6041	0.078782		CASSDGLGPYEQYF	2546	0.0484209		CSADRGHEQYF	2632	0.0487122		CSAEGQQDTQYF	2648	0.0458654		CASSQDTGGAREQYF	1243	0.020664		CASGDGDRYTEVF	1986	0.0372946
CASSTTGTNSDYTF	10615	0.138272		CASSQDPGLGGRAETLYF	331	0.00364994		CSASGVAEQF	6037	0.0787298		CSAGTGDYEQYF	2535	0.0482117		CAWSDWSQNTLYF	2631	0.0486936		CRDRDTQYF	2639	0.0457095		CASSDWGGRSGNTLYF	1241	0.0206307		CASGAGTGGVTEVF	1984	0.037257
CSADRGANERLF	10552	0.137452		CASSQDGEGDTQYF	330	0.00363891		CASRWDNANTEVF	6031	0.0786516		CSAGGSSYEQYF	2527	0.0480596		CSSRVTIYEQYF	2630	0.0486751		CSAEGANQDTQYF	2637	0.0456749		CASGVQQAPLF	1240	0.0206141		CASGASAETLYF	1981	0.0372007
CSADRGQRDQDTQYF	10544	0.137348		CSAAESTLYF	330	0.00363891		CASSDRTGGYNSPLYF	6028	0.0786125		CASSPDRAQNTLYF	2525	0.0480215		CASGDAPLGDQDTQYF	2629	0.0486566		CASSQDWGNYAEQF	2635	0.0456402		CAWSPGEQYF	1239	0.0205975		CSADEGGEQYF	1979	0.0371631
CASRQDNYAEQF	10510	0.136905		CSAQGPSQNTLYF	329	0.00362788		CSADLGNYAEQF	6027	0.0785994		CASSLKGYEQYF	2524	0.0480025		CSSTWGDYAEQF	2619	0.0484716		CSAEGGQNTLYF	2632	0.0455883		CSGQGNTEVF	1237	0.0205642		CASGGPGQGADERLF	1977	0.0371256
CASGDETGGGYAEQF	10466	0.136331		CSADAGAGQYF	323	0.00356172		CSARTGYERLF	6022	0.0785342		CSAGTQGIF	2514	0.0478123		CSGGYAEQF	2619	0.0484716		CSRDWGDEQYF	2628	0.045519		CSAAGRGYEQYF	1236	0.0205476		CASGDRWGNTLYF	1975	0.037088
CASSLGSGNTLYF	10452	0.136149		CASSQDVGSSAEALYF	323	0.00356172		CASSPTTNYAEQF	6016	0.078456		CASSRDRVSYEQYF	2505	0.0476412		CSSRTGGGEQYF	2617	0.0484345		CSAAGTGVRYEQYF	2628	0.045519		CSSRITGGETLYF	1236	0.0205476		CASGDGRNEQYF	1971	0.0370129
CASSFKGNEQYF	10296	0.134117		CSAAGADTEVF	321	0.00353967		CSPPGVEQYF	6016	0.078456		CSADISAETLYF	2501	0.0475651		CAWSLGQDTQYF	2616	0.048416		CASSDGEQYF	2621	0.0453978		CASSDTGSYEQYF	1235	0.020531		CSAGGYEQYF	1971	0.0370129
CASSSRQGGYAEQF	10044	0.130834		CSADRGRGNSPLYF	319	0.00351761		CSAIWGAEQYF	6004	0.0782995		CASSGTQQNTLYF	2495	0.047451		CASGPGSQNTLYF	2614	0.048379		CASSLEISNERLF	2620	0.0453804		CSADRTNTEVF	1228	0.0204146		CASGDSRANTEVF	1970	0.0369941
CASSPDSANTEVF	10005	0.130326		CSSRDGQNHAEQF	319	0.00351761		CSVGGQDTGQLYF	5998	0.0782212		CASSLWDKYEQYF	2489	0.0473369		CAWSLRGGNYAEQF	2608	0.048268		CASRDRAAEQF	2619	0.0453631		CSAEGQANTEVF	1226	0.0203814		CSADRWGREQYF	1968	0.0369566
CASSLDGENERLF	9814	0.127838		CASSRDSYEQYF	318	0.00350659		CASSYWGGDTQYF	5990	0.0781169		CASSDAMGGLAETLYF	2483	0.0472228		CSADRATGVF	2606	0.048231		CASSDGGLGSDYTF	2616	0.0453112		CASSGTANSDYTF	1225	0.0203648		CASGDAGGEGEQF	1967	0.0369378
CASSQDRGGAETLYF	9682	0.126119		CSGQDTLYF	318	0.00350659		CSAPGTANTGQLYF	5984	0.0780386		CSAGGRTGQLYF	2478	0.0471277		CSSRRTVNQDTQYF	2605	0.0482124		CSAGQGYAEQF	2605	0.0451206		CSAGEERLF	1220	0.0202816		CASGETGGEYTEVF	1963	0.0368627
CASSRRDWGGAGNYAEQF	9608	0.125155		CTRSAGTYSYEQYF	318	0.00350659		CSAVRAGNTLYF	5983	0.0780256		CASSDTGTNTGQLYF	2476	0.0470896		CASGPGLGSQNTLYF	2593	0.0479904		CSADSSSYEQYF	2603	0.045086		CASGHRGSSAETLYF	1219	0.020265		CSALANSDYTF	1959	0.0367876
CASSLVQNSAETLYF	9573	0.124699		CASGGDERLF	316	0.00348453		CTDRANNQAPLF	5978	0.0779604		CASSLGANYAEQF	2471	0.0469945		CSAGTGTNTGQLYF	2589	0.0479163		CSADRDAETLYF	2603	0.045086		CASSDLNTLYF	1219	0.020265		CASGDEDWGYEQYF	1956	0.0367312
CASSPDWTSAETLYF	9479	0.123475		CSAQGSSQNTSYF	314	0.00346248		CASSQVQGSAETLYF	5972	0.0778821		CSPRQGGETLYF	2471	0.0469945		CAWSLAGGRYAEQF	2587	0.0478793		CSADWGSAETLYF	2596	0.0449647		CSADSSQNTLYF	1217	0.0202318		CSAPGQGNTEVF	1952	0.0366561
CASSLRDRGF	9466	0.123305		CGSRDGQNYAEQF	314	0.00346248		CAWSLGAETLYF	5968	0.07783		CASRTGAGNTLYF	2463	0.0468424		CAWRGLGKDTQYF	2585	0.0478423		CSARQGGDTQYF	2579	0.0446703		CASSERDRGQDTQYF	1215	0.0201985		CSARQKNTLYF	1951	0.0366373
CASSLAGILEQYF	9454	0.123149		CTRSAEDTQYF	314	0.00346248		CSSRGGAETLYF	5966	0.0778039		CASSLTGGGYEQYF	2461	0.0468044		CSARDSETLYF	2583	0.0478053		CSADREGRYEQYF	2578	0.044653		CASSDWGASAETLYF	1214	0.0201819		CSADF	1943	0.0364871
CASSAGQGAGEQYF	9327	0.121495		CASSLVQGEDT_YF	314	0.00346248		CSADRTGVF	5964	0.0777778		CSADHGTGGNTLYF	2461	0.0468044		CSSRRGVAETLYF	2578	0.0477127		CSASWGDSYEQYF	2577	0.0446356		CASSDRGQSNSDYTF	1214	0.0201819		CAPPGQQDTQYF	1937	0.0363744
CASGANYAEQF	9055	0.117952		CNADQGRSYNSPLYF	314	0.00346248		CASGDRGVSNERLF	5963	0.0777648		CSETGNEQYF	2458	0.0467473		CASSQDHGPNTEVF	2570	0.0475647		CSADGGSYEQYF	2571	0.0445317		CAWSLETGAYEQYF	1212	0.0201486		CSGGTGGRSYEQYF	1936	0.0363556
CASSQERGGAGTGQLYF	8726	0.113666		CSGRDREGTGQLYF	313	0.00345145		CSARQGYAEQF	5956	0.0776735		CASSLTTNSDYTF	2456	0.0467093		CSADGGGDTQYF	2565	0.0474721		CSSRDVWDRGQAETLYF	2563	0.0443932		CSAASAETLYF	1209	0.0200988		CASLREGANNNQAPLF	1930	0.036243
CASSPGTEYEQYF	8697	0.113288		CASSPGQGDSYNPPLYF	313	0.00345145		CSSRGLGGPSAETLYF	5954	0.0776474		CASRGVSQNTLYF	2456	0.0467093		CSGDSLNTLYF	2552	0.0472315		CSALGGDTQYF	2562	0.0443758		CSAGRRTGENERLF	1207	0.0200655		CASGRDWGDPYF	1923	0.0361115
CASSFLGAKNTLYF	8396	0.109367		CTRSDSAETLYF	313	0.00345145		CSGTGGADTEVF	5938	0.0774387		CSAGHFNERLLF	2448	0.0465571		CASGDPGGVNTLYF	2549	0.047176		CASSQEGGAGAETLYF	2562	0.0443758		CASGDGAETLYF	1206	0.0200489		CARDWGGNYAEQF	1920	0.0360552
CASSKDSQNTLYF	7931	0.10331		CVSSQEGGQSNSDYTF	312	0.00344042		CASGDLGGSQNTLYF	5920	0.077204		CASSRLGGAETLYF	2443	0.046462		CASSQDSQGAETLYF	2544	0.0470835		CASSDATETLYF	2560	0.0443412		CSAAQGHTEVF	1203	0.019999		CASSPGTDNNQAPLF	1900	0.0356796
CASGDAGGHTLYF	7830	0.101995		CSAARNSYNSPPYF	307	0.00338529		CSGGANTGQLYF	5913	0.0771127		CASSLREAEQF	2430	0.0462148		CASSQGTGGHYAEQF	2535	0.0469169		CASGDTLYEQYF	2551	0.0441853		CSALGGRREQYF	1202	0.0199824		CSAAGTGQLYF	1896	0.0356045
CSAQGAEVF	7825	0.101929		CASGQDVGSSAETLYF	307	0.00338529		CSAVWGAETLYF	5903	0.0769823		CSARQGGNTEVF	2417	0.0459676		CAWSLDWDQDTQYF	2532	0.0468614		CSGLGDSQNTLYF	2546	0.0440987		CASSEGNYAEQF	1202	0.0199824		CASRTEKDTQYF	1888	0.0354543
CASGEDNSPLYF	7501	0.097709		CSGQGTQYF	306	0.00337426		CSADSNSYEQYF	5893	0.0768519		CASSDTGEDTQYF	2416	0.0459485		CSSRGTGYAEQF	2527	0.0467688		CASGDVGGGAETLYF	2543	0.0440467		CSAAGDQDTQYF	1199	0.0199325		CASGSAGEGTEVF	1885	0.0353979
CSADRREVF	6933	0.0903102		CASSPWGYEQYF	305	0.00336323		CASTRTGTNTGQLYF	5887	0.0767736		CASSHGWAGAETLYF	2412	0.0458725		CSGRGTGGYEQYF	2520	0.0466393		CASSEWGANSDYTF	2542	0.0440294		CSAEARGLQDTQYF	1198	0.0199159		CASGDARISQNTLYF	1883	0.0353604
CSADLGSNIEVF	6820	0.0888382		CSAEQGAYAEQSF	305	0.00336323		CSAGTGNEQYF	5882	0.0767084		CASRGGSYEQYF	2405	0.0457393		CASGEPGLGDYAEQF	2517	0.0465838		CSAGTNNSPLYF	2531	0.0438389		CSGRDNQDTQYF	1197	0.0198993		CSAGQGEQYF	1875	0.0352101
CASGAPGLDSAETLYF	6745	0.0878613		CASSQDREGDAQYF	304	0.00335221		CSAVPNERLF	5880	0.0766824		CASSPRTGVF	2405	0.0457393		CASSDWGDSAETLYF	2512	0.0464912		CSAEGNQDTQYF	2529	0.0438042		CAWRRPGGSYEQYF	1197	0.0198993		CASGGYTGSNQAPLF	1874	0.0351914
CASGTSNSDYTF	6618	0.0862069		CTRSADAGAEQYF	302	0.00333015		CSPPPGHNQDTQYF	5878	0.0766563		CASSDGGGYEQYF	2399	0.0456252		CAWRPGRAETLYF	2505	0.0463617		CSARDRGPEVF	2529	0.0438042		CSADGVNQDTQYF	1190	0.0197829		CASSQEQGNTEVF	1866	0.0350411
CSADSGRAEVF	6097	0.0794203		CTRSAAENTLYF	302	0.00333015		CASSSDWGVEQYF	5871	0.076565		CASSLGGTSAETLYF	2396	0.0455682		CASGDAGVQDTQYF	2505	0.0463617		CSAGGGTEVF	2524	0.0437176		CSALGGYEQYF	1190	0.0197829		CAWSRTASQNTLYF	1864	0.0350036
CASSEPGNNNNQAPLF	5789	0.0754083		CSAGTYPYEQYF	301	0.00331913		CSAQGANERLF	5860	0.0764215		CASSPRDSSYEQYF	2391	0.0454731		CSSSRQGVDTQYF	2501	0.0462877		CSADRVSAETLYF	2522	0.043683		CSAGSEQYF	1187	0.019733		CASSDWGGAEQYF	1859	0.0349097
CASS_GGGDYAEQF	5457	0.0710836		CSATGQPYF	301	0.00331913		CSAKGQGNSDYTF	5855	0.0763563		CSAEEGSEQYF	2390	0.0454541		CASWTGAYAEQF	2500	0.0462691		CSDTYEQYF	2517	0.0435964		CASSLLGVQDTQYF	1186	0.0197164		CSAGQHYEQYF	1857	0.0348721
CASAPDREVF	5328	0.0694032		CASSCGTGGKDTQYF	301	0.00331913		CSNRDWGNYAEQF	5845	0.0762259		CASSLNSVSDYTF	2389	0.045435		CSSSPGLGFYEQYF	2498	0.0462321		CASSLRDTEVF	2515	0.0435618		CASGDARGPNQAPLF	1186	0.0197164		CASDQGYNNQAPLF	1856	0.0348533
CASSLSGGNTLYF	5239	0.0682439		CASSPGQGDSYNSLLYF	299	0.00329707		CSGLGSAETLYF	5844	0.0762129		CASSLGTRGGSDYTF	2387	0.045397		CACWTGGYAEQF	2494	0.0461581		CSAGTGGAQDTQYF	2511	0.0434925		CASSVRDRGLDTQYF	1184	0.0196832		CASSPNQAPLF	1849	0.0347219
CASSQGGGDYAEQF	5188	0.0675796		CASSQEGGQSDSDYTF	298	0.00328605		CASSQGQGADTEVF	5817	0.0758608		CAWSPGQNQAQHF	2380	0.0452639		CSSRDWGGANEQYF	2494	0.0461581		CASSQGGNYAEQF	2509	0.0434578		CASSLGTEQYF	1183	0.0196665		CSAEGDYAEQF	1846	0.0346656
CASSQEAGGNAEQF	5051	0.065795		CSAAGTANTEVF	298	0.00328605		CSAGQDAEQF	5813	0.0758086		CAWGDWGGAETLYF	2378	0.0452258		CASSQGTGVQYF	2490	0.0460841		CASSDKDTEVF	2496	0.0432327		CSADPGAGAEQF	1180	0.0196167		CASSLVPSSYEQYF	1845	0.0346468
CASSQDSQDTQYF	4986	0.0649483		CSAEDAQYF	298	0.00328605		CASGEVGRSAETLYF	5805	0.0757043		CASTQKDYEQYF	2367	0.0450166		CSSPREDQDTQYF	2487	0.0460285		CSAVLGGDTQYF	2494	0.043198		CSSRDRGANSDYTF	1177	0.0195668		CSADQVEQYF	1837	0.0344966
CASSPGQNSGNTLYF	4913	0.0639974		CSADQGRPYNSPLYF	297	0.00327502		CSADRRGRYSPLYF	5805	0.0757043		CSSRQGEQYF	2365	0.0449786		CASSQGRQGATEQF	2485	0.0459915		CSARDRAETLYF	2494	0.043198		CASSPGAEQF	1177	0.0195668		CSADFKDTQYF	1835	0.034459
CASSQDIGDEQYF	4665	0.0607669		CSAERRGGEAF	297	0.00327502		CSSREGFNERLF	5803	0.0756782		CASSLPGQGAEEQYF	2365	0.0449786		CSARASNTEVF	2481	0.0459175		CSAPRLGASAETLYF	2487	0.0430768		CRGQGPYEQYF	1176	0.0195502		CSADLLSYNSPLYF	1831	0.0343839
CASSLGQGEVF	4168	0.0542929		CSSRDSQNYAEQF	297	0.00327502		CSAARDRAETLYF	5798	0.075613		CASSQTNTGQLYF	2364	0.0449596		CARWGKDQDTQYF	2477	0.0458435		CSAVWKDTQYF	2487	0.0430768		CSAGGAGAEQF	1173	0.0195003		CASSQEDTQYF	1825	0.0342712
CASSPRQGVNTGQLYF	3589	0.0467508		CSARSQDTLYF	297	0.00327502		CASSEGQNYEQYF	5797	0.0755999		CSAEPNSPLYF	2351	0.0447123		CASSDGINQDTQYF	2476	0.045825		CSRDRVGEQYF	2479	0.0429382		CSAADSNQDTQYF	1172	0.0194837		CSPRQGRDEQYF	1824	0.0342524
CAWSLGNSDYTF	3400	0.0442888		CTRSADSQNTLYF	296	0.00326399		CSAGREGEQYF	5792	0.0755347		CASSDKDTGQLYF	2350	0.0446933		CASSQGLGGSYEQYF	2474	0.0457879		CSADRAEQF	2479	0.0429382		CASRAPGSSYEQYF	1171	0.019467		CSAQGGDTQYF	1822	0.0342149
CASSLVGAETLYF	3375	0.0439632		CSSRDGQNCAEQF	295	0.00325296		CASSWGSQDTQYF	5787	0.0754695		CASSQGSYEQYF	2345	0.0445982		CASSPGLGVYEQYF	2468	0.0456769		CSAARGDTEVF	2478	0.0429209		CASGDAGTGGYEQYF	1170	0.0194504		CASSQGTGAYEQYF	1819	0.0341585
CSAGTGYEQYF	3275	0.0426606		CVWRGGLGYEQYF	294	0.00324194		CSARQANSDYTF	5782	0.0754043		CASSQDRVYEQYF	2343	0.0445602		CASSQGRQDTQYF	2466	0.0456399		CAWSLETGAYE_YF	2477	0.0429036		CASSRLGGQDTQYF	1170	0.0194504		CASSPGTGDEQYF	1818	0.0341398
CSAGSNERLF	3215	0.041879		CSAERRGGGVF	293	0.00323091		CSASVAETLYF	5767	0.0752087		CASSVPQGAGTEVF	2343	0.0445602		CSADKNSDYTF	2464	0.0456029		CASSRDWGGAETLYF	2467	0.0427304		CASSQGGYEQYF	1168	0.0194172		CSADQGTDTQYF	1814	0.0340646
CASSVGRKYEQYF	3176	0.041371		CSAAGANTEVLF	292	0.00321988		CSAGLGEGTGQLYF	5763	0.0751565		CASSFYEQYF	2342	0.0445412		CASGGTGGNQDTQYF	2463	0.0455844		CSAHSQNTLYF	2462	0.0426438		CSAGGGYAEQF	1167	0.0194005		CASSPTGGNYAEQF	1812	0.0340271
CASS_DWGGYEQYF	3172	0.0413189		CASGLGQGADTQYF	291	0.00320886		CSSHGTGGSAETLYF	5760	0.0751174		CASSRDSQDTQYF	2338	0.0444651		CASGEDRAGAEQF	2457	0.0454733		CMGGAWSYEQYF	2456	0.0425398		CSAAPGGQDTQYF	1164	0.0193507		CASSRDRGAETLYF	1807	0.0339332
CSPRTVNYAEQF	3162	0.0411886		CANSHGGRGSEQF	289	0.0031868		CSADRTQNTLYF	5753	0.0750261		CASSHGQQDTQYF	2336	0.0444271		CSVDGYAEQF	2456	0.0454548		CSARTGGDTQYF	2452	0.0424705		CSGDWGYEQYF	1161	0.0193008		CASSQTGVNQDTQYF	1806	0.0339144
CASSLGQGEVLF	3134	0.0408239		CTGSADSQNTLYF	288	0.00317578		CSAGANSDYTF	5752	0.0750131		CAWSRLGYEQYF	2336	0.0444271		CSAGLGGAETLYF	2444	0.0452327		CASGGTGANSDYTF	2448	0.0424013		CASGRDRANTEVF	1158	0.0192509		CSPRDRDGNTLYF	1797	0.0337454
CASSQDAGDAEQF	3077	0.0400814		CSARSQGTQYF	288	0.00317578		CSAEAGEANERLF	5739	0.0748435		CASLRGGQDTQYF	2335	0.044408		CSAGGGANTEVF	2442	0.0451957		CSSPGNQDTQYF	2444	0.042332		CASRDSQNTLYF	1158	0.0192509		CASGDRDWGYEQYF	1793	0.0336703
CASSFPAEVF	2923	0.0380754		CTRSAQGSSQNTLYF	287	0.00316475		CRPGQGGAEQF	5739	0.0748435		CSAGHSNERLF	2333	0.04437		CASSQGGVQDTQYF	2442	0.0451957		CSDKYEQYF	2443	0.0423147		CSAGTDTEVF	1156	0.0192177		CASGGGSTGQLYF	1792	0.0336515
CASSSRLGPSAETLYF	2855	0.0371896		CTRSVLGRGAEQF	286	0.00315372		CSSRARGPDTQYF	5736	0.0748044		CASSDSGANSDYTF	2325	0.0442179		CASSDGGVTQYF	2441	0.0451772		CSADLGGDTQYF	2442	0.0422973		CSADRDSYEQYF	1149	0.0191013		CASSQGGAGQNTLYF	1788	0.0335764
CASSQDAGGDTGQLYF	2839	0.0369812		CAWRGGLGAEQYF	285	0.00314269		CASSDNRGQKEDTQYF	5734	0.0747783		CASSLDTGQLYF	2323	0.0441798		CASSPDRGSSYNSPLYF	2437	0.0451032		CASSQEGGRDGTGQLYF	2440	0.0422627		CASSPDWNYAEQF	1148	0.0190847		CSARDSNTEVF	1787	0.0335576
CAWSRQGVGTQYF	2634	0.0343108		CSADQGRSYNSPPYF	284	0.00313167		CSASPQSQNTLYF	5734	0.0747783		CAWSLDRGQDTQYF	2322	0.0441608		CASGDEGNQDTQYF	2436	0.0450847		CSADLGLQDTQYF	2439	0.0422454		CSGTGVNQDTQYF	1147	0.0190681		CASSQGYAEQF	1787	0.0335576
CASSQEGLGGAEQF	2528	0.0329301		CSPTGEDAEQF	283	0.00312064		CSAVMGSYAEQF	5718	0.0745697		CASSAWGGDYAEQF	2315	0.0440277		CASSQVWGEAEQF	2428	0.0449366		CSGTGQDTQYF	2429	0.0420722		CSADKDAEQF	1144	0.0190182		CSAVGGGEQYF	1786	0.0335388
CASSLRDRGYEQYF	2481	0.0323178		CSADRDQGTQYF	283	0.00312064		CSASRDRGSAETLYF	5716	0.0745436		CASSLENTLYF	2314	0.0440087		CASGAAGDQDTQYF	2426	0.0448996		CSAQGGGQNTLYF	2424	0.0419856		CASSQDWGYEQYF	1143	0.0190016		CSADLEGSGNTLYF	1785	0.0335201
CASSSERLF	2467	0.0321355		CSVTESTLYF	282	0.00310961		CSADNWGQDTQYF	5705	0.0744001		CASSRDRGQGNERLF	2314	0.0440087		CASSDAGGEDTQYF	2417	0.044733		CASGEWGGYAETLYF	2420	0.0419163		CSGGQNNSPLYF	1134	0.0188519		CASGDRTGGAGERLF	1783	0.0334825
CASSQQGDTGQLYF	2434	0.0317056		CAGSPRLGGLEQYF	281	0.00309859		CSASRTNSDYTF	5703	0.0743741		CSAGSQNTLYF	2307	0.0438755		CSARDWGYAEQF	2417	0.044733		CSARTGNYAEQF	2412	0.0417777		CSALGGQDTQYF	1134	0.0188519		CSVDSQNTLYF	1781	0.0334449
CASSLRGRGF	2407	0.0313539		CGAEDTQYF	281	0.00309859		CSADLRNTGQLYF	5701	0.074348		CASSDDWGDYAEQF	2307	0.0438755		CSAEGGNQAQHF	2411	0.044622		CASSLAGTGNTEVF	2401	0.0415872		CASSQDWGQGAGNTLYF	1132	0.0188187		CSAPGGQNTLYF	1772	0.0332759
CSANWGAQDTQHF	2293	0.0298689		CTRSAERRGGEVF	279	0.00307653		CSELQIAETLYF	5696	0.0742828		CASSQQGQDTQYF	2304	0.0438185		CASSPDNNYAEQF	2407	0.0445479		CSAGGYEQYF	2400	0.0415699		CASSDPDWGGGKNTLYF	1131	0.0188021		CASSQGQNTEVF	1771	0.0332572
CASSSLSAETLYF	2281	0.0297126		CTRSAVGGRSTGQLYF	278	0.00306551		CASSDSNSDYTF	5691	0.0742176		CASSLQGTEQF	2298	0.0437044		CASGDAGINERLF	2400	0.0444184		CSADRTTSQNTLYF	2397	0.0415179		CSAQTEVF	1130	0.0187854		CASSPGTENTLYF	1770	0.0332384
CASSDWGDTEVF	2216	0.0288659		CTRSAGPEVF	278	0.00306551		CSAGQGAGSDYTF	5683	0.0741132		CASSDAANTGQLYF	2290	0.0435522		CAWDTNYAEQF	2400	0.0444184		CAWKQGGEQYF	2396	0.0415006		CASSQDWGQDTQYF	1130	0.0187854		CSAGLGAYEQYF	1769	0.0332196
CSAEGGRGNTLYF	2201	0.0286705		CASRWGNYAEQF	278	0.00306551		CSARDSANSDYTF	5681	0.0740872		CASSPGQTYEQYF	2287	0.0434952		CASGGNRDWSYEQYF	2399	0.0443999		CSAVQGSGAEQF	2391	0.041414		CASSLGLGGYEQYF	1130	0.0187854		CASSQVPYNSPLYF	1766	0.0331633
CASSQTRGRDTQYF	2194	0.0285793		CASSRAGTGQDTQYF	277	0.00305448		CTSGTGFYEQYF	5679	0.0740611		CASSQGRKGGSNERLF	2284	0.0434381		CASGGTGGVAEQF	2395	0.0443258		CSAGGQANTGQLYF	2389	0.0413793		CAWSLGGLNYAEQF	1130	0.0187854		CASGAPSYEQYF	1765	0.0331445
CASSQDLWTGGSQNTLYF	2183	0.028436		CTRSLGNYAEQF	277	0.00305448		CSGGAVERLF	5677	0.074035		CASSQEGYEQYF	2281	0.043381		CSAAWGNAETLYF	2394	0.0443073		CSSQNQDTQYF	2385	0.0413101		CSGDNANTEVF	1129	0.0187688		CSADQNSYNSPLYF	1762	0.0330881
CASSTGTGGISNERLF	2135	0.0278108		CTRSADNWGDYEQYF	276	0.00304345		CASSQEWDTGTEVF	5660	0.0738133		CSAGTGGSAETLYF	2281	0.043381		CASSDRGGEQYF	2394	0.0443073		CSADNTEVF	2379	0.0412061		CSADQNTLYF	1126	0.0187189		CSARQGQNTLYF	1762	0.0330881
CASSLQGGNYAEQF	2123	0.0276545		CTRSARSQDTQYF	275	0.00303242		CASSQDAGPNERLF	5660	0.0738133		CASGLGVYAEQF	2275	0.0432669		CSSRDWGVYEQYF	2393	0.0442888		CSAANTEVF	2379	0.0412061		CSAGGNNQAPLF	1126	0.0187189		CSAGQGAEEQYF	1758	0.033013
CASSSGQTNERLF	2092	0.0272507		CSAVGGRSTGQPYF	274	0.0030214		CSAGRATEVF	5658	0.0737872		CASSDPGAEQF	2264	0.0430577		CAWFLGGRNTGQLYF	2381	0.0440667		CSSRENSAETLYF	2375	0.0411368		CSAGGEDTQYF	1124	0.0186857		CSAGTGSNTGQLYF	1758	0.033013
CASSFGGTEVF	2086	0.0271725		CASSQGGTAYEQYF	273	0.00301037		CASRGGNTEVF	5651	0.0736959		CASSDAGYNNQAPLF	2257	0.0429246		CASGDWAETLYF	2370	0.0438631		CSSRWGDTGQLYF	2369	0.0410329		CASSPTGGYEQYF	1124	0.0186857		CSATGGGEQYF	1757	0.0329943
CASSLVGENTEVF	2085	0.0271595		CTRSATGQLYF	273	0.00301037		CSAVGARTGQLYF	5651	0.0736959		CASSGQQNTLYF	2256	0.0429056		CSAGTSNTEVF	2370	0.0438631		CSPRGGYEQYF	2364	0.0409463		CASSSGTGGYEQYF	1123	0.0186691		CSAVGVRDTQYF	1755	0.0329567
CASSLFNSGNTLYF	2009	0.0261695		CSLTGGDAEQF	272	0.00299934		CNRDWGYEQYF	5648	0.0736568		CASGDARTGNNQAPLF	2243	0.0426583		CASGDHQNTLYF	2369	0.0438446		CASSPDWGGYNYAEQF	2361	0.0408944		CSAPGGSAETLYF	1122	0.0186525		CSADKDNYAEQF	1755	0.0329567
CASSLEDTQYF	1973	0.0257006		CASRWGGEAEQYF	271	0.00298832		CASSEGDRGANSDYTF	5637	0.0735133		CASSLGQTLEQYF	2242	0.0426393		CSGGQPYNSPLYF	2356	0.043604		CSAEKESYEQYF	2354	0.0407731		CASSPGTGGSQNTLYF	1121	0.0186358		CSANSQNTLYF	1755	0.0329567
CASSLVRDTEVF	1939	0.0252577		CSAAGTTSTEVF	271	0.00298832		CSVSTDYEQYF	5622	0.0733177		CASNRGGTEVF	2241	0.0426203		CASGEPGSQNTLYF	2354	0.043567		CSAGNTEVF	2354	0.0407731		CAWIDWGSSYEQYF	1121	0.0186358		CSAEVGYEQYF	1754	0.0329379
CASSTQGNSGNTLYF	1918	0.0249841		CASSPRLGGPEQYF	269	0.00296626		CSGGGRDTLYF	5622	0.0733177		CASSDRDRGAEQF	2240	0.0426013		CSSRPISYEQYF	2350	0.043493		CASSVEGGEQYF	2352	0.0407385		CASGDYGTGRGAETLYF	1121	0.0186358		CSADSRGRGAETLYF	1754	0.0329379
CASSHWGSSAETLYF	1880	0.0244891		CASSLSGGGTLYF	268	0.00295524		CSADWGHVTGQLYF	5618	0.0732656		CASSPGQRDTLYF	2239	0.0425823		CASGDAQVNQDTQYF	2348	0.043456		CASGDGGTSQNTLYF	2352	0.0407385		CASGGLGGREQYF	1119	0.0186026		CSADQNTLYF	1753	0.0329191
CASSYSWGGGNYAEQF	1870	0.0243589		CAAGTTNTEVF	267	0.00294421		CSAGQNYAEQF	5615	0.0732264		CAWSLMVYAEQF	2226	0.042335		CASGDSGGIRKQYF	2348	0.043456		CASSQDLGDGAYEQYF	2350	0.0407038		CASSQGTGGYAEQF	1118	0.018586		CASSQGTGVYF	1753	0.0329191
CASSGDTQYF	1818	0.0236815		CSAEGTQYF	266	0.00293318		CSAAGDSDYTF	5609	0.0731482		CASSEIYAEQF	2224	0.042297		CSPRQGDTLYF	2344	0.0433819		CSASSAETLYF	2349	0.0406865		CASGGSQNTLYF	1118	0.018586		CSAWGDQNTLYF	1752	0.0329004
CASSPRDWGYGQYF	1770	0.0230563		CSLGNYAEQLF	266	0.00293318		CSAGTTNTEVF	5598	0.0730047		CASSDADKNYAEQF	2221	0.0422399		CASSPGIQDTQYF	2340	0.0433079		CSADPGTGQDTQYF	2347	0.0406519		CSAEQGARAEQF	1118	0.018586		CSADRGKDTQYF	1751	0.0328816
CASSFAANSDYTF	1760	0.022926		CSAGRDQDTQYF	266	0.00293318		CSADLLSYEQYF	5591	0.0729134		CASSDVGYAEQF	2219	0.0422019		CASSLDWGYEQYF	2338	0.0432709		CSAAGTGVNSPLYF	2342	0.0405653		CRDGNTEVF	1111	0.0184696		CASSQGHSPLYF	1745	0.0327689
CASSSTGYSDYAF	1745	0.0227306		CAWRGGLGCEQYF	266	0.00293318		CSGTGADTQYF	5578	0.0727439		CASTQGSQNTLYF	2218	0.0421829		CSAGGRDTQYF	2332	0.0431599		CSADRGGGAEQF	2340	0.0405306		CSADSGRGNTLYF	1110	0.018453		CSAGLGENTLYF	1744	0.0327501
CASSLQLGNQDTQYF	1713	0.0223138		CSSSLGTASAETLYF	265	0.00292215		CSADYSSYEQYF	5575	0.0727048		CASSTGGYAEQF	2216	0.0421448		CSADYIANTEVF	2327	0.0430673		CSADGSNTEVF	2338	0.040496		CASSQGQGNTEVF	1110	0.018453		CASSQGANTEVF	1744	0.0327501
CASSSTGGYEQYF	1712	0.0223007		CSGRDRGDTGQLYF	264	0.00291113		CSASTGWAEQF	5570	0.0726396		CAWSLLGESQNTLYF	2211	0.0420498		CSAADSGNTLYF	2315	0.0428452		CSADPGNTEVF	2335	0.040444		CASSPRGNYAEQF	1108	0.0184197		CASSQQGRVAEQF	1743	0.0327313
CASSRDWGHEQYF	1711	0.0222877		CSAAGANTEAF	264	0.00291113		CSARQGANSDYTF	5556	0.072457		CASSSGQGASDYTF	2209	0.0420117		CASGKGTGGNYAEQF	2309	0.0427342		CSAKGQSNTEVF	2330	0.0403574		CASRKAGSAETLYF	1106	0.0183865		CASGDPGGSSQNTLYF	1739	0.0326562
CASSSGHNQDTQYF	1706	0.0222226		CSAAAGAETLYF	263	0.0029001		CASSWGGREQYF	5556	0.072457		CAWSLVGGEQYF	2204	0.0419166		CASGDEGLGYAEQF	2305	0.0426601		CASSLEGLIYEQYF	2329	0.0403401		CSADANTEVF	1106	0.0183865		CSAGQGYAEQF	1739	0.0326562
CSAVGDRGPEVF	1692	0.0220402		CSADNWGGYEQYF	262	0.00288907		CSADGGSNTGQLYF	5556	0.072457		CASSPGYAEQF	2199	0.0418215		CASSGPDSPLYF	2304	0.0426416		CSADLRDTEVF	2322	0.0402188		CASGTAYEQYF	1106	0.0183865		CASSPGLGGYEQYF	1739	0.0326562
CASTLDTGQLYF	1688	0.0219881		CAWSLETGAYEQYF	262	0.00288907		CSADHRSNTGQLYF	5553	0.0724179		CASSGQGANSDYTF	2192	0.0416884		CASGHSAETLYF	2301	0.0425861		CSAGTDAEQF	2321	0.0402015		CASRKAGAIEQYF	1104	0.0183532		CASSHGQGATEVF	1736	0.0325999
CASARKFVFSPYEQYF	1679	0.0218709		CSAQGSSQSTLYF	262	0.00288907		CASSPQGARSERLF	5551	0.0723918		CASSETPFSNERLF	2187	0.0415933		CASSDAAGNNQAPLF	2290	0.0423825		CSADSNYAEQF	2315	0.0400976		CASSQDWGAYEQYF	1100	0.0182867		CSADQGGYEQYF	1734	0.0325623
CASSLWDRKNTLYF	1637	0.0213238		CASSRGTGGKDTRYF	261	0.00287805		CSARLGSSAETLYF	5549	0.0723657		CASSLGGRHAEQF	2184	0.0415363		CASGLTGTNSPLYF	2290	0.0423825		CSADTGGKDTGQLYF	2312	0.0400456		CASGRTGGHEQYF	1097	0.0182368		CSAGLGGQEQYF	1732	0.0325248
CSGDNPGNTLYF	1628	0.0212065		CASSPGQGDPYNSPLYF	261	0.00287805		CSAEGAGNNERLF	5545	0.0723135		CASSLGQGTSDYTF	2179	0.0414412		CASSTRDWGYEQYF	2284	0.0422715		CASSGWGVETLYF	2311	0.0400283		CSSREAVSSYEQYF	1097	0.0182368		CASGDARDEQYF	1732	0.0325248
CASSLGVSGNTLYF	1622	0.0211284		CSADWGSEQCF	259	0.00285599		CASSWTGSYNSPLYF	5545	0.0723135		CASRPGQHTEVF	2179	0.0414412		CASSDSRGNTEVF	2270	0.0420124		CSAEAPSNTGQLYF	2301	0.0398551		CASSPGVETLYF	1094	0.018187		CSAGQGDTQYF	1731	0.032506
CASSRLGANYAEQF	1613	0.0210112		CTRSAAGTTNTEVF	259	0.00285599		CASSPGQNSGNTLYF	5542	0.0722744		CASSEGGYYAEQF	2176	0.0413841		CSATDNNQAPLF	2270	0.0420124		CSGNSQNTLYF	2276	0.0394221		CASSQGLGGAETLYF	1094	0.018187		CSADQSQNTLYF	1730	0.0324872
CASSSLTAANTGQLYF	1608	0.020946		CSAVGGRSAGQLYF	259	0.00285599		CSARDSQDTQYF	5541	0.0722614		CAWRGLGSYEQYF	2176	0.0413841		CASASDWGGNQDTQYF	2266	0.0419384		CSADDWGQDTQYF	2265	0.0392316		CASSDNWGYEQYF	1093	0.0181703		CSAVGGAREQYF	1730	0.0324872
CASRSGTDAEQF	1569	0.020438		CVSSQDREGDTQYF	258	0.00284497		CSADQVANTEVF	5535	0.0721831		CASSHLGGPNYAEQF	2171	0.041289		CASGDSWGGNYAEQF	2265	0.0419198		CSSSNRYEQYF	2264	0.0392142		CASGDGGDTEVF	1092	0.0181537		CASGDPDNNQAPLF	1729	0.0324684
CASSLAGGDSDYTF	1557	0.0202817		CTRSGNNQAQHF	258	0.00284497		CSADYRHSAETLYF	5533	0.0721571		CASSDQLQDTQYF	2166	0.0411939		CSAGTGGNSPLYF	2263	0.0418828		CSSRARDWGYEQYF	2263	0.0391969		CASSLTDTEVF	1090	0.0181205		CSANTEVF	1727	0.0324309
CASSPWGLNTGQLYF	1539	0.0200472		CASSQDAGARAEQSF	257	0.00283394		CAWTYNERLF	5533	0.0721571		CSAGHFDERLF	2155	0.0409847		CASSDGTGGTEEQYF	2261	0.0418458		CSASYNSPLYF	2260	0.039145		CASRDNNERLF	1089	0.0181039		CSGRDNYAEQF	1724	0.0323746
CASSLGGDEQYF	1517	0.0197606		CSGNNQARHF	256	0.00282291		CRGQYEQYF	5531	0.072131		CSAGRFNERLF	2151	0.0409086		CASSQGTGDTEVF	2260	0.0418273		CSADWGGAETLYF	2256	0.0390757		CSGDSQDTQYF	1086	0.018054		CSAEALSYEQYF	1721	0.0323182
CASSLDGYEQYF	1513	0.0197085		CASSPRPGGLEQYF	255	0.00281188		CSADGNTLYF	5530	0.0721179		CASTRDWGGNTLYF	2146	0.0408136		CASSQDF	2259	0.0418088		CSSRVQDTQYF	2251	0.0389891		CSAGQGNTEVF	1086	0.018054		CSAGLGGLEQYF	1718	0.0322619
CASSLDTYEQYF	1508	0.0196434		CSAPYAEQSF	255	0.00281188		CASGWTGGTEVF	5514	0.0719093		CASSDRGDTEVF	2137	0.0406424		CASGADWAEQF	2258	0.0417903		CSAWDRDDTEVF	2250	0.0389717		CSADQGRNTEVF	1086	0.018054		CSAGLGPYEQYF	1718	0.0322619
CASGDAPGGARDTQYF	1497	0.0195001		CNAVGGRSTGQLYF	255	0.00281188		CSAEDSYNSPLYF	5508	0.071831		CAWSLWGLYAEQF	2134	0.0405853		CASGSQSQNTLYF	2252	0.0416792		CSSSGTVYEQYF	2249	0.0389544		CSADWDWGSSQNTLYF	1085	0.0180374		CASSQRGRTYEQYF	1713	0.032168
CSAVQYEQYF	1481	0.0192917		CSAAGTTNTEAF	254	0.00280086		CSADLGAETLYF	5507	0.071818		CASSQDLVNYAEQF	2128	0.0404712		CASGRLGGHQNTLYF	2251	0.0416607		CSADGGGDTQYF	2249	0.0389544		CASSQVPGGYEQYF	1085	0.0180374		CASVLDWYAEQF	1713	0.032168
CASSPGQINSDYTF	1470	0.0191484		CASS_EGTAYEQYF	254	0.00280086		CSARWGEDTLYF	5505	0.0717919		CASSAYAEQF	2122	0.0403571		CASSDGGQGADTQYF	2250	0.0416422		CASSQEGLGQDTQYF	2244	0.0388678		CSAVSAETLYF	1084	0.0180207		CSAAGGAEQYF	1713	0.032168
CASGLVQNSAETLYF	1470	0.0191484		CSASGTANTEVLF	253	0.00278983		CASGDPGGRCTLYF	5505	0.0717919		CASSDWNNNQAPLF	2121	0.0403381		CASSQGANTEVF	2250	0.0416422		CSSRDRGHEQYF	2242	0.0388332		CASSWDSANTEVF	1083	0.0180041		CASSQDHRVYAEQF	1713	0.032168
CASGHNYAEQF	1466	0.0190963		CTRSAEQGAYAEQF	253	0.00278983		CASGANQDTQYF	5497	0.0716876		CASSYPGTGGYTGQLYF	2120	0.0403191		CSLRDKNYAEQF	2249	0.0416237		CSSRRGAETLYF	2239	0.0387812		CSSVGGGGTGQLYF	1079	0.0179376		CASSQDWGHSYEQYF	1710	0.0321117
CASSDGGASNERLF	1437	0.0187186		CTRARADTEVF	253	0.00278983		CSALKGGGTGQLYF	5495	0.0716615		CASSQGLASAETLYF	2119	0.0403001		CASSDGKGEQYF	2238	0.0414201		CASGPSGTEVLF	2229	0.038608		CASSSRDNNERLF	1077	0.0179044		CSADRQGREQYF	1710	0.0321117
CASSALDRARDTQYF	1424	0.0185492		CTRSGRDREDTGQLYF	252	0.0027788		CASSLPGTGDYAEQF	5482	0.071492		CASSQETGRDTGQLYF	2112	0.0401669		CASGGRQNTLYF	2237	0.0414016		CSAGTGTSAETLYF	2227	0.0385734		CASSDGGYEQYF	1076	0.0178877		CASSLDNTGQLYF	1705	0.0320178
CASSRRDWGGAGNYAERF	1403	0.0182757		CTRSAEWGDTQYF	252	0.0027788		CSAGGGSGNTLYF	5481	0.0714789		CASSPGRANSDYTF	2106	0.0400528		CSARTGPNERLF	2232	0.0413091		CSGQNTEVF	2226	0.038556		CASRQTGGNSDYTF	1073	0.0178379		CASSPGLGAEQF	1705	0.0320178
CASSLHWGGAGAEQF	1402	0.0182626		CACRTANTGVF	251	0.00276778		CSEQGRENTLYF	5473	0.0713746		CAWSGGQDTQYF	2106	0.0400528		CASSQKDSSYEQYF	2231	0.0412906		CSADVGQNTGQLYF	2223	0.0385041		CASSPRDWGYEQYF	1065	0.0177049		CSAVTGESPLYF	1704	0.031999
CASSDGQGVYSGNTLYF	1362	0.0177416		CVSSRGTGGKDTQYF	251	0.00276778		CASSQEIYAEQF	5473	0.0713746		CASSLGGEGTQYF	2099	0.0399197		CASETGGVAEQF	2228	0.0412351		CSADEGTGNTLYF	2222	0.0384868		CASGGGGQNTLYF	1063	0.0176716		CSEQISNERLF	1704	0.031999
CASSLQGSNTEVF	1336	0.0174029		CT_SAAENTLYF	250	0.00275675		CASSDNGAPEQYF	5472	0.0713615		CASSATGSAETLYF	2084	0.0396344		CASSDGQGGQDTQYF	2222	0.041124		CSSRDSGF	2221	0.0384694		CASSQGTGGYEQYF	1062	0.017655		CSATGGQDTQYF	1702	0.0319614
CASSRGREQYF	1329	0.0173117		CSPGQGDSYNSPLYF	249	0.00274572		CSADAGGGQNTLYF	5470	0.0713355		CAWSLLGGLF	2083	0.0396154		CSAGLGGHEQYF	2222	0.041124		CSAPGQGSSQNTLYF	2214	0.0383482		CASSQGTGGDEQYF	1059	0.0176051		CASGDVGGQNTLYF	1701	0.0319426
CASGLEDTQYF	1284	0.0167256		CSGNDQAQHF	248	0.0027347		CASSQAGNERLF	5469	0.0713224		CASSAVTETLYF	2082	0.0395964		CAWSLTGAGNQAQHF	2219	0.0410685		CASSQSGF	2213	0.0383309		CSGTSQNTLYF	1058	0.0175885		CSGTGGYEQYF	1700	0.0319239
CASSLINSPLYF	1273	0.0165823		CSAGLFYTGQPYF	247	0.00272367		CSARGRNERLF	5454	0.0711268		CASSSSSYEQYF	2081	0.0395774		CSAGTGGSQDTQYF	2215	0.0409945		CSSRDFYAEQF	2209	0.0382616		CSPGRISNERLF	1055	0.0175386		CASSQEGAGAEQF	1697	0.0318675
CASGGGSGNTLYF	1268	0.0165171		CSASGTANTEAF	247	0.00272367		CSAGNTEVF	5454	0.0711268		CASSPRRPTNSDYTF	2062	0.039216		CASSPDWAIQNTLYF	2214	0.040976		CSAGTGGSQNTLYF	2206	0.0382096		CASSDSAETLYF	1054	0.017522		CSAGTDYAEQF	1697	0.0318675
CASSDWGGAGTLYF	1259	0.0163999		CSSRDGQNYAE_F	247	0.00272367		CAWSLDLADTQYF	5452	0.0711007		CASGDSGNYAEQF	2058	0.0391399		CASGEGQSSYEQYF	2206	0.0408279		CSADIYEQYF	2201	0.038123		CASSPQGHNNQAPLF	1047	0.0174056		CSADLQSSYEQYF	1696	0.0318487
CSPGVGAETLYF	1242	0.0161785		CSAPGTANTEVF	246	0.00271264		CASSTDGYNSPLYF	5446	0.0710225		CASSGQGWEQYF	2051	0.0390068		CSAGQGRSPLYF	2204	0.0407909		CSSSGTGVAEQF	2196	0.0380364		CSADRGAETLYF	1046	0.017389		CSVTGGAYEQYF	1695	0.03183
CASSLESNTEVF	1236	0.0161003		CASSRDVGSSAETLYF	246	0.00271264		CSADSGGYEQYF	5438	0.0709181		CASSEGQANSDYTF	2050	0.0389878		CASSDGQGRNSPLYF	2198	0.0406798		CSADRDRGSQNTLYF	2194	0.0380018		CSAVGGEQYF	1046	0.017389		CASSHTGDYAEQF	1691	0.0317549
CASSWGTGQLYF	1231	0.0160352		CASGPGQGDSYNSPLYF	246	0.00271264		CASSDANNNQAPLF	5415	0.0706182		CASNTGKTSQNTLYF	2040	0.0387976		CASSQDSGGREQYF	2195	0.0406243		CASSTYNNQAPLF	2192	0.0379671		CASSQKDRYEQYF	1044	0.0173558		CSAEGLGDTQYF	1688	0.0316985
CASSPGGAANERLF	1228	0.0159961		CSASGTANAEVF	245	0.00270161		CSETGDPETLYF	5411	0.070566		CASSDATNTEVF	2035	0.0387025		CASSGTGQDTQYF	2195	0.0406243		CASSQGLGGQDTQYF	2191	0.0379498		CSAAQDTEVF	1037	0.0172394		CSADGTGGEQYF	1687	0.0316797
CASSLNWGGPEQYF	1209	0.0157486		CSARSRDTQYF	245	0.00270161		CSADRANTEVF	5407	0.0705139		CASSDSPISNERLF	2017	0.0383602		CAWSLQGNYAEQF	2192	0.0405688		CSGTASAETLYF	2189	0.0379152		CASSADKTEVF	1031	0.0171396		CSADSYEQYF	1681	0.0315671
CASSLPRSSQNTLYF	1209	0.0157486		CASGLGTASAETLYF	243	0.00267956		CASSQGDNQAPLF	5398	0.0703965		CASSLGTGNSDYTF	2014	0.0383031		CASGVRGQDTQYF	2187	0.0404762		CSAGTANTEVF	2183	0.0378113		CSSRGARYEQYF	1030	0.017123		CASGDGGAYAEQF	1677	0.031492
CASTYSGNTLYF	1184	0.0154229		CSADSQNTSYF	242	0.00266853		CSAAGSNERLF	5394	0.0703443		CASRRTGNTEVF	2014	0.0383031		CASSQDWGGTGQLYF	2187	0.0404762		CRRGTGGAAETLYF	2182	0.0377939		CASSPGQQDTQYF	1030	0.017123		CASSPDWGGSAETLYF	1676	0.0314732
CASRPGGEQYF	1181	0.0153839		CSADWGSERYF	242	0.00266853		CSARDGENTLYF	5389	0.0702791		CASSQGNTEVF	2006	0.038151		CAWGQGHNSPLYF	2184	0.0404207		CSSKEGGKDTQYF	2174	0.0376554		CASSDEQGAPDTQYF	1029	0.0171064		CSPRQGAYEQYF	1676	0.0314732
CASRGGSNERLF	1174	0.0152927		CASRWRGEAEQF	242	0.00266853		CSAGGHSGNTLYF	5388	0.0702661		CSSRQNETLYF	2003	0.0380939		CASSARLGGLSYEQYF	2178	0.0403097		CSSREGAYAEQF	2168	0.0375514		CASSAHWGGYAEQF	1027	0.0170731		CSAEGGGYEQYF	1672	0.0313981
CASGGQGAGNTLYF	1173	0.0152797		CSDSAETPYF	241	0.00265751		CASSQAGDERLF	5383	0.0702009		CSAGQGDNQAQHF	1989	0.0378277		CASSPDWGSAETLYF	2177	0.0402912		CSSSGVDTQYF	2168	0.0375514		CSAGTGSYEQYF	1025	0.0170399		CSAQGTGQLYF	1671	0.0313793
CASSTRVQVYEQYF	1135	0.0147847		CSGRDREDAGQLYF	241	0.00265751		CSARQGPNERLF	5380	0.0701617		CGAGHFNERLF	1988	0.0378086		CASRQGANSDYTF	2176	0.0402727		CSSRLTTNSDYTF	2161	0.0374302		CSAGFSNERLF	1019	0.0169402		CSDRDTGQLYF	1669	0.0313417
CASSPGQESNERLF	1016	0.0132346		CSAEWGDAQYF	241	0.00265751		CSGGQDEQYF	5374	0.0700835		CASSPGTGGAETLYF	1986	0.0377706		CASSLGSYEQYF	2172	0.0401986		CAWSGTGGEDTQYF	2157	0.0373609		CSSSSGTGPYEQYF	1017	0.0169069		CSDWSQNTLYF	1669	0.0313417
CASSQGTGGAETLYF	1003	0.0130652		CSASGAANTEVF	241	0.00265751		CASSQGGANTEVF	5373	0.0700705		CASGETGQNTLYF	1986	0.0377706		CASSQDSGRAEQF	2172	0.0401986		CSADGRGF	2156	0.0373436		CSADRLGGSAETLYF	1015	0.0168737		CASSPRQGPYEQYF	1669	0.0313417
CASSRTEDTQYF	999	0.0130131		CAGSQEGTAYEQYF	240	0.00264648		CASSQVGYQDTQYF	5371	0.0700444		CSGDWGVVEQYF	1979	0.0376375		CASSERLGGRREQYF	2171	0.0401801		CAWSDWGGAQDTQYF	2153	0.0372916		CASSQDNSGNTLYF	1013	0.0168404		CSGGQSSYEQYF	1667	0.0313042
CASSRPGGGYAEQF	964	0.0125572		CSADRDGGNSPLYF	240	0.00264648		CSEDSQNTLYF	5358	0.0698748		CASSPHRGAETLYF	1979	0.0376375		CASRGTVQDTQYF	2171	0.0401801		CSSRGGTYEQYF	2147	0.0371877		CASGPDWGGYEQYF	1011	0.0168072		CSVQDTQYF	1664	0.0312478
CASSLAGDTGQLYF	921	0.0119971		CTRSAAGANTEVF	240	0.00264648		CSADLGSGNTLYF	5357	0.0698618		CASREANTEVF	1976	0.0375804		CASGEGGAGQNTLYF	2163	0.0400321		CSARDSAETLYF	2139	0.0370491		CSAVDWGAETLYF	1008	0.0167573		CSAGTENTLYF	1661	0.0311915
CASSPRDRGRERLF	920	0.011984		CAWRGGLGYEQHF	239	0.00263545		CSADNGFYAEQF	5353	0.0698096		CASSGTGYEQYF	1973	0.0375234		CSADVGQSAETLYF	2162	0.0400136		CSSTGTGDEQYF	2138	0.0370318		CSAGTTEVF	1007	0.0167407		CASSPSQEDTQYF	1660	0.0311727
CAGSQDLTDNTEVF	917	0.011945		CSVTEDTLYF	239	0.00263545		CSAARAEQYF	5347	0.0697314		CSADLGGIYEQYF	1970	0.0374663		CSAGNSGNTLYF	2158	0.0399395		CASSQGTGSAETLYF	2135	0.0369799		CASSQTGGPYEQYF	1007	0.0167407		CSADRGKEQYF	1659	0.0311539
CASRRDTSNTGQLYF	911	0.0118668		CSASSGNTPYF	238	0.00262443		CSGGDGNTLYF	5336	0.0695879		CASSFTGSAETLYF	1965	0.0373712		CSAVGGNSPLYF	2158	0.0399395		CSADPGGSAETLYF	2135	0.0369799		CSADRNSDYTF	1006	0.016724		CSAGQDTQYF	1659	0.0311539
CSRLGGTGAETLYF	904	0.0117756		CSAGWGSEQYF	238	0.00262443		CASSDARQANTEVF	5328	0.0694836		CASGDHWGEQYF	1958	0.0372381		CASGDRQGNTLYF	2154	0.0398655		CSADQGNSDYTF	2133	0.0369452		CASSGQANSDYTF	1003	0.0166742		CASSYRGHEQYF	1659	0.0311539
CASLGGYAEQF	900	0.0117235		CSSRDGQNYTEQF	237	0.0026134		CSAPGQYEQYF	5323	0.0694184		CASSEAGDNQAPLF	1957	0.0372191		CASSQDWGGRAETLYF	2146	0.0397174		CSADRANTEVF	2130	0.0368933		CASSRDREDTQYF	1002	0.0166575		CSAGGGAETLYF	1657	0.0311164
CASSFRGQGSDTGQLYF	896	0.0116714		CTSSRGTGGKDTQYF	237	0.0026134		CASSQEDRANTEVF	5321	0.0693923		CSADDQNYAEQF	1947	0.0370289		CSDRNTGQLYF	2145	0.0396989		CAGTGDQDTQYF	2130	0.0368933		CSARDSYEQYF	1001	0.0166409		CSVGQGISNERLF	1657	0.0311164
CASSLSGGDTQYF	893	0.0116323		CTRSLTGEDAEQF	236	0.00260237		CASRANSDYTF	5320	0.0693793		CASSLPGLGGYEQYF	1947	0.0370289		CASSEEGAAYEQYF	2143	0.0396619		CASGETGIQNTLYF	2129	0.0368759		CSAGGNSDYTF	1000	0.0166243		CASSPEKDKNTLYF	1657	0.0311164
CSPGQGYTGQLYF	882	0.011489		CASSLGTDSAETLYF	236	0.00260237		CSAGTGPERLF	5315	0.0693141		CSAMGWEQYF	1943	0.0369528		CASGDWGGYEQYF	2141	0.0396249		CSSRGAGGALAEQF	2122	0.0367547		CSADRGGNTLYF	1000	0.0166243		CSADGEQYF	1657	0.0311164
CASSQDGTAYEQYF	871	0.0113458		CSVLGRGAEQLF	236	0.00260237		CASLRDRENAEQF	5313	0.069288		CASLRGASAETLYF	1942	0.0369338		CASRGTANTEVF	2140	0.0396064		CSADGTGGERLF	2122	0.0367547		CASGQDANSDYTF	1000	0.0166243		CSGTGGQNTLYF	1656	0.0310976
CASSRDRNSDYTF	867	0.0112937		CTSSQEGGQSNSDYTF	235	0.00259134		CSDRVGNTLYF	5304	0.0691706		CASGDRLGGNQNTLYF	1940	0.0368958		CSAVRGGNSPLYF	2136	0.0395324		CSAEYNNQAPLF	2120	0.03672		CSAAGGSSYEQYF	998	0.016591		CASSPTGDQDTQYF	1655	0.0310788
CASGRDRVGNTLYF	859	0.0111894		CSADRDRGSSPLYF	235	0.00259134		CSADQNTGQLYF	5300	0.0691185		CAWSLGGGAPYEQYF	1934	0.0367816		CASSQDPQANTEVF	2134	0.0394953		CSAVGQMGVSGNTLYF	2120	0.03672		CASGPQGNQDTQYF	997	0.0165744		CSAGEQNTLYF	1655	0.0310788
CASSSGLTDYTF	856	0.0111504		CSAATGAETPYF	235	0.00259134		CSAPGGARAETLYF	5298	0.0690924		CAWSLGREQYF	1928	0.0366675		CATGAGVGEQYF	2132	0.0394583		CSSSRTGVDTLYF	2119	0.0367027		CASGDAGGQNTLYF	996	0.0165578		CASSQETPNTEVF	1655	0.0310788
CASGRGSTEVF	840	0.010942		CTRSADQGRSYNSPLYF	235	0.00259134		CSAAREQYF	5268	0.0687011		CASSDTHPEVF	1926	0.0366295		CASGDRLGTNTGQLYF	2130	0.0394213		CASSQGGSTGQLYF	2119	0.0367027		CASSNRDRGLEQYF	996	0.0165578		CASSQRGGASYEQYF	1654	0.03106
CASSGTGGRGTEVF	839	0.0109289		CASRWGSEAEQF	235	0.00259134		CSDGGNSPLYF	5268	0.0687011		CASSHGTGERTGQLYF	1924	0.0365915		CASAGTDYAEQF	2130	0.0394213		CSERVDTEVF	2117	0.0366681		CASGWGGGNSPLYF	996	0.0165578		CASGEGTNNSPLYF	1654	0.03106
CASSSSANSDYTF	828	0.0107856		CASGQAGTGQDTQYF	235	0.00259134		CSAEGRANTEVF	5268	0.0687011		CASSDRETINERLF	1923	0.0365724		CSAGLGGGDTQYF	2126	0.0393473		CKPGHSAETLYF	2117	0.0366681		CAWSPGQGAYEQYF	994	0.0165245		CSARDNYAEQF	1654	0.03106
CASSSGSSYEQYF	813	0.0105902		CASSRDAGARAEQF	235	0.00259134		CSAGGTEVF	5258	0.0685707		CASSLDRGYAEQF	1921	0.0365344		CASSPDWGGQDTQYF	2118	0.0391992		CSGLGTGQLYF	2115	0.0366334		CAWSQGLGSYEQYF	993	0.0165079		CSADWGDTQYF	1653	0.0310413
CASGRRTDTEVF	811	0.0105642		CSALQGEERYF	233	0.00256929		CSAGVNTEVF	5240	0.068336		CASSDPNTEVF	1920	0.0365154		CSSRGTGGYEQYF	2114	0.0391252		CSGQGGYNSPLYF	2113	0.0365988		CASSDTYEQYF	993	0.0165079		CSAGDNYAEQF	1652	0.0310225
CASSPLGINQDTQYF	802	0.010447		CAWRGGPGYEQYF	232	0.00255826		CSADPGGAYEQYF	5234	0.0682577		CASSLNQGPNERLF	1916	0.0364393		CASSDRGGGEQYF	2105	0.0389586		CSSTLWGNYAEQF	2107	0.0364949		CASSDKNSDYTF	990	0.016458		CSGRDRGDEQYF	1651	0.0310037
CAWGLQYEQYF	793	0.0103297		CSLTGEGAEQF	232	0.00255826		CASSLGQGAETLYF	5228	0.0681795		CASSQVGEGDTGQLYF	1910	0.0363252		CSAVGGYAEQF	2100	0.0388661		CSAPGGDTLYF	2106	0.0364776		CASSDAGGYEQYF	990	0.016458		CSAGAENTLYF	1650	0.0309849
CASSDWDKQDAQYF	773	0.0100692		CSAGTYSHEQYF	232	0.00255826		CSAGTNNQAPLF	5214	0.0679969		CASSPWTLNQDTQYF	1899	0.036116		CASGDSEQF	2100	0.0388661		CSAEDTQYF	2104	0.0364429		CSDMYNSPLYF	990	0.016458		CSSGTGGYEQYF	1649	0.0309661
CAGSQETDRAYEQYF	767	0.00999104		CASGQDAGARAEQF	231	0.00254724		CSGTANTGQLYF	5213	0.0679839		CASSRDWGSAETLYF	1889	0.0359258		CASSPGLGGNAETLYF	2098	0.0388291		CSAEDRGGNTLYF	2101	0.036391		CSAGTGGNYAEQF	983	0.0163417		CASGAGTSTEVF	1649	0.0309661
CASTEGGVSYEQYF	765	0.00996499		CDTHSAETPYF	231	0.00254724		CSAGGNSPLYF	5212	0.0679708		CAWTGGREQYF	1879	0.0357356		CASSDASYAEQF	2097	0.0388106		CSADPGGQNTLYF	2096	0.0363043		CAWMLGGPREQYF	983	0.0163417		CASDSLCNTLYF	1647	0.0309286
CASSPPDERLF	765	0.00996499		CSASSGSTLYF	231	0.00254724		CASSLQDNNQAPLF	5210	0.0679447		CSSGTGGETLYF	1877	0.0356976		CASGGPTGGSYEQYF	2096	0.038792		CSADLGVAETLYF	2089	0.0361831		CSAPGGYAEQF	983	0.0163417		CSAGQNYAEQF	1645	0.030891
CASSQDPGGVAEQF	763	0.00993894		CSAAENTSYF	231	0.00254724		CASGSGTGGPYEQYF	5208	0.0679187		CASSFLGGGGAETLYF	1875	0.0356596		CASTLGGRQDTQYF	2096	0.038792		CSASSQNTLYF	2088	0.0361658		CASSQQGGAPLF	982	0.0163251		CRDRDTQYF	1644	0.0308723
CASSFAGGTYEQYF	756	0.00984776		CGLGNYAEQF	230	0.00253621		CSADRGNTLYF	5207	0.0679056		CASSVDNSQNTLYF	1872	0.0356025		CSADWGGWGDTQYF	2090	0.038681		CSSRAGGEQYF	2086	0.0361311		CSAENEVF	981	0.0163084		CSADAGEYF	1644	0.0308723
CSARQDNTGQLYF	754	0.0098217		CSADRGQDTQYF	230	0.00253621		CASSRDWGSYEQYF	5206	0.0678926		CSADWGGSSYEQYF	1865	0.0354694		CASGRTDQNTLYF	2089	0.0386625		CSADSGNTLYF	2084	0.0360965		CSAAGAGNTLYF	980	0.0162918		CSADLGGYEQYF	1642	0.0308347
CSAGGSDCTF	747	0.00973052		CSADQGGSYNSPLYF	230	0.00253621		CASSDAGNTLYF	5204	0.0678665		CASSQDTSWGGYEQYF	1864	0.0354504		CASSDGNSPLYF	2088	0.038644		CSSRDIGDQDTQYF	2081	0.0360445		CARDWGLSYEQYF	980	0.0162918		CSADVPPLYF	1642	0.0308347
CAWSLETGAYEQYF	737	0.00960026		CGADWGSEQYF	229	0.00252518		CSAGSLSNERLF	5202	0.0678404		CASSALEGNTQYF	1864	0.0354504		CSADRNSDYTF	2087	0.0386255		CSAANNNQAPLF	2079	0.0360099		CAWSPREQYF	977	0.0162419		CSADSQDTQYF	1641	0.0308159
CASSQDAGGNTGQLYF	731	0.0095221		CTRSASSGNTLYF	227	0.00250313		CASSQDSYNSPLYF	5196	0.0677622		CSADNWGDEQYF	1864	0.0354504		CSAGGAEDTQYF	2084	0.03857		CASSLDNNQAPLF	2079	0.0360099		CSADRGDAFYEQYF	977	0.0162419		CSGTDNSPLYF	1641	0.0308159
CAWSLGQGSERLF	702	0.00914434		CTRSALQGEEQYF	227	0.00250313		CASSDGTASAETLYF	5190	0.0676839		CSADTRDTNYAEQF	1860	0.0353743		CASGDAGISNERLF	2081	0.0385144		CSAPGQNTLYF	2070	0.035854		CASSPDWAYEQYF	976	0.0162253		CSAGTDYEQYF	1640	0.0307971
CASSRDRGNTEVF	697	0.00907921		CASSLGTAGAETLYF	226	0.0024921		CSARGSAETLYF	5182	0.0675796		CASGDPGNAYEQYF	1860	0.0353743		CASSGVYEQYF	2080	0.0384959		CASSQQGNSGNTLYF	2068	0.0358194		CARDWGVYEQYF	976	0.0162253		CSADRVKGRNF	1639	0.0307784
CASSDLRDRVGNTLYF	697	0.00907921		CSGNNRAQHF	225	0.00248107		CSAQGVSNERLF	5172	0.0674492		CSAGHFNGRLF	1856	0.0352982		CASGDGLGRSAETLYF	2079	0.0384774		CASSQDVGTGDTEVF	2065	0.0357674		CASSPGGGDTQYF	975	0.0162087		CASSLDSNYAEQF	1639	0.0307784
CASSQDPTDNTEVF	677	0.00881869		CASNRGTGGKDTQYF	225	0.00248107		CSAGNYAEQF	5170	0.0674231		CASSQDGRTSNERLF	1849	0.0351651		CSAGTGPERLF	2077	0.0384404		CSSRDRFSQNTLYF	2062	0.0357154		CASGPPGLGGGQNTLYF	972	0.0161588		CASEAGGEAETLYF	1638	0.0307596
CASSDPREGDTEVF	677	0.00881869		CANSQEGGQSNSDYTF	225	0.00248107		CASRTGGTNERLF	5165	0.0673579		CASGGAWGSAETLYF	1849	0.0351651		CSGDWGEDTQYF	2072	0.0383479		CSSVNQDTQYF	2046	0.0354383		CSAGLGSSYEQYF	972	0.0161588		CSAGQGNSPLYF	1638	0.0307596
CASSDPRERDAEVF	655	0.00853212		CASSHGGRGPEQF	224	0.00247005		CASSPGLGVYEQYF	5162	0.0673188		CSAGTFSNERLF	1848	0.0351461		CSAAGTGGDAEQF	2069	0.0382923		CAWSLLGQDTQYF	2039	0.0353171		CASSVDTSAETLYF	970	0.0161256		CSGTGAAETLYF	1638	0.0307596
CASRPGQSAETLYF	652	0.00849304		CASSHGGGGSEQF	224	0.00247005		CASSFRDSQDTQYF	5152	0.0671884		CASSGQVRAEQF	1842	0.035032		CASSGRDWGYEQYF	2069	0.0382923		CASGMRPGGSYEQYF	2037	0.0352824		CSAPGLGSSQNTLYF	970	0.0161256		CSAGGAAETLYF	1638	0.0307596
CASSLSGLREQYF	634	0.00825857		CSGSNQAQHF	224	0.00247005		CASSPGQSNERLF	5141	0.0670449		CASSQAGTTKDTQYF	1841	0.0350129		CAWSLGQGRNTGQLYF	2069	0.0382923		CAWSTGLGGYAEQF	2035	0.0352478		CSAAGGQNTLYF	970	0.0161256		CSARQFSNERLF	1636	0.030722
CSTGQDTQYF	628	0.00818041		CSAPYAEQLF	224	0.00247005		CSGDSRSDYTF	5141	0.0670449		CASSLRWGTSAETLYF	1838	0.0349559		CSAGDWGGAEEQYF	2068	0.0382738		CSSRVPRGEQYF	2031	0.0351785		CSAGTGVYEQYF	967	0.0160757		CSAVGGQDTQYF	1635	0.0307032
CASGDNNQGTQYF	627	0.00816738		CAWRGGLGYEQCF	224	0.00247005		CSGWNQDTQYF	5138	0.0670058		CASGVTGENTLYF	1831	0.0348227		CSAGLGGRAEQF	2068	0.0382738		CASSPSGAEQYF	2030	0.0351612		CSADPGGEQYF	967	0.0160757		CSSRRDTEVF	1634	0.0306845
CAGSPRDWGYEQYF	596	0.00776357		CVSSLGTASAETLYF	223	0.00245902		CASRTGGDYEQYF	5125	0.0668362		CASRDRGGEQYF	1830	0.0348037		CAWGPGGGLNTLYF	2063	0.0381813		CSAASGTAEVF	2023	0.0350399		CSATGDQDTQYF	966	0.0160591		CSALEYAEQF	1633	0.0306657
CSARVNTGVF	589	0.00767239		CANRWGGEAEQF	223	0.00245902		CASAGQGYERLF	5123	0.0668102		CSAEDWGYEQYF	1827	0.0347467		CASGVSRQNTLYF	2060	0.0381258		CSARSNTEVF	2015	0.0349014		CASGSSYEQYF	966	0.0160591		CSARTGEAEQF	1633	0.0306657
CSRPGGTSAETLYF	582	0.00758121		CASRWGGEAEHF	222	0.00244799		CSADYNYEQYF	5123	0.0668102		CASSLRDRGGSTEVF	1822	0.0346516		CASSESDFYEQYF	2058	0.0380888		CASSQVGANTEVF	2014	0.034884		CSAGQISNERLF	965	0.0160424		CASGDWNSPLYF	1632	0.0306469
CSAGDNNYAEQLF	577	0.00751608		CSAPGGRAETLYF	221	0.00243697		CASSLGGNTEVF	5121	0.0667841		CASSDGTGATGQLYF	1821	0.0346326		CASSDYAGSYEQYF	2056	0.0380517		CASSGSNQAPLF	2007	0.0347628		CSALGENTLYF	965	0.0160424		CSAVEGRF	1631	0.0306281
CASSGGRYEQYF	576	0.00750305		CASSQAGTGQDTRYF	220	0.00242594		CSVTESNERLF	5116	0.0667189		CASSLTYTEVF	1819	0.0345945		CASSDGGPSQNTLYF	2054	0.0380147		CSASGTGNTEVF	2006	0.0347455		CAWSLGGHEQYF	961	0.0159759		CASGDAEGARDQNTLYF	1631	0.0306281
CSAQGARDTEAF	576	0.00750305		CSAELGGQNTSYF	220	0.00242594		CSADTTANSPLYF	5111	0.0666537		CSGTGGAETLYF	1815	0.0345185		CAMGGRGTEVF	2053	0.0379962		CSASGTGKATEVF	2006	0.0347455		CASSPGNTEVF	961	0.0159759		CSADQGYAEQF	1629	0.0305906
CASSSDSQGTQYF	562	0.00732069		CSGQDAQYF	220	0.00242594		CASSPGTVYAEQF	5109	0.0666276		CASSVPPGLGGDEQYF	1815	0.0345185		CSATGTGGSYEQYF	2050	0.0379407		CSADGGANTGQLYF	2004	0.0347108		CSAQGEQYF	961	0.0159759		CASSLGRGGEQYF	1629	0.0305906
CASSLTEGSDYTF	559	0.00728161		CSAERGDTQYF	220	0.00242594		CSGPGLGGYEQYF	5101	0.0665232		CSAGTGGYAEQF	1814	0.0344994		CSAAGGAREQYF	2049	0.0379222		CASGDGTGGDTQYF	2003	0.0346935		CSAAGYEQYF	960	0.0159593		CSAAGDGNTLYF	1627	0.030553
CAWSLGGLGTGRLYF	558	0.00726858		CSAEQGAYAEQLF	220	0.00242594		CSATTNTEVF	5098	0.0664841		CASSQDWAGGYEQYF	1813	0.0344804		CSADLGLGADTQYF	2047	0.0378852		CSAGLGVNYAEQF	2002	0.0346762		CASSGGNTEVF	958	0.0159261		CSAVRDTQYF	1627	0.030553
CASSFAGETLYF	558	0.00726858		CSADSWGDYEQYF	220	0.00242594		CSASDRGGTEVF	5098	0.0664841		CASRGTGGNAEVF	1808	0.0343853		CASQGGEQYF	2047	0.0378852		CAWSRDWGHEQYF	2000	0.0346416		CASSQDGGNYAEQF	957	0.0159094		CASGGRNSDYTF	1627	0.030553
CASSPGQGGAEVF	528	0.0068778		CSAGAGAEQYF	219	0.00241491		CASSLQGADTEVF	5093	0.0664189		CSAGANTGQLYF	1807	0.0343663		CASSWGGAGAETLYF	2043	0.0378111		CASSDGTGIYAEQF	1996	0.0345723		CSGSGGSYEQYF	955	0.0158762		CASGDGGSPEVF	1626	0.0305342
CSADAQGTLYF	526	0.00685175		CASSQEGRQSNSDYTF	219	0.00241491		CSADNSYNSPLYF	5089	0.0663668		CASSQDYWGGGYAEQF	1805	0.0343283		CASSDATGGKAEQF	2042	0.0377926		CSSRGTTNTEVF	1990	0.0344683		CSALGGREQYF	955	0.0158762		CASGSGLRTLYF	1625	0.0305155
CASGDPRERDTEVF	524	0.00682569		CSALGGRTETLYF	219	0.00241491		CASGDWGEYEQYF	5080	0.0662494		CASSPGTEVF	1803	0.0342902		CASSEAGIGAETLYF	2039	0.0377371		CSAPGRANTEVF	1971	0.0341393		CASSPRQVSYEQYF	955	0.0158762		CSAGGETLYF	1624	0.0304967
CASRDNSGNTLYF	519	0.00676056		CSDRDREDTGQLYF	218	0.00240389		CASSDGDRGQAPLF	5078	0.0662233		CSAGHFSERLF	1799	0.0342142		CSAVAPSAETLYF	2037	0.0377001		CAWSRDWGNYAEQF	1969	0.0341046		CSARDNQDTQYF	954	0.0158596		CSAGDGDTQYF	1623	0.0304779
CARKSSQNALYF	516	0.00672148		CSADSQSTLYF	218	0.00240389		CSARGYTEVF	5075	0.0661842		CSADWGSAETLYF	1794	0.0341191		CASSDPEAETLYF	2034	0.0376446		CSAEGEQYF	1967	0.03407		CSGTANSDYTF	951	0.0158097		CSADRQPYEQYF	1623	0.0304779
CAWSHISQILENSQSGS_AKIQRF	514	0.00669543		CASSQDQGTYGQYF	217	0.00239286		CSADQGFSNERLF	5074	0.0661711		CASSQGYEQYF	1791	0.034062		CASSEGTAETLYF	2028	0.0375335		CASSQDLRDSPLYF	1967	0.03407		CASGDAGGEQYF	949	0.0157764		CSPGTGYEQYF	1623	0.0304779
CASSSGTANTEVF	504	0.00656517		CASSLRQGADTQYF	216	0.00238183		CSAAGGNQAPLF	5071	0.066132		CAWSLWGKNTGQLYF	1790	0.034043		CSAELGGEDEQYF	2025	0.037478		CAWSLRLGGISAETLYF	1965	0.0340353		CSAEGGYEQYF	949	0.0157764		CSAGTGYEQYF	1621	0.0304403
CASSPSGAEQYF	496	0.00646096		CSAGLFYTGRLYF	216	0.00238183		CSGDNSYNSPLYF	5067	0.0660798		CSAPTGEGERLF	1790	0.034043		CASGDHRGQGSDYTF	2024	0.0374595		CSAGGGADEQYF	1961	0.033966		CSAGGSSYEQYF	948	0.0157598		CSEGQGYEQYF	1621	0.0304403
CAWSLEPGGDTQYF	496	0.00646096		CASGQDREGDTQYF	216	0.00238183		CGGGQDTQYF	5065	0.0660538		CASSQDGDKDTQYF	1790	0.034043		CASSARKNQNTLYF	2022	0.0374225		CASSQEGGDEQYF	1957	0.0338968		CAWSLDWGSSYEQYF	943	0.0156767		CASSPTGGAYEQYF	1621	0.0304403
CASSDSGGAETLYF	494	0.00643491		CASRWEGEAEQF	216	0.00238183		CSARTGFNERLF	5064	0.0660407		CSADEQYF	1785	0.0339479		CSAETGGYAEQF	2015	0.0372929		CSAPGGDNQDTQYF	1955	0.0338621		CASSPDWGQDTQYF	943	0.0156767		CSAGTEISNERLF	1620	0.0304216
CSADGGSAETLHF	490	0.0063828		CASSLGNYAEQF	215	0.0023708		CASGDPGGAQSQNTLYF	5064	0.0660407		CSADRGGVNTEVF	1785	0.0339479		CSAGTGGAQDTQYF	2014	0.0372744		CASGRAPGQGYAEQF	1947	0.0337236		CASSQRLAAETLYF	943	0.0156767		CSSGLGGYEQYF	1620	0.0304216
CANMSQGRTLYCTCSAGQGYTGQLYF	487	0.00634373		CSAGRRGGEVF	214	0.00235978		CASGPNWGEQYF	5063	0.0660277		CASSSRINQDTQYF	1780	0.0338528		CASSSGGVYEQYF	2011	0.0372189		CASSQGTGGYEQYF	1942	0.0336369		CSADLGTGGIEQYF	942	0.0156601		CASGDVGGRDTQYF	1619	0.0304028
CASSQDTNTEVLF	481	0.00626557		CSADRRGGDTLYF	214	0.00235978		CASSTDWGGYQDTQYF	5062	0.0660146		CASSQAGQGREQYF	1780	0.0338528		CASGDWGGAEQYF	2010	0.0372004		CSSMDTGQLYF	1938	0.0335677		CSADLSQDTQYF	941	0.0156435		CSVGDEQYF	1618	0.030384
CASSWDREDTQYF	478	0.00622649		CASSRRTGGKDTQYF	213	0.00234875		CSAGEENTLYF	5058	0.0659625		CASSDWGGDQDTQYF	1772	0.0337007		CSADWGGDTQYF	2010	0.0372004		CSADPANNNQAPLF	1934	0.0334984		CASSDWGSQNTLYF	939	0.0156102		CASSQGDTQYF	1617	0.0303652
CASSKGQDTQYF	476	0.00620044		CASSQEGGQSNSDCTF	213	0.00234875		CSADRDANTEVF	5049	0.0658451		CSAGGRQNTLYF	1762	0.0335105		CASSDRGARDTQYF	2009	0.0371819		CAWSLGEGDAETLYF	1932	0.0334637		CSAEGQGAF	939	0.0156102		CSASTGGQYF	1615	0.0303277
CSAGQGYTGQLHF	474	0.00617439		CASSQDRGTYEQYF	213	0.00234875		CASSSGNQDTQYF	5047	0.065819		CASSQEGQGADEQYF	1754	0.0333583		CSAVGAQDTQYF	2007	0.0371449		CASSQDNQDTQYF	1931	0.0334464		CAWSLDAGGALEQYF	939	0.0156102		CSGTGGAPEQYF	1613	0.0302901
CTRSADGGGTEVF	449	0.00584873		CANMSQGRTLYCTCSALQGEEQYF	212	0.00233772		CSADSGSGNTLYF	5041	0.0657408		CASSDAMGQGAETLYF	1750	0.0332823		CASSDGLGVSAETLYF	2006	0.0371264		CASSDTGGNEQYF	1929	0.0334118		CSGGQGGLYEQYF	939	0.0156102		CSRGTGAPLF	1609	0.030215
CSAGRREVF	447	0.00582268		CSADRRGGSTLYF	211	0.0023267		CSADTGVGERLF	5030	0.0655973		CASGERLGGYEQYF	1744	0.0331681		CSAGGRGRNSPLYF	2004	0.0370893		CAWSLAGNQDTQYF	1927	0.0333771		CSADNYEQYF	937	0.015577		CSADWGHYAEQF	1608	0.0301962
CSADRQANYAEQLF	444	0.0057836		CDAHSAETLYF	211	0.0023267		CASSLGGSSYEQYF	5028	0.0655712		CSADPGQGYEQYF	1738	0.033054		CSAEMGRQDTQYF	2004	0.0370893		CASSERTGGFSNERLF	1924	0.0333252		CSAGQEQYF	937	0.015577		CSAAGAEQYF	1608	0.0301962
CASSQDLTDDTEVF	444	0.0057836		CSAGQGRSYNSPLYF	210	0.00231567		CASSTRQEVF	5006	0.0652843		CASIDSSQNTLYF	1735	0.032997		CASSRDWGSSYEQYF	1999	0.0369968		CSGQVSGNTLYF	1923	0.0333079		CSASGGQNTLYF	937	0.015577		CSAKDIEQYF	1608	0.0301962
CASSSRLGAYAEQF	441	0.00574452		CSALGRGAEQF	210	0.00231567		CASSPSTGQLYF	5000	0.0652061		CSAGGDYEQYF	1733	0.0329589		CASGPTEISNERLF	1999	0.0369968		CASSQEGTSSAETLYF	1923	0.0333079		CASSRTGGWEQYF	936	0.0155603		CSATGDNSPLYF	1607	0.0301774
CASGGEGERGQNTLYF	436	0.00567939		CSAGTCSYEQYF	209	0.00230464		CSADHSSGNTLYF	4991	0.0650887		CSADPTSAETLYF	1730	0.0329019		CSAGGGGHEQYF	1998	0.0369783		CSAVGNSPLYF	1922	0.0332905		CASSDPGIEQYF	936	0.0155603		CASGGTGGATLYF	1607	0.0301774
CSAGVDAEVF	433	0.00564032		CVSSQEGTAYEQYF	208	0.00229362		CSAGWGDTQYF	4989	0.0650626		CASSPTGRAETLYF	1725	0.0328068		CSAPGTGKDTQYF	1998	0.0369783		CSGTKNTEVF	1918	0.0332213		CSADWSQDTQYF	936	0.0155603		CSAQISNERLF	1607	0.0301774
CAWSPGGLGTGQLYF	432	0.00562729		CSVDWGSEQYF	208	0.00229362		CSAKENYAEQF	4987	0.0650365		CASRGTGGNTEVF	1721	0.0327307		CSAAGGASYAEQF	1997	0.0369598		CSAPGTLSQNTLYF	1914	0.033152		CASSQDWGIAETLYF	935	0.0155437		CSAVRGEQYF	1606	0.0301587
CARKSSQYTLYF	432	0.00562729		CVSSPGQGDSYNSPLYF	208	0.00229362		CASSFGTEYEQYF	4984	0.0649974		CASSQARGPSQNTLYF	1721	0.0327307		CASSDVRGGAETLYF	1997	0.0369598		CSAVGSSNERLF	1913	0.0331346		CAWSPPTGEYEQYF	934	0.0155271		CSPGTGAYEQYF	1606	0.0301587
CANMSQGRTLYCTCTGRDTYAEQF	429	0.00558821		CSVLGGRAETLYF	207	0.00228259		CSGDGANTEVF	4971	0.0648279		CASGDAGNQAPLF	1720	0.0327117		CASSGQNTLYF	1997	0.0369598		CASSGTGVNTGQLYF	1912	0.0331173		CSAGTGGYAEQF	933	0.0155105		CSAGGNNQAPLF	1606	0.0301587
CASSAVQGTNERLF	428	0.00557518		CASSQGQGTYEQYF	207	0.00228259		CSADTGREQYF	4971	0.0648279		CASRIQDYAEQF	1718	0.0326737		CASSQELGGQDTQYF	1996	0.0369413		CASGGSQNTLYF	1909	0.0330654		CASGALGQANTEVF	932	0.0154938		CASGDATAGGNEQYF	1604	0.0301211
CASSRRADTEVF	424	0.00552308		CSADSGVYERYF	207	0.00228259		CASGQGGGYAEQF	4969	0.0648018		CASSAGTDSYEQYF	1718	0.0326737		CASGDAGWGGAQNTLYF	1991	0.0368487		CSAASNERLF	1898	0.0328748		CSADF	924	0.0153608		CSAGNQDTQYF	1603	0.0301023
CASSDQGNYAGQF	424	0.00552308		CASSRGGRGSEQF	206	0.00227156		CASSTGQRDTQYF	4961	0.0646975		CASSDARASAETLYF	1717	0.0326546		CSAGLGGHYEQYF	1988	0.0367932		CSGGGRNQAQHF	1895	0.0328229		CASSLEGLIYEQYF	924	0.0153608		CSSSTGGEQYF	1598	0.0300084
CASSDPRERGTEVF	424	0.00552308		CSGRDGEDTGQLYF	206	0.00227156		CSGTGNNNQAPLF	4952	0.0645801		CASSPRDSQDTQYF	1716	0.0326356		CSADRLGGAEQF	1988	0.0367932		CASSLETGGDQDTQYF	1892	0.0327709		CSADRGVNYAEQF	924	0.0153608		CSGGGSYEQYF	1598	0.0300084
CASSQGTNYAKQF	419	0.00545795		CASSRGTDGKDTQYF	206	0.00227156		CTDDWGGTGQLYF	4951	0.0645671		CASSYNSQNTLYF	1714	0.0325976		CSAKGLGGQDTQYF	1987	0.0367747		CSGGTSAETLYF	1889	0.0327189		CSAPGQQDTQYF	924	0.0153608		CSANRGF	1597	0.0299897
CASSSNSDYTF	413	0.00537979		CASSQDQGAYEQYF	205	0.00226053		CSAGNSDYTF	4948	0.0645279		CSAGTGGYEQYF	1714	0.0325976		CASSRDNNYAEQF	1987	0.0367747		CASSQDAGLGYEQYF	1885	0.0326497		CASAPGWDTQYF	924	0.0153608		CRWGLGQDTQYF	1597	0.0299897
CASGDPYEQYF	410	0.00534071		CALQGEEQYF	204	0.00224951		CASGDAGNSPLYF	4947	0.0645149		CASSEGGSDYTF	1713	0.0325786		CASGDAPEQYF	1987	0.0367747		CSAALANTEVF	1883	0.032615		CSARLGGQDTQYF	924	0.0153608		CSAADTQYF	1595	0.0299521
CASGDEGERGQNALYF	405	0.00527558		CVSSLGQGADTQYF	202	0.00222745		CSADVRESERLF	4939	0.0644106		CASSPGTDNQDTQYF	1711	0.0325405		CAWSLGTGSSDYTF	1986	0.0367562		CASSQDSSYEQYF	1882	0.0325977		CASSQEWGRGTGQLYF	924	0.0153608		CSAGAGEDTQYF	1593	0.0299145
CARKSSQNTSYF	399	0.00519743		CASGQEGTAYEQYF	202	0.00222745		CSADPGGTEVF	4933	0.0643323		CSAGGSVSNERLF	1709	0.0325025		CASSLRLGSSYEQYF	1979	0.0366267		CASSQGTASAETLYF	1879	0.0325457		CSAEGSQNTLYF	924	0.0153608		CSADRGAEQF	1593	0.0299145
CASSQGSGGNAEVF	397	0.00517137		CSLGNYAGQF	201	0.00221643		CSGTGKNERLF	4929	0.0642802		CASSWDWVYAEQF	1707	0.0324645		CSADGGQGEDTQYF	1974	0.0365341		CASSPDNQDTQYF	1876	0.0324938		CSSAGTGGYEQYF	923	0.0153442		CSAERAGEQYF	1591	0.029877
CASSQDRGREYEQYF	395	0.00514532		CTYSADWGSEQYF	200	0.0022054		CSGGQGANTEVF	4923	0.0642019		CASSGQNNQAPLF	1706	0.0324454		CSAPGHTYEQYF	1971	0.0364786		CASSQGTSSAETLYF	1873	0.0324418		CASSQDWGIYAEQF	922	0.0153276		CASGDPGSSQNTLYF	1591	0.029877
CSADTGRANTEVF	390	0.00508019		CASRWGGEAEQCF	200	0.0022054		CRAWGGYAEQF	4918	0.0641367		CSAGLGYEQYF	1701	0.0323504		CSAEWGDYEQYF	1970	0.0364601		CTRQGDNQAQHF	1869	0.0323725		CASGVRDRGYEQYF	921	0.015311		CSARGTEVF	1589	0.0298394
CASSVVQGTDERLF	390	0.00508019		CASSHGGRGAEQF	199	0.00219437		CASSPGQSYEQYF	4916	0.0641106		CSAGTGGTEVF	1700	0.0323313		CASSGGTASAETLYF	1968	0.0364231		CAWRTGTEDTQYF	1859	0.0321993		CSGRSQNTLYF	920	0.0152943		CKGLGVYEQYF	1589	0.0298394
CSADPQGEAPPF	390	0.00508019		CASSQGRTLYCTCSGQDTQYF	199	0.00219437		CSSRGGEGDTQYF	4905	0.0639672		CASWGGTEVF	1693	0.0321982		CSARLGGPDTQYF	1968	0.0364231		CSAGTNTGQLYF	1858	0.032182		CAWSLRDWGYEQYF	918	0.0152611		CSARDRGAEQF	1589	0.0298394
CSADMGRDEGLF	390	0.00508019		CAYRTANTEVF	199	0.00219437		CSALRDISYNSPLYF	4896	0.0638498		CASSPAEDTQYF	1692	0.0321792		CSAGSSSYEQYF	1967	0.0364046		CSADGNTEVF	1858	0.032182		CSSSGGGIGAETLYF	918	0.0152611		CSAPGRRYEQYF	1588	0.0298206
CAGSPRDRANTEVF	387	0.00504111		CSAAGNSYNSPLYF	199	0.00219437		CASSDVGGSSYEQYF	4893	0.0638107		CSGTGGSAETLYF	1691	0.0321602		CSAAWGQDTQYF	1966	0.0363861		CASSGGRNTEVF	1858	0.032182		CASGDAGEQYF	917	0.0152445		CSSRDPGDERLF	1587	0.0298019
CASSVQNTEVLF	386	0.00502809		CSALGGRAGTLYF	199	0.00219437		CSATGKNSDYTF	4890	0.0637716		CASSDGDTQYF	1689	0.0321221		CSAVWGDTQYF	1965	0.0363675		CSSRGGGAETLYF	1854	0.0321127		CASSDRYEQYF	916	0.0152278		CASSQEGQANTEVF	1586	0.0297831
CASSAQNTEVF	381	0.00496296		CSDSTETLYF	198	0.00218335		CASSVLGGREQYF	4885	0.0637063		CASSWDNTGQLYF	1687	0.0320841		CSADWGGSYEQYF	1965	0.0363675		CASSLRERDTQYF	1852	0.0320781		CASSQELGDNYAEQF	913	0.015178		CSADLGENTLYF	1586	0.0297831
CASSGPRERDTEVF	377	0.00491085		CSLTGEDAGQF	198	0.00218335		CASSAWGSQNTLYF	4884	0.0636933		CSGTGGSQNTLYF	1686	0.0320651		CSADGDEQYF	1964	0.036349		CASSGGQGNNQAPLF	1849	0.0320261		CASSDNYEQYF	911	0.0151447		CASSQENWGGAGTGQLYF	1586	0.0297831
CAWSLQYERYF	371	0.00483269		CNADSGVYEQYF	198	0.00218335		CASSQVWGQDTQYF	4881	0.0636542		CSADPGAEQF	1684	0.032027		CSADNQDTQYF	1964	0.036349		CASSQDRDYYEQYF	1848	0.0320088		CASSDEGVSQNTLYF	911	0.0151447		CSGQSSYEQYF	1585	0.0297643
CASGDSYTQYF	370	0.00481967		CASNQDPGLGGAETLYF	197	0.00217232		CSADTGSDYTF	4878	0.0636151		CSAPGLGENTLYF	1676	0.0318749		CSAGLGNQDTQYF	1963	0.0363305		CASGGPRTGGHYEQYF	1847	0.0319915		CSAGTGQDTQYF	909	0.0151115		CSADSRGYEQYF	1585	0.0297643
CASSLEGLIYEQYF	370	0.00481967		CSAPYAGQF	197	0.00217232		CSAVVSGNTLYF	4866	0.0634586		CSAQDTQYF	1671	0.0317798		CSVDWGEDTQYF	1963	0.0363305		CASSEGGAYEQYF	1842	0.0319049		CASSLDRSQNTLYF	909	0.0151115		CSAAGYNSPLYF	1584	0.0297455
CASSDRGSAETLYF	369	0.00480664		CVSSQDAGARAEQF	196	0.00216129		CASSLDGDTQYF	4848	0.0632238		CSAEPGTEVF	1671	0.0317798		CSADRGYAEQF	1961	0.0362935		CSGQGRGNTLYF	1837	0.0318183		CASRYRGSYEQYF	908	0.0150949		CSARDSSYEQYF	1583	0.0297268
CASGQAGGAF	364	0.00474151		CASSQDPTGVQGTQYF	195	0.00215026		CASRDREEAPLF	4844	0.0631717		CATGLGTEVF	1671	0.0317798		CSADQQDTQYF	1960	0.036275		CASSQGTGGQDTQYF	1834	0.0317663		CASSVAGVNYAEQF	908	0.0150949		CSAVWGDEQYF	1583	0.0297268
CSAHWGGYAEQF	364	0.00474151		CSADRDQDAQYF	195	0.00215026		CSDRGDTEVF	4842	0.0631456		CASSQDQSQNTLYF	1670	0.0317608		CSAPGLGFNQDTQYF	1959	0.0362565		CSSRDRGDSDYTF	1833	0.031749		CSGQDTQYF	908	0.0150949		CSVGQNNSPLYF	1582	0.029708
CSAAHSNQAPLF	363	0.00472849		CASSQDVGSSAGTLYF	193	0.00212821		CSAERTPYNSPLYF	4825	0.0629239		CAWSLWGSEQYF	1667	0.0317037		CSAGTVQDTQYF	1956	0.036201		CASGDGEGVNTEVF	1825	0.0316104		CSGTGSQNTLYF	908	0.0150949		CSADIQNTLYF	1581	0.0296892
CASSQEGDTHERLF	362	0.00471546		CGARLGGDEQYF	192	0.00211718		CASSWDRSNERLF	4802	0.0626239		CSARTANTEVF	1664	0.0316467		CSAPISNERLF	1956	0.036201		CASGDARGSSYEQYF	1823	0.0315758		CASSQDAGGYEQYF	908	0.0150949		CSGDWGGDEQYF	1580	0.0296704
CAGSQGTTYEQYF	362	0.00471546		CSAPCAEQF	191	0.00210616		CASSLVGGLSYEQYF	4790	0.0624674		CSAGLGSSAETLYF	1663	0.0316277		CSADRQPQAPLF	1954	0.036164		CASSPDSYNSPLYF	1821	0.0315411		CSADPGGGTEVF	907	0.0150782		CASSPGQGYEQYF	1579	0.0296516
CSAGQNTEVSF	354	0.00461125		CASSPRLGGLEQHF	191	0.00210616		CASSFGTGENTLYF	4786	0.0624153		CSAPTSAETLYF	1660	0.0315706		CASSGQGGQNTLYF	1953	0.0361455		CASSQEWGNQDTQYF	1819	0.0315065		CSAYRDSNTEVF	906	0.0150616		CSAETGTYEQYF	1578	0.0296329
CANMSQGRTLYCTCSADRQANYAEQF	348	0.00453309		CAGSLSGGDTLYF	191	0.00210616		CASSLGQKDTQYF	4781	0.0623501		CASGESLGGKENTLYF	1659	0.0315516		CSGTGGADTQYF	1952	0.0361269		CSAGQTSGNTLYF	1814	0.0314199		CASGLGGYEQYF	906	0.0150616		CSAWDNYAEQF	1578	0.0296329
CAWSTAGGTGRLYF	347	0.00452007		CGAAENTLYF	191	0.00210616		CASSSGSQNTLYF	4776	0.0622849		CASSLSNYAEQF	1658	0.0315326		CSADWDWGGIAEQF	1948	0.0360529		CASGHRGAGTEVF	1811	0.0313679		CSADGWGGVAETLYF	906	0.0150616		CSSRTDYEQYF	1575	0.0295765
CASSDRDTNTEVF	346	0.00450704		CGALGGRAETLYF	191	0.00210616		CASGKAEQF	4770	0.0622066		CSAGDSYEQYF	1657	0.0315135		CSADPGLGGREQYF	1947	0.0360344		CASGQNERLF	1807	0.0312986		CASGDRGEQYF	906	0.0150616		CSAEGAGNTLYF	1575	0.0295765
CASSSSSAETLYF	346	0.00450704		CAWRGGLGHEQYF	190	0.00209513		CSADYRAGNTLYF	4768	0.0621805		CASSPRWGDGAETLYF	1657	0.0315135		CASSDRRGDSDYTF	1945	0.0359974		CAWSLPGGAYAEQF	1805	0.031264		CSSRDWGNQDTQYF	905	0.015045		CSADSNYAEQF	1575	0.0295765
CRDRGGGVF	341	0.00444191		CASNQDAGARAEQF	189	0.0020841		CASGDAQGARGAETLYF	4758	0.0620501		CASSLALSGNTLYF	1655	0.0314755		CSSRVGAYEQYF	1945	0.0359974		CASSDGNSNERLF	1804	0.0312467		CASSPTSGVNTLYF	903	0.0150117		CSAALGEDTQYF	1575	0.0295765
CASSGWGGAETLYF	340	0.00442888		CSADNWGDYEQHF	189	0.0020841		CSAGPGVGETLYF	4754	0.0619979		CSGDSGGTLYF	1653	0.0314375		CSAEGNQDTQYF	1944	0.0359789		CASGGDRYSPLYF	1799	0.0311601		CSAGQIEQYF	899	0.0149452		CSADRVQNTLYF	1575	0.0295765
CSAGAGDNSPLYF	338	0.00440283		CSLGNYAEQSF	189	0.0020841		CASGEHGGTEVF	4743	0.0618545		CASTKLGSSYEQYF	1650	0.0313804		CASGDAGGANYAEQF	1943	0.0359604		CASSQDGGANTGQLYF	1797	0.0311254		CSASGQGDERLF	899	0.0149452		CSETGGADTQYF	1575	0.0295765
CAWSLPGGEDTQYF	332	0.00432468		CSVLGRGAGQF	189	0.0020841		CSADLGAPLF	4736	0.0617632		CSADPRQGADNSPLYF	1650	0.0313804		CASSGPGQGYEQYF	1943	0.0359604		CSAPGGTANSDYTF	1796	0.0311081		CASSRGQNTLYF	898	0.0149286		CSAGENTLYF	1574	0.0295577
CASSDAGDNTGQLNF	330	0.00429862		CSAGLLYTGQLYF	188	0.00207308		CASGDRLGENTLYF	4720	0.0615545		CASSQNIRGPTGQLYF	1643	0.0312473		CASGDDRGYEQYF	1941	0.0359234		CAWSLGAETLYF	1796	0.0311081		CSAGGNYAEQF	898	0.0149286		CSAGGNYAEQF	1573	0.029539
CARKSSQSTLYF	327	0.00425955		CSAERRGGEVLF	188	0.00207308		CASSDADRAATEVF	4713	0.0614633		CSAQGDTEVF	1642	0.0312283		CSAERLGGSYEQYF	1940	0.0359049		CASSQGQNTEVF	1794	0.0310735		CASRKGDYEQYF	897	0.014912		CASGARRGYSAETLYF	1573	0.029539
CASSLDWGGYEQYF	326	0.00424652		CSAQGSSQDTLYF	187	0.00206205		CSAEGGDYAEQF	4711	0.0614372		CASSKGGETLYF	1639	0.0311712		CSAVPGQQDTQYF	1936	0.0358308		CSAGQNNQAQHF	1793	0.0310562		CASSQDSSGNTLYF	897	0.014912		CASSQDRGGAETLYF	1571	0.0295014
CSADRNEGLF	326	0.00424652		CVSSQAGTGQDTQYF	187	0.00206205		CSADEQGYTEVF	4704	0.0613459		CSAWDRGGNSPLYF	1633	0.0310571		CASGSGHLNSDYTF	1934	0.0357938		CSARDRNTGQLYF	1791	0.0310215		CASSAGTGGYEQYF	896	0.0148954		CASSQENTGQLYF	1570	0.0294826
CASSLGGDTLYF	322	0.00419441		CSAAEDTLYF	186	0.00205102		CRGTNERLF	4696	0.0612416		CASSQEDRANERLF	1631	0.0310191		CASSDDGAETLYF	1934	0.0357938		CAWPGASAETLYF	1790	0.0310042		CSDQDTQYF	895	0.0148787		CSVTANQDTQYF	1569	0.0294638
CGARVGGAETLYF	322	0.00419441		CSASGTADTEVF	186	0.00205102		CSARNSDYTF	4693	0.0612024		CASSQRQNTEVF	1630	0.031		CASGEPSSERLF	1932	0.0357568		CASSQGRGASAETLYF	1790	0.0310042		CSADSYAEQF	894	0.0148621		CSPGQGRAEQF	1569	0.0294638
CASSPRQGGYAEQF	322	0.00419441		CGADRDRGNSPLYF	186	0.00205102		CSADPPGGGDTQYF	4691	0.0611763		CSALSYEQYF	1630	0.031		CSGDREDEQYF	1931	0.0357383		CARGDRGASAETLYF	1784	0.0309003		CASGVGLGGAETLYF	894	0.0148621		CSAEMDSYEQYF	1568	0.0294451
CASSDQGNYAEQLF	318	0.00414231		CSAAENALYF	186	0.00205102		CASSLSGTGGDEQYF	4688	0.0611372		CASSLGTGGSGAETLYF	1625	0.030905		CASSEGGLGENTLYF	1931	0.0357383		CSADPAAGNTLYF	1784	0.0309003		CSGQINQDTQYF	894	0.0148621		CRSTNQDTQYF	1567	0.0294263
CSARVNTEVLF	315	0.00410323		CSVLGRGTEQF	186	0.00205102		CASSQSSYEQYF	4686	0.0611111		CSAGHYNSPLYF	1623	0.0308669		CSAAGGRAEQF	1929	0.0357013		CASGDVMGSETLYF	1783	0.0308829		CASGGTAEVF	893	0.0148455		CSSSPGTGEEQYF	1567	0.0294263
CASNWGGAETLYF	315	0.00410323		CSGQDTRYF	185	0.00203999		CASSPPGTENYEQYF	4685	0.0610981		CASSHRESTEVF	1622	0.0308479		CSAPSYNSPLYF	1929	0.0357013		CASSQEQGWDTQYF	1781	0.0308483		CSAGQNTEVF	893	0.0148455		CSATGDEQYF	1566	0.0294075
CASGGSYEQYF	314	0.00409021		CSAKPGQNAGQF	185	0.00203999		CSAREGEVF	4682	0.061059		CASINQDTQYF	1618	0.0307718		CASRLDNQDTQYF	1928	0.0356828		CASGAPGQSQNTLYF	1779	0.0308137		CSADPNSGNTLYF	892	0.0148289		CSAPDNYAEQF	1565	0.0293887
CSAVGGSSYEQYF	313	0.00407718		CASSDGYEQYF	185	0.00203999		CASSLDGGLGAETLYF	4680	0.0610329		CSADMGQGYTGQLYF	1615	0.0307148		CSAGGENTLYF	1928	0.0356828		CAWSPTVNQDTQYF	1775	0.0307444		CASSETGYEQYF	892	0.0148289		CASSDDWGPYAEQF	1563	0.0293512
CASNRDKEVF	312	0.00406415		CASRTLYCTCSADRDRGNSPLYF	185	0.00203999		CSGQGENQAPLF	4676	0.0609807		CASSPRESAETLYF	1608	0.0305816		CSGDWGGDEQYF	1927	0.0356643		CASSLLNSSYEQYF	1775	0.0307444		CSSRLGQNTLYF	892	0.0148289		CSATGGQNTLYF	1563	0.0293512
CANMSQGRTLYCTCSADGAHYAEQF	310	0.0040381		CAGSHGGRGSEQF	184	0.00202897		CASGDGTTNSDYTF	4668	0.0608764		CASGDGTGGAREQYF	1602	0.0304675		CSASGLGNSYEQYF	1926	0.0356457		CASGDAGTGGGQNTLYF	1773	0.0307097		CSADAQGAREQYF	891	0.0148122		CASGSSQNTLYF	1562	0.0293324
CASSRTGGWAEQLF	305	0.00397297		CASSPGQGGSYNSPLYF	184	0.00202897		CSATGDSDYTF	4664	0.0608242		CASSQNPGQISNERLF	1602	0.0304675		CSAEAGVTGQLYF	1924	0.0356087		CSMTGDYAEQF	1773	0.0307097		CSATTGGDSDYTF	891	0.0148122		CGAKYEQYF	1562	0.0293324
CANMSQGRTLYCTCSGPRDTYAEQF	304	0.00395994		CASSTGTAFYAEQF	184	0.00202897		CASSAGTEVF	4655	0.0607069		CSAPDRNTEVF	1601	0.0304485		CSAEQYNNQAQHF	1923	0.0355902		CASGDATGTETLYF	1773	0.0307097		CASSDGGRAEQF	891	0.0148122		CSAGAANERLF	1562	0.0293324
CAGSVQNTEVF	303	0.00394692		CASSLSGGDTSYF	184	0.00202897		CSPRNSGNTLYF	4642	0.0605373		CASSSPSAETLYF	1600	0.0304295		CASSDAGQQDTQYF	1921	0.0355532		CASSLGGGYAEQF	1770	0.0306578		CSAPGQSYEQYF	890	0.0147956		CASSQQLDNYAEQF	1562	0.0293324
CASSLQGNNYAEQF	301	0.00392087		CTRDTHSAETLYF	184	0.00202897		CSGNTEVF	4641	0.0605243		CASSQDGGRDTQYF	1599	0.0304105		CSSLRGPDYTF	1921	0.0355532		CSSRDLLNTGQLYF	1770	0.0306578		CSAEDTQYF	889	0.014779		CSAGGGEQYF	1561	0.0293136
CANMSQGRTLYCTCRALGVSAETLYF	301	0.00392087		CASSQDREGDTRYF	184	0.00202897		CSADSNSGNTLYF	4630	0.0603808		CASGDAGGSAETLYF	1599	0.0304105		CASGDPGTTNSDYTF	1921	0.0355532		CASSQTGRDYAEQF	1769	0.0306405		CASSDNSQNTLYF	889	0.014779		CSADNQDTQYF	1560	0.0292948
CASRPDWASAETLYF	301	0.00392087		CGVLGRGAEQF	183	0.00201794		CASSTGDSDYTF	4624	0.0603026		CASSPRLGDYAEQF	1598	0.0303915		CSAPGQGARDTQYF	1921	0.0355532		CASSQDWGDTGQLYF	1765	0.0305712		CASSDARGYEQYF	887	0.0147457		CSARDRGDTQYF	1559	0.0292761
CANMSQGRTLYCTCSAGDNNYAEQF	297	0.00386876		CSAELGGQSTLYF	182	0.00200691		CASSLGVAEQF	4619	0.0602374		CSAGTGDSYEQYF	1594	0.0303154		CSGTALYNSPLYF	1919	0.0355162		CASSQGTEYAEQF	1765	0.0305712		CSADWGARDTQYF	887	0.0147457		CSGQGKKDTQYF	1559	0.0292761
CASSGWGSAETLYF	297	0.00386876		CSAGPEAF	182	0.00200691		CSLRQGVQAPLF	4618	0.0602243		CASSQDVGQGAETLYF	1594	0.0303154		CRNRGGQDTQYF	1916	0.0354607		CASSPRDRDGNTLYF	1765	0.0305712		CSPGGAETLYF	886	0.0147291		CRQGGRAETLYF	1556	0.0292197
CASSDAGDNTGQPYF	295	0.00384271		CSLGSYAEQF	182	0.00200691		CSVPGQGAGERLF	4616	0.0601983		CSADYEQYF	1592	0.0302773		CSADGTGYAEQF	1916	0.0354607		CSRTENTEVF	1765	0.0305712		CASSGTNQDTQYF	886	0.0147291		CSTGQNTEVF	1556	0.0292197
CASGDPRERDTEVLF	294	0.00382968		CSDSAEALYF	182	0.00200691		CASARLGGYEQYF	4576	0.0596766		CASSPRTGGGYAEQF	1590	0.0302393		CSAALGGRDQDTQYF	1914	0.0354237		CSAETNTEVF	1763	0.0305365		CSAGGQYAEQF	886	0.0147291		CSADLGVDTQYF	1555	0.0292009
CTRSAGVDTEVF	294	0.00382968		CASSQDPGLGGAETLHF	181	0.00199589		CTSSANTEVF	4572	0.0596244		CASSLGGNYAEQF	1588	0.0302013		CASSQGTLANTGQLYF	1913	0.0354051		CASGPSGIDTGQLYF	1763	0.0305365		CSGDWGGEQYF	885	0.0147125		CSATGGVYEQYF	1555	0.0292009
CAGSRRTDTEVF	294	0.00382968		CSASGTASTEVF	181	0.00199589		CASSLGLQDTQYF	4568	0.0595723		CASSPDISAETLYF	1586	0.0301632		CRPLGGHQDTQYF	1912	0.0353866		CASSQESGRDEQYF	1760	0.0304846		CSADRGNYAEQF	884	0.0146959		CASGPGQSNSDYTF	1551	0.0291258
CASSLVGGYEQYF	288	0.00375153		CSAAGTTNAEVF	180	0.00198486		CSASSAAEVF	4554	0.0593897		CSADPGYSDYTF	1585	0.0301442		CSADQGYAEQF	1912	0.0353866		CSSGGEDYAEQF	1758	0.0304499		CRSQNTLYF	884	0.0146959		CSADFGYEQYF	1550	0.0291071
CASGQQGTGQLYF	288	0.00375153		CSASGTANTGVF	180	0.00198486		CSADMGIGQLYF	4548	0.0593115		CASGDGNSPLYF	1585	0.0301442		CASSGGNNQAQHF	1911	0.0353681		CASSDRGRNSPLYF	1753	0.0303633		CASSDRDRGQDTQYF	884	0.0146959		CSRDWGGADTQYF	1549	0.0290883
CASSLGTASQDTLYF	285	0.00371245		CTRSGQDTQYF	180	0.00198486		CASSGLGSSAETLYF	4542	0.0592332		CSLGNSPLYF	1584	0.0301252		CSAMGGRSQDTQYF	1910	0.0353496		CASSDDRNTGQLYF	1752	0.030346		CASSDGGEQYF	883	0.0146792		CASGDGGALAEQF	1548	0.0290695
CASSQTGGLQDTQYF	284	0.00369942		CSAGWGDTQYF	179	0.00197383		CASSLQGAGNTLYF	4515	0.0588811		CASSLGQGADAEQF	1584	0.0301252		CSAGTGGYEQYF	1910	0.0353496		CSAGTGGQAQHF	1747	0.0302594		CSADGGNTEVF	883	0.0146792		CSALGGYAEQF	1546	0.0290319
CSAEGRRNTEVF	283	0.0036864		CANMSQGRTLYCTCSADNWGDYEQYF	179	0.00197383		CASSDWGDQDTQYF	4506	0.0587637		CASGGLGSYAEQF	1583	0.0301062		CASSQDWGGEDTQYF	1910	0.0353496		CASSLRDRGDTQYF	1742	0.0301728		CSAVGGRDTQYF	883	0.0146792		CSAVGGADTQYF	1546	0.0290319
CASGRLFGAETLYF	283	0.0036864		CSADSQNTMYF	179	0.00197383		CASSAGQKNTLYF	4496	0.0586333		CSARENSDYTF	1580	0.0300491		CSAGRVEQYF	1909	0.0353311		CASEQGEHYAEQF	1731	0.0299823		CASSRDNYEQYF	880	0.0146294		CASSQDAGNTLYF	1546	0.0290319
CANMSQGRTLYCTCSADRNERLF	280	0.00364732		CASSHGGRGSEQSF	178	0.00196281		CSAEGGQTNERLF	4495	0.0586203		CRDSAETLYF	1579	0.0300301		CSAGDRGYNSPLYF	1909	0.0353311		CSGQGAETLYF	1730	0.0299649		CSSRQGDAEQF	880	0.0146294		CASSQTGGENTLYF	1546	0.0290319
CASSDWGSAETPYF	279	0.00363429		CASSLSGGDALYF	178	0.00196281		CASSLGQNSDYTF	4492	0.0585811		CASSLGLGGRYEQYF	1577	0.0299921		CASGEVQNTEVF	1908	0.0353126		CASSDDWGENTLYF	1728	0.0299303		CSALGGRYAEQF	880	0.0146294		CSARGDTQYF	1546	0.0290319
CASSDPRERDTEAF	278	0.00362126		CVCRTANTEVF	178	0.00196281		CASRGQGEVF	4492	0.0585811		CASSVRSYEQYF	1577	0.0299921		CASSVTGGYAEQF	1908	0.0353126		CASSQDWGDEQYF	1725	0.0298783		CASSQDSSNSDYTF	879	0.0146127		CASSPFTGGSAETLYF	1544	0.0289944
CAGSATGGSNQDTQYF	278	0.00362126		CSAAGASTEVF	177	0.00195178		CSADKAEVF	4470	0.0582942		CASSLGTSNTEVF	1576	0.029973		CASSDAGYSDYTF	1908	0.0353126		CAWSPTGGNYAEQF	1724	0.029861		CSGTGGAETLYF	879	0.0146127		CSDRLGVYEQYF	1544	0.0289944
CASSAPGLGAGTLYF	277	0.00360824		CSSRDGQNYVEQF	177	0.00195178		CASSVPGGASAETLYF	4469	0.0582812		CASSQDERGSYEQYF	1576	0.029973		CASGAAGVEQYF	1905	0.0352571		CASSQEGTGVSQNTLYF	1720	0.0297917		CSADRGNERLF	879	0.0146127		CSADQDTQYF	1542	0.0289568
CSADWGGGGQYF	275	0.00358219		CASSQDAGAWAEQF	177	0.00195178		CASFRGQDTQYF	4462	0.0581899		CASSQVPGNYAEQF	1576	0.029973		CSATGFQDTQYF	1904	0.0352386		CASGDAGGKTETLYF	1708	0.0295839		CSAGGTDEQYF	878	0.0145961		CSAGGAGNTLYF	1541	0.028938
CSGQGARSQNTLYF	275	0.00358219		CTYSAQGSSQNTLYF	176	0.00194075		CASSAPGHQDTQYF	4461	0.0581769		CSADTANTGQLYF	1572	0.029897		CSADSGGF	1900	0.0351645		CASGGYAEQF	1707	0.0295666		CSAVQNTLYF	878	0.0145961		CSAGTGVYEQYF	1540	0.0289193
CAGGDHDTEVF	275	0.00358219		CSAKPGQDAEQF	176	0.00194075		CASSHQGSTGQLYF	4454	0.0580856		CASSQEEDREDTQYF	1571	0.029878		CSAPGLGYEQYF	1900	0.0351645		CASRGQTEVF	1706	0.0295492		CASGVRVNTGQLYF	877	0.0145795		CASSLVEQYF	1539	0.0289005
CASSVVQGANERLF	274	0.00356916		CASSLGTASAGTLYF	176	0.00194075		CASSQGTDTEVF	4454	0.0580856		CASGDVAGGNSDYTF	1569	0.0298399		CAEDRNNYAEQF	1899	0.035146		CASSDAGEGEQYF	1702	0.02948		CASSDSANSDYTF	876	0.0145629		CASSQEGGGLDTQYF	1539	0.0289005
CSVAGVEQYF	273	0.00355613		CSALGGRAEALYF	175	0.00192972		CSGRGNTEVF	4454	0.0580856		CASSQDWASAETLYF	1567	0.0298019		CSAVGGALAEQF	1899	0.035146		CSADRNERLF	1700	0.0294453		CSARDNNERLF	876	0.0145629		CASSLTGEDTQYF	1538	0.0288817
CASTLDTGQLHF	270	0.00351706		CASSLGTASAEALYF	174	0.0019187		CSGGQTYNSPLYF	4436	0.0578508		CASSQDWGYEQYF	1564	0.0297448		CSAGRGDTQYF	1899	0.035146		CASSQWGDTGQLYF	1699	0.029428		CASSGQSQNTLYF	876	0.0145629		CSADSGGDEQYF	1538	0.0288817
CSAGQGYTGQPYF	269	0.00350403		CSAATGAEALYF	173	0.00190767		CASSRDRAYEQYF	4415	0.057577		CASSESSAETLYF	1562	0.0297068		CSAASGLGGQNTLYF	1898	0.0351275		CASKPGQGALEQYF	1698	0.0294107		CASGSSSAETLYF	875	0.0145463		CASSLADNQDTQYF	1537	0.0288629
CASSPPGLGGSYAEQF	268	0.003491		CSVDRDRGNSPLYF	173	0.00190767		CASGGQNSYNSPLYF	4410	0.0575118		CASSQTGGSAETLYF	1561	0.0296878		CASGVPGQGNTEVF	1898	0.0351275		CASSQETGGDEQYF	1697	0.0293934		CASGEGGAETLYF	874	0.0145296		CSGGQGAETLYF	1536	0.0288441
CGADRNERLF	266	0.00346495		CACRTADTEVLF	173	0.00190767		CASSPTGAETLYF	4406	0.0574596		CASSQEPGQGGRDTQYF	1561	0.0296878		CASGERDWGAYNYAEQF	1896	0.0350905		CASGDARGADYAEQF	1690	0.0292721		CAWSLGDWGDEQYF	874	0.0145296		CSATGFAETLYF	1536	0.0288441
CTCRALGVSAETLYF	266	0.00346495		CSAVGGRSTGQLHF	172	0.00189664		CASGGRDWQDTQYF	4404	0.0574335		CASGDVEGRQDTQYF	1561	0.0296878		CSAPGQGHYEQYF	1895	0.035072		CASSQEEDTYEQYF	1689	0.0292548		CSSAGTEVLF	873	0.014513		CASSLRLGGQNTLYF	1534	0.0288066
CASSGPGGNQAPLF	263	0.00342587		CAWRGGLGYE_YF	172	0.00189664		CASSRNGNTLYF	4398	0.0573553		CASSLGLGDQDTQYF	1559	0.0296497		CSAGTGSYEQYF	1894	0.0350535		CASGDGVGGPEQYF	1686	0.0292028		CSGTGGRAEQF	872	0.0144964		CASSRTVSNERLF	1533	0.0287878
CAGKSSQNTLYF	262	0.00341285		CASSPGQGDSYN_PLYF	172	0.00189664		CSADPGPNERLF	4396	0.0573292		CASSQTGAGETLYF	1558	0.0296307		CRGQGGSPLYF	1894	0.0350535		CSSGANNYAEQF	1685	0.0291855		CSADGGGEQYF	872	0.0144964		CSAAGSQNTLYF	1531	0.0287503
CASSLAGVTEQSF	262	0.00341285		CSVLGRGAERF	172	0.00189664		CASSDINYEQYF	4392	0.057277		CAWSLGTGGNERLF	1555	0.0295737		CSEGNQDTQYF	1893	0.035035		CASGAWDWGNQDTQYF	1683	0.0291509		CSGRGPGNTLYF	872	0.0144964		CSADPGGGEQYF	1531	0.0287503
CASSDWGGAETPYF	261	0.00339982		CSARGSSQNTLYF	172	0.00189664		CASSYNSQDTQYF	4388	0.0572249		CASSQGLGASQNTLYF	1554	0.0295546		CASSDGGHSYEQYF	1892	0.0350165		CSSREGGYYAEQF	1680	0.0290989		CSAGSAETLYF	871	0.0144798		CSVRDWGGEQYF	1531	0.0287503
CASSLQQGNQDTQYF	261	0.00339982		CSAAGANAEVF	172	0.00189664		CSATGGPTEVF	4380	0.0571205		CASGDAQISNERLF	1553	0.0295356		CSAEAGGQNTLYF	1892	0.0350165		CASSLAGTGNNQAPLF	1677	0.0290469		CASSLQGANTEVF	870	0.0144631		CASCTGNAEQF	1531	0.0287503
CASSVQNTEAF	260	0.00338679		CSAELGDQNTLYF	171	0.00188562		CASSDLGSAETLYF	4374	0.0570423		CSADPQDTQYF	1552	0.0295166		CASGENRGYEQYF	1891	0.034998		CASGETGPSAETLYF	1674	0.028995		CSAVTGNQDTQYF	870	0.0144631		CASSQDSNTEVF	1529	0.0287127
CASSPTGEEGTQYF	259	0.00337377		CSADWGSEQHF	170	0.00187459		CASSPNWGLNYAEQF	4358	0.0568336		CASSQAGGDTEQYF	1552	0.0295166		CSAGLGQDTQYF	1891	0.034998		CTMGQKDTQYF	1672	0.0289603		CASGVEQYF	869	0.0144465		CSADTDNYEQYF	1529	0.0287127
CSADLGPNTEVF	259	0.00337377		CASNQEGGQSNSDYTF	170	0.00187459		CASSPLGGRGQDTQYF	4356	0.0568075		CASSLLGKGETLYF	1551	0.0294976		CSADVEGSYNSPLYF	1890	0.0349795		CSAPTGGVERLF	1670	0.0289257		CSADWGAETLYF	869	0.0144465		CKGGAREQYF	1529	0.0287127
CASGDAVGQGNTGQLYF	259	0.00337377		CSARTYSYEQYF	170	0.00187459		CASSDGTGGYEQYF	4354	0.0567815		CACGTGGSAETLYF	1551	0.0294976		CSALTGVYAEQF	1890	0.0349795		CASSQDGQNTEVF	1668	0.0288911		CASGDGQYEQYF	869	0.0144465		CSAGGQDTQYF	1528	0.0286939
CASGRSGNYAEQF	256	0.00333469		CASSLGTASAETLHF	170	0.00187459		CASGGLGGSAETLYF	4353	0.0567684		CSAEANTEVF	1550	0.0294786		CSAEGGAGDTQYF	1888	0.0349425		CSAGGGYEQYF	1667	0.0288737		CSARQGYAEQF	869	0.0144465		CASSHQGSYEQYF	1527	0.0286751
CSAQGARGTEVF	254	0.00330864		CSAELGGQDTLYF	170	0.00187459		CASRDRDNQAPLF	4342	0.056625		CASSQETEVF	1548	0.0294405		CSADVGAGNSPLYF	1887	0.0349239		CASGDHKISNERLF	1662	0.0287871		CASSQDWQYEQYF	868	0.0144299		CRDREDTGQLYF	1527	0.0286751
CGGQPNERLF	253	0.00329561		CSAGLGGQNTLYF	169	0.00186356		CASSQEGPNSNERLF	4340	0.0565989		CSAEQGDTQYF	1547	0.0294215		CSAGGAGQNTLYF	1887	0.0349239		CSGQDSGNTLYF	1661	0.0287698		CSAGSSSYEQYF	868	0.0144299		CASSQEGAETLYF	1526	0.0286564
CSADGGGAGTLYF	252	0.00328259		CASSQDQGTYEQHF	169	0.00186356		CAWSPGLGYEQYF	4338	0.0565728		CASSPGTTNTGQLYF	1540	0.0292884		CSADLGNSPLYF	1885	0.0348869		CSGSGTANSDYTF	1660	0.0287525		CSSRDWVEQYF	867	0.0144133		CSVQGSQNTLYF	1525	0.0286376
CSADRGGTEVF	252	0.00328259		CSSRDGQTYAEQF	168	0.00185254		CASSDAGAGNTLYF	4331	0.0564815		CAWRTGSAETLYF	1539	0.0292694		CSADPRAEQYF	1884	0.0348684		CASSQDGTAYNSPLYF	1658	0.0287178		CASGSYEQYF	867	0.0144133		CASGDASKSSQNTLYF	1524	0.0286188
CASSLGQHTEVF	250	0.00325653		CASSQDPGLGGAEALYF	168	0.00185254		CSSRDGQNTLYF	4321	0.0563511		CASSGTGGSAETLYF	1538	0.0292503		CSADRNYAEQF	1880	0.0347944		CSAAGGAYEQYF	1655	0.0286659		CSEQDTQYF	866	0.0143966		CSDREEGTLYF	1522	0.0285812
CSAEGSDYTF	248	0.00323048		CASSLRTASAETLYF	168	0.00185254		CSATNNNQAPLF	4314	0.0562598		CASGGGQNYAEQF	1538	0.0292503		CASARGPSQNTLYF	1880	0.0347944		CASSEDSNYAEQF	1654	0.0286486		CSADPRSAETLYF	866	0.0143966		CASSQETQYAEQF	1522	0.0285812
CASSPRQGRNTEVF	248	0.00323048		CGAEWGDTQYF	167	0.00184151		CSADGAPLF	4310	0.0562076		CASSQTGDEQYF	1537	0.0292313		CSAGQGGEQYF	1879	0.0347759		CASSQTGPQDTQYF	1647	0.0285273		CASRPGQGGAEQF	865	0.01438		CSASGTGGGERLF	1522	0.0285812
CASSGAGDNTGQLYF	247	0.00321745		CSADRD_DTQYF	167	0.00184151		CASSPGWDQNTLYF	4308	0.0561816		CASSQESGGYEQYF	1536	0.0292123		CASSQDGWGNYAEQF	1879	0.0347759		CASSPPVSQYF	1646	0.02851		CSAAGTTSAETLYF	864	0.0143634		CSVDIYAEQF	1522	0.0285812
CASSLVQSSAETLYF	245	0.0031914		CSGRDREDTGQLHF	166	0.00183048		CSADYDSGNTLYF	4301	0.0560903		CASSLDWGDYEQYF	1535	0.0291933		CASGDAGGRRAETLYF	1879	0.0347759		CASSQDGGAETLYF	1646	0.02851		CASSQDWGSSYEQYF	864	0.0143634		CASSHDSSGNTLYF	1520	0.0285437
CAGSDWGSAETLYF	243	0.00316535		CSAGPFYTGQLYF	166	0.00183048		CASSQDTGANTEVF	4300	0.0560772		CASSLRGLGAETLYF	1535	0.0291933		CSADWGAPQNTLYF	1878	0.0347574		CASSQDWGGQNTLYF	1645	0.0284927		CASSGLALNQDTQYF	863	0.0143468		CSGLGGEQYF	1519	0.0285249
CSADRGDTEVLF	242	0.00315232		CSAGSQNTLYF	166	0.00183048		CASSDAQGGAETLYF	4299	0.0560642		CSGHQDTQYF	1534	0.0291743		CASSPGTENNNQAPLF	1877	0.0347389		CASSPGGDQDTQYF	1643	0.028458		CSSKGYQNTLYF	861	0.0143135		CSAGDYAEQF	1519	0.0285249
CVSSLAGGGAETLYF	242	0.00315232		CASSQDPGLGGVETLYF	165	0.00181945		CASGDPTGNSDYTF	4297	0.0560381		CASSSLNTEVF	1529	0.0290792		CSADPGGYEQYF	1877	0.0347389		CAWSLEGEDAETLYF	1642	0.0284407		CASSQGTISNERLF	861	0.0143135		CSAGGNQDTQYF	1519	0.0285249
CSADQGATGVF	242	0.00315232		CSALLTGQLCF	165	0.00181945		CSETGGTEVF	4289	0.0559338		CASSQDFNQDTQYF	1529	0.0290792		CSAEEDTQYF	1876	0.0347204		CSAANERLF	1639	0.0283888		CASGTGYNSPLYF	860	0.0142969		CSAEWGDTQYF	1518	0.0285061
CSADRRANYAEQF	237	0.00308719		CASSRETGGKDTQYF	165	0.00181945		CASSLRWGLSAETLYF	4287	0.0559077		CASGGGTGGDEQYF	1529	0.0290792		CASSPGQNNQAPLF	1874	0.0346833		CASSLDWGANTGQLYF	1637	0.0283541		CSAGTTSAETLYF	860	0.0142969		CSAGGANSDYTF	1516	0.0284686
CASGDAGDNTGQLYF	236	0.00307417		CSGDNQAQHF	165	0.00181945		CASSQDKNANTEVF	4285	0.0558816		CASSQDRRGGQDTQYF	1528	0.0290602		CSADRDRDEQYF	1873	0.0346648		CASSQDKGTEPYAEQF	1636	0.0283368		CASSYRGGAETLYF	860	0.0142969		CASRTANTGQLYF	1516	0.0284686
CAWSHISQILQDRQLGSMTEK_SF	235	0.00306114		CSASGTTNTEVF	164	0.00180843		CASSLARGNSPLYF	4284	0.0558686		CSAELNTEVF	1527	0.0290411		CSAARQGGNSPLYF	1873	0.0346648		CASSFLRDRVGNTLYF	1636	0.0283368		CSADTGTGDERLF	859	0.0142803		CASSPGQYEQYF	1516	0.0284686
CANSGGGYAEQF	235	0.00306114		CDTHSAEALYF	164	0.00180843		CASSGQEGQNTLYF	4281	0.0558295		CSALGVNQDTQYF	1527	0.0290411		CSAVGGGGQNTLYF	1872	0.0346463		CASGARDWGSSYEQYF	1629	0.0282155		CASRSGGDTLYF	858	0.0142636		CSYRDTYEQYF	1516	0.0284686
CASSDAGDNAGQLYF	235	0.00306114		CASSPGQGDSHNSPLYF	164	0.00180843		CASSQAGGEVTEVF	4268	0.0556599		CASSQDWTDTGQLYF	1527	0.0290411		CSADDWRYAEQF	1871	0.0346278		CASGVDWGVSYEQYF	1629	0.0282155		CASSQTGYEQYF	858	0.0142636		CSAGQYEQYF	1515	0.0284498
CNARGEYNSPLYF	234	0.00304811		CSVATGAETLYF	164	0.00180843		CASSDAGQAGNTLYF	4261	0.0555686		CASSPGLGVNQDTQYF	1523	0.0289651		CSADRGGNYAEQF	1869	0.0345908		CAWSLSGGVAETLYF	1625	0.0281463		CSAEAEQF	857	0.014247		CRPTGNYAEQF	1514	0.028431
CASSDPRGRDTEVF	230	0.00299601		CSAGPEVLF	163	0.0017974		CASSDVGTGGNTEVF	4259	0.0555425		CASGDAGGDAETLYF	1523	0.0289651		CSSRGLGQDTQYF	1869	0.0345908		CASSQSRDWGGATLYF	1624	0.0281289		CSAEGQGDAEQF	857	0.014247		CASSPWTGNYAEQF	1511	0.0283747
CASSPGTANQAQHF	230	0.00299601		CASSPGRNSDYTF	163	0.0017974		CASSWTGGHNYAEQF	4258	0.0555295		CASSPRGEGNTLYF	1523	0.0289651		CSADWGDEQYF	1869	0.0345908		CASSPDSNYAEQF	1624	0.0281289		CASSDSGSSAETLYF	856	0.0142304		CSADRQGTEVF	1511	0.0283747
CASGAGTGTTEVF	230	0.00299601		CSAERRGGEVSF	163	0.0017974		CASSRDWGYEQYF	4255	0.0554904		CASSQAGGYEQYF	1520	0.028908		CSADWDWGGYEQYF	1869	0.0345908		CASSDDNYEQYF	1622	0.0280943		CASSQQGYNSPLYF	855	0.0142138		CASGAGQKNTLYF	1511	0.0283747
CASGDDYSSPLYF	230	0.00299601		CSAEQGAYAGQF	163	0.0017974		CASSLVGGRGAETLYF	4253	0.0554643		CASSQTGTGVGAEQF	1518	0.02887		CASSETGEGQDTQYF	1867	0.0345538		CASSQGQGAGNTLYF	1620	0.0280597		CSAVNSGNTLYF	855	0.0142138		CASGAGQYEQYF	1510	0.0283559
CRDRGGEVLF	229	0.00298298		CTSSPGQGDSYNSPLYF	163	0.0017974		CASSPQGAHNSPLYF	4252	0.0554513		CASSLGVSGNTLYF	1518	0.02887		CRGQGYEQYF	1866	0.0345353		CASSGDRSSYEQYF	1613	0.0279384		CASSDDWGNQDTQYF	855	0.0142138		CSADPQGGEQYF	1510	0.0283559
CASSPGGGDTQYF	229	0.00298298		CASSQGPTGVQDTQYF	162	0.00178637		CASSDRGTAYAEQF	4248	0.0553991		CASSLRDRGYEQYF	1517	0.028851		CSADEGGRNTQYF	1866	0.0345353		CARGGSEQYF	1612	0.0279211		CSAAGGQDTQYF	854	0.0141971		CSGQNYAEQF	1508	0.0283183
CASRGDSQNTLYF	229	0.00298298		CASSRDPGLGGAETLYF	161	0.00177535		CASSQEGTGGYERLF	4237	0.0552556		CASSQDGTGGDEQYF	1516	0.0288319		CSAEGGHQDTQYF	1866	0.0345353		CASSARLGTSQNTLYF	1612	0.0279211		CSADGGSLYAEQF	854	0.0141971		CSADGRNTEVF	1508	0.0283183
CASS_ETTYEQYF	228	0.00296996		CANSRGTGGKDTQYF	161	0.00177535		CASSSRLGGDTQYF	4232	0.0551904		CASSQEGDSLSNERLF	1516	0.0288319		CSAGWDEQYF	1865	0.0345168		CAWSLEGQNYAEQF	1609	0.0278691		CASRKGQDQNTLYF	853	0.0141805		CSYGGQDTQYF	1507	0.0282996
CASSFAGGLEQYF	228	0.00296996		CSADQGRSYNSLLYF	161	0.00177535		CSADPAYEQYF	4220	0.0550339		CSTGGAYNSPLYF	1514	0.0287939		CASSSYEQYF	1865	0.0345168		CASSGDRGSSPLYF	1608	0.0278518		CASIELGGEDTQYF	853	0.0141805		CSAGWGAETLYF	1506	0.0282808
CASSRRTGTEVF	228	0.00296996		CVSSQDPGLGGAETLYF	160	0.00176432		CASSDGTGGFQDTQYF	4219	0.0550209		CSAVGSAETLYF	1514	0.0287939		CSALGLGTYEQYF	1865	0.0345168		CSAEGGTAYEQYF	1599	0.0276959		CSAGVSTLYF	853	0.0141805		CSALGGRQEQYF	1506	0.0282808
CSAQGARDAEVF	226	0.00294391		CASSLGTASTETLYF	160	0.00176432		CASSPTRGTEVF	4213	0.0549426		CASSPQANSDYTF	1513	0.0287749		CASSDTDWGVQDTQYF	1865	0.0345168		CSADPGAPRNSPLYF	1598	0.0276786		CSAANERLF	852	0.0141639		CSAEQGQDTQYF	1506	0.0282808
CASSDPGGNQAPPF	225	0.00293088		CSATGRLYF	159	0.00175329		CASGYLGDAEQF	4208	0.0548774		CASSQEGTTSAETLYF	1513	0.0287749		CSAAGGF	1865	0.0345168		CSAGHQDTQYF	1593	0.027592		CSAGQYNSPLYF	852	0.0141639		CKLGANQDTQYF	1506	0.0282808
CASSNRGRNSGYTF	224	0.00291785		CSADNWGDYEQCF	159	0.00175329		CASSPTGQLYF	4203	0.0548122		CSGTLAEQF	1513	0.0287749		CSAGLGGLEQYF	1864	0.0344983		CSAPGTQNTLYF	1592	0.0275747		CASRGGNYAEQF	850	0.0141306		CASSQGGARYEQYF	1505	0.028262
CSARGARDTEVF	223	0.00290483		CASSQDPTGVQDAQYF	158	0.00174227		CASSELGNERLF	4198	0.054747		CASSDERSSYEQYF	1506	0.0286418		CSAESGGASYEQYF	1864	0.0344983		CASGVGGPQNTLYF	1591	0.0275574		CSGPGVGTEQYF	850	0.0141306		CASGDRDRNQAPLF	1504	0.0282432
CSADRGNTEVLF	223	0.00290483		CASSRGTGGKDTQHF	158	0.00174227		CRRQNQAPLF	4196	0.0547209		CASSQLGGQDTQYF	1505	0.0286227		CASSDGGSDYTF	1863	0.0344798		CASGTWDRGSDTQYF	1590	0.02754		CSAVGQNTEVF	848	0.0140974		CASSPDWANQDTQYF	1504	0.0282432
CAWSLPGEGDTQYF	223	0.00290483		CANMSQGRTLYCTCSLGNYAEQF	158	0.00174227		CASSLPGQGNERLF	4192	0.0546688		CASSQDWGAETLYF	1505	0.0286227		CASGEPSNERLF	1863	0.0344798		CASGDGSAETLYF	1582	0.0274015		CASSDGGQNTLYF	848	0.0140974		CSSRGTGVYEQYF	1503	0.0282245
CASSQGLTDNTEVF	223	0.00290483		CSAEQGAHAEQF	158	0.00174227		CASSATYEQYF	4180	0.0545123		CASSQVGGSAETLYF	1504	0.0286037		CASSDATDSAETLYF	1863	0.0344798		CASSYNTGQLYF	1574	0.0272629		CASSQGGASAETLYF	848	0.0140974		CSAPRQDTQYF	1502	0.0282057
CAWSLPGEEGTQYF	222	0.0028918		CGADSQNTLYF	157	0.00173124		CSADRAEVF	4172	0.054408		CASSQEPGEGAETLYF	1504	0.0286037		CSARQGDAEQF	1862	0.0344613		CSGDWGGSYEQYF	1572	0.0272283		CASSGNSQNTLYF	847	0.0140808		CSGDNQDTQYF	1501	0.0281869
CTYSEGQLSNERLF	221	0.00287878		CSADRGSEQYF	156	0.00172021		CASSDFSSAETLYF	4170	0.0543819		CASSQAGTGGSSYEQYF	1502	0.0285657		CSAVDRVEQYF	1862	0.0344613		CASSQDSQDTQYF	1570	0.0271936		CASSRTLSAETLYF	847	0.0140808		CSAQDTQYF	1500	0.0281681
CTRSADNTEVF	220	0.00286575		CASSLGTTSAETLYF	156	0.00172021		CASSGLGGQEQYF	4170	0.0543819		CAWRLLGGDTGQLYF	1500	0.0285276		CSADLGGRKQF	1862	0.0344613		CASSLSAETLYF	1565	0.027107		CAWSGTGGPYEQYF	847	0.0140808		CSAESDTQYF	1500	0.0281681
CANMSQGRTLYCTCSADSGDGQLYF	218	0.0028397		CSAARNPYNSPLYF	155	0.00170918		CASSPAGADTQYF	4158	0.0542254		CASSQDGFGEGERLF	1499	0.0285086		CAWSRSGNTLYF	1861	0.0344428		CSSSWGGAEQF	1564	0.0270897		CASSGQGDTGQLYF	846	0.0140641		CSGGQGSYEQYF	1500	0.0281681
CSAGQSTEVF	218	0.0028397		CSADNWGDYERYF	155	0.00170918		CASSGSGTGASQNTLYF	4156	0.0541993		CSADSSGNTLYF	1499	0.0285086		CSAERGGFNQDTQYF	1859	0.0344057		CASSVELGASYEQYF	1562	0.0270551		CASSEGTGIEQYF	845	0.0140475		CSSTGGQDTQYF	1500	0.0281681
CSAVTGGNTEAF	218	0.0028397		CASSLGQGVDTQYF	155	0.00170918		CASSQETGANSDYTF	4156	0.0541993		CAWSLRGADQNTLYF	1498	0.0284896		CSADTQGRDSQYF	1859	0.0344057		CASSNRPGLGGHEQYF	1560	0.0270204		CASSSNSDYTF	843	0.0140143		CSAEGSQNTLYF	1500	0.0281681
CASGDSYGQYF	217	0.00282667		CASSHGTGGKDTQYF	155	0.00170918		CASSDVGQKNTLYF	4149	0.054108		CASGNRNQAPLF	1497	0.0284706		CSAIPGTGGVYEQYF	1858	0.0343872		CSAGQGLDQDTQYF	1558	0.0269858		CSARDSSNERLF	843	0.0140143		CASSQEQGGTGQLYF	1499	0.0281493
CSAEGGRGNTSYF	217	0.00282667		CASRWGGDAEQF	154	0.00169816		CASSPSSYEQYF	4144	0.0540428		CSAHRGAEVF	1496	0.0284516		CSADKAGTDTQYF	1858	0.0343872		CASSDAGREQYF	1557	0.0269685		CASRRVGTGQLYF	842	0.0139977		CSSWDSQDTQYF	1499	0.0281493
CASSASQNTLYF	216	0.00281364		CANSLGQGADTQYF	154	0.00169816		CASSPGRGRGERLF	4129	0.0538472		CASSQDTQDTQYF	1494	0.0284135		CSSSTGRDTQYF	1858	0.0343872		CASSDFLSRDSYAEQF	1556	0.0269511		CSADNSQNTLYF	840	0.0139644		CSSRDRGEQYF	1498	0.0281306
CSARHASTEVF	216	0.00281364		CGAATGAETLYF	154	0.00169816		CASRTGGNQNTLYF	4129	0.0538472		CASGVSSYEQYF	1494	0.0284135		CSAGSLDSPLYF	1857	0.0343687		CSAEGGREQYF	1555	0.0269338		CASSQDWGGAETLYF	839	0.0139478		CASSSGTEYNSPLYF	1496	0.028093
CSARQGARGAQHF	216	0.00281364		CGAARNSYNSPLYF	153	0.00168713		CASSDAGGDSSDYTF	4129	0.0538472		CASSADGGDYAEQF	1494	0.0284135		CSAERTGYAEQF	1857	0.0343687		CASGGTYNSPLYF	1549	0.0268299		CSSREWGGNEQYF	839	0.0139478		CSPGLVQDTQYF	1496	0.028093
CSADGGQQDTQYF	216	0.00281364		CASSRGTGGKDTQCF	153	0.00168713		CASSVSYEQYF	4125	0.053795		CAWSRTGAAETLYF	1493	0.0283945		CSADLGGLVQDTQYF	1856	0.0343502		CSGTTSAETLYF	1549	0.0268299		CASSDLGESQNTLYF	839	0.0139478		CSAVDTQYF	1493	0.0280367
CAGSDAGDNTGQLYF	215	0.00280062		CSALQGGEQYF	153	0.00168713		CSAGRVGNTLYF	4124	0.053782		CAWSLKGAGEGAEQF	1490	0.0283375		CSAVQLSYNSPLYF	1855	0.0343317		CASSQDLGDGQNTLYF	1547	0.0267952		CSADIYEQYF	838	0.0139312		CSARMGNSPLYF	1492	0.0280179
CAWSLTGRNGQYF	215	0.00280062		CSAQGSSQNALYF	153	0.00168713		CASSWTGGTSDYTF	4112	0.0536255		CASSSGRGNYAEQF	1490	0.0283375		CSADRTGEQYF	1854	0.0343132		CASGDAWGGNQDTQYF	1544	0.0267433		CSAERGDSDYTF	838	0.0139312		CSAGLGGPEQYF	1492	0.0280179
CANMSQGRTLYCTCSAGGRAEQF	215	0.00280062		CASSQEGGQSNSNYTF	153	0.00168713		CASSGGATETLYF	4096	0.0534168		CASSQETNSNERLF	1486	0.0282614		CSARTGYAEQF	1853	0.0342947		CSAGWGFSYEQYF	1543	0.026726		CASGGGTGYEQYF	838	0.0139312		CASSQESGRGEQYF	1489	0.0279615
CAGSQDRGDAEQF	215	0.00280062		CACRWGGEAEQF	152	0.0016761		CASSLVNERLF	4093	0.0533777		CASGDWGYEQYF	1486	0.0282614		CSADRGHNGQLYF	1853	0.0342947		CSAEAGSVQAQHF	1539	0.0266567		CASSRDFSSYEQYF	837	0.0139145		CASSPGLGGSYEQYF	1489	0.0279615
CASSDWGSAGTLYF	214	0.00278759		CSAGRDRGNSPLYF	151	0.00166508		CASSDQTNSDYTF	4089	0.0533255		CASSQAGHLYEQYF	1486	0.0282614		CSALDNQDTQYF	1853	0.0342947		CASSLLGEKDTQYF	1536	0.0266047		CARDWGYEQYF	837	0.0139145		CASSQDRANTEVF	1488	0.0279428
CASSDAGGALGQYF	214	0.00278759		CASSQDAGARAERF	151	0.00166508		CASRDRPNSDYTF	4078	0.0531821		CASGDAPNSDYTF	1485	0.0282424		CSATGRAEQF	1852	0.0342762		CASSSGTGGRAETLYF	1535	0.0265874		CAWSLNWGSSYEQYF	836	0.0138979		CSAAGGRAEQF	1485	0.0278864
CAGSDWGGAETLYF	214	0.00278759		CSALLTGQPYF	150	0.00165405		CASSDGQGANYAEQF	4077	0.053169		CASSQGGGSAETLYF	1483	0.0282043		CSAGHNYAEQF	1852	0.0342762		CASSEGLGSAETLYF	1534	0.0265701		CSPLGNYAEQF	836	0.0138979		CASSYRGDSDYTF	1484	0.0278677
CASSQETDGAYEQYF	213	0.00277457		CASSLGQGDSYNSPLYF	149	0.00164302		CASSPGYSDYTF	4068	0.0530517		CASSQVNSGNTLYF	1481	0.0281663		CASSDVQYNYAEQF	1851	0.0342577		CSAAQGGQDTQYF	1534	0.0265701		CSADRGQNTLYF	836	0.0138979		CSPGQGYAEQF	1483	0.0278489
CAWSLPGEEDAQYF	213	0.00277457		CGASGTANTEVF	149	0.00164302		CASSDGQGEDTQYF	4065	0.0530125		CASSPTGDSDYTF	1479	0.0281283		CASGGRDIYAEQF	1851	0.0342577		CSVDWGDEQYF	1534	0.0265701		CASSDSGAETLYF	835	0.0138813		CSGGTGGNTGQLYF	1483	0.0278489
CASSVQSTEVF	212	0.00276154		CSADRGRSYNSPLYF	149	0.00164302		CASRDRGPNERLF	4064	0.0529995		CASSQGLGGHAEQF	1474	0.0280332		CSAVLGGHEQYF	1850	0.0342392		CASSRQGTQDTQYF	1532	0.0265354		CASSDAEGSYAEQF	835	0.0138813		CASSWDWGVSYEQYF	1481	0.0278113
CAWSRQGVDAQYF	212	0.00276154		CAWRGELGYEQYF	149	0.00164302		CASSRLGNQDTQYF	4061	0.0529604		CASGGLGGYEQYF	1473	0.0280142		CSAGLLSYEQYF	1850	0.0342392		CSADTGGASEQYF	1532	0.0265354		CASKLGGQNTLYF	835	0.0138813		CSAGDRNQAPLF	1480	0.0277925
CASGQDTGVNTGQLYF	211	0.00274851		CSAGDTQYF	149	0.00164302		CASSRRGNQDTQYF	4056	0.0528952		CASSRTDQDTQYF	1472	0.0279951		CASGEGQYEQYF	1849	0.0342207		CSARGPQDTQYF	1530	0.0265008		CSAGTGGASAETLYF	835	0.0138813		CSAYRYEQYF	1480	0.0277925
CASGAPEQFSNERLF	211	0.00274851		CSADRDRGDSPLYF	149	0.00164302		CASSSPVTEVF	4046	0.0527648		CASSQEVGDLGQDTQYF	1470	0.0279571		CSAGGPYEQYF	1848	0.0342022		CSADWGGYEQYF	1529	0.0264835		CASSDGGNTEVF	835	0.0138813		CSGDSAETLYF	1479	0.0277738
CAWSLESGGGTQYF	210	0.00273549		CDTHNAETLYF	148	0.001632		CASSERLGGPETLYF	4040	0.0526865		CASSQDGGNQDTQYF	1470	0.0279571		CSAAGQGYEQYF	1847	0.0341836		CASSRIQGADTGQLYF	1524	0.0263969		CASGGRDWGRRDQNTLYF	834	0.0138647		CSTGTSAETLYF	1477	0.0277362
CARKSSQDTLYF	210	0.00273549		CGADRDQDTQYF	148	0.001632		CASSPDTEVF	4035	0.0526213		CASSQDNRGAETLYF	1470	0.0279571		CSAGTGGARGYAEQF	1847	0.0341836		CASGNWGASAETLYF	1523	0.0263795		CSAVANSDYTF	834	0.0138647		CASRQQGVGSDYTF	1477	0.0277362
CTRSAGQDTQYF	210	0.00273549		CSALPTGQLYF	148	0.001632		CSDQGGEVF	4028	0.05253		CAWRDRYNSPLYF	1466	0.027881		CSGTGGYAEQF	1841	0.0340726		CSADLGGGTLYF	1522	0.0263622		CSADLGDTEVF	834	0.0138647		CASSLTGDSGNTLYF	1476	0.0277174
CSASSGNALYF	210	0.00273549		CASSQDVGSSTETLYF	147	0.00162097		CASSEGTANSDYTF	4026	0.0525039		CASSQERF	1466	0.027881		CSATGGASYEQYF	1841	0.0340726		CSADPGGRDTQYF	1521	0.0263449		CASSPGLGSYEQYF	834	0.0138647		CRPTGRDEQYF	1475	0.0276986
CSAGRGGNTLYF	208	0.00270944		CVSSPRLGGLEQYF	147	0.00162097		CASSQVDRGYEQYF	4024	0.0524779		CAWSLVWGSAETLYF	1463	0.027824		CSAGPYNSPLYF	1840	0.0340541		CRVGQGFHEQYF	1520	0.0263276		CASSPREGSDYTF	832	0.0138314		CSAAGQNTLYF	1474	0.0276799
CSAGRGYTGQLYF	207	0.00269641		CGAELGGQNTLYF	147	0.00162097		CASSLRGLSNQAPLF	4020	0.0524257		CASSPDRGRGNTEVF	1463	0.027824		CASDWGDHEQYF	1840	0.0340541		CSAGDQAPLF	1520	0.0263276		CASSDGGRNTEVF	832	0.0138314		CSAVTGRDTQYF	1472	0.0276423
CARKSSQNTLCF	206	0.00268338		CNSRDGQNYAEQF	147	0.00162097		CASSSGF	4018	0.0523996		CSAGDQNTLYF	1462	0.0278049		CASGRDSYNYAEQF	1839	0.0340356		CAWGLGDSETLYF	1520	0.0263276		CSGDSYNSPLYF	831	0.0138148		CSSRAGTGAETLYF	1472	0.0276423
CANMSQGRTLYCTCSAGVYAEQF	206	0.00268338		CASSQDVGSGAETLYF	147	0.00162097		CASGGPHREGQNTLYF	4017	0.0523866		CAWSLRGTSAETLYF	1462	0.0278049		CSAEGAYAEQF	1839	0.0340356		CSADRGKEQYF	1519	0.0263103		CSSSRDNSNERLF	830	0.0137982		CSAWDYAEQF	1472	0.0276423
CASSNRGRSSDYTF	205	0.00267036		CASSQDPGLGDAETLYF	146	0.00160994		CSGDISNERLF	4016	0.0523735		CASSPQGNNQAPLF	1462	0.0278049		CSPRGGKDQDTQYF	1839	0.0340356		CASSDTANTEVF	1517	0.0262756		CSGGQNTGQLYF	829	0.0137815		CSAETGGEQYF	1472	0.0276423
CASSQDLTDNTEAF	205	0.00267036		CAGSQDQGTYEQYF	146	0.00160994		CASGDSGYEQYF	4007	0.0522562		CASSQDEGSYEQYF	1460	0.0277669		CSADRGTGGNYAEQF	1838	0.0340171		CASSQGLGDNYAEQF	1517	0.0262756		CSASGGNYAEQF	829	0.0137815		CRDRGNQDTQYF	1471	0.0276235
CSGQEDNQYF	205	0.00267036		CSAARNSYNPPLYF	146	0.00160994		CASSTRDISYEQYF	4001	0.0521779		CASSQEAGQGSAETLYF	1460	0.0277669		CSASSAETLYF	1837	0.0339986		CASSGPSQNTLYF	1517	0.0262756		CASSGGTANTEVF	829	0.0137815		CSAGGAETLYF	1471	0.0276235
CASSQDLTDNAEVF	204	0.00265733		CAWRGGLGEEQYF	145	0.00159891		CTGNTEVF	3995	0.0520997		CASSRDRENSPLYF	1460	0.0277669		CSADLQGPYEQYF	1836	0.0339801		CRPGQGVEQYF	1514	0.0262237		CASSQGGGPYEQYF	828	0.0137649		CASSQTGSYEQYF	1470	0.0276048
CTRSADRGNTEVF	204	0.00265733		CSADSQNTLCF	145	0.00159891		CASSGRKNTLYF	3992	0.0520605		CASSQDPGGRDTQYF	1459	0.0277479		CSAGLDSQNTLYF	1835	0.0339616		CASSDEGRAETLYF	1514	0.0262237		CSADLGLGYEQYF	827	0.0137483		CSSKTGGYEQYF	1468	0.0275672
CAGSVVQGTNERLF	204	0.00265733		CGDSAETLYF	145	0.00159891		CASSQEGEGAETLYF	3981	0.0519171		CASSQDSGVNQDTQYF	1458	0.0277289		CSAGGQQAQHF	1835	0.0339616		CSAVGGRYEQYF	1510	0.0261544		CSAEDRGGAETLYF	827	0.0137483		CSADDLEQYF	1468	0.0275672
CASSDQGNYAERF	204	0.00265733		CSADRRGGNALYF	143	0.00157686		CASGDAQGRQNTLYF	3980	0.051904		CASSQDSVNQDTQYF	1456	0.0276908		CASSQDGQKDTQYF	1834	0.033943		CASSQEGGSSYEQYF	1509	0.0261371		CSGGVSAETLYF	827	0.0137483		CASSDPGGQNTLYF	1467	0.0275484
CASSDPRERDTEVLF	203	0.0026443		CGAVGGRSTGQLYF	143	0.00157686		CASSPGQANTEVF	3972	0.0517997		CASSPRLGGRGAETLYF	1455	0.0276718		CAWSLGSDYTF	1834	0.033943		CASSDSNTEVF	1509	0.0261371		CASSRDWGSSYEQYF	826	0.0137317		CSAEPGGYAEQF	1467	0.0275484
CANMSQGRTLYCTCSAVTGGNTEVF	203	0.0026443		CASKWGGEAEQF	143	0.00157686		CASGDRGGQNTLYF	3972	0.0517997		CSSTHRGLSPLYF	1455	0.0276718		CSAVGLGMGEQYF	1834	0.033943		CSADFSNERLF	1508	0.0261197		CASGDLGENTLYF	825	0.013715		CSADRNYEQYF	1466	0.0275296
CASSGQGNYAEQF	202	0.00263128		CGAAGANTEVF	143	0.00157686		CASSQSQNSGNTLYF	3965	0.0517084		CASSQDGTGGALEQYF	1453	0.0276338		CSVTGGVNQDTQYF	1834	0.033943		CSAEGGQDTQYF	1504	0.0260504		CASGRLGGSYEQYF	825	0.013715		CSAGGSAETLYF	1466	0.0275296
CAWSLESGGDAQYF	200	0.00260523		CSALGGHAETLYF	143	0.00157686		CASSEENTEVF	3962	0.0516693		CAWRRTGPNERLF	1452	0.0276148		CSAEGGRDQDTQYF	1834	0.033943		CSAAGGRDEQYF	1504	0.0260504		CSADWGGQNTLYF	825	0.013715		CSADSQNTLYF	1465	0.0275109
CAGSSERLF	200	0.00260523		CSARSQDTRYF	142	0.00156583		CASSANRESQNTLYF	3959	0.0516302		CASSQEGQGYEQYF	1451	0.0275957		CSAGGDNYAEQF	1834	0.033943		CASSSGTGDPSYNSPLYF	1503	0.0260331		CASSAGQGNDERLF	825	0.013715		CASSLWTGDSYEQYF	1460	0.027417
CAGSDPGGNQAPLF	200	0.00260523		CASRWGGEAEPF	142	0.00156583		CASSRDRADTGQLYF	3957	0.0516041		CAWSPGTGANYAEQF	1451	0.0275957		CASGLRGPNTEVF	1834	0.033943		CSAEAGGQNTLYF	1503	0.0260331		CASSEGGQNTLYF	825	0.013715		CSGNQDTQYF	1460	0.027417
CSGGQGRSTEVF	200	0.00260523		CSTDWGSEQYF	142	0.00156583		CASSPGLGGLTDTQYF	3937	0.0513433		CASSQEGTGGGEQYF	1449	0.0275577		CASGDRGRNAETLYF	1833	0.0339245		CSGTENTLYF	1502	0.0260158		CASSLNSQNTLYF	824	0.0136984		CSADAEQF	1459	0.0273982
CSARGDAGQLYF	199	0.0025922		CASSPRLGGLEQCF	142	0.00156583		CASGHRLGANYAEQF	3935	0.0513172		CASSQNPGTGDTQYF	1448	0.0275387		CSAATGGQDTQYF	1833	0.0339245		CSARQQNTLYF	1499	0.0259638		CSAQNTEVF	824	0.0136984		CYNQDTQYF	1457	0.0273606
CSADRGDTEAF	198	0.00257917		CSALGGRAETLHF	141	0.00155481		CASSQDPRGDSDYTF	3934	0.0513041		CASSLRQSSYEQYF	1447	0.0275197		CSARTGGYEQYF	1832	0.033906		CSAVWGGASEQYF	1499	0.0259638		CASSQGTEVF	824	0.0136984		CSSAGTASYEQYF	1457	0.0273606
CANMSQGRTLYCTCSNRGAETLYF	197	0.00256615		CGGNNQAQHF	141	0.00155481		CASSDGTASNSDYTF	3934	0.0513041		CASSQEGTDYAEQF	1447	0.0275197		CSARLGGIAEQF	1831	0.0338875		CASSDVGGQNTLYF	1498	0.0259465		CSADPGGVNYAEQF	824	0.0136984		CSAGQSQNTLYF	1457	0.0273606
CANMSQGRTLYCTCSAGQDTQYF	196	0.00255312		CGAERRGGEVF	141	0.00155481		CASSLWGNTEVF	3929	0.0512389		CASSGQGQNTLYF	1446	0.0275007		CSAVDTQYF	1831	0.0338875		CSAGGNSDYTF	1498	0.0259465		CSAGADAEQF	823	0.0136818		CSEQYYEQYF	1456	0.0273419
CASSGGQGRNTEVF	196	0.00255312		CSGNSQAQHF	141	0.00155481		CASSLGTANTEVF	3924	0.0511737		CASSQQTGSGNTLYF	1446	0.0275007		CASSDAPQYEQYF	1830	0.033869		CSAWGVGEQYF	1497	0.0259292		CSAGDRDAGQLYF	823	0.0136818		CTGGTGGYEQYF	1456	0.0273419
CASSFPGAKNTLYF	195	0.0025401		CASSQEEGQSNSDYTF	140	0.00154378		CASSQGGRNERLF	3923	0.0511607		CASSQDGGRNTGQLYF	1445	0.0274816		CSAGTGVNYAEQF	1830	0.033869		CSASGTGSYEQYF	1496	0.0259119		CSDRYEQYF	823	0.0136818		CSAGPPSYEQYF	1455	0.0273231
CSAGHANTEVF	195	0.0025401		CTYSAELGGQNTLYF	140	0.00154378		CASSDSVDEQYF	3918	0.0510955		CASSQDAEQF	1445	0.0274816		CSAEGYNSPLYF	1830	0.033869		CSAPGLAYEQYF	1495	0.0258946		CSADRQANTEVF	823	0.0136818		CSSRTGGSYEQYF	1455	0.0273231
CASGDSISNEGLF	195	0.0025401		CASRWGGKAEQF	140	0.00154378		CASGIAETLYF	3918	0.0510955		CASSPGERDTQYF	1445	0.0274816		CSADWGGVEQYF	1829	0.0338505		CSADGQGEQYF	1494	0.0258772		CASGTDYAEQF	822	0.0136652		CSANWGGYEQYF	1454	0.0273043
CASSVVQGTNEGLF	193	0.00251404		CGGQDTQYF	140	0.00154378		CASSDRGQHLSNERLF	3915	0.0510564		CAWSLVDTQYF	1445	0.0274816		CSAGTGGEEQYF	1828	0.033832		CSAGQGQDTQYF	1494	0.0258772		CASSSSQNTLYF	822	0.0136652		CSADHSSYEQYF	1453	0.0272855
CASSWGSAETLYF	193	0.00251404		CGAAGTTNTEVF	140	0.00154378		CSADRAGGVF	3911	0.0510042		CAWSPRGTAETLYF	1444	0.0274626		CASGDERTGGYEQYF	1827	0.0338135		CASSDLGGGYEQYF	1493	0.0258599		CASSETGREQYF	822	0.0136652		CASSLGGQGRYEQYF	1453	0.0272855
CTRSAGKDTQYF	193	0.00251404		CGALQGEEQYF	140	0.00154378		CASRPGQGETLYF	3908	0.0509651		CASSLDWGVQDTQYF	1444	0.0274626		CASGDAGLDSAETLYF	1824	0.033758		CSAGGDTLYF	1492	0.0258426		CSAASQNTLYF	821	0.0136485		CSVRDTQDTQYF	1452	0.0272667
CSADQGAAEVF	192	0.00250102		CSVSGTANTEVF	140	0.00154378		CASSDGTGGSDYTF	3908	0.0509651		CASSQDQDRDYAEQF	1443	0.0274436		CSADLGGYNYAEQF	1823	0.0337395		CSAGRVYEQYF	1491	0.0258253		CSADSYEQYF	820	0.0136319		CSDAASAETLYF	1451	0.027248
CASSDAGDNTRQLYF	192	0.00250102		CSQDAGARAEQF	140	0.00154378		CASSQDGDNSAETLYF	3903	0.0508999		CASSQDGRSGNTLYF	1443	0.0274436		CSGWGGYEQYF	1823	0.0337395		CSADRGYEQYF	1490	0.025808		CASGVGLGVQNTLYF	819	0.0136153		CSAVKNTGQLYF	1450	0.0272292
CTRSAGQGYTGQLYF	191	0.00248799		CSADSGVYEQCF	140	0.00154378		CASSSGGTDYAEQF	3903	0.0508999		CASSQGTGGGQDTQYF	1442	0.0274246		CSAGDRDEQYF	1823	0.0337395		CSAGQNQDTQYF	1488	0.0257733		CASGGPGQNTEVF	817	0.013582		CSADGGVEQYF	1450	0.0272292
CASSGGTGGGTEVF	191	0.00248799		CGGRDREDTGQLYF	139	0.00153275		CASTGGRGQNTLYF	3902	0.0508868		CASSQYVINSYNSPLYF	1439	0.0273675		CSADLGGRGVETLYF	1822	0.033721		CSAPGTGGQDTQYF	1488	0.0257733		CASSGYEQYF	816	0.0135654		CSADRDGNTLYF	1449	0.0272104
CSGLGEQGTQYF	191	0.00248799		CSADWGSE_YF	139	0.00153275		CASSQGTYNNQAPLF	3902	0.0508868		CASSQDGHQDTQYF	1436	0.0273105		CSARDSQDTQYF	1822	0.033721		CAWSPGISNERLF	1486	0.0257387		CASSRDRSSAETLYF	816	0.0135654		CSAGTGVAEQF	1449	0.0272104
CSSSGGARDAQYF	191	0.00248799		CASRWGGEVEQF	139	0.00153275		CSADWTVSNERLF	3900	0.0508607		CASSQEAANTGQLYF	1433	0.0272534		CSAAGGFQNTLYF	1822	0.033721		CSADSWVQDTQYF	1486	0.0257387		CASSRGTEVF	816	0.0135654		CSSGGAETLYF	1449	0.0272104
CSADMGRDERLLF	190	0.00247497		CSAGEQYF	139	0.00153275		CASSHGQGANTGQLYF	3894	0.0507825		CASSPDNNYAEQF	1431	0.0272154		CSASTDYNSPLYF	1822	0.033721		CSATGGQDTQYF	1485	0.0257214		CASSLVANSDYTF	814	0.0135322		CSAEGVSTEVF	1448	0.0271916
CASSDWGDTEVLF	190	0.00247497		CASGLSGGDTLYF	139	0.00153275		CASSPGTGGNAETLYF	3892	0.0507564		CASSQDGDSNTGQLYF	1431	0.0272154		CSADPGNYAEQF	1821	0.0337024		CASGDPQGGYEQYF	1485	0.0257214		CSPGLGGGAEQF	814	0.0135322		CSGDWGGNTQYF	1447	0.0271728
CAWGLGGGGAETLYF	190	0.00247497		CAWRGRLGYEQYF	139	0.00153275		CASSLGQGGNTLYF	3890	0.0507303		CASSPGLGF	1430	0.0271964		CSADFGGYEQYF	1821	0.0337024		CSGGLGREQYF	1484	0.025704		CASMGLGGNYAEQF	813	0.0135155		CASSAPWEQYF	1447	0.0271728
CARKSGQNTLYF	190	0.00247497		CASSPGQGDSYNSPLHF	138	0.00152173		CASSDAFGFAETLYF	3880	0.0505999		CASSPDWGIYAEQF	1429	0.0271773		CSALGEDTQYF	1820	0.0336839		CSAGGSYEQYF	1484	0.025704		CASASTGTTLYF	811	0.0134823		CSAGQGSDTGQLYF	1447	0.0271728
CASSRRTDAEVF	189	0.00246194		CGADNWGDYEQYF	138	0.00152173		CASSQDWGPYEQYF	3869	0.0504565		CASSQGLTNSDYTF	1426	0.0271203		CSGRDWGYEQYF	1820	0.0336839		CSAGTGGAREQYF	1484	0.025704		CASSGTGGNYAEQF	811	0.0134823		CASGGDWGQNTLYF	1446	0.0271541
CASSDRGAGNTLYF	189	0.00246194		CSAATGAETLCF	138	0.00152173		CASSPLGTSAETLYF	3864	0.0503913		CASSFSAETLYF	1426	0.0271203		CSAVGEQYF	1819	0.0336654		CASGDNRSQNTLYF	1484	0.025704		CAWRPTGGF	811	0.0134823		CSADQGQDTQYF	1446	0.0271541
CASGRQGANSDYTF	189	0.00246194		CSLGDYAEQF	138	0.00152173		CASRRQGGQDTQYF	3863	0.0503782		CASSQAGGAPDTQYF	1425	0.0271013		CASSPDRNERLF	1819	0.0336654		CSAENWGGYEQYF	1483	0.0256867		CSATYEQYF	810	0.0134657		CSAGTGGAEVF	1446	0.0271541
CASGAPGQFPNERLF	188	0.00244891		CSADSQDTLYF	137	0.0015107		CASSGGTGNERLF	3861	0.0503521		CAWSPDWGGQNTLYF	1424	0.0270822		CSGTGGSSYEQYF	1819	0.0336654		CSASTGGENTLYF	1483	0.0256867		CASSQEGGYEQYF	809	0.013449		CAWSLTGKEQYF	1445	0.0271353
CASNWGSAETPYF	188	0.00244891		CASSHGGRGSEQLF	136	0.00149967		CASSFAAEVF	3852	0.0502348		CSADHRGGAEQF	1423	0.0270632		CSARDNQDTQYF	1818	0.0336469		CASRGQGNQAPLF	1482	0.0256694		CASSQFANTEVF	809	0.013449		CSAYRNTGQLYF	1445	0.0271353
CAGSDPRERDTEVF	187	0.00243589		CASSSGQGDSYNSPLYF	135	0.00148864		CASSDGGGSYAEQF	3850	0.0502087		CAWGDWGGQDTQYF	1423	0.0270632		CKRTGGYEQYF	1815	0.0335914		CSAWGGQDTQYF	1482	0.0256694		CSGGLGQNTLYF	809	0.013449		CRQYSQNTLYF	1444	0.0271165
CASGRLFSAETPYF	186	0.00242286		CSVGTYSYEQYF	135	0.00148864		CASSQSPGLGGHYEQYF	3848	0.0501826		CAWSLEDWGEDTQYF	1422	0.0270442		CSADLGVSYEQYF	1815	0.0335914		CASTGTGTNTGQLYF	1480	0.0256348		CASSQQFQDTQYF	809	0.013449		CSAGTGGYEQYF	1442	0.0270789
CASSVVRGTNERLF	186	0.00242286		CASSLGQEADTQYF	134	0.00147762		CASRATGWSAETLYF	3841	0.0500913		CASGDRDSANTEVF	1420	0.0270062		CLGGLNQDTQYF	1815	0.0335914		CSAGLGGRLDTQYF	1480	0.0256348		CASGDWGSSYEQYF	808	0.0134324		CSAPNSAETLYF	1441	0.0270602
CSVPGAGGEAEQF	185	0.00240983		CASSQDPTGAQDTQYF	134	0.00147762		CASRAWGLNTGQLYF	3838	0.0500522		CASGDAGGRTVF	1420	0.0270062		CSASGTGPYNSPLYF	1815	0.0335914		CASRRDNYEQYF	1479	0.0256174		CSAEDEQYF	807	0.0134158		CRTDSAETLYF	1440	0.0270414
CANMSQGRTLYCTCGGQLNERLF	185	0.00240983		CASSQEGTYSYEQYF	134	0.00147762		CASRTDAETLYF	3835	0.0500131		CAWSLGGGAGAETLYF	1419	0.0269872		CAWSLTGDSDYTF	1814	0.0335729		CSGRGNQDTQYF	1478	0.0256001		CASGDAGANTGQLYF	807	0.0134158		CSETGRQDTQYF	1437	0.0269851
CASSDLGDHAEQF	185	0.00240983		CSVLGRGAEQSF	133	0.00146659		CASRPRDRGDSPLYF	3829	0.0499348		CASSQEEGDYAEQF	1416	0.0269301		CASSETSQNTLYF	1814	0.0335729		CSAPGGYREQYF	1476	0.0255655		CSAGGQSAETLYF	805	0.0133826		CSAGDTNSDYTF	1435	0.0269475
CASGVGRKYEQYF	185	0.00240983		CASNQDREGDTQYF	133	0.00146659		CASSPNSDYTF	3829	0.0499348		CASSPGLGLYEQYF	1416	0.0269301		CSAGSSYNSPLYF	1814	0.0335729		CSALGGRDEQYF	1475	0.0255481		CASSQGQYEQYF	805	0.0133826		CSASGGGNTLYF	1434	0.0269287
CSAAGDQGTQYF	184	0.00239681		CASIRGTGGKDTQYF	133	0.00146659		CASSQDLGAQDTQYF	3823	0.0498566		CASSLDWGGQDTQYF	1416	0.0269301		CASGDAEYEQYF	1811	0.0335174		CSADLDWAYEQYF	1474	0.0255308		CASSDATEVF	805	0.0133826		CSVGNFQDTQYF	1434	0.0269287
CASSDPGGSQAPLF	184	0.00239681		CASSQDVGSSVETLYF	133	0.00146659		CASSGTTYEQYF	3819	0.0498044		CASSQLGGPAETLYF	1416	0.0269301		CSAEINQDTQYF	1811	0.0335174		CSAGGGQNTLYF	1473	0.0255135		CSADPRGGAETLYF	804	0.0133659		CASSLGGNEQYF	1433	0.0269099
CASQTGGGAETLYF	183	0.00238378		CASSLATGAETLYF	132	0.00145556		CASSQVLESAETLYF	3811	0.0497001		CAWSPDSSYNSPLYF	1414	0.0268921		CSALGNYAEQF	1811	0.0335174		CASSSGTGKDTQYF	1473	0.0255135		CSAGNERLF	804	0.0133659		CSPLLGREQYF	1430	0.0268536
CTRSARHANTEVF	182	0.00237076		CSAPYAERF	132	0.00145556		CSEDFNQAPLF	3811	0.0497001		CASSPNRGRDTEVF	1413	0.026873		CRAGGAYEQYF	1808	0.0334618		CASSDAAGGLSYEQYF	1472	0.0254962		CSADPGGQDTQYF	803	0.0133493		CSAARDRGVF	1430	0.0268536
CASSLDSSHEQYF	182	0.00237076		CSAPLTGQLYF	132	0.00145556		CASSDAAGQANTGQLYF	3802	0.0495827		CASSRIQGGNQDTQYF	1412	0.026854		CSADNEGEDTQYF	1808	0.0334618		CSARQGAYEQYF	1472	0.0254962		CASSQERGGEQYF	803	0.0133493		CSPGTGGDTQYF	1429	0.0268348
CSGSRGQNTLYF	182	0.00237076		CASRTLYCTCSARSQDTQYF	132	0.00145556		CASSDWGNYAEQF	3802	0.0495827		CASSQDRGRDTQYF	1412	0.026854		CASSVEGAGEQYF	1808	0.0334618		CASTRDKPYEQYF	1471	0.0254789		CASGDNIQAPLF	803	0.0133493		CASSQGQSYEQYF	1429	0.0268348
CASSQGQGNSGYTF	182	0.00237076		CGAEQGAYAEQF	131	0.00144454		CASSQDEGALEQYF	3800	0.0495566		CASSPRDRGVYEQYF	1412	0.026854		CASSDAAGGPETLYF	1808	0.0334618		CSAEGHQDTQYF	1471	0.0254789		CASSDRGGSDYTF	802	0.0133327		CSADPSSDYTF	1428	0.026816
CASSATGGSNQDAQYF	182	0.00237076		CASNQDVGSSAETLYF	130	0.00143351		CASSDGAGAISNERLF	3800	0.0495566		CASSPTGGNYAEQF	1411	0.026835		CSAGQINQDTQYF	1807	0.0334433		CSAGTGQDTQYF	1470	0.0254615		CASSQDGGYEQYF	802	0.0133327		CSAQLGYEQYF	1428	0.026816
CTRSGGQGRNTEVF	181	0.00235773		CSADSQNALYF	130	0.00143351		CASSPIGTDTYAEQF	3799	0.0495436		CASSQDGTNSGNTLYF	1410	0.026816		CSAGGVGDTQYF	1807	0.0334433		CASRHGLEGQNTLYF	1470	0.0254615		CSAGTYTEVF	801	0.0133161		CSETGDEQYF	1427	0.0267973
CAGNWGSAETLYF	181	0.00235773		CSLEIQSSEAGDSALCLCASSLSGGDTLYF	129	0.00142248		CASTGQQDTQYF	3795	0.0494914		CASSQDGWDQDTQYF	1408	0.026778		CSADDSYEQYF	1807	0.0334433		CASSDAGRQDTQYF	1470	0.0254615		CASNLGGYYEQYF	801	0.0133161		CSADRGAETLYF	1425	0.0267597
CASSQRGQGASTEVF	181	0.00235773		CGAQGSSQNTLYF	129	0.00142248		CASAAGFSNERLF	3793	0.0494653		CAWSRDRGNSPLYF	1408	0.026778		CASSQERAGWTEVF	1806	0.0334248		CSARDWGALQNTLYF	1470	0.0254615		CASSDRDRGYAEQF	799	0.0132828		CSGDRGDSDYTF	1424	0.0267409
CSGGQGGNTEVF	180	0.0023447		CGADSGVYEQYF	128	0.00141146		CASSPTGKGSYEQYF	3793	0.0494653		CAWSPPVDSAETLYF	1408	0.026778		CSGELGGRYAEQF	1806	0.0334248		CASSVVRTGGYEQYF	1469	0.0254442		CASSGAKQYF	799	0.0132828		CASSGTGRGQNTLYF	1423	0.0267222
CASSRGTGSYAEQF	179	0.00233168		CASSPGQGRSYNSPLYF	128	0.00141146		CSADLGGDTQYF	3792	0.0494523		CASSQDQGYAEQF	1407	0.0267589		CSADLGGRRGAETLYF	1805	0.0334063		CASSQEGQGYEQYF	1468	0.0254269		CASSQDWGNYEQYF	799	0.0132828		CASGDGGSSYEQYF	1423	0.0267222
CASSRSGGSNSDYTF	179	0.00233168		CSADVGAEQYF	128	0.00141146		CASSHRGQNTLYF	3790	0.0494262		CASSQDGGDSYEQYF	1407	0.0267589		CSGTGGFNYAEQF	1804	0.0333878		CACQFYAEQF	1467	0.0254096		CSAEDRGRVGQLYF	798	0.0132662		CSAEDNYAEQF	1422	0.0267034
CASSQVGTEDTQYF	179	0.00233168		CAGSSGGNTLYF	128	0.00141146		CASSQEGDTSNERLF	3788	0.0494001		CASGDANNSPLYF	1405	0.0267209		CSAEGPYAEQF	1804	0.0333878		CASSQGGAGAETLYF	1467	0.0254096		CASSDSGNNQAPLF	797	0.0132496		CASSLGVSYEQYF	1421	0.0266846
CASSPDSQDTQYF	179	0.00233168		CAGSPGQNSDYTF	128	0.00141146		CASTWGDSQNTLYF	3783	0.0493349		CASSPDRAGEQYF	1405	0.0267209		CASSQDRDSQDTQYF	1804	0.0333878		CSAEGTGGDTQYF	1465	0.0253749		CSADRNTGQLYF	796	0.0132329		CSADPNSDYTF	1421	0.0266846
CGAEGVVF	178	0.00231865		CSLTGEDAEQSF	128	0.00141146		CASSDAGQGQVF	3782	0.0493219		CASSQQGDQDTQYF	1404	0.0267019		CSPAGTGEDTQYF	1804	0.0333878		CSAGRYEQYF	1465	0.0253749		CSAGTGTGQLYF	796	0.0132329		CSAEVNQDTQYF	1421	0.0266846
CSAGQGTQYF	178	0.00231865		CTYSADAGAEQYF	128	0.00141146		CASSQSGGYAEQF	3781	0.0493088		CASSPRDIQDTQYF	1403	0.0266829		CSATGKDTQYF	1804	0.0333878		CSAEDWGGREQYF	1464	0.0253576		CSAGTANTEVF	796	0.0132329		CSARDRGLEQYF	1421	0.0266846
CASSQTGNYAEQSF	177	0.00230563		CASSLGQGADTQHF	128	0.00141146		CASSLGWGANYAEQF	3772	0.0491915		CAWSLGLGEGDTQYF	1402	0.0266638		CSAPGQDTQYF	1803	0.0333693		CSAGTGGSEQYF	1464	0.0253576		CASGDRGKNSDYTF	795	0.0132163		CSAESYNSPLYF	1420	0.0266658
CASSDAGGALKQYF	177	0.00230563		CSGNN_AQHF	128	0.00141146		CASSHNQGGERLF	3771	0.0491784		CASSQDALGDSQNTLYF	1401	0.0266448		CSAEGYEQYF	1802	0.0333508		CSAAGGQDTQYF	1464	0.0253576		CASSGGQYEQYF	795	0.0132163		CSAGSSYEQYF	1420	0.0266658
CTRRALGVSAETLYF	177	0.00230563		CSAGQGAYAEQF	127	0.00140043		CASSDDRGNNQAPLF	3760	0.049035		CSETGANSDYTF	1401	0.0266448		CSAEAGTNYAEQF	1802	0.0333508		CASSQDPTGQLYF	1464	0.0253576		CASSQDWGNQDTQYF	795	0.0132163		CASSQGDWGAETLYF	1420	0.0266658
CASSDWGKQDTQYF	177	0.00230563		CSAGSGNTLYF	127	0.00140043		CASKTGSSYEQYF	3756	0.0489828		CASSTSTGNYEQYF	1401	0.0266448		CSAPGYSYNSPLYF	1802	0.0333508		CSAGLGGEEQYF	1464	0.0253576		CSGQGSQNTLYF	794	0.0131997		CSADRSSYEQYF	1420	0.0266658
CRGRGGEVF	177	0.00230563		CASSLSGGQNTLYF	127	0.00140043		CASSQARGRGAETLYF	3746	0.0488524		CASSQEDGNYAEQF	1401	0.0266448		CSADLGGQNTLYF	1802	0.0333508		CASGAGVSYEQYF	1463	0.0253403		CSAPDRGGSDYTF	794	0.0131997		CSPPGAGNTLYF	1419	0.026647
CASSDWGSAEALYF	176	0.0022926		CSVPGRGAEQF	127	0.00140043		CASSQEDWGGEQYF	3745	0.0488394		CASSRGLGQDTQYF	1400	0.0266258		CASGEGQGADTEVF	1802	0.0333508		CSAELGGSYEQYF	1462	0.025323		CSGLGGREQYF	793	0.0131831		CSSRQSQNTLYF	1419	0.026647
CASSHGTDNYAEQF	176	0.0022926		CSALQGEEQHF	127	0.00140043		CASSLQGAVAETLYF	3744	0.0488263		CASSQRHSYNSPLYF	1400	0.0266258		CSAGSQNTLYF	1801	0.0333323		CSAPGDSQDTQYF	1461	0.0253057		CASSSGANTEVF	792	0.0131664		CASSLGRGYEQYF	1418	0.0266283
CASSFIRGNNQAPLF	175	0.00227957		CASSQDPGLGSAETLYF	127	0.00140043		CASSGGGDAEQF	3740	0.0487742		CASSQDSGGAYEQYF	1400	0.0266258		CSDWGGASYEQYF	1800	0.0333138		CASCGQGGYAEQF	1459	0.025271		CASGGLFNQDTQYF	792	0.0131664		CSTGTGDTEVF	1417	0.0266095
CASSQDLADNTEVF	175	0.00227957		CSTDRDRGNSPLYF	127	0.00140043		CASDRTGGAETLYF	3739	0.0487611		CAWRDRAGNTLYF	1394	0.0265117		CSADLRQGEEQYF	1800	0.0333138		CSATGGAQDTQYF	1458	0.0252537		CASAFNSYNSPLYF	792	0.0131664		CSAETGANSGNTLYF	1416	0.0265907
CASGDSYAQYF	175	0.00227957		CAWRGGLEYEQYF	126	0.0013894		CASSPGLGGNQDTQYF	3737	0.048735		CASGDATGGDEQYF	1393	0.0264927		CASGDVRDRGQAPLF	1800	0.0333138		CASSQERHLAETLYF	1457	0.0252364		CASGSGLGGNYAEQF	791	0.0131498		CSATGVQDTQYF	1416	0.0265907
CASSLQGSSTEVF	175	0.00227957		CASSRGTGGRDTQYF	126	0.0013894		CASSQELQYEQYF	3737	0.048735		CAWSLGLGQNTLYF	1393	0.0264927		CSAALWGNYAEQF	1800	0.0333138		CSAARDWSYEQYF	1456	0.0252191		CASSQGDWGDEDTQYF	791	0.0131498		CASSPGTDYAEQF	1414	0.0265531
CSLEIQSSEAGDSALYLRARKSSQNTLYF	175	0.00227957		CAGSQDPTGVQDTQYF	125	0.00137837		CASSLERLGGRAEQF	3735	0.0487089		CASGPDWGGYEQYF	1392	0.0264737		CSATGGLSQNTLYF	1799	0.0332953		CSAGLGRNYAEQF	1456	0.0252191		CASSTSQNTLYF	790	0.0131332		CASSQGSGNTLYF	1414	0.0265531
CGSRMGGGQNTLYF	175	0.00227957		CSAATGAETLHF	125	0.00137837		CASSDGGANYAEQF	3728	0.0486177		CSAAGTGRQAPLF	1392	0.0264737		CSAMGYEQYF	1798	0.0332768		CASSDAGTANSDYTF	1454	0.0251844		CSAEGQGYEQYF	790	0.0131332		CSGGQGAAGGQYF	1411	0.0264968
CASSDPGDYAEQF	174	0.00226655		CAAGANTEVF	125	0.00137837		CASSRLGASSYEQYF	3727	0.0486046		CASSQDGWGGYEQYF	1392	0.0264737		CSASNSYNSPLYF	1798	0.0332768		CSASGQGGAEQF	1453	0.0251671		CWGGQDTQYF	789	0.0131166		CSGTGGAEQYF	1410	0.026478
CATSGLGAYEQYF	174	0.00226655		CSSRDGPNYAEQF	125	0.00137837		CASSDSDRGEDTQYF	3725	0.0485785		CASSQDGGSAETLYF	1391	0.0264546		CSAQGFYEQYF	1798	0.0332768		CSAERTGSYEQYF	1453	0.0251671		CASSATGGASYEQYF	789	0.0131166		CSDSYEQYF	1410	0.026478
CASSRRTDTEVLF	174	0.00226655		CTCRTANTEVF	124	0.00136735		CASSGGAQTGQLYF	3725	0.0485785		CASSQDYWGGNEQYF	1390	0.0264356		CSAGDSSYEQYF	1797	0.0332583		CASSVGLGGLTLYF	1452	0.0251498		CASMLGASAETLYF	789	0.0131166		CSAGVANSDYTF	1410	0.026478
CASGQDRGDAEQF	174	0.00226655		CSAVGGRNTGQLYF	123	0.00135632		CASSPDSSYEQYF	3716	0.0484612		CASSQDQQGRQNTLYF	1390	0.0264356		CSAGGRGAETLYF	1797	0.0332583		CASGETGGAEGYAEQF	1451	0.0251324		CASGQLDSQNTLYF	789	0.0131166		CSGDRDAETLYF	1408	0.0264405
CATGTTSTEVF	174	0.00226655		CSAELGGQNTLHF	123	0.00135632		CASAYGGRSQDTQYF	3716	0.0484612		CSYREDTGQLYF	1389	0.0264166		CSETVNQDTQYF	1797	0.0332583		CAWSPPKQGTYEQYF	1451	0.0251324		CSARTGGARNTGQLYF	788	0.0130999		CASSPPGDTQYF	1408	0.0264405
CASSDRGGAETLYF	173	0.00225352		CSADLGGQNTLYF	123	0.00135632		CAWSPWGNQDTQYF	3716	0.0484612		CASSQDGRGTGQLYF	1388	0.0263976		CSAGDRDDTQYF	1797	0.0332583		CSAQTGGYEQYF	1451	0.0251324		CASSDATGGYAEQF	788	0.0130999		CSADRTQAPLF	1408	0.0264405
CASSSDGQDTQYF	173	0.00225352		CASSQDAGARTEQF	123	0.00135632		CASSQESGGYQDTQYF	3709	0.0483699		CSVDWPQDTQYF	1387	0.0263786		CSAVDRVQNTLYF	1797	0.0332583		CASRLGGPGQLYF	1449	0.0250978		CSALGGQNTLYF	786	0.0130667		CSAEGWVYAEQF	1408	0.0264405
CASSPQGGYEPYF	173	0.00225352		CTSSLGQGADTQYF	123	0.00135632		CASSQGAGDTQYF	3705	0.0483177		CASSQDPNYAEQF	1386	0.0263595		CSADGGYEQYF	1797	0.0332583		CSADWAQNTLYF	1448	0.0250805		CSARDKYNNQAPLF	786	0.0130667		CVGGRGEQYF	1408	0.0264405
CASSLPDSNQAQHF	172	0.00224049		CASSLGTASVETLYF	123	0.00135632		CASTPGPSNERLF	3705	0.0483177		CASSQDGGDEQYF	1386	0.0263595		CASSGTGANTEVF	1796	0.0332398		CSAAGGKDTQYF	1448	0.0250805		CSAGRGANSDYTF	785	0.0130501		CRDSSQNTLYF	1407	0.0264217
CASSDQGSYAEQF	172	0.00224049		CANMSQGRTLYCTCSAE_GDTQYF	123	0.00135632		CASSPDWGAYEQYF	3704	0.0483047		CAWSRGDSDYTF	1386	0.0263595		CASSDNRGRSYEQYF	1796	0.0332398		CASGDAAGRAEQF	1447	0.0250632		CASSQLGSSYEQYF	784	0.0130334		CASSQDRGQEYEQYF	1406	0.0264029
CASSGAGADTQYF	171	0.00222747		CSAVGGRGTGQLYF	123	0.00135632		CASSQERNTEVF	3699	0.0482395		CAWSSNQDTQYF	1386	0.0263595		CSADLGGLF	1796	0.0332398		CSAGAEQYF	1445	0.0250285		CAAGTGVEQYF	784	0.0130334		CSADRDTEVF	1406	0.0264029
CASGTTNTEVF	171	0.00222747		CSAVGGRSTGRLYF	123	0.00135632		CASSQDGGAWGAETLYF	3698	0.0482264		CASSQDRQNTLYF	1385	0.0263405		CSADPDSYNSPLYF	1795	0.0332212		CSARDNEDTQYF	1445	0.0250285		CSAGDTQYF	783	0.0130168		CSAGGGRPTLYF	1405	0.0263841
CSSRVGGGQNTLYF	170	0.00221444		CGATGQLYF	123	0.00135632		CASSQGGGAGGAETLYF	3695	0.0481873		CASSQDGTQDTQYF	1384	0.0263215		CRPGTGDYAEQF	1795	0.0332212		CASSQTGTGVAEQF	1444	0.0250112		CASGDGQNTLYF	783	0.0130168		CSSDRGGNTLYF	1404	0.0263654
CASSQGTNTEVF	170	0.00221444		CSAGTYSYERYF	123	0.00135632		CASSGTTNSDYTF	3693	0.0481612		CASSQDPVNQDTQYF	1382	0.0262835		CSSDQLGGQDTQYF	1794	0.0332027		CSATGGAGEQYF	1444	0.0250112		CASSRTSSAETLYF	783	0.0130168		CSADSGEQYF	1403	0.0263466
CASSSRRGGYAEQF	170	0.00221444		CSAQGSGQNTLYF	121	0.00133427		CASSDAQWSGNTLYF	3688	0.048096		CASSPDWGSAETLYF	1382	0.0262835		CSADEGGQYF	1794	0.0332027		CASSRDRRNTEVF	1444	0.0250112		CSAGQGATEVF	783	0.0130168		CSAAGTAYEQYF	1402	0.0263278
CASSATGGPNQDTQYF	170	0.00221444		CANMSQGRTLYCTCSADSQNTLYF	121	0.00133427		CASGDLDWGGEQYF	3688	0.048096		CASSQGLGPSQNTLYF	1382	0.0262835		CASRMGGRGAETLYF	1793	0.0331842		CASPRGRYNSPLYF	1443	0.0249939		CSGAFTGRGDTQYF	782	0.0130002		CASSLGRTEVF	1401	0.026309
CARGERNTEIF	170	0.00221444		CSGRDREDTGRLYF	121	0.00133427		CASSDSSYNSPLYF	3682	0.0480178		CASSQDDNYAEQF	1381	0.0262645		CAWSPGGVNYAEQF	1793	0.0331842		CSAHWGDEQYF	1442	0.0249766		CAWSLTGTEVLF	782	0.0130002		CSGTGDQDTQYF	1400	0.0262902
CASSSGSQDTQYF	170	0.00221444		CSSRDGQNYAEQYF	121	0.00133427		CASSQVTDSQNTLYF	3678	0.0479656		CASSQDREESAETLYF	1381	0.0262645		CSGTGGAETLYF	1790	0.0331287		CSADEGGVEQYF	1442	0.0249766		CASSHHRGNQDTQYF	782	0.0130002		CSAEGNTLYF	1400	0.0262902
CASSYGGAMEQYF	170	0.00221444		CTSSQDPGLGGAETLYF	121	0.00133427		CASSQLEYEQYF	3674	0.0479134		CASSQDIHREDTQYF	1380	0.0262454		CSALGGNYAEQF	1790	0.0331287		CASGDPGQANSDYTF	1441	0.0249592		CASSLDSAETLYF	782	0.0130002		CTGLYAEQF	1398	0.0262527
CAWSLVRAPSGNTPYF	168	0.00218839		CSAEDTRYF	121	0.00133427		CASGDGGGADEQYF	3674	0.0479134		CASSQVDSSYEQYF	1379	0.0262264		CASSGTGGLEQYF	1789	0.0331102		CSARGGDTQYF	1441	0.0249592		CAWSLAREQYF	782	0.0130002		CSATGNNQDTQYF	1395	0.0261963
CASSDWDKQGTQYF	168	0.00218839		CASSQEGTANEQYF	121	0.00133427		CASRDRYEQYF	3672	0.0478873		CASSHGTGGGAETLYF	1379	0.0262264		CSADRAGQDTQYF	1789	0.0331102		CSADRDWGGENTLYF	1441	0.0249592		CASARWLGAGGQNTLYF	781	0.0129836		CSARDQAPLF	1394	0.0261776
CASGGQGAGDTLYF	168	0.00218839		CANSPGQGDSYNSPLYF	120	0.00132324		CASSFLGGNYAEQF	3665	0.0477961		CASSQERGWAEQF	1378	0.0262074		CSAQSYNSPLYF	1789	0.0331102		CASGDVGDNSPLYF	1440	0.0249419		CASSQDSAETLYF	779	0.0129503		CASSPAWASSYEQYF	1393	0.0261588
CASSQGRGDAEQF	168	0.00218839		CGAGPEVF	120	0.00132324		CASGGQNTLYF	3660	0.0477309		CASSFRTGGEQYF	1378	0.0262074		CSADGGLGVDTQYF	1788	0.0330917		CSPGTGGYEQYF	1440	0.0249419		CASSQDSYEQYF	779	0.0129503		CASSHRTDNERLF	1393	0.0261588
CSAVAGGNTEVF	168	0.00218839		CGVTENTLYF	120	0.00132324		CASSHTGVNQDTQYF	3658	0.0477048		CASGAQGSDYTF	1375	0.0261503		CSADSAGQVKDTQYF	1788	0.0330917		CASSRDHNNQAPLF	1439	0.0249246		CASSDGDTQYF	779	0.0129503		CSAGTAYAEQF	1392	0.02614
CATGTTNTEAF	167	0.00217536		CGLTGEDAEQF	120	0.00132324		CASRPDIYNSPLYF	3654	0.0476526		CAWSLSGGALEQYF	1372	0.0260933		CASSDDRGHSDYTF	1788	0.0330917		CASGDRGGAETLYF	1439	0.0249246		CSSRTGTNTEVF	778	0.0129337		CRATSQNTLYF	1392	0.02614
CAGSDQGNYAEQF	167	0.00217536		CTYSADRDQDTQYF	120	0.00132324		CASSRDSYEQYF	3653	0.0476396		CASSQDDWGYAEQF	1372	0.0260933		CSARDWAYEQYF	1787	0.0330732		CSADQGYEQYF	1439	0.0249246		CSARTANTEVF	778	0.0129337		CSASRDGNTLYF	1391	0.0261212
CASSQTAPNTGQLYF	167	0.00217536		CASSQDPGPGGAETLYF	120	0.00132324		CASSSGGSNTGQLYF	3651	0.0476135		CAWSPLLGGQAETLYF	1372	0.0260933		CSADGGTSPLYF	1787	0.0330732		CASSRDSYNSPLYF	1438	0.0249073		CASSSQNTLYF	778	0.0129337		CSSRKDRVEQYF	1391	0.0261212
CSGGRGRNTEVF	167	0.00217536		CASSSRLGGLEQYF	119	0.00131221		CASSQGGGRDTQYF	3650	0.0476004		CASSQVPGGSAETLYF	1372	0.0260933		CSETGF	1787	0.0330732		CASSQDRGTEVF	1438	0.0249073		CSTQSPDWSYAEQF	778	0.0129337		CSTLGGMYEQYF	1391	0.0261212
CASSQDLTDNTEVLF	167	0.00217536		CSAELGGQNALYF	118	0.00130119		CASSATGEATEVF	3649	0.0475874		CASSLRDRAYEQYF	1371	0.0260743		CASSQDAGGNQDTQYF	1787	0.0330732		CSATGGTYEQYF	1438	0.0249073		CSAQVSGNTLYF	776	0.0129004		CASSLVDNYEQYF	1390	0.0261025
CAWGLPGEEDTQYF	166	0.00216234		CSAEQGVYAEQF	118	0.00130119		CASGEF	3649	0.0475874		CASSYNRGGEQYF	1371	0.0260743		CSAGTGQDTQYF	1786	0.0330547		CSAQGSQNTLYF	1438	0.0249073		CSSGTTNTEVF	776	0.0129004		CGGINQDTQYF	1389	0.0260837
CASGAPGQLSNERLF	165	0.00214931		CSAPHAEQF	118	0.00130119		CASSQGSSAETLYF	3649	0.0475874		CASSQEEEGNTEVF	1370	0.0260553		CSAEGTGNYEQYF	1786	0.0330547		CSAGLGFSYEQYF	1438	0.0249073		CSAEGQNTLYF	775	0.0128838		CSADRSGNTLYF	1388	0.0260649
CSSRMGGGQDTLYF	165	0.00214931		CSDGAETLYF	118	0.00130119		CASSDEGTGVNQDTQYF	3646	0.0475483		CASSQVLGTYEQYF	1369	0.0260362		CSVDRGDTQYF	1785	0.0330362		CASSQEVEYNYAEQF	1437	0.02489		CSADQRGQAPLF	775	0.0128838		CSASQNTLYF	1388	0.0260649
CATGTTNTEVSF	165	0.00214931		CSALLTGQLHF	118	0.00130119		CASSPGTASQNTLYF	3643	0.0475092		CASSQEGVSNERLF	1367	0.0259982		CASSRDWGGAGTGQLYF	1784	0.0330177		CSAVWGVQDTQYF	1437	0.02489		CSADRTNTGQLYF	773	0.0128506		CASSPYLGGSYEQYF	1388	0.0260649
CASSVQDTEVF	165	0.00214931		CTSSQDAGARAEQF	118	0.00130119		CASSQDSFYAEQF	3642	0.0474961		CASSQEGATSGNTLYF	1367	0.0259982		CSAGGGRDTQYF	1784	0.0330177		CSAEGGYAEQF	1437	0.02489		CASSQTGNTEVF	772	0.012834		CASSLGTGGYAEQF	1387	0.0260461
CASSQDNYAGQF	165	0.00214931		CSADGQNTLYF	118	0.00130119		CASSQLRGMYAEQF	3639	0.047457		CASSQDGAANTGQLYF	1365	0.0259602		CSARQHNSPLYF	1784	0.0330177		CSAGQQDTQYF	1436	0.0248726		CSGGQSSYEQYF	772	0.012834		CSAGSQAPLF	1386	0.0260273
CARSLPGEEDTQYF	165	0.00214931		CSAERWGGEVF	118	0.00130119		CASSQDQNRGRTEQYF	3635	0.0474048		CAWSPGTGQLYF	1364	0.0259411		CASGLGGLATGQLYF	1784	0.0330177		CASGETGEGQNTLYF	1434	0.024838		CASRDSSETLYF	772	0.012834		CSADTGNTLYF	1385	0.0260086
CSAQGARDTEVLF	164	0.00213629		CASSLETASAETLYF	117	0.00129016		CASSQESGGQDTQYF	3634	0.0473918		CAWGTDNSPLYF	1364	0.0259411		CSGRDWGAEQF	1784	0.0330177		CSAEGGGISYEQYF	1434	0.024838		CASGGGLQDTQYF	771	0.0128173		CSGTEDTQYF	1384	0.0259898
CASGDWGSAETLYF	164	0.00213629		CSVAGTTNTEVF	117	0.00129016		CASSPGQASSYEQYF	3630	0.0473396		CAWSFNTGQLYF	1362	0.0259031		CSALGEYEQYF	1782	0.0329806		CASSDDPNSDYTF	1434	0.024838		CSAGQANTEVF	771	0.0128173		CSGLGDDTQYF	1384	0.0259898
CASSDWDKQDTRYF	164	0.00213629		CASSLGQGTDTQYF	117	0.00129016		CASGDAQQGGNTEVF	3627	0.0473005		CASSQDIWGAQDTQYF	1362	0.0259031		CSPHPNQDTQYF	1781	0.0329621		CSADPRGGDTQYF	1432	0.0248034		CAWSLGGEQYF	770	0.0128007		CSAGEANTEVF	1383	0.025971
CAWSLGGGGAETPYF	164	0.00213629		CGARSQDTQYF	117	0.00129016		CASSLAGGRYAEQF	3622	0.0472353		CASSQQGGERLF	1361	0.0258841		CSAEGGDAEQF	1780	0.0329436		CASSLDEGGLYAEQF	1432	0.0248034		CASSDAGTSDYTF	770	0.0128007		CSAWGYEQYF	1382	0.0259522
CASGDGRGRNTLYF	164	0.00213629		CASSQDAGARAEQYF	116	0.00127913		CASSPSRGRDEQYF	3620	0.0472092		CASSQEDYAEQF	1361	0.0258841		CSADQGASYNSPLYF	1780	0.0329436		CSAAGGEDTQYF	1432	0.0248034		CSAGGVQNTLYF	769	0.0127841		CASSQGTDNNQAPLF	1382	0.0259522
CANMSQGRTLYCTCSADSHYEQYF	164	0.00213629		CSSRDGQNYAKQF	116	0.00127913		CASSQDGTVLAEQF	3617	0.0471701		CAWKGLGQDTQYF	1361	0.0258841		CSGLGGRDTQYF	1779	0.0329251		CAWSLTTGDNQAPLF	1431	0.024786		CSAGIYEQYF	768	0.0127675		CSGQANSDYTF	1382	0.0259522
CSGGQGRNTEVLF	163	0.00212326		CNGRDREDTGQLYF	115	0.0012681		CASSPDWGEAEQF	3616	0.047157		CASSQEGDYEQYF	1361	0.0258841		CSAGGTGEDTQYF	1778	0.0329066		CSAARGQDTQYF	1430	0.0247687		CAQDRGGQNTLYF	768	0.0127675		CSAGRANTEVF	1381	0.0259334
CTRSAGQNTEVF	163	0.00212326		CASRGGGEAEQF	115	0.0012681		CASSTDWGSSYEQYF	3615	0.047144		CASSQEAQGANSDYTF	1359	0.025846		CSAEVQGFSPLYF	1777	0.0328881		CSADWGEDTQYF	1429	0.0247514		CASSLDRNTEVF	767	0.0127508		CALDGTGDYEQYF	1381	0.0259334
CSADRGSTEVF	162	0.00211023		CASSQDVGSSAETLCF	115	0.0012681		CAWSIFRGRREQYF	3614	0.047131		CASSQVGGREQYF	1359	0.025846		CARETGGRSDYTF	1777	0.0328881		CSAAGEQDTQYF	1428	0.0247341		CASSDARDSAETLYF	767	0.0127508		CASSPTAF	1380	0.0259147
CARGEGAGSDYTF	162	0.00211023		CAGTYSYEQYF	114	0.00125708		CASSDVGADTGQLYF	3612	0.0471049		CASSQPDRVQDTQYF	1359	0.025846		CSADGGGLNYAEQF	1776	0.0328696		CSADLDWGYEQYF	1427	0.0247167		CASGDPGASAETLYF	766	0.0127342		CSETGGSYEQYF	1380	0.0259147
CASGGQGAGNTPYF	162	0.00211023		CGAGTYSYEQYF	114	0.00125708		CASSPGLGYAEQF	3609	0.0470658		CAWSLEWANQDTQYF	1359	0.025846		CSAPGTDSYEQYF	1775	0.0328511		CSARTDQDTQYF	1427	0.0247167		CSAGGQGYEQYF	765	0.0127176		CSAPGRNTEVF	1379	0.0258959
CSADRGDAEVF	162	0.00211023		CANMSQGRTLYCTCSAPYAEQF	114	0.00125708		CASSQDAGEYEQYF	3608	0.0470527		CASSQGTGGDTQYF	1358	0.025827		CSAEYEQYF	1774	0.0328326		CASSNTANSDYTF	1427	0.0247167		CASGHAETLYF	764	0.012701		CSAAGGAYEQYF	1379	0.0258959
CASSDRGNYAEQF	162	0.00211023		CANSLGTASAETLYF	113	0.00124605		CASSDAGRAANSDYTF	3604	0.0470005		CAWSQGGHAEQF	1357	0.025808		CSADSLGPYAEQF	1772	0.0327956		CASSQDRGSAETLYF	1426	0.0246994		CASSQAGKNYAEQF	763	0.0126843		CSADPQKNTLYF	1378	0.0258771
CARKPSQNTLYF	162	0.00211023		CANSPRLGGLEQYF	113	0.00124605		CSERDKNYAEQF	3601	0.0469614		CASSQDWDRKAEQF	1357	0.025808		CSAAGQIYAEQF	1771	0.0327771		CASGAAGHERLF	1426	0.0246994		CASTPGTNERLF	763	0.0126843		CSAQNTEVF	1378	0.0258771
CSEGQPSNERLF	161	0.00209721		CANMSQGRTLYCTCSADWGSEQYF	113	0.00124605		CASSLGTGYEQYF	3597	0.0469093		CSARGGDNQAQHF	1357	0.025808		CASSQETGGQDTQYF	1770	0.0327586		CSAGQERAEQF	1426	0.0246994		CSADRGGAGDGEQYF	762	0.0126677		CSPGQGGTEVF	1378	0.0258771
CANMSQGRTLYCTCSADNTEVF	161	0.00209721		CANMSRGRTLYCTCSARSQDTQYF	113	0.00124605		CASGDAGQNQAPLF	3596	0.0468962		CASSPSGQENTGQLYF	1357	0.025808		CSADHEQYF	1769	0.03274		CASSQDQDTEVF	1426	0.0246994		CASSDSGQGGTGQLYF	762	0.0126677		CASSPGTGAERLF	1376	0.0258396
CASSLAGILEQHF	161	0.00209721		CASSLTGEDAEQF	113	0.00124605		CASSPGTGGNTLYF	3591	0.046831		CASSQEGTEDSPLYF	1356	0.025789		CSAPGQGNYAEQF	1768	0.0327215		CASSLPGTLNTEVF	1426	0.0246994		CASSQEAGGRGAETLYF	762	0.0126677		CSADNNYEQYF	1376	0.0258396
CASSLRQGNSDYTF	161	0.00209721		CRAANTEVF	113	0.00124605		CASGRQGNTEVF	3590	0.046818		CASSHGTGQDTQYF	1355	0.02577		CSAVGTGKDTQYF	1768	0.0327215		CSADWGGNQDTQYF	1426	0.0246994		CASSPGTTYEQYF	762	0.0126677		CSAGLGGRDTQYF	1375	0.0258208
CAWGLTGRNEQYF	161	0.00209721		CSATGQLHF	113	0.00124605		CASGDVGGNYAEQF	3583	0.0467267		CASSLGGYAEQF	1352	0.0257129		CSAGGGSAETLYF	1766	0.0326845		CSADWGGDQNTLYF	1426	0.0246994		CSADQGQAPLF	762	0.0126677		CSDWGNYAEQF	1375	0.0258208
CASGAPGQFSNEGLF	160	0.00208418		CASSQGRTLYCTCSARSQDTQYF	112	0.00123502		CAWSLVGGAGAETLYF	3583	0.0467267		CASSQGTDYEQYF	1352	0.0257129		CSADGEEGAEQF	1766	0.0326845		CSAGVGSSYEQYF	1425	0.0246821		CASGDAGDEQYF	762	0.0126677		CSADRGNTLYF	1375	0.0258208
CASSQEGGNYAEQF	160	0.00208418		CASSLPGGDTLYF	112	0.00123502		CASSPDSNQDTQYF	3583	0.0467267		CASSQETGGSQDTQYF	1351	0.0256939		CSAEAWDNQDTQYF	1766	0.0326845		CSAESGSYEQYF	1424	0.0246648		CASPLATNSDYTF	760	0.0126345		CASSRGGPGNTLYF	1374	0.025802
CASSDQGDYAEQF	160	0.00208418		CASSRDPTGVQDTQYF	112	0.00123502		CASSQERGAPYAEQF	3583	0.0467267		CSAQGANTEVF	1349	0.0256559		CSAPDWGNYAEQF	1765	0.032666		CSAGLGEYEQYF	1424	0.0246648		CASSFSPSAETLYF	758	0.0126012		CSAERPETLYF	1372	0.0257644
CASSQDLTDSTEVF	159	0.00207115		CACRTATTEVF	112	0.00123502		CASSQGNNQDTQYF	3578	0.0466615		CASSQTGGNYAEQF	1348	0.0256368		CASRDRANSPLYF	1765	0.032666		CASSQVGEGAETLYF	1423	0.0246475		CSADRGEVF	758	0.0126012		CSADQTNSDYTF	1372	0.0257644
CANMSQGRTLYCTCSADQGATEVF	159	0.00207115		CSAEQGAYAKQF	112	0.00123502		CASSGDRGDSPLYF	3577	0.0466484		CASSQPANERLF	1348	0.0256368		CSANPRLGEDTQYF	1765	0.032666		CASSDAGSGQLYF	1423	0.0246475		CSTSNSGNTLYF	758	0.0126012		CASSPRDNQDTQYF	1372	0.0257644
CASSDAVAEQLF	158	0.00205813		CSGNNQTQHF	112	0.00123502		CASSRTGGKGETLYF	3576	0.0466354		CASSPGRYNSPLYF	1348	0.0256368		CSADRDIYNSPLYF	1765	0.032666		CSADWGGGAEQF	1423	0.0246475		CASSQGLGEDTQYF	758	0.0126012		CSAGTGEYEQYF	1371	0.0257457
CASSQGGTQDTQYF	158	0.00205813		CSAQGSSRNTLYF	112	0.00123502		CASSPGLGSSAETLYF	3574	0.0466093		CASSQEGGDYAEQF	1347	0.0256178		CASGDGDIQDTQYF	1764	0.0326475		CASGDATETSNERLF	1422	0.0246301		CASRWGGAETLYF	757	0.0125846		CASSQSGTGVYEQYF	1371	0.0257457
CTRSAAHNNQAPLF	158	0.00205813		CASSLGQGADTQCF	112	0.00123502		CASSQDSSYEQYF	3573	0.0465963		CASSPQQGNYAEQF	1346	0.0255988		CSAGTPEQYF	1764	0.0326475		CSADRDIQDTQYF	1421	0.0246128		CASSPGGYAEQF	757	0.0125846		CSADEAETLYF	1371	0.0257457
CASGDWGGAETLYF	158	0.00205813		CSVTENTLHF	112	0.00123502		CASSLDSGGSAETLYF	3572	0.0465832		CASSQDPGLGAYEQYF	1346	0.0255988		CASSDARAGNQAPLF	1764	0.0326475		CSSGRGEQYF	1421	0.0246128		CASSDTGNSDYTF	756	0.012568		CASSLELGDSYEQYF	1370	0.0257269
CGADHRTGEEQYF	158	0.00205813		CASSQVGTGQDTQYF	112	0.00123502		CASSQDRGWGGAEQF	3571	0.0465702		CASSSQGPNERLF	1345	0.0255798		CSADHRGAEQF	1763	0.032629		CASSLEDRANSDYTF	1420	0.0245955		CASGGRDRYEQYF	756	0.012568		CSARDFQDTQYF	1369	0.0257081
CAGGAGTGNTEVF	157	0.0020451		CTYSAAENTLYF	112	0.00123502		CASSQDGGDGNTLYF	3565	0.0464919		CASSQTGLETLYF	1345	0.0255798		CSADMGLGYEQYF	1763	0.032629		CSGGSSYEQYF	1419	0.0245782		CSAVNTEVF	756	0.012568		CASSGTGAETLYF	1369	0.0257081
CASSDGWGGAETLHF	157	0.0020451		CTSSQDREGDTQYF	111	0.001224		CASSLSPHSGNTLYF	3560	0.0464267		CASSRDWGQDTQYF	1345	0.0255798		CASSQDGDSSSAETLYF	1762	0.0326105		CSAGDEQYF	1419	0.0245782		CSADWGGRAETLYF	755	0.0125513		CSEGFSYEQYF	1369	0.0257081
CARHANTEVF	157	0.0020451		CTSSLGTASAETLYF	110	0.00121297		CASSETISNERLF	3558	0.0464007		CASSQEGDF	1345	0.0255798		CSADQGWNSPLYF	1762	0.0326105		CSAPGTKDTQYF	1418	0.0245609		CASSDADRGAEQF	754	0.0125347		CKTGANTGQLYF	1366	0.0256518
CARKSSRNTLYF	157	0.0020451		CSADSRVYEQYF	110	0.00121297		CASSPDRASAETLYF	3550	0.0462963		CASSQDSRDSYNSPLYF	1345	0.0255798		CASSQEPGGPQDTQYF	1762	0.0326105		CSADGGPEQF	1416	0.0245262		CSAAGGGAETLYF	754	0.0125347		CASGANWGGNYAEQF	1366	0.0256518
CASSDQGNYAEQSF	157	0.0020451		CSAAGNQDTQYF	110	0.00121297		CASSPDWGQDTQYF	3548	0.0462702		CASSLPGQQNTLYF	1344	0.0255608		CSGTELYAEQF	1762	0.0326105		CASSHPGQANTEVF	1416	0.0245262		CASSQDFGGYEQYF	753	0.0125181		CSAQGSGNTLYF	1366	0.0256518
CTRSAQGARDTEVF	156	0.00203208		CASSQDAGARAE_F	110	0.00121297		CASGDRGMQNTLYF	3548	0.0462702		CASSQGSNYAEQF	1344	0.0255608		CSARLGGDAETLYF	1761	0.032592		CSADQWGQDTQYF	1416	0.0245262		CSERDTQYF	753	0.0125181		CSERSEQYF	1365	0.025633
CSAEGQYGQYF	156	0.00203208		CSAATGTETLYF	110	0.00121297		CASSDNNERLF	3546	0.0462442		CASSPGQLSYEQYF	1343	0.0255418		CSAQGAYNSPLYF	1761	0.032592		CSAEAGGALDTQHF	1416	0.0245262		CSADLGSQDTQYF	753	0.0125181		CSADSGNTEVF	1363	0.0255954
CASSALGRAQDTQYF	155	0.00201905		CTYSADRDRGNSPLYF	109	0.00120194		CASGDLLGGRDEQYF	3544	0.0462181		CASSQGHANSDYTF	1342	0.0255227		CSADSGVDTQYF	1759	0.032555		CSADLGGYAEQF	1416	0.0245262		CSADRGETLYF	753	0.0125181		CSADKNTEVF	1361	0.0255579
CASSDAVAEQSF	155	0.00201905		CSAAGANTEVSF	109	0.00120194		CAWSLVGGSAETLYF	3538	0.0461398		CASSPDRDERLF	1342	0.0255227		CSGRLHNYAEQF	1759	0.032555		CASSLGGWAETLYF	1415	0.0245089		CASSQDRQGYEQYF	752	0.0125015		CSAAGTNERLF	1360	0.0255391
CASSLGTEDTQYF	155	0.00201905		CSADNWRDYEQYF	109	0.00120194		CASGGRDWGVEQYF	3537	0.0461268		CASSQNAEQF	1341	0.0255037		CASSQGLGGRDTQYF	1758	0.0325365		CSARGRENTLYF	1414	0.0244916		CASSQGQNQDTQYF	752	0.0125015		CSGDSSGNTLYF	1359	0.0255203
CSAGVDTEVLF	155	0.00201905		CTYSALQGEEQYF	109	0.00120194		CASSQTANSDYTF	3530	0.0460355		CAWSLDRGGNTEVF	1341	0.0255037		CASSQDSISNERLF	1757	0.032518		CSADRGKNTLYF	1414	0.0244916		CASSVPEASSAETLYF	752	0.0125015		CASSRGQFNYAEQF	1359	0.0255203
CASSHPAGTLYF	155	0.00201905		CGAPYAEQF	109	0.00120194		CASSQPDWGDTQYF	3526	0.0459833		CASGPLGVYEQYF	1340	0.0254847		CSAVDWNQDTQYF	1757	0.032518		CSADWGTLYF	1413	0.0244743		CASSSTGYEQYF	751	0.0124848		CSARDRNTEVF	1358	0.0255015
CRALGVSAETPYF	154	0.00200602		CTWRGGLGYEQYF	108	0.00119092		CASSLGDRGREVF	3524	0.0459572		CASSPGQGAETLYF	1339	0.0254657		CASGDGTGDTEVF	1756	0.0324994		CAWSLRGQNQAQHF	1413	0.0244743		CASSTRSEVF	751	0.0124848		CSAGWANTGQLYF	1358	0.0255015
CVSSSGLGGLEQYF	154	0.00200602		CASSPDQGRSYNSPLYF	108	0.00119092		CASTRTVNTGQLYF	3517	0.045866		CNRGNTEVF	1339	0.0254657		CSAGGEQYF	1756	0.0324994		CASSDGRDIYEQYF	1412	0.0244569		CSAETRGLGTEVF	751	0.0124848		CSAEKVAETLYF	1355	0.0254452
CASSQQGTGQPYF	154	0.00200602		CSVDAGAEQYF	108	0.00119092		CASSGTIYAEQF	3517	0.045866		CAWSLTSSAETLYF	1339	0.0254657		CASSGRTAETLYF	1755	0.0324809		CASSQDSFNQDTQYF	1412	0.0244569		CAWSPRDWGGSYEQYF	751	0.0124848		CSAVNYEQYF	1355	0.0254452
CSAGVNTEVF	154	0.00200602		CASSQGRTLYCTCSADRDQDTQYF	108	0.00119092		CASGVWGGASAETLYF	3511	0.0457877		CASSHHHNNQDTQYF	1337	0.0254276		CSGRDTSYNSPLYF	1755	0.0324809		CSAPLGGRF	1411	0.0244396		CASSEASQNTLYF	749	0.0124516		CASSTGTGDEQYF	1354	0.0254264
CANMSQGRTLYCTCSAGQPSAETLYF	153	0.001993		CTSSQDVGSSAETLYF	108	0.00119092		CASSPRAGGNAEQF	3506	0.0457225		CASSRDWGEDTQYF	1336	0.0254086		CSAPTGNYAEQF	1755	0.0324809		CSGTGGVSQNTLYF	1411	0.0244396		CASSQDGGGADEQYF	749	0.0124516		CSRDGANTEVF	1353	0.0254076
CASSLEGNTGQLYF	153	0.001993		CSALQGEEQCF	107	0.00117989		CASSQEGTGGIYTGQLYF	3504	0.0456964		CASSSGTGGSNERLF	1336	0.0254086		CASSDDRNSDYTF	1755	0.0324809		CSSGGGYEQYF	1411	0.0244396		CASGGPGLQDTQYF	748	0.012435		CASSPSNTEVF	1353	0.0254076
CGGPRDTYAEQF	153	0.001993		CASSQEGGQSNSDYIF	107	0.00117989		CASSQDWGGGAETLYF	3497	0.0456051		CASSQGTSNYAEQF	1335	0.0253896		CRTGLNQDTQYF	1754	0.0324624		CSASGTDAEQF	1411	0.0244396		CAWTGDYEQYF	747	0.0124183		CSAGDWGYEQYF	1353	0.0254076
CGADGAHYAEQF	152	0.00197997		CSAARSSYNSPLYF	107	0.00117989		CASSQQTGGYAEQF	3493	0.045553		CAWSLNGDEQYF	1335	0.0253896		CASSDGTGGAPEQYF	1754	0.0324624		CASSDPDTLNTGQLYF	1410	0.0244223		CASGDGGGHTLYF	747	0.0124183		CASSLGDRGYEQYF	1352	0.0253889
CASGGNNQDTQYF	152	0.00197997		CASSLGTGGKDTQYF	107	0.00117989		CASSSHQDTQYF	3491	0.0455269		CASSQDWGNYAEQF	1335	0.0253896		CASSLRTGGAVYAEQF	1754	0.0324624		CSAEQGNQDTQYF	1409	0.024405		CASSWTGGEDTQYF	746	0.0124017		CRRTDNSPLYF	1352	0.0253889
CANMSQGRTLYCTCSADRGDTEVF	152	0.00197997		CSAVGTTNTEVF	107	0.00117989		CASSDAFRSYEQYF	3488	0.0454878		CSADSSYNSPLYF	1334	0.0253706		CSPRTGANQDTQYF	1753	0.0324439		CSAGGEGVEQYF	1409	0.024405		CSADGGGYEQYF	746	0.0124017		CASSLRGYEQYF	1350	0.0253513
CSAGQNAEVF	152	0.00197997		CSAGNWGDYEQYF	106	0.00116886		CASSQGTGGLGNTLYF	3488	0.0454878		CASSQDLQGVYEQYF	1334	0.0253706		CSAGMGQNTLYF	1753	0.0324439		CSAAHNQDTQYF	1409	0.024405		CASDPGGAYEQYF	746	0.0124017		CASSGGGAETLYF	1349	0.0253325
CSADRESAETLYF	152	0.00197997		CTYSALGGRAETLYF	106	0.00116886		CASGSQNTLYF	3485	0.0454486		CASSPSPGTGDEQYF	1334	0.0253706		CSADKVNQDTQYF	1753	0.0324439		CASSPRGQDTQYF	1408	0.0243877		CASSQDLGGQDTQYF	744	0.0123685		CTDWASSYEQYF	1349	0.0253325
CASSGGGYTEQF	152	0.00197997		CSALQGEE_YF	106	0.00116886		CASSQGWGAYEQYF	3481	0.0453965		CASRGQENTEVF	1333	0.0253516		CSASYNSPLYF	1752	0.0324254		CASSDGQEVF	1408	0.0243877		CASGDNYAEQF	744	0.0123685		CSAGQGATEVF	1349	0.0253325
CASSQDRNANAEVF	152	0.00197997		CASSPRLGGLERYF	106	0.00116886		CASSRDRDYNSPLYF	3477	0.0453443		CASSRSGGLSSYEQYF	1332	0.0253326		CASSGGTANERLF	1752	0.0324254		CSADDGVEQYF	1408	0.0243877		CSAVRNSDYTF	744	0.0123685		CSPGTPNERLF	1348	0.0253137
CSADEGQQGTQYF	151	0.00196695		CSARNQDTQYF	106	0.00116886		CASSRQGEDTQYF	3473	0.0452921		CAWSLAGDYNSPLYF	1330	0.0252945		CSADGQDTQYF	1751	0.0324069		CSAGGEHAEQF	1408	0.0243877		CSAEGASGNTLYF	743	0.0123518		CSTGNNQAPLF	1347	0.025295
CASSVQNAEVF	151	0.00196695		CSADAGAEQF	105	0.00115783		CASGGTGGSQNTLYF	3472	0.0452791		CASSQDGLGGRDQDTQYF	1329	0.0252755		CASSDEGDAEQF	1751	0.0324069		CASSDSGGQANERLF	1408	0.0243877		CASSQDREGSDYTF	743	0.0123518		CASGERGARNTLYF	1347	0.025295
CSADNTEVLF	151	0.00196695		CASS_EGGQSNSDYTF	105	0.00115783		CASSQDLQGLDTQYF	3472	0.0452791		CAWSGTGYAEQF	1329	0.0252755		CASSGRDSTEVF	1751	0.0324069		CASGEAENNQAPLF	1408	0.0243877		CASGHRVSAETLYF	741	0.0123186		CSGLANTGQLYF	1347	0.025295
CASSRRTDTEAF	151	0.00196695		CSAQGSNQNTLYF	105	0.00115783		CASSQGGGGQNTLYF	3472	0.0452791		CASSPPGQNYAEQF	1328	0.0252565		CSADLGDEQYF	1750	0.0323884		CSAGRQDTQYF	1407	0.0243703		CSAGTEVF	741	0.0123186		CSAEGTGGYEQYF	1347	0.025295
CSGRSSYNSPLYF	151	0.00196695		CSGRDREDTGQHYF	105	0.00115783		CAWSTGGEGTQYF	3466	0.0452009		CASSQDPDSSYEQYF	1326	0.0252184		CSADPYEQYF	1750	0.0323884		CSAGGGYAEQF	1407	0.0243703		CAWSLTGTGGYEQYF	741	0.0123186		CASSPGQGATEQF	1347	0.025295
CASSQGLWTGGSQNTLYF	151	0.00196695		CSAARNSYNSPLHF	105	0.00115783		CASSASVLNSDYTF	3463	0.0451617		CASSQEGDTEVF	1326	0.0252184		CSAEELSYEQYF	1749	0.0323699		CSASGGNSPLYF	1405	0.0243357		CSAPGLGYEQYF	741	0.0123186		CASSLGTGDYEQYF	1346	0.0252762
CANMSQGRTLYCTCSADLGLEQYF	151	0.00196695		CACGTTNTEVF	105	0.00115783		CASSPGQASYEQYF	3461	0.0451357		CASSQDTGEEQYF	1326	0.0252184		CSADRGGYAEQF	1748	0.0323514		CSADQGWGGYAEQF	1405	0.0243357		CSADFPGIDTQYF	740	0.012302		CSADPGNPEVF	1346	0.0252762
CRALGVGAETLYF	151	0.00196695		CA_RGGLGYEQYF	104	0.00114681		CASSQAGGTYEQYF	3458	0.0450965		CASSQVGNSPLYF	1326	0.0252184		CASNPYEQYF	1748	0.0323514		CSADGDRGLYF	1405	0.0243357		CASSGNYEQYF	740	0.012302		CASSPSGQSSYEQYF	1345	0.0252574
CASSDAGDNTGRLYF	150	0.00195392		CASSP_LGGLEQYF	104	0.00114681		CASSPRTVNQDTQYF	3458	0.0450965		CASGPTGRAEQF	1325	0.0251994		CASTGQKYAEQF	1748	0.0323514		CAWSLPTNNNQAPLF	1404	0.0243184		CSSDRGAEQF	740	0.012302		CASGDWGGSYEQYF	1345	0.0252574
CASSATGGSNQGTQYF	150	0.00195392		CNAERRGGEVF	104	0.00114681		CASSQPGLAYEQYF	3454	0.0450444		CASSQDLQGDAEQF	1324	0.0251804		CSATGGPSYEQYF	1748	0.0323514		CSAEGSGGVYEQYF	1404	0.0243184		CASSFHSYNSPLYF	739	0.0122853		CASSFQNTEVF	1344	0.0252386
CASGGLGSAETLYF	150	0.00195392		CGASSGNTLYF	104	0.00114681		CASSQDWDWGGNYAEQF	3452	0.0450183		CAWSLANYAEQF	1324	0.0251804		CSADREDTQYF	1747	0.0323329		CSADRDNYAEQF	1404	0.0243184		CASSQGTGNTEVF	737	0.0122521		CSASGQAPLF	1344	0.0252386
CSSSRTGPNTGQPYF	150	0.00195392		CASGHGGRGSEQF	103	0.00113578		CASSPGPGNQAPLF	3452	0.0450183		CASSPQGYEQYF	1323	0.0251614		CSALGNQDTQYF	1746	0.0323144		CSGQGQDTQYF	1404	0.0243184		CASGDAWDQDTQYF	737	0.0122521		CSAGDSGNTLYF	1343	0.0252199
CASSRDLTDNTEVF	150	0.00195392		CAWREGLGYEQYF	103	0.00113578		CASSDPAFQDTQYF	3452	0.0450183		CASSQEVTPNSDYTF	1323	0.0251614		CASSQGTGGAQDTQYF	1746	0.0323144		CASSDQYEQYF	1404	0.0243184		CSADNKNTEVF	736	0.0122355		CSADLGAGVF	1343	0.0252199
CSGGQGRNTEAF	150	0.00195392		CSAGTYSYEQCF	102	0.00112475		CASSQAGTNQDTQYF	3452	0.0450183		CASSQTGGAPGQLYF	1322	0.0251424		CASGAGQGNSDYTF	1745	0.0322959		CSADQGGDTQYF	1403	0.0243011		CSAGGAGNTLYF	736	0.0122355		CASSSGQGNTEVF	1342	0.0252011
CASSQERWGQDTQYF	150	0.00195392		CASRAGTGGF	102	0.00112475		CASGADWGVDEQYF	3444	0.044914		CAWSLGQQNTLYF	1322	0.0251424		CSADYEQYF	1745	0.0322959		CSPRWGNQDTQYF	1403	0.0243011		CASSVTGANSDYTF	735	0.0122189		CSADPSGNTLYF	1342	0.0252011
CASSQTGGSQDTQYF	150	0.00195392		CSADRDRGNSPLHF	102	0.00112475		CASGDPGQSNERLF	3438	0.0448357		CASSQVGTGFSNERLF	1321	0.0251233		CSAGTGGSQNTLYF	1745	0.0322959		CASSDVGGNTEVF	1402	0.0242837		CASGGLGQQYF	734	0.0122022		CASSLRTSNERLF	1342	0.0252011
CSAGNTEVF	150	0.00195392		CASSQDQGTYERYF	102	0.00112475		CALGQGEVF	3438	0.0448357		CASSQKTGGADEQYF	1320	0.0251043		CSAHRGHYAEQF	1745	0.0322959		CSAGGQEGTLYF	1402	0.0242837		CASSAATISNERLF	734	0.0122022		CSAVGREQYF	1341	0.0251823
CASSQDSRGYTEVF	150	0.00195392		CSADSQNTLHF	101	0.00111373		CASSDREEVF	3438	0.0448357		CAWSPGANTGQLYF	1318	0.0250663		CASNQGFNQAPLF	1745	0.0322959		CASSATATEVF	1402	0.0242837		CSADRGSQNTLYF	734	0.0122022		CASSQDWGYEQYF	1340	0.0251635
CASSDAGDSTGQLYF	149	0.00194089		CASSQAETGQDTQYF	101	0.00111373		CASSQEINQDTQYF	3431	0.0447444		CAWRQGEDNSPLYF	1318	0.0250663		CSGGQTSYEQYF	1745	0.0322959		CSAGDDYEQYF	1402	0.0242837		CRGTEYEQYF	734	0.0122022		CSASGGGAEQF	1340	0.0251635
CASGDWGGHAEQF	149	0.00194089		CASSPGQGDSYNSPLCF	101	0.00111373		CASSSRGLVF	3431	0.0447444		CASSQEPGGAGDTQYF	1317	0.0250473		CSAGQQDTQYF	1744	0.0322774		CSAGQDTQYF	1401	0.0242664		CSAGTGGREQYF	734	0.0122022		CASSTSQNTLYF	1339	0.0251447
CAGGDSYEQYF	148	0.00192787		CSAATGAGTLYF	101	0.00111373		CASSQGTDNNQAPLF	3430	0.0447314		CASSHEQGDSDYTF	1317	0.0250473		CASGLNNYAEQF	1744	0.0322774		CSADPGGEAEQF	1401	0.0242664		CASSDGDSYEQYF	733	0.0121856		CSAGTHNQAPLF	1339	0.0251447
CARKSSQNTLHF	148	0.00192787		CARRWGGEAEQF	101	0.00111373		CASSQDHRTSGNTLYF	3427	0.0446923		CAWSLAGGLAETLYF	1317	0.0250473		CSAAQGGSYNSPLYF	1743	0.0322588		CSASGPQNTLYF	1401	0.0242664		CASSQVGRDTGQLYF	733	0.0121856		CSADRATEVF	1338	0.025126
CAGSGGQYEQYF	148	0.00192787		CRTADTEVF	101	0.00111373		CASSGGRNSDYTF	3417	0.0445618		CASSLETGTEVF	1316	0.0250283		CSAGGHAEQF	1742	0.0322403		CSATGGLDTEVF	1401	0.0242664		CASSDRGEQYF	732	0.012169		CSPGQNQAPLF	1336	0.0250884
CANMSQGRTLYCTCSAGYEQYF	147	0.00191484		CTYSADSGVYEQYF	101	0.00111373		CASSDAGRGVYAEQF	3416	0.0445488		CASSQEAVDTEVF	1315	0.0250092		CSAGTGRSSYEQYF	1742	0.0322403		CSADWGGQDTQYF	1400	0.0242491		CASSQDWGSYEQYF	732	0.012169		CKGTPNYAEQF	1336	0.0250884
CASSALDRAQGTQYF	147	0.00191484		CSDNNQAQHF	101	0.00111373		CASSQGQNTEVF	3406	0.0444184		CASSPRLGGDAEQF	1315	0.0250092		CSGGLGHYEQYF	1742	0.0322403		CSAEGAGYF	1400	0.0242491		CASSGGVSNERLF	730	0.0121357		CSASEDERLF	1335	0.0250696
CAGSDAVAEQF	147	0.00191484		CSAAGTTDTEVF	101	0.00111373		CASSDQGAEDTQYF	3404	0.0443923		CASSQDRAGGDTQYF	1314	0.0249902		CSAGGDYEQYF	1741	0.0322218		CASSDTGTNTEVF	1400	0.0242491		CSAPLREQYF	730	0.0121357		CSPQGGTEVF	1335	0.0250696
CSARTGGDTQHF	147	0.00191484		CSVAGANTEVF	101	0.00111373		CASSEGGEGYAEQF	3396	0.044288		CASSPGGAGQDTQYF	1313	0.0249712		CSALGGRYAEQF	1741	0.0322218		CSAALGEREQYF	1400	0.0242491		CSADWGRDTLYF	730	0.0121357		CASGDDSDYTF	1333	0.0250321
CASSRGAGNYAEQF	147	0.00191484		CSGNNQAQRF	101	0.00111373		CASSDEGRYSDYTF	3396	0.044288		CAWSLGTANTEVF	1312	0.0249522		CSALEINQDTQYF	1740	0.0322033		CASSAHWGGEQYF	1399	0.0242318		CASSQGLGYEQYF	729	0.0121191		CSDRGRNSDYTF	1333	0.0250321
CASSQDRGDAEQLF	147	0.00191484		CASSPGQNPDYTF	101	0.00111373		CASSQDGGSGNTLYF	3394	0.0442619		CASSQRDWVDTQYF	1312	0.0249522		CSADLGWEQYF	1740	0.0322033		CSADLGGSYEQYF	1398	0.0242144		CASSPGQGVGAETLYF	729	0.0121191		CASSRDWGGYEQYF	1332	0.0250133
CASSVAQGTNERLF	146	0.00190182		CSADRRGGNTLHF	101	0.00111373		CASGDAGTGGSQNTLYF	3387	0.0441706		CASSQDTNQDTQYF	1312	0.0249522		CASSGTPSQNTLYF	1740	0.0322033		CSARLGGRAETLYF	1397	0.0241971		CSAGSGNTLYF	729	0.0121191		CSAAGAGSDYTF	1330	0.0249757
CASSQGSDSDYTF	146	0.00190182		CASSRGTGRKDTQYF	100	0.0011027		CASSDAGKNTEVF	3387	0.0441706		CASSQPGQGDSDYTF	1312	0.0249522		CASGDATGGDEQYF	1739	0.0321848		CSAVHWGNQDTQYF	1396	0.0241798		CSADLGGADEQYF	729	0.0121191		CSATGQDTQYF	1330	0.0249757
CANMSQGRTLYCTCSRDKSSYEQYF	146	0.00190182		CSLTGEDTEQF	100	0.0011027		CASSQEDWGSQNTLYF	3386	0.0441576		CAWRLGDEQYF	1311	0.0249332		CSGQYNSPLYF	1739	0.0321848		CSGTGVGDTQYF	1396	0.0241798		CSAEQGSGNTLYF	728	0.0121025		CSAHTGQLYF	1329	0.0249569
CASSRPGNYAEQF	146	0.00190182		CANSQDVGSSAETLYF	100	0.0011027		CSADRGEDTQYF	3386	0.0441576		CAWSLDRGQGTLYF	1310	0.0249141		CSARQGAAYEQYF	1739	0.0321848		CSAAGGGQDTQYF	1396	0.0241798		CASRQGANSDYTF	727	0.0120859		CSPQVEYEQYF	1328	0.0249382
CAWSLTGRNERYF	145	0.00188879		CSADSGVHEQYF	100	0.0011027		CASSQGLGNYAEQF	3386	0.0441576		CAWSLLGGEQYF	1307	0.0248571		CASSDARQHTEVF	1739	0.0321848		CASGGTYNYAEQF	1395	0.0241625		CASGRLGQDTQYF	727	0.0120859		CSADEGGQNTLYF	1328	0.0249382
CSAVGGQDTQYF	145	0.00188879		CASSQEGTAYEQHF	100	0.0011027		CASSPDWGARAEQF	3381	0.0440924		CASSAGQGDEQYF	1306	0.0248381		CSAEGWASYEQYF	1738	0.0321663		CSAEGWAYEQYF	1395	0.0241625		CSAEGQTGQLYF	726	0.0120692		CSAGEQYF	1328	0.0249382
CASSDAGDDTGQLYF	145	0.00188879		CSAVEGGGQYF	100	0.0011027		CASSQQQGYEQYF	3379	0.0440663		CAWSLDSSYNSPLYF	1305	0.0248191		CSADLDYEQYF	1737	0.0321478		CSAAGYEQYF	1393	0.0241278		CASTPGQQNTLYF	725	0.0120526		CSAGENQAPLF	1325	0.0248818
CASSQGAGTGGYAEQF	145	0.00188879		CACRTVNTEVF	100	0.0011027		CASSQDSGVQNTLYF	3378	0.0440532		CASSGQSSYEQYF	1304	0.0248		CSVGDNYAEQF	1735	0.0321108		CSARGGNYAEQF	1393	0.0241278		CSADGQANSDYTF	725	0.0120526		CASSQGGAGDTQYF	1325	0.0248818
CSAGRGDTEVF	144	0.00187576		CSATGANTEVF	100	0.0011027		CASSWDSAETLYF	3375	0.0440141		CASSPHWGGGAETLYF	1303	0.024781		CSRTGGDYAEQF	1734	0.0320923		CSAGTGSQNTLYF	1393	0.0241278		CSAGGASAETLYF	725	0.0120526		CGTGPSGNTLYF	1324	0.0248631
CANMSQGRTLYCTCSADMGRDERLF	144	0.00187576		CASGQDQGTYEQYF	100	0.0011027		CASDNTGQLYF	3372	0.043975		CASGDGTGEQYF	1302	0.024762		CSGGTGQDTQYF	1733	0.0320738		CSGLGENTLYF	1392	0.0241105		CASGAGTGAYEQYF	724	0.012036		CSAGLGGRYAEQF	1323	0.0248443
CASSGAWGTQYF	144	0.00187576		CSADQGRSYNSPLHF	99	0.00109167		CASSQGGAGNTLYF	3372	0.043975		CASSQIPGYAEQF	1301	0.024743		CSAGGSPWAEQF	1732	0.0320553		CASGDPINQDTQYF	1392	0.0241105		CASRPDSTGQLYF	724	0.012036		CSAGRGRSDYTF	1323	0.0248443
CSAKGRRNAEVF	144	0.00187576		CSVAGGRERLF	99	0.00109167		CASKTVSNERLF	3370	0.0439489		CASSQSGGAAGYAEQF	1301	0.024743		CRPYNSPLYF	1731	0.0320368		CSAGTVQNTLYF	1391	0.0240932		CASGDLGQGEVF	723	0.0120194		CASSPRGANTEVF	1323	0.0248443
CARSLGGGGAETLYF	143	0.00186274		CSASSGDTLYF	99	0.00109167		CASRGQGYAEQF	3369	0.0439359		CASTGIEQYF	1300	0.024724		CSAAGTDSYEQYF	1731	0.0320368		CSALDTQYF	1391	0.0240932		CASSDQGSTGQLYF	722	0.0120027		CSSRQGEDTGQLYF	1321	0.0248067
CARSLGGLGTGQLYF	143	0.00186274		CSADLFYTGQLYF	99	0.00109167		CAWSLGRDYEQYF	3363	0.0438576		CASSQDPSGQLYF	1299	0.0247049		CSAGAWEQYF	1730	0.0320182		CAWRLGTGANSDYTF	1390	0.0240759		CSADRTGGYEQYF	722	0.0120027		CASGGQGVYEQYF	1321	0.0248067
CSAGGNNYAEQF	143	0.00186274		CSADNRGDYEQYF	98	0.00108065		CASSPRLGVQDTQYF	3362	0.0438446		CASSQDWDNYAEQF	1299	0.0247049		CSAETGGGAETLYF	1729	0.0319997		CSALGYEQYF	1390	0.0240759		CASGDRGQAYEQYF	722	0.0120027		CSGDRGGAEQF	1320	0.0247879
CASSQGEGNYAEQF	143	0.00186274		CSVEDTQYF	98	0.00108065		CASSRQANTEVF	3358	0.0437924		CAWSLGGTDNERLF	1299	0.0247049		CSADWVSYEQYF	1729	0.0319997		CASSVTGGYEQYF	1390	0.0240759		CAWSFWGF	722	0.0120027		CSASDRGVF	1320	0.0247879
CASSDPGERDTEVF	142	0.00184971		CTYSADSQNTLYF	98	0.00108065		CASSPHGGADTGQLYF	3356	0.0437663		CASSHTGGGYEQYF	1298	0.0246859		CSAVSTGVEQYF	1728	0.0319812		CSAPDWGQNTLYF	1389	0.0240586		CASSEGTGEYEQYF	722	0.0120027		CSAELGGPYEQYF	1319	0.0247692
CSAVTGGNAEVF	142	0.00184971		CSADRDQDTRYF	98	0.00108065		CASSGGQDTQYF	3354	0.0437402		CASSQDRGQGGDTQYF	1295	0.0246289		CSADLWGSNQDTQYF	1728	0.0319812		CSADGASQNTLYF	1389	0.0240586		CASGDGDRVSDYTF	721	0.0119861		CSADGEGDVF	1318	0.0247504
CASGRGWADTQYF	142	0.00184971		CSTTGQLYF	98	0.00108065		CASRYQDTQYF	3351	0.0437011		CASSQEIQNTLYF	1295	0.0246289		CSADDWGSSQNTLYF	1728	0.0319812		CASSQDPGGENTLYF	1389	0.0240586		CASGGGTNNSPLYF	721	0.0119861		CASSHRDRGYEQYF	1318	0.0247504
CASSQDLTGNTEVF	142	0.00184971		CSAVGGEGQYF	98	0.00108065		CAWSLGDTQYF	3350	0.0436881		CAWSLTVTLYF	1294	0.0246099		CASSELGVYEQYF	1728	0.0319812		CSAGDGLSQNTLYF	1389	0.0240586		CASGVGLGTETLYF	721	0.0119861		CSDRDREYF	1317	0.0247316
CARRSSQNTLYF	141	0.00183668		CSLENYAEQF	98	0.00108065		CASSPSGLNQDTQYF	3349	0.043675		CAWSLRGGETLYF	1294	0.0246099		CSAERGPSSYEQYF	1727	0.0319627		CSADQGAGIQNTLYF	1389	0.0240586		CSGDRYNSPLYF	721	0.0119861		CASSRDWGNYAEQF	1317	0.0247316
CASGELGSAETPYF	141	0.00183668		CSADWGSKQYF	98	0.00108065		CASSDGPDTQYF	3349	0.043675		CASSQDWGEAEQF	1294	0.0246099		CSASGGNYAEQF	1727	0.0319627		CSHRQGAGYAEQF	1388	0.0240412		CSSSWGVREQYF	719	0.0119529		CSAEGVTEVF	1316	0.0247128
CSAGGRAEQLF	141	0.00183668		CASSQDARARAEQF	98	0.00108065		CASSQTVNTGQLYF	3348	0.043662		CASSQDSQPNSDYTF	1293	0.0245908		CSLRDRGGNSPLYF	1727	0.0319627		CSADGGIQYF	1388	0.0240412		CASGDPMGPSQNTLYF	719	0.0119529		CSAEQGYEQYF	1316	0.0247128
CANMSQGRTLYCTCSRLGGTSAETLYF	141	0.00183668		CSALGGRAETLCF	98	0.00108065		CASKAGGSNERLF	3348	0.043662		CASSPRDNSYNSPLYF	1293	0.0245908		CSARLGGYYEQYF	1726	0.0319442		CSADLGKGYEQYF	1387	0.0240239		CASSPRDNNERLF	719	0.0119529		CASGDPGTGGEYEQYF	1316	0.0247128
CASGGTGGYAEQF	141	0.00183668		CTYSVLGRGAEQF	97	0.00106962		CASSQSPGQGDTGQLYF	3344	0.0436098		CASSRDRDNQAQHF	1292	0.0245718		CSWDWGSQNTLYF	1726	0.0319442		CSAGGDEQYF	1387	0.0240239		CASSPGGQDTQYF	719	0.0119529		CSTGTGVADYTF	1315	0.024694
CSAKGRRNTEAF	140	0.00182366		CASSQEGTACEQYF	97	0.00106962		CASSEPGGYAEQF	3342	0.0435837		CASGGTGGTGQLYF	1292	0.0245718		CTSTGGEVYAEQF	1726	0.0319442		CASSPRDWGYEQYF	1386	0.0240066		CASLQGGANTEVF	718	0.0119362		CSADPNERLF	1315	0.024694
CSADQGATEAF	140	0.00182366		CASSLGQGEDTQYF	97	0.00106962		CASHNRDRVAEQF	3342	0.0435837		CASSRHISDYTF	1291	0.0245528		CSAGDRYSPLYF	1726	0.0319442		CSAGDWGYEQYF	1386	0.0240066		CASSPGQNNQAPLF	718	0.0119362		CSADSAETLYF	1314	0.0246753
CASSQDLTDNTEDF	140	0.00182366		CASSLGTASAETLCF	97	0.00106962		CAWRPGLTGGEDTQYF	3336	0.0435055		CASSQDSNQDTQYF	1291	0.0245528		CACPGQGSNERLF	1725	0.0319257		CSADGTGVDTQYF	1385	0.0239893		CASRTPNSDYTF	717	0.0119196		CASSPGGGNTEVF	1314	0.0246753
CANMSQGRTLYCTCSATNTGQLYF	139	0.00181063		CASSQEGTVYEQYF	97	0.00106962		CASSQRDSSYNSPLYF	3336	0.0435055		CASSQGNSNERLF	1290	0.0245338		CSADSGGYAEQF	1725	0.0319257		CSAARTNYAEQF	1385	0.0239893		CASSDRVEQYF	717	0.0119196		CSAGQGAPEVF	1313	0.0246565
CTRRDRGGEVF	139	0.00181063		CSAATGVETLYF	97	0.00106962		CASGRQTYAEQF	3333	0.0434664		CASSQGGNNQAPLF	1290	0.0245338		CSAVDWGSQDTQYF	1725	0.0319257		CSAEDRGSYEQYF	1385	0.0239893		CSASANSDYTF	716	0.011903		CASSLDNTEVF	1311	0.0246189
CASGELGGAETLYF	139	0.00181063		CASNPGQGDSYNSPLYF	96	0.00105859		CASSDLTGEANERLF	3331	0.0434403		CASSQEWGTYEQYF	1289	0.0245148		CASGAGLGGF	1723	0.0318887		CSAGQSQNTLYF	1385	0.0239893		CASSQMDRDTQYF	715	0.0118864		CASGGLGASAETLYF	1311	0.0246189
CASSGAVAEQF	139	0.00181063		CNADNWGDYEQYF	96	0.00105859		CASSQDPNSDYTF	3329	0.0434142		CASSQEPGQGGQDTQYF	1289	0.0245148		CSLRDWDQDTQYF	1722	0.0318702		CASSQDVTDYEQYF	1384	0.023972		CASSDRLGGGETLYF	714	0.0118697		CASSPGGDYEQYF	1310	0.0246002
CSAEGQYERYF	138	0.00179761		CDTRSAETLYF	96	0.00105859		CASSKTGGNQDTQYF	3324	0.043349		CAWSLLGGSAETLYF	1289	0.0245148		CSVGQEDTLYF	1722	0.0318702		CSAGGWDQDTQYF	1384	0.023972		CSSRDSGDSDYTF	714	0.0118697		CSADRGGSDYTF	1310	0.0246002
CAWSLGGLGTGQPYF	138	0.00179761		CVSSHGGRGSEQF	95	0.00104756		CSARQGGAETLYF	3322	0.0433229		CASSQERTGWNSPLYF	1289	0.0245148		CSAQGYNSPLYF	1721	0.0318517		CSADPFSYEQYF	1384	0.023972		CASSQRQTNTEVF	713	0.0118531		CSAGDRSLYF	1309	0.0245814
CASSDAGDNTGQLHF	138	0.00179761		CACRIANTEVF	95	0.00104756		CASGGQGDTEVF	3321	0.0433099		CASSPDWGKNTLYF	1288	0.0244957		CSAANSYNSPLYF	1721	0.0318517		CSADLGSYEQYF	1382	0.0239373		CSAAGGRGEQYF	713	0.0118531		CASSQRQGSGNTLYF	1309	0.0245814
CATGATNTEVF	138	0.00179761		CSADRDRDTQYF	95	0.00104756		CAWSPGLEYEQYF	3320	0.0432968		CAWSRWGENTGQLYF	1288	0.0244957		CASGQGANSDYTF	1720	0.0318332		CASAPGTGVAEQF	1382	0.0239373		CASSGRDWGQDTQYF	712	0.0118365		CTTGVNTEVF	1306	0.024525
CASSTPYEQYF	138	0.00179761		CAWRRGLGYEQYF	95	0.00104756		CASSQDGQGNSDYTF	3320	0.0432968		CASSQDNYAEQF	1288	0.0244957		CSLRGEGQDTQYF	1720	0.0318332		CASSFWDREDTQYF	1382	0.0239373		CSPGPFNNQAPLF	712	0.0118365		CASSLGQAYEQYF	1305	0.0245063
CANMSQGRTLYCTCSAEGQYEQYF	138	0.00179761		CASNLGQGADTQYF	95	0.00104756		CASSQGGRGAEQF	3319	0.0432838		CAWSPGQGEEYF	1287	0.0244767		CASSYRAANTEVF	1719	0.0318147		CSSYWGGADQDTQYF	1381	0.02392		CSAARDREDTQYF	712	0.0118365		CASSQDSSQNTLYF	1305	0.0245063
CASGERANSGNTLYF	138	0.00179761		CSAVGGHSTGQLYF	95	0.00104756		CASSPGLYEQYF	3315	0.0432316		CASSQDDQDTQYF	1284	0.0244197		CASRDRGGGAETLYF	1719	0.0318147		CSASGGDSPLYF	1381	0.02392		CASSDAYTNSPLYF	711	0.0118199		CSAELSNERLF	1304	0.0244875
CAWSTAGGAGQLYF	137	0.00178458		CSAQGSSQNTLCF	95	0.00104756		CASLGLGAETLYF	3313	0.0432056		CAWSARSSAETLYF	1283	0.0244006		CSAWVYAEQF	1719	0.0318147		CRGTQDTQYF	1380	0.0239027		CASSDAGTGGANERLF	711	0.0118199		CSADRWGNYAEQF	1303	0.0244687
CAGSQGTTNERLF	137	0.00178458		CASRTLYCTCSADRDQDTQYF	95	0.00104756		CAWSLQGSWEQYF	3313	0.0432056		CASSLDDRVNTEVF	1282	0.0243816		CASSQEPGQDTQYF	1718	0.0317962		CSAEWVSYEQYF	1380	0.0239027		CASSQGLGEQYF	711	0.0118199		CSAPGHNQAPLF	1302	0.0244499
CASSPDRGGAEQF	137	0.00178458		CADNWGDYEQYF	94	0.00103654		CASSQVWGYNYAEQF	3307	0.0431273		CASSQGQGADTQYF	1281	0.0243626		CASGGTGTTNTEVF	1717	0.0317776		CSAPTGGAQEQYF	1379	0.0238854		CASVLTGGAREQYF	711	0.0118199		CSAGGGNTLYF	1302	0.0244499
CSADQGATEVLF	137	0.00178458		CSADSRNTLYF	94	0.00103654		CASSQADFYEQYF	3306	0.0431143		CASSQDWSQDTQYF	1280	0.0243436		CASSDADRGGEQYF	1717	0.0317776		CASSQQYEQYF	1379	0.0238854		CASGPPLGGFYEQYF	711	0.0118199		CSAGQGAEVF	1301	0.0244311
CSGGQGNTLYF	137	0.00178458		CSADPGVYEQYF	94	0.00103654		CASSPGGIAETLYF	3305	0.0431012		CAWSPGTGISDYTF	1279	0.0243246		CASGDAPGGSERLF	1716	0.0317591		CSAEQYEQYF	1379	0.0238854		CASGGNTEVF	710	0.0118032		CASGDHRGRDAEQF	1301	0.0244311
CASSQEHWGQGTQYF	137	0.00178458		CSATGTTNTEVF	94	0.00103654		CASRGDSIAETLYF	3299	0.043023		CASSQDGEGEAEQF	1279	0.0243246		CSADGTTYEQYF	1716	0.0317591		CASSGGGGAETLYF	1379	0.0238854		CASSSGTDTGQLYF	710	0.0118032		CSAGGNERLF	1300	0.0244124
CSAGQGHTGQLYF	137	0.00178458		CASSQDLGLGGAETLYF	94	0.00103654		CASSQLGGLEQYF	3299	0.043023		CASGDAGGEAEQF	1279	0.0243246		CASSDAAFSAETLYF	1714	0.0317221		CSARLGASYEQYF	1379	0.0238854		CASSGSGTNYAEQF	709	0.0117866		CSADMDTQYF	1299	0.0243936
CASSQRGRGAGTEVF	137	0.00178458		CSAL_GEEQYF	93	0.00102551		CASRTGYTEVF	3296	0.0429839		CASSQDKFSNERLF	1278	0.0243056		CSARGRSYEQYF	1714	0.0317221		CSAGNYAEQF	1379	0.0238854		CAWPGTGDYEQYF	709	0.0117866		CASSLGLAETLYF	1298	0.0243748
CSADMGRGERLF	137	0.00178458		CASRTANTEVF	93	0.00102551		CASSDGENTEVF	3292	0.0429317		CASSDRQLFNERLF	1278	0.0243056		CSGGQIYAEQF	1713	0.0317036		CASGPGTGGNAETLYF	1377	0.0238507		CSAGDEQYF	708	0.01177		CSVGTNNERLF	1298	0.0243748
CAAGTTNTEVF	137	0.00178458		CSASPGNTLYF	93	0.00102551		CASSQEGEGTGQLYF	3289	0.0428926		CASSQEGGYEQYF	1277	0.0242865		CSDRDQDTQYF	1711	0.0316666		CASGDPGAGSDYTF	1376	0.0238334		CASSPSGAEQYF	708	0.01177		CSANSGNTLYF	1297	0.024356
CASGDQGNYAEQF	137	0.00178458		CASSRGTASAETLYF	93	0.00102551		CASGEPGWGGQNTLYF	3289	0.0428926		CASSQEGVGEQYF	1276	0.0242675		CRGQNYAEQF	1710	0.0316481		CSADGGRDTQYF	1376	0.0238334		CSAGTGGNERLF	707	0.0117534		CSADFTTEVF	1296	0.0243373
CASSNGGRNSDYTF	136	0.00177155		CSAGTYSYEQHF	93	0.00102551		CASSPTGNQDTQYF	3285	0.0428404		CASGDQGGQNTLYF	1275	0.0242485		CASGDGQAQDTQYF	1708	0.0316111		CSAVMGGPGQNTLYF	1375	0.0238161		CSADLQTEVF	707	0.0117534		CASLTGGAVEQYF	1295	0.0243185
CAGSRDWGYEQYF	136	0.00177155		CSAEQGAYAERF	93	0.00102551		CASSAQGYEQYF	3276	0.042723		CAWRNRGSTEVF	1274	0.0242295		CASSQGDNQDTQYF	1706	0.0315741		CSAPGQPDTQYF	1375	0.0238161		CSAQQGRSDYTF	707	0.0117534		CSAGVRNERLF	1294	0.0242997
CANMSQGRTLYCTCSADSGRAEVF	136	0.00177155		CASSLALNSAGTLYF	93	0.00102551		CASGRDNYAEQF	3276	0.042723		CASSQESGYEQYF	1274	0.0242295		CSADNGVQYF	1706	0.0315741		CSAPGQGEDTQYF	1375	0.0238161		CSSGQHNYAEQF	706	0.0117367		CSAGTGDSDYTF	1292	0.0242621
CASSQDANTEVF	136	0.00177155		CSSRDG_NYAEQF	93	0.00102551		CSFSWDSYAEQF	3273	0.0426839		CASSQDGTRNTEVF	1273	0.0242105		CSAQERNTLYF	1705	0.0315556		CSAGYYAEQF	1374	0.0237987		CASGGQGNSDYTF	706	0.0117367		CSAEVSYEQYF	1291	0.0242434
CASSWDREGTQYF	136	0.00177155		CSAGTYSCEQYF	93	0.00102551		CASSSTGLNQAPLF	3271	0.0426578		CASSQRQGRDEQYF	1271	0.0241724		CSATGDQDTQYF	1705	0.0315556		CSAGQGSTEVF	1374	0.0237987		CASGDGSAETLYF	706	0.0117367		CSAGDTYNSPLYF	1291	0.0242434
CSASSGNTPYF	135	0.00175853		CSVDSGVYEQYF	93	0.00102551		CASSPLQDQDTQYF	3270	0.0426448		CASSQEWGSAETLYF	1270	0.0241534		CASSDAGENTLYF	1704	0.031537		CSAKGGQDTQYF	1373	0.0237814		CASRSQNTLYF	706	0.0117367		CSARQDNQAPLF	1291	0.0242434
CASSQVEAEDTQYF	135	0.00175853		CASSQDSGLGGAETLYF	93	0.00102551		CASGDAGLGGYEQYF	3270	0.0426448		CAWGRFQNTLYF	1269	0.0241344		CSADLGAHYAEQF	1703	0.0315185		CSAVGGEQYF	1373	0.0237814		CASSDAGGARDTQYF	705	0.0117201		CASSYWGNQDTQCF	1289	0.0242058
CSAKGRRSTEVF	135	0.00175853		CSAD_GSEQYF	92	0.00101448		CASGDKNWGQDTQYF	3269	0.0426317		CASSQNNYAEQF	1269	0.0241344		CSAPGTNYAEQF	1703	0.0315185		CSAVRDREGHEQYF	1372	0.0237641		CASSDQGRNSDYTF	705	0.0117201		CSAPNTEVF	1286	0.0241495
CASSAPGLGAETPYF	135	0.00175853		CASSQAGTGQDPQYF	92	0.00101448		CASSQDGGTQYF	3268	0.0426187		CASSFRDTEVF	1267	0.0240964		CASSEQSANSDYTF	1703	0.0315185		CASSDRGEQYF	1371	0.0237468		CASGSGLGEQYF	704	0.0117035		CSSRRGYEQYF	1285	0.0241307
CTRSADQGATEVF	135	0.00175853		CDTHSAGTLYF	92	0.00101448		CASGDAGGASAETLYF	3267	0.0426057		CAWSLDYAEQF	1266	0.0240773		CSAGDNYAEQF	1702	0.0315		CSAGTGGREQYF	1371	0.0237468		CASSDNSDYTF	703	0.0116869		CSGGDWGGYEQYF	1284	0.0241119
CSAGVGTEVF	135	0.00175853		CSAAGGRSTGQLYF	92	0.00101448		CASGDRAGAEMLYF	3267	0.0426057		CASSQTGNYAEQF	1265	0.0240583		CSADERSQNTLYF	1701	0.0314815		CASSITGGGAETLYF	1370	0.0237295		CASSQSGTANSDYTF	703	0.0116869		CASSWGGYEQYF	1283	0.0240931
CASSDNYEQYF	135	0.00175853		CSVDQGRSYNSPLYF	92	0.00101448		CASSGDWGSYEQYF	3265	0.0425796		CAWSPVYNSPLYF	1265	0.0240583		CSAKEEQYF	1701	0.0314815		CSAQGASQNTLYF	1370	0.0237295		CASSEDREVEQYF	703	0.0116869		CSASGSQNTLYF	1282	0.0240743
CGDRSSYNSPLYF	135	0.00175853		CTYSVTENTLYF	92	0.00101448		CASSPRENYAEQF	3262	0.0425404		CASSQTSNQDTQYF	1265	0.0240583		CSAVWGDAETLYF	1701	0.0314815		CSARGQSSYEQYF	1370	0.0237295		CASSDRANTEVF	702	0.0116703		CSGGTGNEQYF	1282	0.0240743
CSGDNSGSTLYF	134	0.0017455		CRALQGEEQYF	92	0.00101448		CASSQTGVDQDTQYF	3261	0.0425274		CSATSNSDYTF	1264	0.0240393		CSGGTGIYAEQF	1700	0.031463		CASSQETINTGQLYF	1370	0.0237295		CASSLGQGVQDTQYF	702	0.0116703		CSAAGTSQNTLYF	1282	0.0240743
CASGAPGQSSNERLF	134	0.0017455		CSLTGEDAERF	92	0.00101448		CANMSQGRTLYCTCSADPDYEQYF	3260	0.0425144		CASSQDSWGNYAEQF	1264	0.0240393		CSADGSYEQYF	1700	0.031463		CSAAWGAQDTQYF	1369	0.0237121		CASSDRGANSDYTF	701	0.0116536		CSEQGNQAPLF	1281	0.0240556
CASSDLRDYAEQF	134	0.0017455		CGADQGRSYNSPLYF	92	0.00101448		CASSQGGTENTEVF	3260	0.0425144		CASSQDRGGGAEQF	1264	0.0240393		CSARQEGTEVF	1698	0.031426		CASGERGREQYF	1369	0.0237121		CSAGPFNQDTQYF	701	0.0116536		CASSPGTAYEQYF	1280	0.0240368
CASSGRGASSYEQYF	134	0.0017455		CSAQGSSQNTLHF	92	0.00101448		CASSDVGDYAEQF	3259	0.0425013		CASIDRDRGLEQYF	1264	0.0240393		CSATEDTQYF	1698	0.031426		CASSQDKNTEVF	1369	0.0237121		CASSAPGLGVYEQYF	700	0.011637		CSADRLEDTQYF	1280	0.0240368
CAGSSDSQDTQYF	134	0.0017455		CSAAGTTNTGVF	91	0.00100346		CASSQNWGGAETLYF	3259	0.0425013		CAWSPRGGNSPLYF	1263	0.0240203		CSALGRAYEQYF	1698	0.031426		CSAERDWGDEQYF	1369	0.0237121		CASGARGHSDYTF	700	0.011637		CSAEELSYEQYF	1278	0.0239992
CASSVQNTEVSF	134	0.0017455		CAWRGGLRYEQYF	91	0.00100346		CASSRHINSDYTF	3259	0.0425013		CASSKGQNERLF	1262	0.0240013		CASSERQGTNERLF	1698	0.031426		CSADFWGGDEQYF	1369	0.0237121		CAWSTGGSYEQYF	699	0.0116204		CSAAGTEVF	1278	0.0239992
CAGSDAWGTQYF	133	0.00173248		CASSPRLGGLE_YF	91	0.00100346		CSADQGRDTQYF	3258	0.0424883		CASSHPGQGDERLF	1262	0.0240013		CSAGDQNTLYF	1697	0.0314075		CSAASYEQYF	1368	0.0236948		CASSDGEQYF	699	0.0116204		CASSLGDRGAYEQYF	1277	0.0239805
CSDRSSYNPPLYF	133	0.00173248		CSADAGAEQHF	91	0.00100346		CASSRTNNYAEQF	3250	0.042384		CASGDLRDKNSPLYF	1262	0.0240013		CASSADWAQDTQYF	1697	0.0314075		CASGDGTGANSDYTF	1367	0.0236775		CSGSSGNTLYF	699	0.0116204		CSAGTGGNYAEQF	1276	0.0239617
CAGSPTGISNERLF	133	0.00173248		CASSQERGQSNSDYTF	91	0.00100346		CASSARDWGTGQLYF	3248	0.0423579		CASSQELGGGAETLYF	1261	0.0239822		CRRDWGFYEQYF	1696	0.031389		CSAHRGQNTLYF	1367	0.0236775		CASSLTANSDYTF	699	0.0116204		CSAEGLPYEQYF	1276	0.0239617
CAWGLESGGDTQYF	133	0.00173248		CSVRSQDTQYF	90	0.00099243		CASSQGQGSTEVF	3247	0.0423448		CASSPRQGTEVF	1261	0.0239822		CASSPGNSDYTF	1696	0.031389		CSAGSYEQYF	1367	0.0236775		CASSSNNNQAPLF	699	0.0116204		CSADIANTEVF	1276	0.0239617
CANMSQGRTLYCTCSAVQISNERLF	133	0.00173248		CASGQDPTGVQDTQYF	90	0.00099243		CASGVP_LGGGDTQYF	3247	0.0423448		CASSQDRYAEQF	1260	0.0239632		CSGLGGSSAETLYF	1695	0.0313705		CSDSGTGGPYEQYF	1367	0.0236775		CSAAGLGGEQYF	698	0.0116038		CASSLGRVYEQYF	1274	0.0239241
CGAQGARDTEVF	133	0.00173248		CSAVGGRSTGQHYF	90	0.00099243		CASSQTGGYNSPLYF	3245	0.0423187		CASSQEEGQYAEQF	1257	0.0239062		CSEDSYEQYF	1695	0.0313705		CSADPASQNTLYF	1367	0.0236775		CSAGLGGRGDTQYF	696	0.0115705		CASSQGTTNTGQLYF	1271	0.0238678
CAWGRQGVDTQYF	133	0.00173248		CSVELGGQNTLYF	90	0.00099243		CASSPRRTGGYEQYF	3240	0.0422535		CASSPGLGENTLYF	1256	0.0238872		CTGLANQDTQYF	1694	0.031352		CSAGQGANTGQLYF	1366	0.0236602		CSAVARKNTEVF	696	0.0115705		CASRTGGYEQYF	1271	0.0238678
CARGERDTEVF	133	0.00173248		CSAGSGVYEQYF	90	0.00099243		CAWTGGVEQYF	3240	0.0422535		CAWSLGGLQNTLYF	1255	0.0238681		CSAVDWFYEQYF	1694	0.031352		CSAGDTGNTLYF	1366	0.0236602		CSPGQGHEQYF	695	0.0115539		CSADPWGGEQYF	1270	0.023849
CASSDLGDYAEQSF	132	0.00171945		CASSQEGTAYEQCF	89	0.000981403		CSADSPPNERLF	3239	0.0422405		CASSQDLGVNTLYF	1255	0.0238681		CSSGGANTQYF	1693	0.0313335		CASSQDQNTEVF	1364	0.0236255		CSADNQAPLF	695	0.0115539		CSADKYEQYF	1270	0.023849
CSGGQLSNERLF	132	0.00171945		CASRWGGEAKQF	89	0.000981403		CASSFTGSAETLYF	3239	0.0422405		CASSQLVGQDTQYF	1255	0.0238681		CSAGTYEQYF	1693	0.0313335		CASSEPRLGANYAEQF	1364	0.0236255		CASGDWGAEQYF	694	0.0115373		CSAPRATLYF	1269	0.0238302
CASGDAETPYF	132	0.00171945		CSALGGRSTGQLYF	89	0.000981403		CASSDGGERLF	3239	0.0422405		CASSRDWGNQDTQYF	1254	0.0238491		CASSRDWGGAQDTQYF	1693	0.0313335		CSADLGASAETLYF	1364	0.0236255		CSAGQGGNTLYF	694	0.0115373		CSSRGSTEVF	1267	0.0237927
CANMSQGRTLYCTCSADRGNTEVF	132	0.00171945		CSASRTANTEVF	89	0.000981403		CASSQDPDSQNTLYF	3235	0.0421883		CASSQDGSYEQYF	1252	0.0238111		CSAASNEQYF	1692	0.031315		CSGLGDEQYF	1364	0.0236255		CSADTEVF	693	0.0115206		CSAYSYNSPLYF	1267	0.0237927
CAWSLGSGGDTQYF	132	0.00171945		CSVSSGNTLYF	89	0.000981403		CASSQEGGQDTQYF	3232	0.0421492		CAWRRISNERLF	1252	0.0238111		CSADVGQNTLYF	1692	0.031315		CRDWGDQDTQYF	1364	0.0236255		CASSDGGGDSDYTF	693	0.0115206		CASSQDPFYEQYF	1266	0.0237739
CASSTLYEQCF	132	0.00171945		CASSQGRTLYCTCSAEDTQYF	89	0.000981403		CASSGTGGYAEQF	3232	0.0421492		CASSDREAGERLF	1251	0.0237921		CASGDPSGQLYF	1691	0.0312964		CSADRPDTQYF	1363	0.0236082		CASSQDGQSSYEQYF	691	0.0114874		CRGGFNQDTQYF	1266	0.0237739
CASSQQGAGQLYF	132	0.00171945		CASRTLYCTCSAEWGDTQYF	88	0.000970376		CASSQGGMGNTLYF	3229	0.0421101		CAWSGTGGNYAEQF	1250	0.023773		CSAHWDLSYEQYF	1691	0.0312964		CSADPGLVYEQYF	1362	0.0235909		CSARDSNQDTQYF	691	0.0114874		CSDRGDQAPLF	1266	0.0237739
CASSQGGQGYAEQF	131	0.00170642		CSAAENTLHF	88	0.000970376		CASGDRDWGRSAETLYF	3214	0.0419145		CAWSLLGPSAETLYF	1249	0.023754		CSARHNSYNSPLYF	1689	0.0312594		CSAWTGGSQNTLYF	1362	0.0235909		CASSGQGAETLYF	690	0.0114708		CSAAGRGQDTQYF	1263	0.0237176
CASSGGGYAEQLF	131	0.00170642		CSVTENTLCF	88	0.000970376		CASSQDSGGGAEQF	3209	0.0418493		CASSPRQNNERLF	1249	0.023754		CSGDSYEQYF	1689	0.0312594		CSADFLQDTQYF	1362	0.0235909		CASSQDAEQF	690	0.0114708		CASGGTGEEVF	1263	0.0237176
CASGRGNTEVSF	131	0.00170642		CASSPSGGDTLYF	88	0.000970376		CSADPRGRAEQF	3204	0.0417841		CASSQTYEQYF	1249	0.023754		CSADWRWGGAQYF	1689	0.0312594		CSADSTSQNTLYF	1362	0.0235909		CASSGTSQNTLYF	690	0.0114708		CASSRDKNSDYTF	1262	0.0236988
CTRSAETGGAQNTLYF	131	0.00170642		CASSFGQGADTQYF	88	0.000970376		CASSPRGAGNTLYF	3201	0.0417449		CASSQVNAEQF	1248	0.023735		CSAGLGGSNTGQLYF	1688	0.0312409		CSALGEEQYF	1362	0.0235909		CASAQHYAEQF	690	0.0114708		CASSPGLGAYEQYF	1262	0.0236988
CSAQGDTEVF	131	0.00170642		CANSQDREGDTQYF	88	0.000970376		CSADGTHNERLF	3200	0.0417319		CASGDDWGVEQYF	1248	0.023735		CSAGGNQDTQYF	1688	0.0312409		CSGDWGENTLYF	1362	0.0235909		CSADRGSSYEQYF	689	0.0114541		CASSRTGGDSDYTF	1262	0.0236988
CGAVQISNERLF	131	0.00170642		CSDSAGTLYF	88	0.000970376		CAWSLAGNYAEQF	3199	0.0417189		CASGGGQGTEVF	1248	0.023735		CSAAGKNTLYF	1687	0.0312224		CSGDWGEDTQYF	1362	0.0235909		CSAGGAGEQYF	689	0.0114541		CASSLGTGSYEQYF	1262	0.0236988
CASSREADRGGTQYF	131	0.00170642		CTSSPRLGGLEQYF	88	0.000970376		CASSVGTDTEVF	3197	0.0416928		CAWSRGLGDAETLYF	1248	0.023735		CASSQETGGAQDTQYF	1687	0.0312224		CSADVLGGRQNTLYF	1362	0.0235909		CSARQFSNERLF	688	0.0114375		CASSLGGNTEVF	1261	0.02368
CRDRGGEAF	131	0.00170642		CTSSQEGTAYEQYF	87	0.000959349		CASSSGVNSDYTF	3197	0.0416928		CASSRDWGNTQYF	1247	0.023716		CASSQDGRGRQDTQYF	1687	0.0312224		CSADSGNSPLYF	1362	0.0235909		CASSGGSYEQYF	688	0.0114375		CSGDPNERLF	1261	0.02368
CAGSQVETEDTQYF	130	0.0016934		CASSHEGGQSNSDYTF	87	0.000959349		CASSDWLGDSQNTLYF	3197	0.0416928		CSVRPGDTEVF	1242	0.0236209		CRTGTGNYAEQF	1686	0.0312039		CASGDGGLGYEQYF	1362	0.0235909		CSGDSAETLYF	687	0.0114209		CSAETANTEVF	1260	0.0236612
CAGSNRGRNSDYTF	130	0.0016934		CASSQDRDQDTQYF	87	0.000959349		CASSLDSGQNYAEQF	3196	0.0416797		CASSQEEGNQDTQYF	1241	0.0236019		CSAGTGGSAETLYF	1685	0.0311854		CASGDGDPEQYF	1361	0.0235736		CASGDPGGALEQYF	687	0.0114209		CASLRTGGYAEQF	1260	0.0236612
CASSPGAEYEQYF	130	0.0016934		CASSRDQGTYEQYF	87	0.000959349		CASSQGGLSGNTLYF	3196	0.0416797		CASSQTGDQDTQYF	1240	0.0235829		CSADPGDTGQLYF	1684	0.0311669		CSADRDTQYF	1361	0.0235736		CASSRTGEVF	687	0.0114209		CASSQDSVANTEVF	1260	0.0236612
CASSGGGVYEQYF	130	0.0016934		CSAVGANTEVF	87	0.000959349		CASRGQGADSDYTF	3192	0.0416276		CAWSLPQRGAETLYF	1240	0.0235829		CASSQGTGGDNSPLYF	1683	0.0311484		CSAGTDYEQYF	1361	0.0235736		CASSQDSSAETLYF	687	0.0114209		CASSPDTISYEQYF	1260	0.0236612
CASGDEGGRNTLYF	130	0.0016934		CSLGNCAEQF	87	0.000959349		CASGGGQGITEVF	3191	0.0416145		CASSHRDRRAEQF	1240	0.0235829		CSADNSYEQYF	1682	0.0311299		CASSDEGGEVF	1360	0.0235563		CASGFLGQNYAEQF	686	0.0114043		CSSRDNNERLF	1259	0.0236424
CASGRLLSAETLYF	129	0.00168037		CSADSGVYE_YF	87	0.000959349		CASSPRGGRWDTQYF	3189	0.0415884		CAWSLGLGVGAETLYF	1239	0.0235638		CSGGQKDTQYF	1681	0.0311114		CSGTESYEQYF	1360	0.0235563		CSAGQAPLF	686	0.0114043		CSADKIQAPLF	1258	0.0236237
CSGQGQSTLYF	129	0.00168037		CASSQDVRSSAETLYF	86	0.000948322		CASSLGGPYEQYF	3187	0.0415624		CASSQDSNSDYTF	1237	0.0235258		CASSDGGRNSDYTF	1681	0.0311114		CSGGTGGIAEQF	1359	0.0235389		CSAGAEVF	685	0.0113876		CSADPGQQYF	1258	0.0236237
CSATGVEQYF	129	0.00168037		CASSQEGTAYERYF	86	0.000948322		CASSQDEGLNTLYF	3183	0.0415102		CAWSLKAEQF	1237	0.0235258		CSADWGSGNTLYF	1679	0.0310744		CSADRGNSPLYF	1359	0.0235389		CSARGNSGNTLYF	685	0.0113876		CSDRGANTEVF	1258	0.0236237
CSPRMGGGQNTLYF	129	0.00168037		CSAVEGEGRYF	86	0.000948322		CSARQGGDERLF	3182	0.0414972		CASGDFWGGAYEQYF	1236	0.0235068		CKRTGAYAEQF	1679	0.0310744		CSARDTDYNSPLYF	1359	0.0235389		CASSGQTETLYF	684	0.011371		CSADTSNERLF	1257	0.0236049
CASSQGTTYGQYF	129	0.00168037		CSALGGRVETLYF	86	0.000948322		CASSQEGRDNQAPLF	3182	0.0414972		CASSQEGGGAETLYF	1234	0.0234687		CSAGGGYAEQF	1678	0.0310558		CASRDSSYEQYF	1358	0.0235216		CSGGLGGLEQYF	684	0.011371		CASSQEIRGPGQLYF	1256	0.0235861
CASSSDSQDAQYF	129	0.00168037		CASS_AGTGQDTQYF	86	0.000948322		CASSGTGGGDSPLYF	3180	0.0414711		CASSPTGSQNTLYF	1232	0.0234307		CSATASQNTLYF	1678	0.0310558		CSAEGLGRYYAEQF	1358	0.0235216		CASIGTGDERLF	684	0.011371		CSADWGAINQDTQYF	1255	0.0235673
CTRSADRGDTEVF	129	0.00168037		CASSQDVESSAETLYF	86	0.000948322		CASGQGTNSDYTF	3180	0.0414711		CAWRGTDEQYF	1232	0.0234307		CASSPDWGNYAEQF	1678	0.0310558		CSAETEQF	1358	0.0235216		CSAEGGQDTQYF	683	0.0113544		CSGGQNNQAPLF	1255	0.0235673
CASSDWGSAETLHF	129	0.00168037		CACRGGLGYEQYF	86	0.000948322		CASSQEGGAETLYF	3176	0.0414189		CASGVVAEQF	1232	0.0234307		CASSDQTEVF	1678	0.0310558		CSAVGGAETLYF	1358	0.0235216		CAWKT_DWGYEQYF	683	0.0113544		CSAENTEVF	1253	0.0235298
CASRDWGGAETLYF	129	0.00168037		CAWRTANTEVF	85	0.000937295		CANSQDDRGSYNSPLYF	3175	0.0414059		CASSRPWEDTQYF	1231	0.0234117		CSADGGVGDTLYF	1677	0.0310373		CSAWDQDTQYF	1357	0.0235043		CSAGRNTEVF	683	0.0113544		CSAAGEAETLYF	1252	0.023511
CTRSAGQPSAETLYF	128	0.00166734		CASRLGQGADTQYF	85	0.000937295		CSDNERLF	3165	0.0412755		CASSQAGPNTEVF	1230	0.0233927		CNPGNQDTQYF	1677	0.0310373		CSAGTGGDQDTQYF	1357	0.0235043		CSAAGGGTEVF	683	0.0113544		CSAGTINERLF	1252	0.023511
CSADEGRQDTQYF	128	0.00166734		CSSGNYAEQF	85	0.000937295		CASSQDEGGRGDTQYF	3165	0.0412755		CAWSLGNNSPLYF	1230	0.0233927		CSAPGQGAYNSPLYF	1677	0.0310373		CAWSRDYNYAEQF	1357	0.0235043		CSADQGADTQYF	682	0.0113378		CSAGQGREVF	1252	0.023511
CSADGGGTEVLF	128	0.00166734		CASSHGGRGSERF	85	0.000937295		CAWSPQGDSDYTF	3163	0.0412494		CAWRPWTISYEQYF	1229	0.0233737		CSETGGAETLYF	1677	0.0310373		CSARDKNTLYF	1356	0.023487		CASGDEETGEAEQF	682	0.0113378		CASSLQGYEQYF	1252	0.023511
CTRSEGQLSNERLF	128	0.00166734		CASSQAGTGQDTQHF	85	0.000937295		CASSQTGVSNERLF	3163	0.0412494		CASSRDRGADYTF	1228	0.0233546		CSAGRDNYAEQF	1677	0.0310373		CSAETGGAPGQDTQYF	1355	0.0234697		CSADRTTSSYEQYF	682	0.0113378		CASGGGAPLF	1252	0.023511
CSAGQNTEVLF	128	0.00166734		CSVEQGAYAEQF	85	0.000937295		CAWSRDWGYEQYF	3162	0.0412363		CAWSLVSSGNTLYF	1227	0.0233356		CSRGQNSPLYF	1676	0.0310188		CSARQGWAETLYF	1355	0.0234697		CSADRANSDYTF	682	0.0113378		CSADWGVQDTQYF	1250	0.0234734
CASSHGTTSAEALYF	128	0.00166734		CSLGNHAEQF	85	0.000937295		CASSQDGLGEYEQYF	3161	0.0412233		CASSPPGHSNERLF	1226	0.0233166		CASSVTGTGPAPLF	1676	0.0310188		CASSDYGLSEQYF	1354	0.0234523		CASGYRGSEQYF	682	0.0113378		CSAVGGAAETLYF	1249	0.0234547
CSADRGNTEAF	128	0.00166734		CSADSGVYEQHF	85	0.000937295		CASSHRGNTEVF	3161	0.0412233		CASRNWGGAYAEQF	1225	0.0232976		CSGTGDYAEQF	1676	0.0310188		CSARTGDDTQYF	1354	0.0234523		CASGAPGHSNERLF	680	0.0113045		CSADRSSQNTLYF	1248	0.0234359
CSVPGTGGGAEQF	128	0.00166734		CSVLGRGAE_F	85	0.000937295		CASSRGPGNTLYF	3160	0.0412102		CASSQDPSGGAQDTQYF	1225	0.0232976		CASSQDLGAEDTQYF	1676	0.0310188		CSAGQGGDTQYF	1352	0.0234177		CSAGGSQNTLYF	680	0.0113045		CSAGTGGWEQYF	1248	0.0234359
CASSQGAGLDQDTQYF	128	0.00166734		CASSQDGGQSNSDYTF	85	0.000937295		CASSPGTNTEVF	3160	0.0412102		CASGGLQNTLYF	1224	0.0232786		CSSRLGEDTQYF	1675	0.0310003		CSPGTGRGDTQYF	1352	0.0234177		CSADNGGSAETLYF	680	0.0113045		CSGDREVF	1248	0.0234359
CSAGQDTEVF	127	0.00165432		CSVVGGRSTGQLYF	85	0.000937295		CASSQESNSDYTF	3158	0.0411842		CASSQGLGGHSYEQYF	1222	0.0232405		CSAAGTGGAETLYF	1675	0.0310003		CSGDSQDTQYF	1351	0.0234004		CASSLGPGGQDTQYF	680	0.0113045		CSGTEVF	1247	0.0234171
CSADQGATEVSF	127	0.00165432		CASS_DAGARAEQF	85	0.000937295		CASSEGDPPNTEVF	3157	0.0411711		CASSQDTGGYNSPLYF	1221	0.0232215		CSVRDWGGEQYF	1675	0.0310003		CSGTGEQYF	1351	0.0234004		CATLGTGGKEF	680	0.0113045		CSASGQYAEQF	1247	0.0234171
CAGSTLYEQYF	127	0.00165432		CSADAGTEQYF	84	0.000926268		CASSSGGAGAETLYF	3152	0.0411059		CASSQDTQYEQYF	1220	0.0232025		CSAVWGNQDTQYF	1675	0.0310003		CSADMGSSYEQYF	1351	0.0234004		CASSDDNYEQYF	679	0.0112879		CSGTGAYEQYF	1247	0.0234171
CASSDATESSQSTLYF	127	0.00165432		CASSQDREGDTQHF	84	0.000926268		CASGDVGAGQDTQYF	3151	0.0410929		CASSQVQDTQYF	1220	0.0232025		CSAPGTAYEQYF	1674	0.0309818		CSADGLFYEQYF	1351	0.0234004		CSAEGQINQAPLF	679	0.0112879		CSAAGLGASQNTLYF	1245	0.0233795
CASSPRDRASTEVF	127	0.00165432		CSGWDREDTGQLYF	84	0.000926268		CASELRGRYAEQF	3150	0.0410798		CASSLRDSGNTLYF	1220	0.0232025		CSAVNWAEQYF	1674	0.0309818		CSGQTNQDTQYF	1351	0.0234004		CASGPQGAPAEQF	679	0.0112879		CSARDWGDYAEQF	1244	0.0233608
CSGDNSGNTPYF	127	0.00165432		CSGRDTQYF	84	0.000926268		CASSQERGGPGAEQF	3149	0.0410668		CASSQDAGNAEQF	1220	0.0232025		CASSQGTGGAETLYF	1674	0.0309818		CSAEGAANTEVF	1350	0.023383		CASSGTGVEQYF	678	0.0112713		CSAAGNTLYF	1244	0.0233608
CARSLQYEQYF	127	0.00165432		CSTLGGRAETLYF	84	0.000926268		CASSLATGGGTEVF	3146	0.0410277		CAWSSPQGDNQAQHF	1220	0.0232025		CSAGGQKYEQYF	1672	0.0309448		CSAGTGNTEVF	1350	0.023383		CASSQDWGEQYF	678	0.0112713		CASSQDGDSGNTLYF	1244	0.0233608
CASSVVQGTNGRLF	127	0.00165432		CSAAENTLCF	84	0.000926268		CAWSLGGRDTQYF	3144	0.0410016		CASSQDRRSYAEQF	1219	0.0231835		CTRTGGDAEQF	1672	0.0309448		CSAVGNQDTQYF	1349	0.0233657		CSAQGASQNTLYF	678	0.0112713		CASSQNNQAPLF	1244	0.0233608
CAWSRQGADTQYF	126	0.00164129		CSAGTYSYE_YF	84	0.000926268		CASSQTPSYNSPLYF	3143	0.0409885		CAWGGQYAEQF	1218	0.0231645		CSGWGEGDTQYF	1671	0.0309263		CRAPRDISYEQYF	1349	0.0233657		CASSQDSGGRQAEQF	677	0.0112546		CASSQDSYEQYF	1242	0.0233232
CSGGQGRNAEVF	126	0.00164129		CASSQDREGDTQCF	84	0.000926268		CASSPQGASNERLF	3139	0.0409364		CASSQDWGANTGQLYF	1218	0.0231645		CSAHSSQNTLYF	1671	0.0309263		CSAGIEQYF	1349	0.0233657		CSGTNSGNTLYF	676	0.011238		CSADTGGYAEQF	1241	0.0233044
CASSALDGAQDTQYF	126	0.00164129		CASSRGTGGKDIQYF	84	0.000926268		CASSDAGKANTEVF	3138	0.0409233		CAWNQGNSDYTF	1217	0.0231454		CSAEWSQNTLYF	1669	0.0308893		CSALTDTQYF	1348	0.0233484		CSADRGGEQYF	676	0.011238		CSADSVNTEVF	1241	0.0233044
CTRSGDNSGNTLYF	126	0.00164129		CTSSQAGTGQDTQYF	83	0.000915241		CASSQDWGGYAEQF	3137	0.0409103		CASSRGTTNTEVF	1216	0.0231264		CASSPAGGDAETLYF	1666	0.0308338		CSAEGLGPYEQYF	1348	0.0233484		CASSQDGTGSYEQYF	676	0.011238		CASGDDGTINERLF	1238	0.0232481
CSAKGRRNTEVLF	126	0.00164129		CNATGQLYF	83	0.000915241		CASSGDRGRAETLYF	3135	0.0408842		CAWSPPGTINSDYTF	1215	0.0231074		CSANRDAEQF	1666	0.0308338		CSETGGEDTQYF	1347	0.0233311		CSVQGAGDTQYF	675	0.0112214		CSSPRKGLF	1238	0.0232481
CTYSAQGAEVF	126	0.00164129		CASSRGTGGNDTQYF	83	0.000915241		CASSQQGTNERLF	3133	0.0408581		CAWSLGGVNYAEQF	1215	0.0231074		CSADLGENTLYF	1666	0.0308338		CSADPGANYAEQF	1347	0.0233311		CASSARDRPSAETLYF	675	0.0112214		CSADRGHYAEQF	1237	0.0232293
CSSRGAETLYF	126	0.00164129		CSVTGEDAEQF	83	0.000915241		CASGGRTGVVF	3128	0.0407929		CASGRLGAETLYF	1215	0.0231074		CASSDTNSDYTF	1665	0.0308152		CASSEPLTFSYNSPLYF	1347	0.0233311		CASSDAGTGGYEQYF	675	0.0112214		CRDRQDTQYF	1236	0.0232105
CANMSQGRTLYCTCSADRQNTQYF	125	0.00162827		CSVDNWGDYEQYF	83	0.000915241		CASTRQGVAETLYF	3128	0.0407929		CAWSRLGGDYAEQF	1215	0.0231074		CSAQKYEQYF	1665	0.0308152		CAWSLNRANTEVF	1347	0.0233311		CSAGSNSDYTF	675	0.0112214		CSAARQNQAPLF	1236	0.0232105
CSADPRGGDSPLYF	125	0.00162827		CASNQAGTGQDTQYF	83	0.000915241		CASSDTFSNERLF	3127	0.0407799		CASSQGGNERLF	1214	0.0230884		CASRGTGNSYEQYF	1665	0.0308152		CSDWGGAAYEQYF	1347	0.0233311		CSAERTEVF	674	0.0112048		CSAPAGGENTLYF	1234	0.023173
CASSPRTGVGTEVF	125	0.00162827		CSAGTHSYEQYF	83	0.000915241		CASSRQGNTEVF	3124	0.0407408		CASSQDNNQAQHF	1212	0.0230503		CASSDAGNERLF	1664	0.0307967		CSGGHYEQYF	1346	0.0233138		CSADWVYEQYF	674	0.0112048		CSQGVSGNTLYF	1234	0.023173
CANMSQGRTLYCTCSANWGAQDTQYF	125	0.00162827		CTYSAGTYSYEQYF	82	0.000904214		CASSQDGEDTEVF	3121	0.0407016		CASSPDGSSAETLYF	1212	0.0230503		CSAGLSYEQYF	1663	0.0307782		CSADHRVAETLYF	1346	0.0233138		CSADWGGAGTQYF	674	0.0112048		CSVNTEVF	1232	0.0231354
CANMSQGRTLYCTCSADNYEQYF	124	0.00161524		CASSQARTGQDTQYF	82	0.000904214		CASSPRQGAANSDYTF	3120	0.0406886		CASSQEAGDEQYF	1209	0.0229933		CASSDAGTGGYEQYF	1661	0.0307412		CASTGQGTNTEVF	1345	0.0232964		CSADWGENTLYF	673	0.0111881		CSATGNTEVF	1231	0.0231166
CANMSQGRTLYCTCSGQEDTQYF	124	0.00161524		CTYSGQDTQYF	82	0.000904214		CASSRGVAEVF	3117	0.0406495		CASSLSGTSNERLF	1209	0.0229933		CSAWGQAETLYF	1660	0.0307227		CSARDRGRGAETLYF	1344	0.0232791		CSATEDTQYF	673	0.0111881		CSADRDRDAEQF	1231	0.0231166
CAWSPSAETPYF	124	0.00161524		CASSQDQGTYEQCF	82	0.000904214		CASSLWGGKDTQYF	3113	0.0405973		CASSQDGGRTETLYF	1209	0.0229933		CSADPREGEQYF	1660	0.0307227		CSGQGAGEQYF	1344	0.0232791		CASSDARGSAETLYF	673	0.0111881		CSADALGANTGQLYF	1230	0.0230979
CANMSQGRTLYCTCSARGDTGQLYF	123	0.00160221		CSAAGATTEVF	82	0.000904214		CATAPGGSAETLYF	3108	0.0405321		CASSTDNSGNTLYF	1208	0.0229743		CASSAEDTQYF	1660	0.0307227		CSAGQGNSPLYF	1343	0.0232618		CSAGGADTQYF	673	0.0111881		CSADLGVYEQYF	1229	0.0230791
CSARHANTEVLF	123	0.00160221		CASSLGTVSAETLYF	82	0.000904214		CASSVTGDNSPLYF	3105	0.040493		CASSQGQGADTEVF	1207	0.0229552		CASSSGTGGNQDTQYF	1658	0.0306857		CSADSGGDAEQF	1343	0.0232618		CSATGGF	673	0.0111881		CSATGYTEVF	1228	0.0230603
CARSLTGRNEQYF	123	0.00160221		CASSQAGTYSYEQYF	82	0.000904214		CSAVGGQNTLYF	3102	0.0404539		CASGAGGPEEQYF	1205	0.0229172		CSDRSSYEQYF	1658	0.0306857		CASSSLGGAREQYF	1343	0.0232618		CSAGTGGAEQF	673	0.0111881		CRAGSNTEVF	1228	0.0230603
CALRDRGAPDYTF	123	0.00160221		CTYSAAGANTEVF	82	0.000904214		CASASTGGGSQNTLYF	3099	0.0404147		CASSQEWAEQF	1205	0.0229172		CSADYWNYAEQF	1658	0.0306857		CSPDFQDTQYF	1343	0.0232618		CSAHTEVF	672	0.0111715		CASSLGWGGYEQYF	1228	0.0230603
CASSPRAGVDTEVF	123	0.00160221		CSAGPEVSF	82	0.000904214		CASSQTGEGSDYTF	3095	0.0403626		CASSQDWGSAETLYF	1204	0.0228982		CSVSYNSPLYF	1657	0.0306672		CAWSLGGGANSPLYF	1342	0.0232445		CASSQDRTEVF	672	0.0111715		CSAPHRNSDYTF	1227	0.0230415
CASSLVRGGTEAF	123	0.00160221		CRSRDGQNYAEQF	82	0.000904214		CASSPRLGEDTQYF	3091	0.0403104		CASGHRVNTGQLYF	1203	0.0228792		CSADSYEQYF	1657	0.0306672		CSDRQQDTQYF	1342	0.0232445		CASSGLGLSQNTLYF	671	0.0111549		CSAPGDSDYTF	1227	0.0230415
CSAGQGCTGQLYF	123	0.00160221		CASSQEGTAHEQYF	81	0.000893187		CASSHTSSGNTLYF	3087	0.0402582		CAWSQGLGGSAETLYF	1202	0.0228602		CSGDREDTQYF	1657	0.0306672		CSADRWGAEQF	1341	0.0232272		CSAHQDTQYF	671	0.0111549		CSAEPYNSPLYF	1227	0.0230415
CASSQGRQEGYEQYF	123	0.00160221		CSVLGRGAEQYF	81	0.000893187		CASGGPGQFNERLF	3086	0.0402452		CASSQDLRDEQYF	1201	0.0228411		CSADEGREQYF	1657	0.0306672		CSVTGEDTQYF	1341	0.0232272		CSAGGGNYAEQF	671	0.0111549		CASGDAGTEDYNSPLYF	1225	0.023004
CSAQEDAEVF	123	0.00160221		CNADRDQDTQYF	81	0.000893187		CASSPGANSDYTF	3085	0.0402322		CASSQSLSSAETLYF	1200	0.0228221		CASSQDWGQNTLYF	1656	0.0306487		CSAPTGNQDTQYF	1341	0.0232272		CASSDAHRGSDYTF	671	0.0111549		CASSLHWGVYAEQF	1223	0.0229664
CASSQGANYAEQF	123	0.00160221		CSAADANTEVF	81	0.000893187		CASSQAGTGVF	3085	0.0402322		CAWSLTDNSPLYF	1199	0.0228031		CSASRQPSAETLYF	1656	0.0306487		CSGDRYEQYF	1340	0.0232098		CSAKGGYEQYF	670	0.0111383		CSADRGARSQNTLYF	1222	0.0229476
CASSDWGSAETLCF	123	0.00160221		CSAQGGRAETLYF	81	0.000893187		CASGDGGRAEQF	3085	0.0402322		CASSQDRDNQAQHF	1199	0.0228031		CSRQAEEQYF	1656	0.0306487		CSASGTGTYEQYF	1340	0.0232098		CSADQYNSPLYF	670	0.0111383		CASSLDLGEYEQYF	1221	0.0229288
CASSALYEQYF	122	0.00158919		CASSQDAGAQAEQF	81	0.000893187		CASSLRDNYAEQF	3082	0.040193		CASSQAGGHNQAQHF	1199	0.0228031		CASSQDTGAQDTQYF	1656	0.0306487		CSGTGVEEQYF	1339	0.0231925		CSADQTTGNTLYF	670	0.0111383		CSASDRGDTQYF	1221	0.0229288
CATSGLGVYEQCF	122	0.00158919		CSTAGTTNTEVF	81	0.000893187		CASSPTNSGNTLYF	3080	0.0401669		CASSQDGQLSNERLF	1198	0.0227841		CASSDAGTNQDTQYF	1655	0.0306302		CSERGQGGSQNTLYF	1339	0.0231925		CSADWGGEDTQYF	670	0.0111383		CSADRQSSYEQYF	1221	0.0229288
CASSQVETEGTQYF	122	0.00158919		CSALLTGRLYF	81	0.000893187		CASSQDGAEQF	3075	0.0401017		CVSSRLGQGKNERLF	1197	0.0227651		CASDRGAQDTQYF	1654	0.0306117		CSAEGAPAETLYF	1338	0.0231752		CASGDSQSYEQYF	669	0.0111216		CSADSITEVF	1220	0.0229101
CASSALDRAQDAQYF	122	0.00158919		CSVDRDQDTQYF	81	0.000893187		CASGQNNQAPLF	3072	0.0400626		CAFYPLGGAETLYF	1194	0.022708		CASRDNNNQAPLF	1653	0.0305932		CSAETGSNQDTQYF	1338	0.0231752		CASSPGQNTEVF	669	0.0111216		CASSLGGASYEQYF	1220	0.0229101
CASSAGAGDERLF	122	0.00158919		CSAELGGQNTLCF	80	0.00088216		CAWSRDRKNSPLYF	3070	0.0400365		CAWSTANSPLYF	1194	0.022708		CSADGGGLSYEQYF	1653	0.0305932		CSADYRGF	1338	0.0231752		CSAGLGGSYEQYF	669	0.0111216		CSETPSGNTLYF	1219	0.0228913
CARSPSAETLYF	122	0.00158919		CASSPGQNSDHTF	80	0.00088216		CAWSPGTANTEVF	3064	0.0399583		CAWSPGATGQLYF	1193	0.022689		CSGGQGAEQF	1651	0.0305561		CSEGWARQNTLYF	1337	0.0231579		CASSSAETLYF	669	0.0111216		CSADRGDTQYF	1219	0.0228913
CATGTTNTEVLF	122	0.00158919		CGAGLFYTGQLYF	80	0.00088216		CASSRTGGAVTQYF	3064	0.0399583		CASSQDSSAETLYF	1193	0.022689		CSGLGVQNTLYF	1650	0.0305376		CSARDNYEQYF	1337	0.0231579		CASGTGGDEQYF	669	0.0111216		CSVRDRGSDYTF	1218	0.0228725
CARSLSWGGSEQYF	122	0.00158919		CSAVGGRSTG_LYF	80	0.00088216		CASSQEFSNERLF	3060	0.0399061		CASIFRDSSYEQYF	1193	0.022689		CSALGTSQNTLYF	1650	0.0305376		CASSQDWGGNQDTQYF	1337	0.0231579		CSADADYEQYF	668	0.011105		CSAETDYAEQF	1218	0.0228725
CATGTANTEVF	121	0.00157616		CSADQGRAYNSPLYF	80	0.00088216		CASSHGQGEYAEQF	3060	0.0399061		CASGDAGISNERLF	1192	0.02267		CKGTDYAEQF	1650	0.0305376		CASSDGSSAETLYF	1336	0.0231406		CSADRGAEQF	668	0.011105		CSAELGGYAEQF	1218	0.0228725
CSAGRGNTEVF	121	0.00157616		CSLEIQSSEAGDSALYLRASSPGQNSDYTF	79	0.000871133		CASRHTGRGTEVF	3060	0.0399061		CAWSPGTGDAEQF	1191	0.022651		CSAEEFSFYNSPLYF	1649	0.0305191		CSADSQNTLYF	1336	0.0231406		CASGEAWGGSYEQYF	667	0.0110884		CSAERQGPDTQYF	1217	0.0228537
CAWSHISQILYNCESGSF	121	0.00157616		CSTQGSSQNTLYF	79	0.000871133		CASSQGGFYAEQF	3049	0.0397627		CASSPSGTGSMGQYF	1190	0.0226319		CSEYAEQF	1649	0.0305191		CSATGTGGAGEQYF	1336	0.0231406		CSAGDQDTQYF	667	0.0110884		CSAGWSAETLYF	1217	0.0228537
CTRSDRSSYNSPLYF	121	0.00157616		CTSSADRDRGNSPLYF	79	0.000871133		CASSLDPTGQLYF	3049	0.0397627		CASGDSGWGGSYEQYF	1188	0.0225939		CASSQVPWDQDTQYF	1648	0.0305006		CSADQGGQNTLYF	1335	0.0231232		CASSLVGGGTEVF	667	0.0110884		CSADRGATYEQYF	1217	0.0228537
CASSVRNTEVF	121	0.00157616		CSAAGANTGVF	79	0.000871133		CAWSLEPANTGQLYF	3047	0.0397366		CSVGHFNERLF	1188	0.0225939		CSGRGSAETLYF	1648	0.0305006		CSAGRANTEVF	1335	0.0231232		CASSPGTGGYAEQF	667	0.0110884		CSGTISNERLF	1216	0.022835
CASSRTGGWAEQSF	121	0.00157616		CASSLGQGADIQYF	79	0.000871133		CASSQDRYEQYF	3046	0.0397235		CASSQDSGRRDTEVF	1188	0.0225939		CSADRSSAETLYF	1646	0.0304636		CASSATQDTQYF	1335	0.0231232		CSDWASQNTLYF	667	0.0110884		CRDSAETLYF	1215	0.0228162
CASSWDREDAQYF	121	0.00157616		CSAEQYAEQF	79	0.000871133		CASSQDSENSDYTF	3045	0.0397105		CASSQQYNYAEQF	1188	0.0225939		CASGDWGGPGQLYF	1645	0.0304451		CSADF	1335	0.0231232		CAIRDWGVEQYF	666	0.0110718		CASSLGDYAEQF	1214	0.0227974
CASSQDGRGYAEQF	121	0.00157616		CASSQDTGARAEQF	79	0.000871133		CASSQRTGNSNERLF	3041	0.0396583		CASSPAGTGVSNERLF	1187	0.0225749		CSSRTGGNYAEQF	1645	0.0304451		CASSDNNERLF	1335	0.0231232		CAWSLTDWGYEQYF	666	0.0110718		CSAPQGRSQNTLYF	1214	0.0227974
CASSDGGAYEQYF	121	0.00157616		CSAVGGRSTGQF	79	0.000871133		CASSQESGRNTGQLYF	3041	0.0396583		CASSPDGFSNERLF	1187	0.0225749		CSGTTYEQYF	1645	0.0304451		CSADPGYEQYF	1335	0.0231232		CSAGLGTNYAEQF	666	0.0110718		CSAARDWGTSYEQYF	1213	0.0227786
CTRSADRQANYAEQF	121	0.00157616		CASSPGQNSDCTF	79	0.000871133		CASSQEKGGYAEQF	3039	0.0396323		CASGDERQTNSDYTF	1187	0.0225749		CSAGGRGGAETLYF	1644	0.0304266		CASSDNQDTQYF	1335	0.0231232		CSAATGGYEQYF	666	0.0110718		CSADPGQPDTQYF	1212	0.0227598
CGAGQGYTGQLYF	121	0.00157616		CASSQAGTGQDTQCF	78	0.000860106		CASDGGSNQDTQYF	3036	0.0395931		CASSPGSNERLF	1186	0.0225559		CSADTGGAEQF	1641	0.0303711		CASSAPSTYEQYF	1334	0.0231059		CSAAGNQDTQYF	665	0.0110552		CASSQETDTEVF	1212	0.0227598
CSGPRDTYAEQLF	120	0.00156314		CSAEWGSEQYF	78	0.000860106		CASSLDAITEVF	3035	0.0395801		CASGLYEQYF	1184	0.0225178		CSAKGTGGYAEQF	1641	0.0303711		CSAELAQNTLYF	1334	0.0231059		CSAPGVGAEQF	665	0.0110552		CSADGAGGVEQYF	1212	0.0227598
CASGPQGGYEQYF	120	0.00156314		CSDSVETLYF	78	0.000860106		CASSDDQDTQYF	3033	0.039554		CASSQDGGNYAEQF	1184	0.0225178		CSGRDSYAEQF	1640	0.0303526		CSARDDSYEQYF	1334	0.0231059		CSAGQNYAEQF	664	0.0110385		CSADPRGLAEQF	1212	0.0227598
CSGGQGRNTGVF	120	0.00156314		CTYSAEQGAYAEQF	78	0.000860106		CASSHRDRGPERLF	3026	0.0394627		CASSQEGKGQYF	1182	0.0224798		CSAGGAANTGQLYF	1639	0.0303341		CASSDAGNNQDTQYF	1334	0.0231059		CSAGISNERLF	664	0.0110385		CASSLFREEYF	1212	0.0227598
CATSGLGVYGQYF	120	0.00156314		CASSQDPGLGGAGTLYF	78	0.000860106		CASSQEDSGNTLYF	3025	0.0394497		CAWSLVQNYAEQF	1182	0.0224798		CSVSYEQYF	1639	0.0303341		CSVRDNYAEQF	1333	0.0230886		CSGTGEDTQYF	664	0.0110385		CASSGGHNSDYTF	1211	0.0227411
CASSDAVAGQF	120	0.00156314		CSADLKNYAEQF	78	0.000860106		CASGDAGADSDYTF	3021	0.0393975		CASSTTGDNYAEQF	1181	0.0224608		CSGLQVQNTLYF	1639	0.0303341		CSAAGTGEQYF	1333	0.0230886		CASGAGLGSQNTLYF	664	0.0110385		CSAAISGNTLYF	1210	0.0227223
CSPSRTGPNTGQLYF	120	0.00156314		CTYSAEDTQYF	78	0.000860106		CAWRPPQGDTEVF	3019	0.0393714		CAWSLGLGATGQLYF	1180	0.0224417		CASSLGTGGGQDTQYF	1639	0.0303341		CSAGGYNSPLYF	1333	0.0230886		CSARTGGEQYF	663	0.0110219		CSADKDYEQYF	1209	0.0227035
CTSSATGGQNTLYF	120	0.00156314		CSADNWGDCEQYF	78	0.000860106		CASSAQGPEVF	3014	0.0393062		CASSSDWGGEEQYF	1180	0.0224417		CSADPGLPSAETLYF	1639	0.0303341		CASSQEGLGVYEQYF	1332	0.0230713		CASSRGQDTQYF	663	0.0110219		CSAGTPEVF	1209	0.0227035
CSAAGGAGNTLYF	120	0.00156314		CSVTGQLYF	78	0.000860106		CASSQEGAHEVF	3010	0.0392541		CASSQETGNTEVF	1179	0.0224227		CSAGDTYEQYF	1638	0.0303155		CSGDRGGEQYF	1332	0.0230713		CSARGGRGAETLYF	663	0.0110219		CSARDWGGAEQYF	1208	0.0226847
CSADNYGQYF	120	0.00156314		CDTHSVETLYF	78	0.000860106		CASGDVVGGGTQYF	2999	0.0391106		CASSLGTGGERLF	1178	0.0224037		CSAGTGGQNTLYF	1638	0.0303155		CSAEIQDTQYF	1332	0.0230713		CASGEHGTNSYEQYF	663	0.0110219		CASSSRDRDDEQYF	1208	0.0226847
CTRSARVNTEVF	120	0.00156314		CANSQDAGARAEQF	77	0.000849079		CASSEGGLEDTQYF	2993	0.0390324		CASSQTGTSSAETLYF	1176	0.0223657		CASSARQGSYEQYF	1637	0.030297		CSADQDTQYF	1332	0.0230713		CSAGQYSYEQYF	662	0.0110053		CSARTANTEVF	1207	0.0226659
CAGSAPGLGAETLYF	120	0.00156314		CAWRGGLGYEQF	77	0.000849079		CASSLQGAGAEQF	2993	0.0390324		CAWSTGAVTGQLYF	1174	0.0223276		CASSQEGTGEDTQYF	1636	0.0302785		CASSGDIYAEQF	1332	0.0230713		CSADRGRYSDYTF	662	0.0110053		CSGTDAEQF	1206	0.0226472
CASSQKGRGEEQYF	120	0.00156314		CANMSQGRTLYCTCSARLGGYEQYF	77	0.000849079		CASSQGQTNTEVF	2992	0.0390193		CAWSRQGADSDYTF	1174	0.0223276		CASSQSGTGTYEQYF	1636	0.0302785		CASSLSQNTLYF	1331	0.023054		CASSQEGGGTF	662	0.0110053		CASSLDLGGPYEQYF	1205	0.0226284
CASGDAGTPNTEVLF	120	0.00156314		CAWRGGLGLEQYF	77	0.000849079		CASSLGENTEVF	2987	0.0389541		CASSQEDRNAEQF	1173	0.0223086		CSALGLGGLYAEQF	1635	0.03026		CSARLGNQNTLYF	1331	0.023054		CSADWGYAEQF	661	0.0109887		CRAGGEAEQF	1204	0.0226096
CASGDAVGQGNTGQPYF	119	0.00155011		CGALLTGQLYF	77	0.000849079		CAWSLTSAETLYF	2981	0.0388759		CAWSRGSQNTLYF	1173	0.0223086		CSADLGGARGGTLYF	1635	0.03026		CASGDAGEQYF	1331	0.023054		CAWSLEGYEQYF	661	0.0109887		CASSQDSGWEVEQYF	1204	0.0226096
CASSPRDRANTEAF	119	0.00155011		CSDSAETLHF	77	0.000849079		CAWSLSHSEVF	2975	0.0387976		CASSPTGFNYAEQF	1172	0.0222896		CASGNRGPHQDTQYF	1635	0.03026		CSDRHEQYF	1331	0.023054		CASSQDLDNSYNSPLYF	661	0.0109887		CASGDGGPEVF	1204	0.0226096
CASSWDGEDTQYF	119	0.00155011		CSATGGRERLF	77	0.000849079		CASSQAERLF	2974	0.0387846		CAWSLWGEDTQYF	1172	0.0222896		CSGHNQDTQYF	1634	0.0302415		CSAGTGDSQNTLYF	1331	0.023054		CASSQKTDGYEQYF	660	0.010972		CSADHANTEVF	1203	0.0225908
CSGGQGRDTEVF	119	0.00155011		CSAGLFYTGQLHF	77	0.000849079		CASSQDRGEPTSGNTLYF	2974	0.0387846		CAWSLGTGEGSDYTF	1171	0.0222706		CASSQDYWGTAEQF	1632	0.0302045		CASSDKWDRDVF	1331	0.023054		CSAVSGNTLYF	660	0.010972		CASSPWDREQYF	1202	0.022572
CSAAGQYNSPPYF	119	0.00155011		CSAAGTINTEVF	77	0.000849079		CASSQDGGSDYTF	2971	0.0387455		CASSLWRDWGAQDTQYF	1171	0.0222706		CRTGYAEQF	1632	0.0302045		CSADLTGGDYAEQF	1330	0.0230366		CASTGSNERLF	659	0.0109554		CSADGGWGGREQYF	1202	0.022572
CAWGTAGGTGQLYF	119	0.00155011		CASSPRLGGYEQYF	77	0.000849079		CAWSLGTPNSDYTF	2970	0.0387324		CASGEKLGGRDTQYF	1171	0.0222706		CSAVGGGTQYF	1630	0.0301675		CSAGGGTQYF	1330	0.0230366		CASGDGGSYEQYF	659	0.0109554		CSAVPRNQDTQYF	1201	0.0225533
CSADRQSTQYF	119	0.00155011		CASSLEGLSVETLYF	77	0.000849079		CAWSLGRGNSPLYF	2964	0.0386542		CSAVRDTEVF	1170	0.0222516		CSAGLGSSAETLYF	1629	0.030149		CSAWGRGAETLYF	1330	0.0230366		CSADRGSYEQYF	659	0.0109554		CASSPGWGGAEQYF	1199	0.0225157
CSSPGGARDTQYF	119	0.00155011		CDTHGAETLYF	77	0.000849079		CASSDPGVQDTQYF	2964	0.0386542		CAWFRDTSAETLYF	1168	0.0222135		CRDWGAETLYF	1629	0.030149		CSAVGVEQYF	1329	0.0230193		CSAAGTGDYEQYF	659	0.0109554		CSAKGGKRAEQF	1197	0.0224782
CAWGPSAETLYF	119	0.00155011		CTYSAERRGGEVF	76	0.000838052		CASSQEEGWGASQNTLYF	2959	0.038589		CASSQQTGWNTEVF	1168	0.0222135		CASSIRGNYAEQF	1629	0.030149		CSAAGTGIAEQF	1329	0.0230193		CSAPGLQNTLYF	658	0.0109388		CSAGGSGNTLYF	1196	0.0224594
CASSPGQSSYGQYF	119	0.00155011		CASSLRLGGLEQYF	76	0.000838052		CASSKNYAEQF	2956	0.0385498		CASGDQGAVSDYTF	1167	0.0221945		CSADPGGQNTLYF	1628	0.0301305		CSRGDQDTQYF	1329	0.0230193		CASSWTGGGQNTLYF	658	0.0109388		CSAEVGGRDTGQLYF	1196	0.0224594
CAWSLRGGGAETLYF	119	0.00155011		CASSQDAGARADQF	76	0.000838052		CASSQDPGGSYEQYF	2954	0.0385238		CASSPYEQYF	1166	0.0221755		CSAGGMDNYAEQF	1627	0.030112		CSADGGRGQDTQYF	1329	0.0230193		CASSLDWTAYEQYF	658	0.0109388		CSADRGNQDTQYF	1196	0.0224594
CASGDDYNPPLYF	119	0.00155011		CASSQEGG_SNSDYTF	76	0.000838052		CAWSLGQLNTEVF	2948	0.0384455		CSADKWGSQNTLYF	1166	0.0221755		CSAEGQLSYNSPLYF	1627	0.030112		CSPDWGGVAEQF	1328	0.023002		CSADWGNYAEQF	658	0.0109388		CSADLGLGAEQYF	1196	0.0224594
CANMSQGRTLYCTCSAGVDTEVF	118	0.00153708		CSAAGVNTEVF	76	0.000838052		CASSPGQGNSDYTF	2943	0.0383803		CASGDVQGANERLF	1166	0.0221755		CASSQDVGHQDTQYF	1627	0.030112		CASSERGNQAPLF	1328	0.023002		CSAGVSQNTLYF	657	0.0109222		CSAAGGAGAEQF	1194	0.0224218
CSAEGQGTLYF	118	0.00153708		CSAEDTQYFGPGTRLL_HEEPSAWPKVLGVF	76	0.000838052		CASSQDGINQAPLF	2941	0.0383542		CAWRGQGRTEVF	1166	0.0221755		CSADLLGYEQYF	1627	0.030112		CSAITGGEQYF	1328	0.023002		CASGTGGGYEQYF	657	0.0109222		CSGRDSGNTLYF	1194	0.0224218
CASGRQGANSDYAF	118	0.00153708		CANMSQGRTLYCTCSGRDREDTGQLYF	76	0.000838052		CASSQGRRISNERLF	2932	0.0382368		CAWSARGAETLYF	1165	0.0221565		CSADPWGTSAETLYF	1627	0.030112		CSAGQGTEVF	1327	0.0229847		CASGRPGGQDTQYF	657	0.0109222		CSAAPGTGKNTLYF	1193	0.022403
CAWSRRGVDTQYF	118	0.00153708		CSAEDTQCF	76	0.000838052		CASSPQDSNERLF	2932	0.0382368		CASGDGTGATYAEQF	1165	0.0221565		CSAADWGGAGTGQLYF	1626	0.0300935		CSADPGGYYEQYF	1327	0.0229847		CSADKYEQYF	657	0.0109222		CSADGWGGVQNTLYF	1193	0.022403
CTRSALGSSAETLYF	118	0.00153708		CSALGGCAETLYF	76	0.000838052		CASGVPGQNNQAPLF	2931	0.0382238		CASSFTGVGAETLYF	1165	0.0221565		CSAPEPYAEQF	1626	0.0300935		CSAGDNYAEQF	1327	0.0229847		CSAGGNSYNSPLYF	657	0.0109222		CASSLTGGAREQYF	1192	0.0223843
CAGSDLGDYAEQF	118	0.00153708		CASRCGGEAEQF	75	0.000827025		CASSQDWGNQDTQYF	2930	0.0382108		CASSQDETDSAETLYF	1164	0.0221375		CSAEAASAETLYF	1626	0.0300935		CSARTGGYEQYF	1327	0.0229847		CASSDAAGANTEVF	657	0.0109222		CSADRGQAPLF	1192	0.0223843
CASGDKSSNERLF	118	0.00153708		CSGRDREDTGQLCF	75	0.000827025		CASSPRQGSYEQYF	2926	0.0381586		CAWSLGGPDYTF	1159	0.0220424		CSAGKGPYEQYF	1625	0.0300749		CSAWDSYEQYF	1327	0.0229847		CSADGWGSSYEQYF	656	0.0109055		CASSLDLDSYEQYF	1192	0.0223843
CSDRSPYNSPLYF	117	0.00152406		CTYSAARNSYNSPLYF	75	0.000827025		CASSQDWGQNTLYF	2924	0.0381325		CASSPPGRLSNERLF	1159	0.0220424		CSAESSQNTLYF	1625	0.0300749		CSAADRGHKNTLYF	1327	0.0229847		CSADGTGGYEQYF	655	0.0108889		CASSQDGRAEQYF	1192	0.0223843
CASSTLYERYF	117	0.00152406		CSVDSQNTLYF	75	0.000827025		CASSQNWGSYEQYF	2923	0.0381195		CAWSTGASAETLYF	1158	0.0220233		CSADVRDGEQYF	1625	0.0300749		CSADWGYYAEQF	1327	0.0229847		CSADGGGWEQYF	655	0.0108889		CSAADRGYAEQF	1192	0.0223843
CRDGGGEVF	117	0.00152406		CASSHDPGLGGAETLYF	75	0.000827025		CASGVLRDWGLAEQF	2923	0.0381195		CASSPTGENSDYTF	1157	0.0220043		CSADQGYNSPLYF	1623	0.0300379		CSVGLGVAETLYF	1326	0.0229674		CASSQANTGQLYF	655	0.0108889		CSGGLGGSQNTLYF	1191	0.0223655
CSARVSTEVF	117	0.00152406		CSADAGAE_YF	75	0.000827025		CASSQDRGKGDTQYF	2922	0.0381064		CASSQERGNTEVF	1153	0.0219283		CASSQDWGVYAEQF	1623	0.0300379		CSADWDRGLEQYF	1325	0.02295		CSAGGDTQYF	655	0.0108889		CASSLREDTGQLYF	1191	0.0223655
CASSDPRERDTGVF	117	0.00152406		CSVLGRDAEQF	75	0.000827025		CASSRDTQNTLYF	2908	0.0379239		CSAGHFNERLVF	1153	0.0219283		CSAGRSQNTLYF	1622	0.0300194		CSADRWGGAEQF	1325	0.02295		CSALGVNQDTQYF	655	0.0108889		CSETISNERLF	1189	0.0223279
CSAGYGQYF	117	0.00152406		CSVTETTLYF	75	0.000827025		CASKRTTSAETLYF	2908	0.0379239		CAWSQWDGANSDYTF	1152	0.0219092		CASAPAGARQDTQYF	1622	0.0300194		CSAVNQDTQYF	1325	0.02295		CSAEATSQNTLYF	655	0.0108889		CASSLGQISNERLF	1189	0.0223279
CAWSTAGGTGQLHF	117	0.00152406		CASSPGQGDSYNSSLYF	75	0.000827025		CASSGAAETLYF	2907	0.0379108		CAWSLGGANYAEQF	1152	0.0219092		CASSRGTGGDYAEQF	1620	0.0299824		CASGSRDRDNTEVF	1324	0.0229327		CASTGAETLYF	654	0.0108723		CSATGASSAETLYF	1189	0.0223279
CAWSLAGRNEQYF	117	0.00152406		CRASGTANTEVF	75	0.000827025		CASSPTGSGNTLYF	2903	0.0378587		CSAEQGRNTEVF	1151	0.0218902		CASGPRNSDYTF	1620	0.0299824		CSGTGGLSYEQYF	1324	0.0229327		CASSLRGQGYAEQF	654	0.0108723		CSAGTGRDEQYF	1184	0.022234
CGARGTGGANTEVF	117	0.00152406		CSAQDSSQNTLYF	75	0.000827025		CASSFHFSNERLF	2897	0.0377804		CASSPTGNTEVF	1150	0.0218712		CSADRASQNTLYF	1620	0.0299824		CSAKGDEQYF	1324	0.0229327		CSASGEVF	654	0.0108723		CSARLGGQDTQYF	1183	0.0222153
CSAVGDQDAQYF	117	0.00152406		CSVARNSYNSPLYF	74	0.000815998		CASSPEASQDTQYF	2894	0.0377413		CASSQDGQQDTQYF	1149	0.0218522		CRGGTKDTQYF	1620	0.0299824		CSAARTGGQNTLYF	1324	0.0229327		CSAVDTYEQYF	654	0.0108723		CSADTGHTGQLYF	1182	0.0221965
CANMSQGRTLYCTCSDRSSYNSPLYF	117	0.00152406		CSADRDRGNSSLYF	74	0.000815998		CASSGVAEQF	2893	0.0377282		CASSQEGTGVYEQYF	1149	0.0218522		CASGDVRGQYF	1619	0.0299639		CASSQEKGPGNAEQF	1324	0.0229327		CASSPTGGGTNERLF	653	0.0108557		CASSLAWGGYEQYF	1181	0.0221777
CTRSADRDSAETLYF	117	0.00152406		CACKTANTEVF	74	0.000815998		CAWSLGGGNERLF	2891	0.0377022		CASSPRDNSGNTLYF	1149	0.0218522		CSADQRGYNSPLYF	1619	0.0299639		CSEGQNSQNTLYF	1323	0.0229154		CASGLGTKNSDYTF	653	0.0108557		CSAERGDQDTQYF	1181	0.0221777
CAWSHISQILQHCQL_AF	117	0.00152406		CSANWGSEQYF	74	0.000815998		CASSQDGPLGERLF	2881	0.0375717		CAWSMGDNQAQHF	1147	0.0218141		CSWGSNQDTQYF	1618	0.0299454		CASSDGDTNTGQLYF	1323	0.0229154		CSGDRSSYEQYF	653	0.0108557		CAWSPQRGNYAEQF	1181	0.0221777
CASSAAGGSNQDTQYF	117	0.00152406		CSADRRGGNTLCF	74	0.000815998		CASSFPGGNYAEQF	2880	0.0375587		CAWSLPDNANTGQLYF	1146	0.0217951		CRDSYEQYF	1618	0.0299454		CSPGGSYEQYF	1323	0.0229154		CASGDAGGSAETLYF	653	0.0108557		CASSQPYEQYF	1180	0.0221589
CAWSLQYGQYF	116	0.00151103		CSAPYAEQYF	74	0.000815998		CASSQETGDTLYF	2874	0.0374805		CASGPGQGLRDTQYF	1146	0.0217951		CAWSPGTGGNQDTQYF	1617	0.0299269		CSARDTQYF	1322	0.0228981		CSSSQGENTEVF	653	0.0108557		CASSAGQNEQYF	1179	0.0221401
CSGGQPGNTPYF	116	0.00151103		CSAATGAEMLYF	74	0.000815998		CASSQGRSNERLF	2868	0.0374022		CASSPGGYTEVF	1145	0.0217761		CASGDPTGGFNERLF	1617	0.0299269		CSAGTGGARHEQYF	1322	0.0228981		CASSRDWGGAETLYF	653	0.0108557		CSAGQGAVYEQYF	1179	0.0221401
CSSRMGGGQNALYF	116	0.00151103		CASSPGQGDSYSSPLYF	74	0.000815998		CASSPRDNQDTQYF	2867	0.0373892		CASSQDVGANSPLYF	1145	0.0217761		CSADSYAEQF	1617	0.0299269		CASSSGTNSYNSPLYF	1322	0.0228981		CSAWGNQDTQYF	652	0.010839		CSASTGGDTGQLYF	1178	0.0221214
CSADLGSNTEAF	116	0.00151103		CSADSGVCEQYF	74	0.000815998		CASSLGQGSYEQYF	2865	0.0373631		CASSPGTGEDTQYF	1144	0.0217571		CSADRDREHEQYF	1617	0.0299269		CSGTDQDTQYF	1322	0.0228981		CSAGTGGGAETLYF	652	0.010839		CSGTGGAGAEQF	1177	0.0221026
CASSDWGGAETLHF	116	0.00151103		CSGNNQAQYF	74	0.000815998		CASGGEGGYAEQF	2854	0.0372196		CAWSSWGNSDYTF	1143	0.0217381		CSAPTGQNTLYF	1616	0.0299084		CSAEQKDTQYF	1322	0.0228981		CASSDARAGSDYTF	652	0.010839		CASSLWGSSYEQYF	1177	0.0221026
CARSLESGGDTQYF	116	0.00151103		CASSQDPGLGGAETLCF	73	0.000804971		CASSQGGGRYEQYF	2846	0.0371153		CASGDAHQDTQYF	1143	0.0217381		CASSQGLGQDTQYF	1616	0.0299084		CKWPTGGYEQYF	1321	0.0228807		CASSESGSSYEQYF	651	0.0108224		CSAGQASSYEQYF	1177	0.0221026
CASSQEAGRGGTQYF	116	0.00151103		CASSQTGTGQDTQYF	73	0.000804971		CASSGRDSSNERLF	2846	0.0371153		CAWSLGTGSQAQHF	1143	0.0217381		CSAPTGSSAETLYF	1615	0.0298899		CSGGQYEQYF	1321	0.0228807		CSASQGNTEVF	651	0.0108224		CASSLGTGYEQYF	1175	0.022065
CTRSAQEDTEVF	116	0.00151103		CARNSYNSPLYF	73	0.000804971		CASSLEGSPNSDYTF	2845	0.0371023		CASSQPDWAYAEQF	1142	0.021719		CSAAGTGGAEQF	1615	0.0298899		CSAQGMNSPLYF	1320	0.0228634		CRGTVNTGQLYF	651	0.0108224		CSAGLGDTGQLYF	1175	0.022065
CSADRDSAETPYF	115	0.00149801		CTYSAATGAETLYF	73	0.000804971		CASSQNRVNSPLYF	2844	0.0370892		CAWSLGELSGNTLYF	1141	0.0217		CSGTGGYNSPLYF	1615	0.0298899		CSAAGGPAEQF	1320	0.0228634		CSSSRTPQAPLF	651	0.0108224		CSSRDSSGNTLYF	1174	0.0220462
CTRSADGGSAETLYF	115	0.00149801		CASSQDPRLGGAETLYF	73	0.000804971		CASSEWRLGYEQYF	2839	0.037024		CASSQGSDWGF	1141	0.0217		CSGTGGYEQYF	1614	0.0298714		CSADLDWDYEQYF	1320	0.0228634		CRDWGVNYAEQF	651	0.0108224		CASSRDWGGSQNTLYF	1174	0.0220462
CSADMGRDERLSF	115	0.00149801		CDTHSAETLHF	73	0.000804971		CASSQQGPNTGQLYF	2831	0.0369197		CSDWGGDTGQLYF	1140	0.021681		CSARDWGSAETLYF	1614	0.0298714		CSAWIYEQYF	1319	0.0228461		CSADNQNTLYF	651	0.0108224		CSAGTGTSQNTLYF	1174	0.0220462
CASSNRGRNSDCTF	115	0.00149801		CSGRDREDTEQLYF	73	0.000804971		CASSHSQNTLYF	2825	0.0368414		CSAQGVNERLF	1140	0.021681		CASSAPGQENTEVF	1613	0.0298529		CSADNWGDLSYEQYF	1319	0.0228461		CSAGTGGAQDTQYF	650	0.0108058		CASSQERGNTEVF	1173	0.0220275
CSADHGTGEEQYF	115	0.00149801		CSAEQGTYAEQF	73	0.000804971		CSAQGQAPLF	2816	0.0367241		CAWSGEANQAQHF	1140	0.021681		CASSQDRTGGDQDTQYF	1613	0.0298529		CSADVGGREQYF	1319	0.0228461		CASSGQGEEVF	650	0.0108058		CSAVGRNTGQLYF	1173	0.0220275
CANMSQGRTLYCTCSADRDSAETLYF	115	0.00149801		CASS_DREGDTQYF	73	0.000804971		CASSPGKNTEVF	2811	0.0366589		CASGDVLGGQNTLYF	1140	0.021681		CSAANSPLYF	1613	0.0298529		CSADNYNSPLYF	1319	0.0228461		CASSQEGGGYAEQF	650	0.0108058		CSADRDRGRVF	1173	0.0220275
CAASGLGVYEQYF	115	0.00149801		CTSSQDQGTYEQYF	72	0.000793944		CASSQDWGSAETLYF	2810	0.0366458		CASSQLGANTGQLYF	1139	0.021662		CASSQRTGDAEQF	1612	0.0298343		CSAGTENSPLYF	1319	0.0228461		CSAGGGQDTQYF	649	0.0107892		CSADSPEVF	1173	0.0220275
CANMSQGRTLYCTCSARLGGSAETLYF	115	0.00149801		CSEQDTQYF	72	0.000793944		CASSQDGRGEVF	2807	0.0366067		CASGDTGLNTLYF	1138	0.021643		CSSFNYAEQF	1607	0.0297418		CSGGGGSAETLYF	1319	0.0228461		CSADLRGSSYEQYF	649	0.0107892		CSAEVSNERLF	1172	0.0220087
CASSDLGDYAGQF	115	0.00149801		CANSLLGSQNTLYF	72	0.000793944		CASSQSGTELF	2805	0.0365806		CASSLVGFQDTQYF	1137	0.021624		CSPRQGREQYF	1607	0.0297418		CASSDGTGAEQF	1318	0.0228288		CAWSLELGGPSSYEQYF	647	0.0107559		CSADLGGKYF	1172	0.0220087
CASSQVETEDAQYF	114	0.00148498		CASSQDVGSNAETLYF	72	0.000793944		CASSQMGDGNTLYF	2805	0.0365806		CASSQDSYNNQAQHF	1137	0.021624		CASSGQKNYAEQF	1607	0.0297418		CSADNYEQYF	1318	0.0228288		CASSQGTGYAEQF	647	0.0107559		CSADGQGAYEQYF	1172	0.0220087
CASGQDLTDNTEVF	114	0.00148498		CSAPYAE_F	72	0.000793944		CASRSSYEQYF	2802	0.0365415		CAWSPPGENSDYTF	1135	0.0215859		CRGQTYEQYF	1607	0.0297418		CSADIGYEQYF	1318	0.0228288		CSADGGGQDTQYF	647	0.0107559		CSAGDEQYF	1172	0.0220087
CANMSQGRTLYCTCSARVNTEVF	114	0.00148498		CAWKGGLGYEQYF	72	0.000793944		CASGGGTLTLYF	2800	0.0365154		CASSQEGGYYNSPLYF	1134	0.0215669		CSIGTGLYAEQF	1607	0.0297418		CSADGGSQNTLYF	1318	0.0228288		CSARDNSQNTLYF	647	0.0107559		CSADDRGYF	1171	0.0219899
CASSSDSRDTQYF	114	0.00148498		CTYSAPYAEQF	72	0.000793944		CASSQENRAGNTLYF	2798	0.0364893		CSAGHFNERSF	1134	0.0215669		CASSDDREVF	1606	0.0297233		CSTRLGGNQDTQYF	1318	0.0228288		CASSQDTGYAEQF	647	0.0107559		CSLTGQNAEQF	1171	0.0219899
CSSRMGGGQNTSYF	114	0.00148498		CANSQAGTGQDTQYF	72	0.000793944		CASSQDQGNQDTQYF	2796	0.0364632		CAWKDSYAEQF	1129	0.0214718		CSPVRVNQDTQYF	1606	0.0297233		CSADRDREDTQYF	1318	0.0228288		CASSRQDERLF	647	0.0107559		CASGDVEQYF	1170	0.0219711
CSAGQNTEAF	114	0.00148498		CSAARTTNTEVF	72	0.000793944		CASGDRDWGGYAEQF	2796	0.0364632		CAWSLRVANSDYTF	1129	0.0214718		CSAVGGSSYEQYF	1606	0.0297233		CSAGTGGSAETLYF	1318	0.0228288		CSAGRNSYNSPLYF	646	0.0107393		CSAGRDWAYEQYF	1170	0.0219711
CASSDWGGAEALYF	114	0.00148498		CSTEWGDTQYF	72	0.000793944		CAWGQGDAEQF	2789	0.036372		CAWSWGDNYAEQF	1129	0.0214718		CSADLNWGNYAEQF	1606	0.0297233		CSAWDRGRTEVF	1317	0.0228115		CASGDWGNQDTQYF	646	0.0107393		CSSQGAGQNTLYF	1169	0.0219524
CSADRGATEVF	114	0.00148498		CRTLYCTCSAAGANTEVF	71	0.000782917		CASSRTGGPDTQYF	2784	0.0363067		CASSAGTQDTQYF	1127	0.0214338		CASSPGLGVNQDTQYF	1605	0.0297048		CSAGTDNYAEQF	1317	0.0228115		CSAGEGYEQYF	646	0.0107393		CASSFGGIEQYF	1168	0.0219336
CTRSADNYEQYF	114	0.00148498		CASSPGQSNSDYTF	71	0.000782917		CASSHRHRSNERLF	2774	0.0361763		CASGVDRSYNSPLYF	1127	0.0214338		CAWSRQGGNNYAEQF	1605	0.0297048		CASSLDHGQGQAPLF	1317	0.0228115		CASGGPGQGANTEVF	645	0.0107227		CASSDFQSNTEVF	1168	0.0219336
CAWSLGWGGSEQYF	114	0.00148498		CASSRGTGQDTQYF	71	0.000782917		CASSLVGGVF	2770	0.0361242		CAWSPDWGGYAEQF	1125	0.0213957		CSVDWGTSAETLYF	1605	0.0297048		CSAVPGQKQDTQYF	1317	0.0228115		CSAGVEQYF	645	0.0107227		CAAGFSNERLF	1164	0.0218585
CASSSRGRNSDYTF	114	0.00148498		CTSSADWGSEQYF	71	0.000782917		CASSHHTEVF	2764	0.0360459		CASSSRTGEDTQYF	1123	0.0213577		CSAAGPETLYF	1603	0.0296678		CSGGLGENTLYF	1315	0.0227768		CASSPTGVQDTQYF	645	0.0107227		CSRGNNNQAPLF	1163	0.0218397
CASSNRGRNPDYTF	114	0.00148498		CSSRDGHNYAEQF	71	0.000782917		CASGDAMEGGEQYF	2763	0.0360329		CAWSLDGTGGAQHF	1123	0.0213577		CSPGQGWGERLF	1603	0.0296678		CSGGGHNQDTQYF	1315	0.0227768		CASSGTGDSYEQYF	645	0.0107227		CSSSRDWGREQYF	1163	0.0218397
CASGPRDWGYEQYF	114	0.00148498		CSAEQGACAEQF	71	0.000782917		CASSPPGQYEQYF	2761	0.0360068		CASSQKLANTGQLYF	1121	0.0213197		CSGTESQNTLYF	1602	0.0296493		CSAEVGGNYAEQF	1315	0.0227768		CSAMGGNYEQYF	644	0.010706		CASSQERNTEVF	1162	0.0218209
CANMSQGRTLYCTCSVPGTGGEAEQF	113	0.00147195		CASRWGGEAELF	71	0.000782917		CASSDLGAQDTQYF	2757	0.0359546		CASSQGTGEAEQF	1121	0.0213197		CASSQGTGGNYAEQF	1601	0.0296308		CSAAGTGHNSPLYF	1314	0.0227595		CSSRAPGGPSAETLYF	644	0.010706		CSADQSNQAPLF	1162	0.0218209
CASSRDWGYERYF	113	0.00147195		CSTDAGAEQYF	71	0.000782917		CASSQEGTTNERLF	2756	0.0359416		CASSLGTGTTEVF	1121	0.0213197		CSAEAELYNSPLYF	1601	0.0296308		CSAQGADNSPLYF	1314	0.0227595		CASRTGNERLF	644	0.010706		CSAETGNYAEQF	1162	0.0218209
CASSSGSAETPYF	113	0.00147195		CVSSQDQGTYEQYF	71	0.000782917		CASSLDSSYEQYF	2752	0.0358894		CASGDEQYF	1120	0.0213006		CSARGGAETLYF	1600	0.0296123		CSADRGNNYAEQF	1314	0.0227595		CSADWGGYEQYF	644	0.010706		CSSRQGTYAEQF	1161	0.0218021
CASSQTGNYAEQLF	113	0.00147195		CSGQDREDTGQLYF	70	0.00077189		CASSHSYEQYF	2746	0.0358112		CASSGTGANQDTQYF	1119	0.0212816		CSPRDRYNSPLYF	1600	0.0296123		CASSDGGYNYAEQF	1313	0.0227422		CASSDGGTEVF	644	0.010706		CSASGGAGQNTLYF	1161	0.0218021
CSADGAHYAEQLF	113	0.00147195		CSAVGGRSTEQLYF	70	0.00077189		CASSQDRDWGVDTQYF	2744	0.0357851		CAWRWGTGTETLYF	1118	0.0212626		CAWSLSQYNNQAPLF	1600	0.0296123		CSADHSYAEQF	1313	0.0227422		CASSQGANTEVF	643	0.0106894		CSADGADTGQLYF	1160	0.0217833
CSAVTGGNTEVLF	113	0.00147195		CSLGNYAE_F	70	0.00077189		CASSNDRANQAPLF	2744	0.0357851		CAWSPRDRISNERLF	1118	0.0212626		CSGDSAETLYF	1600	0.0296123		CSEQANQDTQYF	1313	0.0227422		CASSQSQNTLYF	643	0.0106894		CSADGTNTEVF	1160	0.0217833
CASSPDREGTEQF	113	0.00147195		CSVLGRGVEQF	70	0.00077189		CASSQQGDQNTLYF	2741	0.035746		CASSDRGEESQNTLYF	1118	0.0212626		CSPGTGGIEQYF	1599	0.0295937		CSADLGREQYF	1313	0.0227422		CASSRTGDGNTLYF	643	0.0106894		CSAPRTGHSYEQYF	1160	0.0217833
CTRSADEGQQDTQYF	112	0.00145893		CSAQGSSHNTLYF	70	0.00077189		CASGDEFQNTLYF	2733	0.0356416		CASSLLGSSYEQYF	1118	0.0212626		CSAGGAGAEQF	1599	0.0295937		CSATGGQNTLYF	1311	0.0227075		CSADLGAREQYF	643	0.0106894		CSADLQGGSPLYF	1160	0.0217833
CSSSGGARGTQYF	112	0.00145893		CSAARNSYNSSLYF	70	0.00077189		CASSQYNRGTEVF	2730	0.0356025		CASSQDAGGTEVF	1117	0.0212436		CSAGGAHAEQF	1599	0.0295937		CSAVYEQYF	1310	0.0226902		CASSGTTYEQYF	642	0.0106728		CSADPQGQNTLYF	1158	0.0217458
CAGSAGTGDERLF	112	0.00145893		CASSLGTANAETLYF	70	0.00077189		CAWSLDYNSPLYF	2728	0.0355764		CAWLGQGSAETLYF	1115	0.0212056		CSRTGGYEQYF	1598	0.0295752		CSAPTGSQNTLYF	1310	0.0226902		CSAEPGGYEQYF	642	0.0106728		CSGQDSGNTLYF	1158	0.0217458
CARSGGAGSDYTF	112	0.00145893		CSGQDTQCF	70	0.00077189		CASSRLGYEQYF	2726	0.0355504		CASGGTGGAGYEQYF	1115	0.0212056		CSALTGGPSQNTLYF	1598	0.0295752		CSAGTGGRYAEQF	1310	0.0226902		CSAGGRSAETLYF	642	0.0106728		CRNNERLF	1157	0.021727
CASSQDSWGASAETLYF	112	0.00145893		CASSQDAGEDAEQF	70	0.00077189		CASSSGTGSLEQYF	2724	0.0355243		CASSQGQENTEVF	1113	0.0211675		CSTGYYAEQF	1597	0.0295567		CSADMGVSQNTLYF	1310	0.0226902		CASGDGANSDYTF	642	0.0106728		CASSLGGRGEQYF	1157	0.021727
CTRSADTGQANTEVF	112	0.00145893		CASSHDVGSSAETLYF	70	0.00077189		CASSLDWGYEQYF	2722	0.0354982		CASSQDRGAPNQAPLF	1113	0.0211675		CASSGGAEQF	1597	0.0295567		CSGRDHQDTQYF	1310	0.0226902		CSATGGEQYF	641	0.0106562		CSAHRGSQNTLYF	1156	0.0217082
CSADNTEAF	112	0.00145893		CSAGLFYTEQLYF	70	0.00077189		CASSLLGTGGDQDTQYF	2719	0.0354591		CASGARGYAEQF	1113	0.0211675		CSDKYAEQF	1596	0.0295382		CSAWTGGGYEQYF	1310	0.0226902		CSADLAGTEQYF	641	0.0106562		CSAEDRNYAEQF	1156	0.0217082
CASSQGSQGYTEVF	112	0.00145893		CASSPGQGDSYNSHLYF	70	0.00077189		CASSPGLGGYEQYF	2717	0.035433		CAWSLRGDTQYF	1113	0.0211675		CSAGGLGEDTQYF	1596	0.0295382		CSGRDRGYAEQF	1309	0.0226729		CASSDAGANSDYTF	640	0.0106395		CSADLDTQYF	1155	0.0216894
CASGGKFSNERLF	112	0.00145893		CASSLGQRADTQYF	69	0.000760863		CASGTGDTEVF	2714	0.0353939		CASSQDGGSTEVF	1112	0.0211485		CSDRDSSAETLYF	1596	0.0295382		CSGTGGAEDTQYF	1309	0.0226729		CSGTEDTQYF	640	0.0106395		CSAGTGGGDTQYF	1155	0.0216894
CSADLGSSTEVF	112	0.00145893		CASSQAGTGGKDTQYF	69	0.000760863		CASSLGTGGDERLF	2711	0.0353547		CASSQGDSYAEQF	1112	0.0211485		CASSQGAGDQDTQYF	1596	0.0295382		CSAEGGYYAEQF	1308	0.0226556		CSARDSANSDYTF	639	0.0106229		CSAVGGDQDTQYF	1155	0.0216894
CASNRGSAETLYF	112	0.00145893		CSVEWGDTQYF	69	0.000760863		CASSLDIYNSPLYF	2710	0.0353417		CAWSLGDSAETLYF	1108	0.0210724		CASGGAEVF	1595	0.0295197		CSERQGDQNTLYF	1308	0.0226556		CSADRGHAEQF	639	0.0106229		CSADPSNERLF	1154	0.0216707
CASPLDSSYEQYF	112	0.00145893		CANSLSGGDTLYF	69	0.000760863		CAWSLVGRAETLYF	2707	0.0353026		CSAGHFNERLSF	1106	0.0210344		CSADWTGGDEQYF	1595	0.0295197		CSPLTGVQDTQYF	1308	0.0226556		CSGGQYEQYF	639	0.0106229		CSATGPSAETLYF	1154	0.0216707
CASSHGAGGYAEQF	112	0.00145893		CASSQDPALGGRAETLYF	69	0.000760863		CASSLGDYEQYF	2705	0.0352765		CAWSLVENTLYF	1106	0.0210344		CASSRGTNQDTQYF	1594	0.0295012		CSAAGVEQYF	1308	0.0226556		CASSDDQANSDYTF	639	0.0106229		CSADVGGNTEVF	1154	0.0216707
CASSDDQDTQYF	111	0.0014459		CSAELGGRNTLYF	69	0.000760863		CASSLEDWGYEQYF	2702	0.0352374		CAWSRTANTEVF	1106	0.0210344		CSAREGGYSPLYF	1593	0.0294827		CASTTGQNTLYF	1308	0.0226556		CASGDRTVTGQLYF	639	0.0106229		CSGPGQGGAEQF	1153	0.0216519
CSAGGRGVF	111	0.0014459		CASRWGCEAEQF	69	0.000760863		CASSRGTVEQYF	2701	0.0352243		CASGDPRDWGNYAEQF	1105	0.0210154		CSALGGRDEQYF	1593	0.0294827		CSADTGGDEQYF	1308	0.0226556		CASSTGGAETLYF	639	0.0106229		CSADRDRGGTLYF	1153	0.0216519
CASGDPGGNQAPLF	111	0.0014459		CASNPRLGGLEQYF	69	0.000760863		CASSPTGGGSDYTF	2701	0.0352243		CSAGTGINERLF	1103	0.0209773		CASGDGISNERLF	1593	0.0294827		CASSDAGGVYEQYF	1307	0.0226383		CSAGNAETLYF	639	0.0106229		CSSRDEGLPDTQYF	1153	0.0216519
CTRSAGDNNYAEQF	111	0.0014459		CSSSDGQNYAEQF	68	0.000749836		CASGYREVF	2701	0.0352243		CASSQDWSYAEQF	1102	0.0209583		CASSWDSSNERLF	1592	0.0294642		CSGTGSQNTLYF	1307	0.0226383		CSSRGFSNERLF	639	0.0106229		CASSRDSQDTQYF	1152	0.0216331
CASSDRGASPYEQYF	111	0.0014459		CASSLLGGQNTLYF	68	0.000749836		CASGVTSNTEVF	2698	0.0351852		CAWSPLGGQNTLYF	1102	0.0209583		CSASTGNIDEQYF	1592	0.0294642		CSAEGGSETLYF	1307	0.0226383		CSASGGGQDTQYF	639	0.0106229		CSARTGGWSAETLYF	1151	0.0216143
CASRVQNTEVF	111	0.0014459		CSTATGAETLYF	68	0.000749836		CASSLDPGSYEQYF	2696	0.0351591		CASSQTGGGTEVF	1101	0.0209393		CSADLGWGGAETLYF	1591	0.0294457		CSAGTANTGQLYF	1306	0.0226209		CSAERAYEQYF	639	0.0106229		CSADRDWGYEQYF	1151	0.0216143
CAWSLTGGNEQYF	111	0.0014459		CSSRDGQN_AEQF	68	0.000749836		CASSLNWGYEQYF	2695	0.0351461		CAWSPGGSGAEQF	1101	0.0209393		CASSQDRDDAEQF	1591	0.0294457		CSGDRGHTGQLYF	1305	0.0226036		CASGETGEQYF	638	0.0106063		CSAHWVQDTQYF	1151	0.0216143
CASSDWGGEQYF	111	0.0014459		CSALLTGQF	68	0.000749836		CASGGGLSAETLYF	2694	0.035133		CASSLRRDWGNQNTLYF	1100	0.0209203		CASSDQGANERLF	1591	0.0294457		CSADLGGPYEQYF	1305	0.0226036		CASAHRGNTEVF	638	0.0106063		CASRQGYAEQF	1151	0.0216143
CASGDSIPNERLF	111	0.0014459		CTYSAEWGDTQYF	68	0.000749836		CASSQGQGVSNERLF	2687	0.0350418		CAWSPGTGANTEVF	1099	0.0209013		CSGGLASYNYAEQF	1590	0.0294272		CSAVAGGAGQDTQYF	1304	0.0225863		CASGVPGLGGGTQYF	638	0.0106063		CSADLEVF	1151	0.0216143
CASSQGDIQAQHF	110	0.00143287		CASRWGGEAEQVF	68	0.000749836		CASSLAGLGGQNTLYF	2687	0.0350418		CAWSQGNNQAPLF	1097	0.0208632		CASGPGGSETLYF	1590	0.0294272		CSAGTGRAEQF	1304	0.0225863		CSAEGGAKNTLYF	638	0.0106063		CSAGTGGAYEQYF	1150	0.0215956
CSGGNSGNTLYF	110	0.00143287		CAWRGGLGGLEQYF	68	0.000749836		CASSRQGADTQYF	2683	0.0349896		CASGDAGAETLYF	1096	0.0208442		CSAGTDTYEQYF	1590	0.0294272		CSADLQNSYEQYF	1304	0.0225863		CSAGDQNTLYF	638	0.0106063		CSGTGGAGQDTQYF	1149	0.0215768
CSADLGSNTEVLF	110	0.00143287		CASSQDPGLGRAETLYF	68	0.000749836		CASSRDNSYEQYF	2677	0.0349113		CAWSRQGNTEVF	1096	0.0208442		CRDRGNSPLYF	1588	0.0293902		CASSPRDWGDTQYF	1304	0.0225863		CSAPGGSQNTLYF	638	0.0106063		CSAVGRGQDTQYF	1148	0.021558
CASSLGDSSYEQYF	110	0.00143287		CSVGLFYTGQLYF	68	0.000749836		CASSFGGSYEQYF	2675	0.0348853		CASSFGIQDTQYF	1095	0.0208252		CSAGPGQSF	1588	0.0293902		CALSPSGNTLYF	1304	0.0225863		CSADSSYEQYF	638	0.0106063		CSADDWGGEQYF	1148	0.021558
CAGSVGQKYEQYF	110	0.00143287		CASSQAGTRQDTQYF	68	0.000749836		CAWSLLDKNTGQLYF	2672	0.0348461		CASGDGGISNERLF	1093	0.0207871		CASVSGTGQDTQYF	1588	0.0293902		CASGMGGFSAETLYF	1304	0.0225863		CASSPGQGAGNTLYF	638	0.0106063		CSADRAYNSPLYF	1148	0.021558
CASSRAGGWAEQF	110	0.00143287		CSASQGEEQYF	68	0.000749836		CASSQGETEVF	2670	0.03482		CAWSLGQGDSGNTLYF	1093	0.0207871		CSAQGGSPLYF	1587	0.0293717		CSAEDWGGAF	1304	0.0225863		CSATGQDTQYF	637	0.0105897		CASSSRLGASYEQYF	1147	0.0215392
CSSRMGGGQNTLHF	110	0.00143287		CASSLSGGDTLHF	68	0.000749836		CASSLGWQDQNTLYF	2666	0.0347679		CASSLGGREQYF	1093	0.0207871		CSADRVGAETLYF	1587	0.0293717		CSAVANTEVF	1303	0.022569		CSAGGDQDTQYF	637	0.0105897		CSADPRGQDTQYF	1146	0.0215204
CASSQEGQEGYEQYF	110	0.00143287		CSG_DTQYF	68	0.000749836		CASSPDRGFNERLF	2666	0.0347679		CSAGYRDTGQLYF	1092	0.0207681		CSADRGTGSYEQYF	1584	0.0293161		CSAPGQGAEQF	1302	0.0225517		CSAAGTNERLF	637	0.0105897		CASSRDWGGYAEQF	1146	0.0215204
CTRSAVQISNERLF	110	0.00143287		CASSPGQGDSCNSPLYF	68	0.000749836		CASSQDSYEQYF	2661	0.0347027		CASSPGQGNTEVF	1090	0.0207301		CSPGASAETLYF	1584	0.0293161		CSAEPGGYAEQF	1302	0.0225517		CSEQGSQNTLYF	637	0.0105897		CRRTGGNTEVF	1146	0.0215204
CATPGLGVYEQYF	110	0.00143287		CASSPEGGQSNSDYTF	68	0.000749836		CASSITGTGGYEQYF	2660	0.0346896		CAGLGAGQLYF	1090	0.0207301		CSADRVQDTQYF	1583	0.0292976		CASGDGIYEQYF	1302	0.0225517		CSADLTWGGHEQYF	637	0.0105897		CASSQDWGAPEQYF	1145	0.0215017
CAGSQDDIQAQHF	110	0.00143287		CSAVGGCSTGQLYF	68	0.000749836		CASSLSGEGSDYTF	2660	0.0346896		CAWSLGQGAEVF	1089	0.0207111		CASSDQTGFQNTLYF	1582	0.0292791		CSAAWTGETYNSPLYF	1302	0.0225517		CSADVGGRGQDTQYF	637	0.0105897		CSAGGHNYAEQF	1145	0.0215017
CASSQTTPNTGQPYF	110	0.00143287		CSAGLFCTGQLYF	67	0.000738809		CASARDREYEQYF	2659	0.0346766		CASSQTGGWAETLYF	1088	0.0206921		CSAGSAETLYF	1582	0.0292791		CSETGGAAETLYF	1301	0.0225343		CASGTGGQDTQYF	636	0.010573		CASGDTGDAEQF	1144	0.0214829
CASSQGTTEVF	110	0.00143287		CSTDSGVYEQYF	67	0.000738809		CSAGQGTEVF	2659	0.0346766		CASSLDWGKVTLYF	1087	0.020673		CASSPRLGGEDTQYF	1582	0.0292791		CSADGTKYF	1300	0.022517		CSPWGGREQYF	636	0.010573		CSADQGANTEVF	1143	0.0214641
CASSQETTYGQYF	110	0.00143287		CASRWGGEAAQF	67	0.000738809		CASSDRQGGNTLYF	2658	0.0346636		CSAGTGGALEQYF	1086	0.020654		CASSQEPGGYEQYF	1581	0.0292606		CSAGTGGPYAEQF	1300	0.022517		CKAAWGQDTQYF	636	0.010573		CSAQTGGYAEQF	1143	0.0214641
CSAGQGYTGRLYF	110	0.00143287		CASSPGQGDSYNLPLYF	67	0.000738809		CASSLSGNERLF	2654	0.0346114		CASSRDYTGQLYF	1086	0.020654		CASGKQGTETLYF	1581	0.0292606		CASGEDKNEQYF	1298	0.0224824		CSVTGWQNTLYF	636	0.010573		CASSPQANTEVF	1141	0.0214265
CASSGDSQNTSYF	110	0.00143287		CSAEPGGQNTLYF	67	0.000738809		CSATGWDTQYF	2653	0.0345983		CASSGLGGQDTQYF	1084	0.020616		CSAATGGAGTGQLYF	1581	0.0292606		CSAPTTSQNTLYF	1298	0.0224824		CSADLGYEQYF	635	0.0105564		CASSLAGVSYEQYF	1140	0.0214078
CGADLGLEQYF	110	0.00143287		CDTHSTETLYF	67	0.000738809		CASSPPRLGGYEQYF	2651	0.0345723		CASSQDWGSQDTQYF	1084	0.020616		CASSQDWGGNYAEQF	1579	0.0292236		CSAEGQVGAEQF	1297	0.022465		CASSQGQGGTEVF	635	0.0105564		CSAARDWGLSYEQYF	1140	0.0214078
CASSQRGTGQLYF	109	0.00141985		CSVERRGGEVF	67	0.000738809		CASSLVNANSDYTF	2651	0.0345723		CSADGAGGSAETLYF	1083	0.020597		CSGGHSQNTLYF	1578	0.0292051		CSAARASAETLYF	1297	0.022465		CSAGQQNTLYF	635	0.0105564		CSAERGADTGQLYF	1140	0.0214078
CSALGSSAETPYF	109	0.00141985		CSTAGANTEVF	67	0.000738809		CASSHTSAETLYF	2640	0.0344288		CASGDATGGGTQYF	1082	0.0205779		CRRTGVAETLYF	1575	0.0291496		CSGDRGLEQYF	1297	0.022465		CSAGGNERLF	635	0.0105564		CASGDAREQYF	1138	0.0213702
CGAVTGGNTEVF	109	0.00141985		CSSNNQAQHF	66	0.000727782		CASSLGQGGDYAEQF	2639	0.0344158		CASSQDIGEQYF	1080	0.0205399		CSADWSSAETLYF	1575	0.0291496		CSASLQTFSGNTLYF	1297	0.022465		CSAEGRAYEQYF	635	0.0105564		CASSFGQYEQYF	1138	0.0213702
CASSVVQGTNERLLF	109	0.00141985		CSAVENTLYF	66	0.000727782		CASGVGGGTEVF	2638	0.0344027		CASSPGYNSPLYF	1078	0.0205019		CASSGGTTLYF	1574	0.0291311		CSAGLGETLYF	1296	0.0224477		CSARLGGRQDTQYF	635	0.0105564		CASSQDRERLF	1138	0.0213702
CSNRGAEALYF	109	0.00141985		CAWRGGRGYEQYF	66	0.000727782		CASGADNANSDYTF	2637	0.0343897		CASSQEGEGYAEQF	1078	0.0205019		CSADLGRSYEQYF	1573	0.0291125		CSADRDKIYAEQF	1296	0.0224477		CSGRDRGYEQYF	635	0.0105564		CSAARDWGGADTQYF	1137	0.0213514
CASSPDSSYEQYF	109	0.00141985		CSAAGTNTEVF	65	0.000716755		CASSPDWESQNTLYF	2636	0.0343766		CASGGGGTNTGQLYF	1077	0.0204829		CSADVGQGGETLYF	1573	0.0291125		CSAPWGGAGEQYF	1295	0.0224304		CSAGDWGGDEQYF	635	0.0105564		CSGTGGSSYEQYF	1136	0.0213327
CTRSADRQNTQYF	109	0.00141985		CSASGTANTEVSF	65	0.000716755		CASSQEWNQDTQYF	2635	0.0343636		CASSLGLGYEQYF	1077	0.0204829		CASSQEDWGPYEQYF	1573	0.0291125		CSAGTGSEQYF	1295	0.0224304		CSGDNYAEQF	633	0.0105232		CSAVKGAPDTQYF	1135	0.0213139
CASSLDSSYGQYF	109	0.00141985		CSVLQGEEQYF	65	0.000716755		CASSPSLGAETLYF	2634	0.0343506		CSGLGGSAETLYF	1077	0.0204829		CASSRWGGADAETLYF	1572	0.029094		CSAEGSAETLYF	1295	0.0224304		CSAGTDYEQYF	633	0.0105232		CSAGTGRWAETLYF	1135	0.0213139
CTRSANQGAEVF	109	0.00141985		CTSSQDPTGVQDTQYF	65	0.000716755		CASSSPGTGVYEQYF	2633	0.0343375		CASSSQGNQDTQYF	1076	0.0204638		CSARVSQNTLYF	1572	0.029094		CSSGTGSEQYF	1294	0.0224131		CSAGGGDTQYF	633	0.0105232		CSAEGGIYAEQF	1135	0.0213139
CASSDPGGNRAPLF	109	0.00141985		CSTAENTLYF	65	0.000716755		CASSQDPGPYEQYF	2632	0.0343245		CASSLAGAGQDTQYF	1076	0.0204638		CASSHNWGGQDTQYF	1571	0.0290755		CSAGGLTNTGQLYF	1293	0.0223958		CASSHSYEQYF	632	0.0105066		CASSQESGAGNTLYF	1135	0.0213139
CASSRTGGRAEQF	109	0.00141985		CSAVGGRSTGQLCF	65	0.000716755		CASSLSGAPQDTQYF	2632	0.0343245		CASSLAWTGGYEQYF	1076	0.0204638		CSAVYEQYF	1571	0.0290755		CSADRGEQYF	1292	0.0223784		CSADGGGSDYTF	632	0.0105066		CSADSRDRDEQYF	1134	0.0212951
CASSQDAGGNTGQPYF	108	0.00140682		CALGGRAETLYF	65	0.000716755		CASSFGWGVEQYF	2630	0.0342984		CSAERQGGDERLF	1075	0.0204448		CASSPDWGQDTQYF	1571	0.0290755		CSAGFNQDTQYF	1292	0.0223784		CASSHRDNNERLF	631	0.0104899		CASSQTGGQDTQYF	1134	0.0212951
CSRLGGASAETLYF	108	0.00140682		CASSQDPGLGGLEQYF	65	0.000716755		CASRPDRYEQYF	2627	0.0342593		CASSFQGSNERLF	1075	0.0204448		CASGDAYEQYF	1570	0.029057		CASSPGQSYEQYF	1292	0.0223784		CSVDSYEQYF	631	0.0104899		CSSTGKGDTGQLYF	1134	0.0212951
CASSGDSQSTLYF	108	0.00140682		CASSPRQGDSYNSPLYF	65	0.000716755		CASSFPGHTGNTLYF	2627	0.0342593		CASSLEGTGDEQYF	1072	0.0203878		CSANRDTQYF	1570	0.029057		CSGDRGRTEVF	1292	0.0223784		CSGQGAGYEQYF	631	0.0104899		CRRTTNTEVF	1132	0.0212575
CASSAGTGGERLF	108	0.00140682		CASSLALSSAETLYF	65	0.000716755		CASSLGIYAEQF	2626	0.0342462		CASSLDDWVYEQYF	1071	0.0203687		CSATTGSQNTLYF	1569	0.0290385		CSADKDWGDAEQF	1291	0.0223611		CSAADRAGNTLYF	630	0.0104733		CASRLGGAGAEQF	1132	0.0212575
CSAGQDAQYF	108	0.00140682		CSTPYAEQF	65	0.000716755		CASSQDWANTEVF	2626	0.0342462		CSARGDQDTQYF	1070	0.0203497		CSATANTGQLYF	1567	0.0290015		CSAEGGGAETLYF	1291	0.0223611		CASSRDSSSGNTLYF	630	0.0104733		CSALGGRANTGQLYF	1132	0.0212575
CGDRGGEVF	108	0.00140682		CACRTANTEIF	64	0.000705728		CAWSLEGYTGQLYF	2622	0.0341941		CSGDRGRTNERLF	1070	0.0203497		CASSQEGTGGNYAEQF	1566	0.028983		CSAAVEQYF	1291	0.0223611		CSAEAGGGYEQYF	630	0.0104733		CSNRNSNERLF	1131	0.0212388
CSAQGAQDTEVF	108	0.00140682		CASMSQGRTLYCTCSAEWGGTQYF	64	0.000705728		CAWSLVSGANSDYTF	2621	0.034181		CASSPGANERLF	1070	0.0203497		CSADGGFQNTLYF	1566	0.028983		CSAVPGQNTLYF	1291	0.0223611		CSAGTTYEQYF	630	0.0104733		CSAERGVNYAEQF	1129	0.0212012
CASGAPGQFSSERLF	107	0.0013938		CSAPYTEQF	64	0.000705728		CASRRGLGGYEQYF	2620	0.034168		CASGNWGGASAETLYF	1069	0.0203307		CSAGQGANTGQLYF	1565	0.0289645		CSSDWGGQNTLYF	1291	0.0223611		CSAPGFSNERLF	630	0.0104733		CSAGTRGYSPLYF	1129	0.0212012
CSARRANTEVF	107	0.0013938		CTYSASSGNTLYF	64	0.000705728		CASGDVGGSAETLYF	2618	0.0341419		CASGETGSNTQYF	1069	0.0203307		CSADRFQNTLYF	1565	0.0289645		CSAGLERQNTLYF	1290	0.0223438		CSADPGASAETLYF	630	0.0104733		CSADTRGQDTQYF	1128	0.0211824
CASSQDVIQAQHF	107	0.0013938		CSTRSQDTQYF	64	0.000705728		CASGDGTANTGQLYF	2617	0.0341289		CASSQRLGGGYAEQF	1067	0.0202927		CSAEEGKGAEQF	1564	0.028946		CSAPGQGADSPLYF	1290	0.0223438		CASGDRDEQYF	630	0.0104733		CSADWGRQDTQYF	1128	0.0211824
CARESSQNTLYF	107	0.0013938		CASSPRLEGLEQYF	64	0.000705728		CASSLEGQNTLYF	2616	0.0341158		CASSPPGLQDTQYF	1066	0.0202736		CSADYGMGSPLYF	1563	0.0289275		CSARDGYAEQF	1289	0.0223265		CSADQGNTEVF	629	0.0104567		CSADTRGLDQNTLYF	1127	0.0211636
CANMSQGRTLYCTCSADEGQQDTQYF	107	0.0013938		CSLGQGADTQYF	64	0.000705728		CASSQDGQANSDYTF	2615	0.0341028		CASSPRDGQNTLYF	1065	0.0202546		CSADKGGYAEQF	1563	0.0289275		CSAEGTGVDTLYF	1289	0.0223265		CASSPLGVQDTQYF	629	0.0104567		CSEGGRGYAEQF	1125	0.0211261
CAWSLGGLGAGQLYF	107	0.0013938		CTYSADNWGDYEQYF	63	0.000694701		CSGDTPNTEVF	2614	0.0340897		CASSFHNRAISNERLF	1064	0.0202356		CSGGAEQF	1563	0.0289275		CSAQGDEQYF	1289	0.0223265		CASSDALPGTDTQYF	629	0.0104567		CSADLGASAETLYF	1125	0.0211261
CGADNTEVF	107	0.0013938		CSADNWGDHEQYF	63	0.000694701		CASTQISNERLF	2612	0.0340637		CASGDATKTGQLYF	1064	0.0202356		CASSYWGKDTQYF	1563	0.0289275		CSALTGGGTYEQYF	1289	0.0223265		CSADWGGGAETLYF	629	0.0104567		CSAGRGIKDTQYF	1123	0.0210885
CSADTTGAYEQYF	107	0.0013938		CASSQDAEARAEQF	63	0.000694701		CASSLDPYWGRAETLYF	2611	0.0340506		CAWNPYAEQF	1063	0.0202166		CASSQDLSYAEQF	1561	0.0288905		CRQHNQDTQYF	1289	0.0223265		CSADTGGSAETLYF	628	0.0104401		CSADFGGLNTLYF	1123	0.0210885
CSADGGGTEAF	107	0.0013938		CANMSQGRTLYCTCSAELGGQNTLYF	63	0.000694701		CASSDGTGAETLYF	2610	0.0340376		CASSLDRSSAETLYF	1062	0.0201976		CSAEKTGSYEQYF	1560	0.0288719		CSAQGRGYAEQF	1289	0.0223265		CSARGNQDTQYF	628	0.0104401		CSADRWGGYAEQF	1122	0.0210697
CASGEAGGYAEQF	107	0.0013938		CASRWGGEAVQF	63	0.000694701		CASSDAGVQDTQYF	2607	0.0339985		CASGDWGASQNTLYF	1061	0.0201786		CSAEQGDSYNSPLYF	1560	0.0288719		CASSGGSSAETLYF	1288	0.0223092		CASSQEGGGADTQYF	628	0.0104401		CSAEQGANTGQLYF	1121	0.021051
CSAGVDTEAF	106	0.00138077		CSAVRNSYNSPLYF	63	0.000694701		CASRLGGLAEQF	2607	0.0339985		CASSLDWGGYAEQF	1060	0.0201595		CASSQETVYAEQF	1560	0.0288719		CASSVSTGGVYAEQF	1288	0.0223092		CASGEGGEQYF	627	0.0104234		CSNGSQNTLYF	1121	0.021051
CAGGRDWADTQYF	106	0.00138077		CASSPGQGGAETLYF	63	0.000694701		CASSSGDEQYF	2606	0.0339854		CASSLEGRGDTQYF	1060	0.0201595		CSANRDEQYF	1559	0.0288534		CSSGGSQNTLYF	1288	0.0223092		CSAGTGGGQNTLYF	627	0.0104234		CSADQGSQNTLYF	1121	0.021051
CASSGWDKQDTQYF	106	0.00138077		CASSPGTTNTEVF	63	0.000694701		CASGDARDREGQAPLF	2601	0.0339202		CASSPQEGTGQLYF	1058	0.0201215		CASSQETGGAEQF	1558	0.0288349		CSGDSQNTLYF	1288	0.0223092		CSAAGAGQNTLYF	626	0.0104068		CASSLHSSYEQYF	1120	0.0210322
CAKGRRNTEVF	106	0.00138077		CASSQDAGTYSYEQYF	63	0.000694701		CASSQVGQGRGEVF	2597	0.033868		CAWSLGLGRNYAEQF	1058	0.0201215		CSAGNQDTQYF	1558	0.0288349		CSAATGEDTQYF	1288	0.0223092		CASGTGGQNTLYF	625	0.0103902		CASSDALGYEQYF	1119	0.0210134
CTGRDAYAEQF	106	0.00138077		CASS_DQGTYEQYF	63	0.000694701		CASRDWGNYAEQF	2597	0.033868		CASGDAEQF	1058	0.0201215		CSADPWGDVYAEQF	1557	0.0288164		CSALRDTYAEQF	1287	0.0222918		CASGEASGGVYAEQF	625	0.0103902		CSSVRVTGQLYF	1119	0.0210134
CSADHRTGGEQYF	106	0.00138077		CASSPRLGGAETLYF	63	0.000694701		CASSAPDRTEVF	2593	0.0338159		CAWSLGTGGWQDTQYF	1057	0.0201025		CSARLGGAEQYF	1557	0.0288164		CSPRDWGGAEQF	1287	0.0222918		CASSSQGNYAEQF	625	0.0103902		CASSLGGGAEQF	1119	0.0210134
CSAVTGGSTEVF	106	0.00138077		CASSQDAGVRAEQF	63	0.000694701		CASSTTGIYEQYF	2593	0.0338159		CASSLVAGEQYF	1056	0.0200835		CSAGQGWDTQYF	1557	0.0288164		CSGQGAGNSPLYF	1287	0.0222918		CASSQGISNERLF	624	0.0103736		CASSPRRGQDTQYF	1119	0.0210134
CSAGRDTQYF	106	0.00138077		CNADRDRGNSPLYF	63	0.000694701		CASSSGQGYEQYF	2592	0.0338028		CASGRDWGVEQYF	1056	0.0200835		CSARLGSQNTLYF	1557	0.0288164		CSAPGGGQNTLYF	1287	0.0222918		CSGDWGNYAEQF	624	0.0103736		CSARTGGVNERLF	1118	0.0209946
CASSQDTNAEVF	106	0.00138077		CSAGLFYTGQF	63	0.000694701		CASSAGNTEVF	2592	0.0338028		CASSLDRTGNYAEQF	1056	0.0200835		CASSLGTGHNYAEQF	1556	0.0287979		CSGTAGEQYF	1286	0.0222745		CSAHRGEQYF	624	0.0103736		CASSPDSYEQYF	1117	0.0209759
CSRDKSSYGQYF	106	0.00138077		CSAEQGAYAE_F	62	0.000683674		CASSGPDEQYF	2592	0.0338028		CASGARLGGRYTGQLYF	1053	0.0200264		CSADQKNYAEQF	1556	0.0287979		CSAGTGAYAEQF	1285	0.0222572		CASDRVAEQF	622	0.0103403		CSATNSGNTLYF	1116	0.0209571
CASSTTGTNSDHTF	105	0.00136774		CNDSAETLYF	62	0.000683674		CASSFRTGDEQYF	2588	0.0337507		CASRDNNERLF	1052	0.0200074		CASSGGRNQAPLF	1556	0.0287979		CSAVGTTNTGQLYF	1285	0.0222572		CASGGTNNQAPLF	622	0.0103403		CSAGTSPSQNTLYF	1116	0.0209571
CASSPRGWGYEQYF	105	0.00136774		CSTLQGEEQYF	62	0.000683674		CAWSLRAGVNNQAPLF	2588	0.0337507		CASSQVASGTEVF	1050	0.0199694		CASSQRDRNTEVF	1556	0.0287979		CSEGTEYEQYF	1285	0.0222572		CSGTGDEQYF	622	0.0103403		CSADGTGTNSDYTF	1114	0.0209195
CASSRRTDTGVF	105	0.00136774		CASRWGGEAEQIF	62	0.000683674		CASSLEAGGYEQYF	2588	0.0337507		CAWSSWGSSAETLYF	1050	0.0199694		CSAEGGYAEQF	1555	0.0287794		CSAEGSIQDTQYF	1285	0.0222572		CSARTSQNTLYF	622	0.0103403		CSVDPSGNTLYF	1114	0.0209195
CSADPRGGNPPLYF	105	0.00136774		CASSQDWEGDTQYF	62	0.000683674		CASSQEPGLNNQAPLF	2578	0.0336203		CASSQDGQGDTEVF	1049	0.0199503		CASSQGTDNYAEQF	1554	0.0287609		CASSGTNSDYTF	1285	0.0222572		CSAGVGNTLYF	622	0.0103403		CSAGGGGERDTQYF	1114	0.0209195
CSARQGYTGQLYF	105	0.00136774		CASSQEGTAYE_YF	62	0.000683674		CASSLGWGDTQYF	2578	0.0336203		CASGATGNYAEQF	1047	0.0199123		CSGGQGADTEVF	1554	0.0287609		CASSQETGPQDTQYF	1285	0.0222572		CSGPGQYAEQF	622	0.0103403		CSGPGGYRQNTLYF	1114	0.0209195
CSADRNERLSF	105	0.00136774		CSADNWGDYE_YF	62	0.000683674		CASSLAEAEQF	2577	0.0336072		CSANSLSNERLF	1046	0.0198933		CASSQDIWGGAGAETLYF	1552	0.0287239		CSAHPYEQYF	1284	0.0222399		CASGDPSNNQAPLF	622	0.0103403		CSAWDWGTNTGQLYF	1113	0.0209007
CAWSLGVATEAF	105	0.00136774		CSSPNCTCSLGNYAEQF	62	0.000683674		CASSFGSNERLF	2570	0.0335159		CSADPISNERLF	1046	0.0198933		CASGDGQPGLAYEQYF	1552	0.0287239		CSGTGVEQYF	1283	0.0222226		CSADGRGRNERLF	621	0.0103237		CSAGDNSAETLYF	1113	0.0209007
CASGSGGGTEVF	105	0.00136774		CANMSQGRTLYCTCSAAENTLYF	62	0.000683674		CASSLDWDSYEQYF	2570	0.0335159		CSARQGQNTLYF	1046	0.0198933		CSAPGTYEQYF	1551	0.0287054		CSAGGNYAEQF	1282	0.0222052		CSAGGAENTLYF	621	0.0103237		CTGPYNSPLYF	1113	0.0209007
CAGSGTGADTQYF	104	0.00135472		CASWWGGEAEQF	62	0.000683674		CASSFRQPVTQYF	2565	0.0334507		CASNRDSAETLYF	1046	0.0198933		CSADGRSQNTLYF	1550	0.0286869		CSAEDWGNQDTQYF	1282	0.0222052		CASGKNSDYTF	621	0.0103237		CASSQSGTGRGTQYF	1112	0.020882
CSADHRAGEEQYF	104	0.00135472		CSARSHDTQYF	62	0.000683674		CASSSTGVYAEQF	2562	0.0334116		CAWSPDRGRRAETLYF	1045	0.0198743		CSPRLGAYEQYF	1550	0.0286869		CSADPDRDEQYF	1282	0.0222052		CASGASGQTEVF	621	0.0103237		CSGTISGNTLYF	1112	0.020882
CASTLGGLTGRLYF	104	0.00135472		CTSSADRDQDTQYF	62	0.000683674		CASWDWGSSQNTLYF	2560	0.0333855		CAVLGGAETLYF	1044	0.0198552		CSADRNTLYF	1550	0.0286869		CASSVTGTGNERLF	1281	0.0221879		CSADRLGGDTQYF	621	0.0103237		CSAEGQNTEVF	1111	0.0208632
CASGSGGDTEAF	104	0.00135472		CSTSGTANTEVF	62	0.000683674		CASSHTGGRNTGQLYF	2558	0.0333594		CANMSQGRTLYCTCSAGHFNERLF	1044	0.0198552		CSETGDEQYF	1549	0.0286684		CSPGLGGSAETLYF	1281	0.0221879		CSADPGNYAEQF	621	0.0103237		CASSQEGQQDTQYF	1110	0.0208444
CSADSGDGQPYF	104	0.00135472		CTYSAAGTTNTEVF	62	0.000683674		CASSQLGSAETLYF	2557	0.0333464		CASGDAGGNTLYF	1043	0.0198362		CSARGGLHTGQLYF	1549	0.0286684		CSADDEQYF	1281	0.0221879		CASSGTEVF	621	0.0103237		CSAKGTYNSPLYF	1110	0.0208444
CSADEGQQDAQYF	104	0.00135472		CASSFGDIQYF	62	0.000683674		CASSHRGDISNERLF	2554	0.0333073		CASSPPAGRGTGQLYF	1042	0.0198172		CSALEPSAETLYF	1549	0.0286684		CSADIRQNTLYF	1281	0.0221879		CSAGTGGF	620	0.0103071		CSSPTGSSYEQYF	1109	0.0208256
CANMSQGRTLYCTCSADGGGTEVF	104	0.00135472		CSATGQLCF	62	0.000683674		CASSLSWGGYEQYF	2554	0.0333073		CASSLDGGQNTLYF	1041	0.0197982		CSARTGRNTGQLYF	1549	0.0286684		CASRRLGGDYAEQF	1281	0.0221879		CSADPGADTEVF	620	0.0103071		CSAPGLGGRRNTLYF	1109	0.0208256
CSARDSQGTQYF	104	0.00135472		CSALLTEQLYF	62	0.000683674		CASSPTGGGYEQYF	2554	0.0333073		CASSLSGANTEVF	1040	0.0197792		CASSQDRGGAGAEQF	1549	0.0286684		CASSDDKDTQYF	1281	0.0221879		CSADKDTQYF	619	0.0102904		CSAEPTGGRYEQYF	1109	0.0208256
CASSGLGDYAEQF	103	0.00134169		CSAGHFNERLF	61	0.000672647		CASSPQGGAEQF	2553	0.0332942		CAWSLGGRAETLYF	1037	0.0197221		CTPDWGGRDTQYF	1548	0.0286499		CSADTSQNTLYF	1280	0.0221706		CSADQGVGNTLYF	619	0.0102904		CSADRRAGTGQLYF	1109	0.0208256
CASSVVQGTSERLF	103	0.00134169		CASSQGRTLYCTCSAEQGAYAEQF	61	0.000672647		CASGGISNERLF	2552	0.0332812		CSAEWGGSSETLYF	1037	0.0197221		CSGDSQNTLYF	1548	0.0286499		CSAEQGANTEVF	1280	0.0221706		CSAGPGGSAETLYF	619	0.0102904		CSADVRNTGQLYF	1109	0.0208256
CSAKGRGNTEVF	103	0.00134169		CASSQDVGSSAEMLYF	61	0.000672647		CASGLRGDSPLYF	2551	0.0332681		CASGEGRGGTGQLYF	1036	0.0197031		CSAGGQGNTEVF	1546	0.0286128		CSAVGGYAEQF	1280	0.0221706		CSAEQGADTQYF	619	0.0102904		CSADKTGPEVF	1108	0.0208068
CASSDLGDYAEQLF	103	0.00134169		CSADWDRGNSPLYF	61	0.000672647		CASSQTANQAPLF	2550	0.0332551		CASGDLAETLYF	1035	0.0196841		CASSQRLGLYAEQF	1546	0.0286128		CSAEQGAEVF	1280	0.0221706		CSVGTTQNTLYF	619	0.0102904		CSALDWGEGQDTQYF	1108	0.0208068
CASGSDSQDTQYF	103	0.00134169		CSADRDQDTQCF	61	0.000672647		CASSLQGGRGEQYF	2547	0.033216		CASSPGQYEQYF	1035	0.0196841		CSVTRAEQF	1545	0.0285943		CSVRDIQNTLYF	1279	0.0221533		CSAQGNSDYTF	618	0.0102738		CSADPDNSAETLYF	1108	0.0208068
CASSPGTECEQYF	103	0.00134169		CASSPGQRDSYNSPLYF	61	0.000672647		CASDREDTQYF	2543	0.0331638		CAWSLLGGPQDTQYF	1035	0.0196841		CSADGQNTLYF	1545	0.0285943		CSARGRGAEQF	1279	0.0221533		CSAEWSSQNTLYF	618	0.0102738		CSAAGGASYEQYF	1107	0.0207881
CSADSHYGQYF	103	0.00134169		CSAARNSYNSPLCF	61	0.000672647		CASSQRGGNNERLF	2542	0.0331508		CASTRQSSYEQYF	1035	0.0196841		CRDNAEQF	1545	0.0285943		CSAGLGGRYF	1279	0.0221533		CSGQGWAEQF	618	0.0102738		CSAPLGGFQDTQYF	1107	0.0207881
CTRSDRGSNERLF	103	0.00134169		CSSRDGQNDAEQF	61	0.000672647		CASSLVGGQDTQYF	2539	0.0331117		CASSQGTGNTEVF	1034	0.0196651		CSAEKYWSPLYF	1544	0.0285758		CSAQGASAETLYF	1278	0.022136		CSAGTGDYEQYF	617	0.0102572		CSVDWGSAETLYF	1106	0.0207693
CASGDSHEQYF	103	0.00134169		CASRQDVGSSAETLYF	61	0.000672647		CASSFTGVSNERLF	2535	0.0330595		CSADPRGNERLF	1034	0.0196651		CSADRGPGTEVF	1544	0.0285758		CSADLGVSYEQYF	1278	0.022136		CSGQNTLYF	617	0.0102572		CSSTGYAEQF	1106	0.0207693
CTRSAKGRRNTEVF	103	0.00134169		CASSQDAGTRAEQF	61	0.000672647		CASSRLGVYAEQF	2534	0.0330464		CASSRGQAGNTLYF	1030	0.019589		CASSQDQGYAEQF	1542	0.0285388		CSADPGDTLYF	1278	0.022136		CASGDGGSAETLYF	617	0.0102572		CSALGNSDYTF	1105	0.0207505
CASSSTGYPDYTF	103	0.00134169		CSAVGGRAETLYF	61	0.000672647		CASSRAISNERLF	2532	0.0330204		CASSFKGSQNTLYF	1030	0.019589		CSAVPPANTGQLYF	1542	0.0285388		CSARDRNSPLYF	1278	0.022136		CSADRGGGQDTQYF	617	0.0102572		CSAGTGGADTEVF	1105	0.0207505
CGAGQDTQYF	103	0.00134169		CSATRNSYNSPLYF	61	0.000672647		CASSPGRGRWDTQYF	2531	0.0330073		CSADGGRAETLYF	1030	0.019589		CSARDWKDTQYF	1541	0.0285203		CSADEVRTEVF	1277	0.0221186		CASSMGSSQNTLYF	617	0.0102572		CSADGDRGVF	1102	0.0206942
CASSQDGGDAEQF	103	0.00134169		CASGEIEQYF	61	0.000672647		CSAASNSNERLF	2528	0.0329682		CASRTGTGGFQNTLYF	1029	0.01957		CASRRTDYAEQF	1541	0.0285203		CSAGTYYAEQF	1277	0.0221186		CSADLWGGSSYEQYF	616	0.0102406		CSATGGYYAEQF	1102	0.0206942
CSADRQANYAEQSF	103	0.00134169		CSASGTATTEVF	61	0.000672647		CASSLYAEQF	2528	0.0329682		CAWSQQGGDTQYF	1027	0.0195319		CSVGLGFAETLYF	1541	0.0285203		CSGTYQDTQYF	1277	0.0221186		CSAGWVEQYF	616	0.0102406		CSAATISNERLF	1101	0.0206754
CSAGQGGNTPYF	102	0.00132867		CASSLSGGDTLCF	60	0.00066162		CASSWDWGNYAEQF	2528	0.0329682		CAWRSTASGNTLYF	1027	0.0195319		CASSQTGQDEQYF	1540	0.0285018		CSATGGANTGQLYF	1277	0.0221186		CSAGTDEQYF	616	0.0102406		CASGDGHYAEQF	1101	0.0206754
CASSGGGYAERF	102	0.00132867		CTSSADSQNTLYF	60	0.00066162		CASIYWGGVTGQLYF	2527	0.0329552		CASSFLGGF	1027	0.0195319		CASSQDRWDYAEQF	1540	0.0285018		CSAGFQNTLYF	1276	0.0221013		CSAGEQYF	616	0.0102406		CSADPGYNSPLYF	1101	0.0206754
CSGQEDAQYF	102	0.00132867		CSLGTASAETLYF	60	0.00066162		CASSSGTGDAEQF	2523	0.032903		CSARDGERLF	1027	0.0195319		CSAQVRDTQYF	1539	0.0284833		CSAAGTGVPYEQYF	1276	0.0221013		CSADRVGTEVF	616	0.0102406		CSAVGQGAERLF	1100	0.0206566
CAWSLVRAPPGNTLYF	102	0.00132867		CASSPGQGDSYNSPF	60	0.00066162		CASSTGQNQDTQYF	2514	0.0327856		CASSLGTGFSNERLF	1026	0.0195129		CSAGGEDTEVF	1539	0.0284833		CASGARGGYAEQF	1276	0.0221013		CSADPSQNTLYF	615	0.0102239		CSADRQGAPSDYTF	1100	0.0206566
CSAPGQQDAQYF	102	0.00132867		CSAEQGAYAEQYF	60	0.00066162		CASSDRDSQDTQYF	2513	0.0327726		CASSSGDQDTQYF	1025	0.0194939		CASSQDWGSYAEQF	1538	0.0284648		CSGTWVGDEQYF	1275	0.022084		CSADLGGRWAEQF	615	0.0102239		CASSPRQDQDTQYF	1100	0.0206566
CTRSAEGQYEQYF	102	0.00132867		CSADWDQDTQYF	60	0.00066162		CASSPGGAETLYF	2507	0.0326943		CASSQDGNNQDTQYF	1025	0.0194939		CASSDYRGTGNTLYF	1537	0.0284463		CSAKDWGRAEQF	1275	0.022084		CSADRTNYAEQF	615	0.0102239		CSSRGGGPYAEQF	1100	0.0206566
CRALGASAETLYF	102	0.00132867		CASRQEGGQSNSDYTF	60	0.00066162		CASSPGHPSQNTLYF	2506	0.0326813		CASSPRTGGSAETLYF	1025	0.0194939		CSAGTGMAETLYF	1536	0.0284278		CSANRGNYAEQF	1275	0.022084		CASSLGFNQDTQYF	615	0.0102239		CSARPGGQDTQYF	1099	0.0206378
CASSQERREGYEQYF	102	0.00132867		CASSQAGTGHDTQYF	60	0.00066162		CASSLTGADTQYF	2505	0.0326682		CASSFRISNERLF	1023	0.0194559		CSAEGYSYNSPLYF	1535	0.0284093		CSADPGVSYEQYF	1275	0.022084		CASSLRDKEVF	614	0.0102073		CSATPGQGYEQYF	1099	0.0206378
CSAANTGQLYF	102	0.00132867		CTYSLTGEDAEQF	60	0.00066162		CASSSYWGSYEQYF	2505	0.0326682		CASSLRQNQDTQYF	1023	0.0194559		CREGPYNSPLYF	1535	0.0284093		CSARLGDYAEQF	1275	0.022084		CSARGEDTQYF	614	0.0102073		CSADVEQYF	1098	0.0206191
CASSLVFSYEQYF	102	0.00132867		CVSSQDPTGVQDTQYF	60	0.00066162		CASSLDEGEQYF	2500	0.032603		CASSQDPGQFSNERLF	1022	0.0194368		CASSEDWGSQNTLYF	1535	0.0284093		CSLDSNQDTQYF	1275	0.022084		CRTGANTEVF	614	0.0102073		CSAEQGEYAEQF	1097	0.0206003
CAGSQEEGNYAEQF	102	0.00132867		CANMSQGRTLYCTCSAVEGEGQYF	60	0.00066162		CASSLMGSYEQYF	2500	0.032603		CASGELGVNQDTQYF	1022	0.0194368		CASSDADTGQLYF	1534	0.0283907		CASGARDRGHERLF	1275	0.022084		CASSDPQGTSDYTF	614	0.0102073		CSAQGGRQNTLYF	1097	0.0206003
CAWSTAGGTGQPYF	102	0.00132867		CSDSAEMLYF	60	0.00066162		CASSTGTGGADTQYF	2499	0.03259		CSAGTGGRYEQYF	1022	0.0194368		CASSQGTGGAYAEQF	1534	0.0283907		CSAGHTEVF	1274	0.0220667		CSADTANTEVF	614	0.0102073		CSADPENTEVF	1096	0.0205815
CANMSQGRTLYCTCSAGHYEQYF	102	0.00132867		CSADWRSEQYF	60	0.00066162		CASGDASQAPLF	2499	0.03259		CASSWDISGNTLYF	1021	0.0194178		CSAERGTNTEVF	1533	0.0283722		CSADGTGDTEVF	1274	0.0220667		CASGGSYEQYF	614	0.0102073		CSADRDTNTGQLYF	1095	0.0205627
CASSDPRERDTEVSF	102	0.00132867		CASSQDPGLRGAETLYF	60	0.00066162		CASSLDSYAEQF	2499	0.03259		CASSFNSGAEQF	1021	0.0194178		CSSSYEQYF	1533	0.0283722		CSGGQASAETLYF	1273	0.0220493		CSADRGYEQYF	614	0.0102073		CSAGLGGRSSYEQYF	1094	0.0205439
CASSQAGNYAEQF	101	0.00131564		CNADWGSEQYF	60	0.00066162		CASSLVGRDQDTQYF	2496	0.0325509		CASSQVGQGASTEVF	1020	0.0193988		CSTINQDTQYF	1532	0.0283537		CSAVRDRVDTEVF	1273	0.0220493		CSAKTGGDWYEQYF	613	0.0101907		CASSLTGATNTGQLYF	1093	0.0205252
CSALGGSAETLYF	101	0.00131564		CTYSGRDREDTGQLYF	59	0.000650593		CASGDASSQNTLYF	2495	0.0325378		CASSQEGLGEDTQYF	1019	0.0193798		CSGASNTGQLYF	1532	0.0283537		CASSGDSGAPLF	1273	0.0220493		CSADRTSGNTLYF	613	0.0101907		CSADRGTNNSPLYF	1093	0.0205252
CSADRQANYAERF	101	0.00131564		CSADNGGDYEQYF	59	0.000650593		CASSSRDRYYEQYF	2495	0.0325378		CAWSPGTVSNERLF	1018	0.0193608		CSADGTGVGQDTQYF	1531	0.0283352		CSARGVGAETLYF	1273	0.0220493		CSAGLGAETLYF	613	0.0101907		CSAGTGIQDTQYF	1093	0.0205252
CSRGKSSYEQYF	101	0.00131564		CSASSGNTLHF	59	0.000650593		CASSLGQGDTQYF	2492	0.0324987		CASSLRDREDEQYF	1018	0.0193608		CASSQERDNYAEQF	1531	0.0283352		CSADLTGGGQNTLYF	1273	0.0220493		CSAQGANTGQLYF	612	0.0101741		CSADGTGGRRAEQF	1092	0.0205064
CAWSPSAEALYF	101	0.00131564		CSADRDRGNSPLCF	59	0.000650593		CASSPRTISNERLF	2491	0.0324857		CASSTGTGDFYEQYF	1018	0.0193608		CASSLNTSNSDYTF	1529	0.0282982		CASSQDLGENTLYF	1272	0.022032		CSAGTGEDTQYF	612	0.0101741		CSADGTPSSAETLYF	1092	0.0205064
CSAQEDTEVLF	101	0.00131564		CDTHSAETLCF	59	0.000650593		CASGDLWGGPEQF	2489	0.0324596		CSAAGTGGYEQYF	1016	0.0193227		CWDREGTGQLYF	1528	0.0282797		CASGGLGGIAETLYF	1272	0.022032		CSADREQDTQYF	612	0.0101741		CSANRGMDYAEQF	1092	0.0205064
CASSGGSQNTLYF	101	0.00131564		CNADSQNTLYF	59	0.000650593		CSAADERLF	2487	0.0324335		CSALGGAETLYF	1016	0.0193227		CASSQDPGNQDTQYF	1528	0.0282797		CSANGLGSAETLYF	1272	0.022032		CASSQGWDISAETLYF	612	0.0101741		CSGTGGSNQDTQYF	1092	0.0205064
CGAEGQYEQYF	101	0.00131564		CASSLGTASAETL_F	59	0.000650593		CASSLRDGQAPLF	2486	0.0324205		CASGHTGSYAEQF	1016	0.0193227		CSADDFSNERLF	1526	0.0282427		CSAEEGRSYEQYF	1272	0.022032		CSARQGTFSNERLF	611	0.0101574		CSAPGTPSSAETLYF	1092	0.0205064
CSAGQNTGVF	101	0.00131564		CASSQGQGDSYNSPLYF	59	0.000650593		CASGEQGQGRNYAEQF	2484	0.0323944		CASSLGGAAETLYF	1015	0.0193037		CASSQPGQGYAEQF	1526	0.0282427		CSGPPGAPYEQYF	1272	0.022032		CSAPGHQDTQYF	611	0.0101574		CASSPPSSYEQYF	1092	0.0205064
CRGGQGRNTEVF	101	0.00131564		CSGRDREDTRQLYF	59	0.000650593		CASSPGQGAETLYF	2483	0.0323813		CASGDPQINQDTQYF	1014	0.0192847		CASGENSDYTF	1525	0.0282242		CSADPGINSPLYF	1272	0.022032		CASKQGDNQAPLF	610	0.0101408		CSGTGGNYAEQF	1092	0.0205064
CASSQGHWGQDTQYF	101	0.00131564		CSARSQDTQHF	59	0.000650593		CASSLRGGVEQYF	2483	0.0323813		CASSRRQGGAETLYF	1013	0.0192657		CSADPAETLYF	1525	0.0282242		CASSKGTGRSQNTLYF	1271	0.0220147		CSAEDWGGYEQYF	610	0.0101408		CSADLGSSQNTLYF	1092	0.0205064
CAWGPGLGYEQYF	100	0.00130261		CASSQDPTGVQDTRYF	59	0.000650593		CASSPGQANTGQLYF	2479	0.0323292		CSAGQGTNERLF	1012	0.0192467		CSAEWGGYTLYF	1525	0.0282242		CSAPGGVYAEQF	1270	0.0219974		CSVTGPNERLF	610	0.0101408		CSPNSGNTLYF	1091	0.0204876
CASSQGTDRAYEQYF	100	0.00130261		CASSQDPTGDQDTQYF	58	0.000639566		CASSGDSYAEQF	2477	0.0323031		CASSQEYNNQAPLF	1012	0.0192467		CASSPHRDNYAEQF	1525	0.0282242		CSAGTANSDYTF	1270	0.0219974		CSATGGYEQYF	610	0.0101408		CSAGTGANSDYTF	1091	0.0204876
CASSQDTNTEAF	100	0.00130261		CAGRGGLGYEQYF	58	0.000639566		CASSNNERLF	2474	0.032264		CSARTGGPSAETLYF	1011	0.0192276		CASSENTGQLYF	1525	0.0282242		CSAGQGNTEVF	1270	0.0219974		CASGDAGWGGRDTQYF	609	0.0101242		CSALGGRGQNTLYF	1090	0.0204688
CSAAHNNQAPPF	100	0.00130261		CASGPGQNSDYTF	58	0.000639566		CASSHDWGGNNYAEQF	2472	0.0322379		CASSLDGRLGVYAEQF	1011	0.0192276		CASSQLGIQDTQYF	1524	0.0282057		CSAGQSSYEQYF	1270	0.0219974		CSASGVQDTQYF	609	0.0101242		CSAGTGVLYEQYF	1090	0.0204688
CASSPGREGAEQF	100	0.00130261		CASRWWGEAEQF	58	0.000639566		CASSPTANSDYTF	2462	0.0321075		CSAGTTNERLF	1010	0.0192086		CASGGDRFTEVF	1524	0.0282057		CSAGQGKGQNTLYF	1270	0.0219974		CSAEGGSQNTLYF	609	0.0101242		CSAPDRQNTGQLYF	1090	0.0204688
CASSLDGSYEQYF	100	0.00130261		CTSSADSGVYEQYF	58	0.000639566		CSAATYSGNTLYF	2458	0.0320553		CAWSPGNSDYTF	1010	0.0192086		CASGDADWGDEQYF	1524	0.0282057		CSSGHNSPLYF	1270	0.0219974		CSADRGSAETLYF	609	0.0101242		CSSPGGARQNTLYF	1089	0.0204501
CARSEGAGSDYAF	100	0.00130261		CASSHGGRDSEQF	58	0.000639566		CASSYRDRGTGQLYF	2453	0.0319901		CAWSPNTEVF	1009	0.0191896		CASSDAGYNYAEQF	1523	0.0281872		CSAGLGGYAETLYF	1270	0.0219974		CSGSQNTLYF	609	0.0101242		CSADPGGGQDTQYF	1088	0.0204313
CASSQDTDTEVF	100	0.00130261		CANMSQGRTLYCTCSATGQLYF	58	0.000639566		CASSLAGGRYEQYF	2451	0.031964		CASGGTGENTLYF	1008	0.0191706		CSAHTGGSAETLYF	1523	0.0281872		CSVRDWGAETLYF	1269	0.0219801		CSADQAASAETLYF	609	0.0101242		CSALGGYEQYF	1088	0.0204313
CTRSASSGNTLYF	100	0.00130261		CANMSQGRTLYCTCSAQGSSQNTLYF	58	0.000639566		CASSFGGSSYEQYF	2449	0.0319379		CSADPFSNERLF	1005	0.0191135		CSGPGLGSTGQLYF	1520	0.0281316		CSAGQYNSPLYF	1269	0.0219801		CASSPDWGRDTQYF	609	0.0101242		CASSQDKGVQNTLYF	1088	0.0204313
CSADRGSAETLYF	100	0.00130261		CSVPYAEQF	58	0.000639566		CASSRPGTGEGYLYEQYF	2446	0.0318988		CASSLDRLGGYAEQF	1005	0.0191135		CASSQDGSQNTLYF	1520	0.0281316		CSAGNRENTLYF	1269	0.0219801		CSAPGDSQNTLYF	608	0.0101076		CSADPGGSSAETLYF	1087	0.0204125
CASSQEATYEQYF	100	0.00130261		CASSLGIASAETLYF	58	0.000639566		CASSPGQDTQYF	2444	0.0318727		CASSHPGQGGERLF	1005	0.0191135		CASSDRSSYEQYF	1520	0.0281316		CSAVRGGSPLYF	1268	0.0219627		CSALDSAETLYF	608	0.0101076		CASSRDWRGEQYF	1086	0.0203937
CSAQEGTEVF	99	0.00128959		CASSQDQGTHEQYF	58	0.000639566		CASSPGLGGDQDTQYF	2442	0.0318467		CSAGTGGDAETLYF	1004	0.0190945		CASSQGWGGAAETLYF	1520	0.0281316		CSGKASNTEVF	1267	0.0219454		CSAGLNQDTQYF	608	0.0101076		CSDRNTGQLYF	1085	0.0203749
CASSQDAGTGGYAEQLF	99	0.00128959		CSTDNWGDYEQYF	58	0.000639566		CASSLDLPGTSNTEVF	2442	0.0318467		CASSAGTGDNTLYF	1004	0.0190945		CASGGDTSAETLYF	1519	0.0281131		CASSDATGGGAETLYF	1267	0.0219454		CSADRGTEVF	607	0.0100909		CASERGFYAEQF	1085	0.0203749
CSAEGRYEQYF	99	0.00128959		CSAATDAETLYF	57	0.000628539		CASSEGTGGPNERLF	2440	0.0318206		CASSPGPSQNTLYF	1003	0.0190755		CSSDRNYAEQF	1519	0.0281131		CSARVGAETLYF	1267	0.0219454		CSADQGGEQYF	607	0.0100909		CSADWGSQNTLYF	1084	0.0203562
CASSAPGPGAETLYF	99	0.00128959		CSAARNSCNSPLYF	57	0.000628539		CASRNSASNERLF	2437	0.0317814		CAWIRICSF	1003	0.0190755		CSVEASAETLYF	1519	0.0281131		CSAGDRGVF	1266	0.0219281		CSAETGGASYEQYF	607	0.0100909		CSADLLNTEVF	1084	0.0203562
CAWSPPGEEDTQYF	99	0.00128959		CTSSAGTYSYEQYF	57	0.000628539		CASSLGGYEQYF	2435	0.0317554		CAWSLGLGGGEQYF	1002	0.0190565		CASSQERTGGYEQYF	1519	0.0281131		CSALLGEDEQYF	1266	0.0219281		CSADRSSYEQYF	607	0.0100909		CSAAQGLNTEVF	1083	0.0203374
CTRSADRNERLF	99	0.00128959		CSRGTGGKDTQYF	57	0.000628539		CASSLASGAEQYF	2434	0.0317423		CASGDVDWVGTGQLYF	1002	0.0190565		CASSPDWGLSAETLYF	1518	0.0280946		CSEGDSYAEQF	1266	0.0219281		CSAVGTYEQYF	606	0.0100743		CSATGTGGADTQYF	1083	0.0203374
CANMSQGRTLYCTCSADWGAQDTQYF	99	0.00128959		CNVLGRGAEQF	57	0.000628539		CASSQLDRPSNERLF	2434	0.0317423		CASGDTGGRAETLYF	1002	0.0190565		CSAVDWGQDTQYF	1517	0.0280761		CSGLGFYAEQF	1266	0.0219281		CSADWGSYEQYF	606	0.0100743		CSPDWGNQDTQYF	1083	0.0203374
CASGPGQSSYEQYF	99	0.00128959		CASSRGIGGKDTQYF	57	0.000628539		CASSFSGGSYEQYF	2432	0.0317162		CAWSLLGVQDTQYF	1002	0.0190565		CASSQEWGHSYEQYF	1517	0.0280761		CSPQGFQNTLYF	1266	0.0219281		CASSGPGHYAEQF	606	0.0100743		CSAVWGANTEVF	1083	0.0203374
CANMSQGRTLYCTCSVTGVEQYF	99	0.00128959		CANSQEGTAYEQYF	57	0.000628539		CASSDPGGARQNTLYF	2432	0.0317162		CASSQKLGSSAETLYF	1002	0.0190565		CASSPTSSAETLYF	1516	0.0280576		CSGQGANTEVF	1265	0.0219108		CSADTGNTEVF	606	0.0100743		CSAETGGSTEVF	1083	0.0203374
CASSPGATNTGQLYF	99	0.00128959		CSADRDQDTQHF	57	0.000628539		CASSPGDTEVF	2428	0.0316641		CASSDWGANYAEQF	1001	0.0190375		CSADAGGALDTQYF	1516	0.0280576		CSAEGVSAETLYF	1265	0.0219108		CSATGSQNTLYF	606	0.0100743		CSADQGQGPGQLYF	1082	0.0203186
CSADNAEVF	99	0.00128959		CASSPRLRGLEQYF	56	0.000617512		CASSLEGGDEQYF	2421	0.0315728		CASSLDRGAVNERLF	1001	0.0190375		CSAWGTQDTQYF	1516	0.0280576		CSARLGPSYEQYF	1265	0.0219108		CSADYEQYF	605	0.0100577		CASSQERGYEQYF	1082	0.0203186
CASGGRANTEVF	99	0.00128959		CSALRGRAETLYF	56	0.000617512		CASSFRDNSYEQYF	2420	0.0315597		CASSPGQGLYEQYF	1001	0.0190375		CASSDAGNTLYF	1515	0.0280391		CSAGTGVAEQF	1265	0.0219108		CSGTINSGNTLYF	605	0.0100577		CSAGRDINSDYTF	1081	0.0202998
CAWSLPGEEDTRYF	99	0.00128959		CASSPGQEDSYNSPLYF	56	0.000617512		CASSLTQGFNERLF	2420	0.0315597		CSADREEGEQYF	1000	0.0190184		CASSQDQGEDTQYF	1515	0.0280391		CSAELGYEQYF	1265	0.0219108		CSAGTGVAEQF	605	0.0100577		CSAPRTNTGQLYF	1081	0.0202998
CANMSQGGTLYCTCSATNTGQLYF	99	0.00128959		CASSHGGRGSE_F	56	0.000617512		CSAPGAEVF	2416	0.0315076		CASSEGSGNTLYF	1000	0.0190184		CSQTGIYEQYF	1514	0.0280206		CSADGGGAGQNTLYF	1264	0.0218935		CSARTGYEQYF	604	0.0100411		CSVRDSSYEQYF	1081	0.0202998
CSADRSERLF	98	0.00127656		CASSHAGTGQDTQYF	56	0.000617512		CASSQGLVQDTQYF	2415	0.0314945		CSAGLGETLYF	999	0.0189994		CASSQDGYAEQF	1514	0.0280206		CSADGTGGNTEVF	1264	0.0218935		CSADPGQGAETLYF	604	0.0100411		CASRTGEGYAEQF	1080	0.020281
CSRDKSPYEQYF	98	0.00127656		CALLTGQLYF	56	0.000617512		CASSTDRSNSDYTF	2408	0.0314033		CASSLGQDYEQYF	999	0.0189994		CASSQDRGSSAETLYF	1514	0.0280206		CSAGTGGANTGQLYF	1264	0.0218935		CSVKDTQYF	604	0.0100411		CSAAGKEDSPLYF	1080	0.020281
CSADRGNAEVF	98	0.00127656		CSALEGRAETLYF	56	0.000617512		CASSLVGEDTQYF	2406	0.0313772		CSAGGGSNERLF	997	0.0189614		CSADRTTSAETLYF	1513	0.0280021		CSADEGTDTQYF	1264	0.0218935		CSADNSPLYF	604	0.0100411		CSADHWGGYEQYF	1079	0.0202623
CASSDWGSSYEQYF	98	0.00127656		CSAGLFYTRQLYF	56	0.000617512		CASGDMAGKTLYF	2403	0.031338		CSADDNSAETLYF	997	0.0189614		CASSQDEDWGVYEQYF	1513	0.0280021		CSAGLGGRYAEQF	1263	0.0218761		CSADQGISNERLF	604	0.0100411		CSATGTGGYEQYF	1079	0.0202623
CTRSARDSQDTQYF	98	0.00127656		CARSQEGGQSNSDYTF	56	0.000617512		CASGFRASQNTLYF	2403	0.031338		CASSGTGGQDTQYF	997	0.0189614		CASSGTESNTEVF	1513	0.0280021		CASGERQISNERLF	1263	0.0218761		CSEPGQFSYEQYF	604	0.0100411		CSDRNSDYTF	1079	0.0202623
CGARTGGDTQYF	98	0.00127656		CSLTGEDAE_F	56	0.000617512		CASSPGQGTEQF	2402	0.031325		CASSPGTGGYEQYF	996	0.0189424		CASSTRLGAYEQYF	1512	0.0279836		CAWSTGSYAEQF	1263	0.0218761		CSARYEQYF	604	0.0100411		CSSRGQGAQGDTLYF	1079	0.0202623
CASNWGSAEALYF	98	0.00127656		CTYSDSAETLYF	56	0.000617512		CASSLEGGSDYTF	2399	0.0312859		CASSGHRGLGTGQLYF	996	0.0189424		CSADFDTQYF	1512	0.0279836		CSAEGGEVF	1263	0.0218761		CSGLGENTLYF	603	0.0100244		CSAVGGPNQDTQYF	1078	0.0202435
CAGGELGSAETLYF	98	0.00127656		CASSLSGGNTLYF	56	0.000617512		CASSDALGDEQYF	2398	0.0312728		CSADPGSNERLF	996	0.0189424		CASSQDRAGNYAEQF	1512	0.0279836		CSDWGSNTGQLYF	1262	0.0218588		CSAAGGSAETLYF	603	0.0100244		CSADGTANTEVF	1078	0.0202435
CASSQEADRAYEQYF	98	0.00127656		CSAELGSQNTLYF	56	0.000617512		CASSQIVGTEVF	2395	0.0312337		CASSFSQNTLYF	996	0.0189424		CSDRDNYAEQF	1512	0.0279836		CSAEAGGGAEQF	1262	0.0218588		CSGDWNQDTQYF	603	0.0100244		CASSRDKNTEVF	1077	0.0202247
CAGSGDSQNTLYF	97	0.00126353		CSATG_LYF	56	0.000617512		CASSMTGPIAETLYF	2394	0.0312207		CASSLRTGGNAEQF	996	0.0189424		CSAGTSSAETLYF	1511	0.0279651		CSAQGDQNTLYF	1262	0.0218588		CASSGDWGATSQNTLYF	603	0.0100244		CSSRQKNTLYF	1077	0.0202247
CAGGGQANTEVF	97	0.00126353		CASSQDAGAYAEQF	55	0.000606485		CASSQNAEQF	2393	0.0312076		CAWSRDRGRNSPLYF	996	0.0189424		CSADSGANTGQLYF	1511	0.0279651		CASSDRDWGSSYEQYF	1262	0.0218588		CSATGGAQDTQYF	603	0.0100244		CSADSGEGAETLYF	1076	0.0202059
CAWSPGLAYEQYF	97	0.00126353		CANMSQGRTLYCTCSVTENTLYF	55	0.000606485		CASSRTGVETLYF	2392	0.0311946		CASSSHSTGPNERLF	996	0.0189424		CSADIGPTGQLYF	1510	0.0279466		CASSRGLGRDTQYF	1262	0.0218588		CSGTGGSAETLYF	602	0.0100078		CSAAGTANSDYTF	1076	0.0202059
CSAQEDTEAF	97	0.00126353		CSADRDRGKSPLYF	55	0.000606485		CASSPGLGQDTQYF	2389	0.0311555		CAWSLAYNYAEQF	996	0.0189424		CASSQEPDSLAEQF	1509	0.0279281		CSADPNYEQYF	1261	0.0218415		CSAGGEQYF	602	0.0100078		CSGNQPSQNTLYF	1075	0.0201871
CTRSADWGAQDTQYF	97	0.00126353		CASSRGTGGKDT_YF	55	0.000606485		CASSQGQTEVF	2388	0.0311424		CASSPAGAGEQYF	996	0.0189424		CASSQGVNQDTQYF	1509	0.0279281		CSAGGLGGFQNTLYF	1260	0.0218242		CASSDEQEKVF	602	0.0100078		CSAPGVSYNSPLYF	1075	0.0201871
CANMSQGRTLYCTCSAGGSDYTF	97	0.00126353		CSAARDSYNSPLYF	55	0.000606485		CASSPSGTGDAEQF	2388	0.0311424		CASSHPEGRTEVF	995	0.0189233		CASSQEGQGYAEQF	1509	0.0279281		CASSRDRGRYAEQF	1260	0.0218242		CSADGTGGTEVF	602	0.0100078		CSAAGQGNSDYTF	1074	0.0201684
CSAKGGRNTEVF	97	0.00126353		CNALQGEEQYF	55	0.000606485		CASSFLGGREQYF	2384	0.0310903		CASVGGAEQF	993	0.0188853		CSADPGSSAETLYF	1508	0.0279095		CSADQGGVNEQYF	1260	0.0218242		CSAAWGEDTQYF	602	0.0100078		CASSSDWGDRYEQYF	1072	0.0201308
CGADLGSNTEVF	97	0.00126353		CASRTLYCTCSADAGAEQYF	55	0.000606485		CASSLVREDYAEQF	2383	0.0310772		CSADREDERLF	993	0.0188853		CASSVDSQNTLYF	1508	0.0279095		CSAGQPNTGQLYF	1260	0.0218242		CSPGLGEWDTQYF	602	0.0100078		CSAGGSSAETLYF	1072	0.0201308
CTSGTSNSDYTF	97	0.00126353		CNASGTANTEVF	55	0.000606485		CASSFDNSGNTLYF	2382	0.0310642		CASSFRDRGATGQLYF	993	0.0188853		CSADREEQF	1507	0.027891		CSATGYEQYF	1260	0.0218242		CSADLAETLYF	602	0.0100078		CSATGVSDYTF	1072	0.0201308
CASSQDNWGGYAEQLF	97	0.00126353		CASRLGTASAETLYF	55	0.000606485		CASSLDGTGFYEQYF	2381	0.0310511		CSAREGERLF	993	0.0188853		CASSQDLGLYAEQF	1507	0.027891		CSADRVAETLYF	1260	0.0218242		CSALDRYEQYF	601	0.0099912		CSAGTVNTGQLYF	1072	0.0201308
CASSQERQGGYEQYF	97	0.00126353		CSGNNQAQQF	55	0.000606485		CASSPGQNTLYF	2379	0.0310251		CASSQDRTGNTLYF	992	0.0188663		CASSQDPSNQDTQYF	1507	0.027891		CSAQGAEQF	1260	0.0218242		CAWSLGGRQNTLYF	601	0.0099912		CASGLGGQDTQYF	1071	0.020112
CGADNYEQYF	96	0.00125051		CTYSARSQDTQYF	55	0.000606485		CASSDVLGGAETLYF	2377	0.030999		CASRQGDSDYTF	992	0.0188663		CASSERISYNSPLYF	1506	0.0278725		CSAGQNTLYF	1260	0.0218242		CSSTVNQDTQYF	601	0.0099912		CSRLGGRDQNTLYF	1071	0.020112
CRAPGVSAETLYF	96	0.00125051		CSAGPGVF	55	0.000606485		CASGPRGSYEQYF	2377	0.030999		CASGAQGANSDYTF	992	0.0188663		CSADRRGRDTEVF	1505	0.027854		CASSHRDWGAYEQYF	1260	0.0218242		CSRDRGGEQYF	601	0.0099912		CSAATSSAETLYF	1071	0.020112
CASSATGGSSQDTQYF	96	0.00125051		CTSSVTENTLYF	55	0.000606485		CASSLKGGALEQYF	2377	0.030999		CAWSLWGANTEVF	991	0.0188473		CSDREQF	1504	0.0278355		CSAGTGNYAEQF	1260	0.0218242		CASGGDSSNERLF	601	0.0099912		CSAGTGSAETLYF	1069	0.0200745
CASGGTGGGNALYF	96	0.00125051		CASSQDPTGVRDTQYF	54	0.000595458		CASSPDRGDTQYF	2374	0.0309598		CASGEGLPSAETLYF	991	0.0188473		CSAGQNTGQLYF	1504	0.0278355		CSADEAGGAETLYF	1260	0.0218242		CSADQTSAETLYF	601	0.0099912		CSAATGSAETLYF	1069	0.0200745
CSAERGATSYF	96	0.00125051		CSADWGSEQF	54	0.000595458		CASSFRTGPYAEQF	2367	0.0308686		CASSTTVAETLYF	990	0.0188282		CASSPGTQDTQYF	1504	0.0278355		CSADWGAEQF	1260	0.0218242		CASSPGRVNTEVF	601	0.0099912		CSADSSGNTLYF	1069	0.0200745
CAWSPGTGEQYF	96	0.00125051		CTSSPGQNSDYTF	54	0.000595458		CASSLEDNYAEQF	2366	0.0308555		CSADSGGGNSPLYF	990	0.0188282		CASSPGDNYAEQF	1504	0.0278355		CSGTYAEQF	1260	0.0218242		CSAEWRGVQNTLYF	600	0.00997457		CSAEKATSAETLYF	1067	0.0200369
CSADGGDTEVF	96	0.00125051		CTRSVTGGRERLF	54	0.000595458		CASSLRDFQDTQYF	2364	0.0308294		CSGGLGGTYEQYF	989	0.0188092		CSAGGPNTGQLYF	1504	0.0278355		CSAGHPNTEVF	1259	0.0218069		CSGGLGGRAETLYF	600	0.00997457		CSADQGFYAEQF	1067	0.0200369
CASGDAWGTQYF	96	0.00125051		CASSLGTASAEMLYF	54	0.000595458		CASSFGGPNERLF	2357	0.0307381		CASSPQGANTEVF	988	0.0187902		CASSQETASYEQYF	1503	0.027817		CSAGGGTGQLYF	1259	0.0218069		CASSQETANQDTQYF	600	0.00997457		CSAEQGGTGQLYF	1066	0.0200181
CASSTLYGQYF	96	0.00125051		CSVLGRGAEHF	54	0.000595458		CASSPDRLNTGQLYF	2357	0.0307381		CSATGAYNSPLYF	987	0.0187712		CSAGSSAETLYF	1500	0.0277615		CSSRPGQTNSDYTF	1259	0.0218069		CSATDYEQYF	600	0.00997457		CSAGTGVGERLF	1065	0.0199994
CASRQDDYAEQF	96	0.00125051		CNAAGTTNTEVF	54	0.000595458		CASSQDFQANTEVF	2354	0.030699		CASSDARGDQDTQYF	986	0.0187522		CASSQEAGGYEQYF	1499	0.027743		CSGTGGLNQDTQYF	1259	0.0218069		CSAGTTNTEVF	599	0.00995795		CSADQQANSDYTF	1064	0.0199806
CASSGDSQNALYF	96	0.00125051		CSVLGRGSEQF	54	0.000595458		CASSFSGRHAEQF	2354	0.030699		CSGRDWGGEEQYF	986	0.0187522		CSAGATGQLYF	1499	0.027743		CSALGAYAEQF	1258	0.0217895		CASGAQGGAETLYF	599	0.00995795		CSADLGQGAETLYF	1064	0.0199806
CAGSLQGSNTEVF	96	0.00125051		CSADDWGDYEQCF	54	0.000595458		CASSLDRANSDYTF	2351	0.0306599		CASSLDRGYEQYF	985	0.0187332		CSADPGVNTGQLYF	1499	0.027743		CSAAGSSQNTLYF	1257	0.0217722		CSADRGRGAEQF	599	0.00995795		CASSPGTLNTGQLYF	1063	0.0199618
CSARVNAEVF	96	0.00125051		CTSSHGGRGSEQF	54	0.000595458		CASSLVSYEQYF	2345	0.0305817		CASSAGQNYAEQF	985	0.0187332		CASGGTGSSDYTF	1499	0.027743		CSATGRSAETLYF	1257	0.0217722		CASSPGQGAREQYF	599	0.00995795		CSADPGGNQDTQYF	1063	0.0199618
CANMSQGRTLYCTCSADLGSNTEVF	96	0.00125051		CSADAEAEQYF	54	0.000595458		CASSDVGVAETLYF	2341	0.0305295		CAWSLSISNERLF	985	0.0187332		CASSQEGTGPYEQYF	1498	0.0277245		CSAEVGSSAETLYF	1256	0.0217549		CSAERSQNTLYF	599	0.00995795		CSAQGQSNSDYTF	1063	0.0199618
CTRSRDKSSYEQYF	95	0.00123748		CASR_GAYAEQF	54	0.000595458		CASSQQTGTNTEVF	2340	0.0305164		CAWSLDNERLF	985	0.0187332		CSADMGGGTGQLYF	1498	0.0277245		CASSDRTNQAPLF	1255	0.0217376		CASSQGQSYEQYF	599	0.00995795		CASSQTGNSYEQYF	1063	0.0199618
CSADQGAEVF	95	0.00123748		CSADQGRSYNPPLYF	54	0.000595458		CASSLARVQDTQYF	2339	0.0305034		CASSLQGQNTLYF	984	0.0187141		CASSPTGNYAEQF	1498	0.0277245		CASSQEGGGEQYF	1255	0.0217376		CSAEDRPSAETLYF	598	0.00994132		CSARQFSYNSPLYF	1063	0.0199618
CSSSGTGPNTGQLYF	95	0.00123748		CSADQGRSYSSPLYF	54	0.000595458		CASNTGDHEQYF	2337	0.0304773		CSGQGSETLYF	983	0.0186951		CASSQDWRDTQYF	1497	0.027706		CASSQDWQGAETLYF	1255	0.0217376		CSADGGLDTQYF	598	0.00994132		CSGTGTSAETLYF	1062	0.019943
CASSDPGGDQAPLF	95	0.00123748		CASSLVRGEDTQYF	54	0.000595458		CASIDNSQNTLYF	2335	0.0304512		CSAEGGNANERLF	983	0.0186951		CSADRQNTGQLYF	1497	0.027706		CSAPLGGDAEQF	1255	0.0217376		CASGDPTANSDYTF	598	0.00994132		CASSQGDNQDTQYF	1062	0.019943
CSEQGARSQSTLYF	95	0.00123748		CSFRDGQNYAEQF	54	0.000595458		CASSPTGDSQNTLYF	2334	0.0304382		CASGDLGAETLYF	982	0.0186761		CSAGTGVSAETLYF	1495	0.0276689		CASSQDANTEVF	1255	0.0217376		CSAGTGDEQYF	598	0.00994132		CASSLGLGASYEQYF	1059	0.0198867
CAGSRTGGWAEQF	95	0.00123748		CASSQDREEDTQYF	54	0.000595458		CASSGDRDTQYF	2329	0.030373		CASSLSGGYAEQF	981	0.0186571		CSAGSYAEQF	1495	0.0276689		CSADSDRHNSPLYF	1254	0.0217203		CSAEWGSQNTLYF	598	0.00994132		CSADRGSDYTF	1059	0.0198867
CASSLTGSDYTF	95	0.00123748		CSARLGGYGQYF	53	0.000584431		CASSRTGGHSGNTLYF	2327	0.0303469		CSGTGGGGAETLYF	980	0.0186381		CSAARSSAETLYF	1494	0.0276504		CSARGQGSAETLYF	1254	0.0217203		CSARGGSAETLYF	598	0.00994132		CSAERTNTGQLYF	1059	0.0198867
CSARHANTEAF	94	0.00122446		CASSAATGAETLYF	53	0.000584431		CASGDRGNTEVF	2324	0.0303078		CSAAGQSNERLF	979	0.018619		CASSQDWGATYEQYF	1494	0.0276504		CSADPGSAETLYF	1253	0.0217029		CSAEGANTEVF	598	0.00994132		CASSQDGGGRAETLYF	1059	0.0198867
CASGDLGDYAEQF	94	0.00122446		CAQGSSQNTLYF	53	0.000584431		CASSFDRDNQAPLF	2324	0.0303078		CASSQDQGQTEVF	977	0.018581		CASSRLGGLAEQF	1493	0.0276319		CSGGNQDTQYF	1253	0.0217029		CSGRGGNTEVF	597	0.0099247		CASSHRNQAPLF	1059	0.0198867
CASSPLWGGMDTGQPYF	94	0.00122446		CASSQDQGTYE_YF	53	0.000584431		CASSLAGLGGYAEQF	2320	0.0302556		CASSLDRGLGAETLYF	976	0.018562		CASSQETDQDTQYF	1493	0.0276319		CASGEEHNTEVF	1253	0.0217029		CSAEQESTQYF	597	0.0099247		CSADWGRTEVF	1058	0.0198679
CSAGGGGAETLYF	94	0.00122446		CTSSVLGRGAEQF	53	0.000584431		CASSFDSSYEQYF	2319	0.0302426		CASSLPGQGDEQYF	975	0.018543		CASSDPQGYSYEQYF	1492	0.0276134		CSLYEQYF	1252	0.0216856		CASGEDNLSNERLF	597	0.0099247		CASSQGGNQAPLF	1058	0.0198679
CANMSQGRTLYCTCSAGQNTEVF	94	0.00122446		CVSSPGQNSDYTF	53	0.000584431		CASSLGTGNTEVF	2315	0.0301904		CASSLESSNERLF	974	0.018524		CSARDFSQNTLYF	1491	0.0275949		CSAETDRAETLYF	1252	0.0216856		CASSGTASAETLYF	597	0.0099247		CSADRGRGAPLF	1058	0.0198679
CSAGGGSAETLYF	94	0.00122446		CSAWSQDTQYF	53	0.000584431		CASSWDRGQAPLF	2314	0.0301774		CASSFPGDYAEQF	973	0.0185049		CSAEQHNSPLYF	1491	0.0275949		CSAANANTEVF	1252	0.0216856		CASSGGTGGYEQYF	597	0.0099247		CASSLDNYAEQF	1058	0.0198679
CSAAHNDQAPLF	94	0.00122446		CACRTANTKVF	53	0.000584431		CASSRDGTNTGQLYF	2313	0.0301643		CASSLGLGGEQYF	973	0.0185049		CSAVGNSYNSPLYF	1491	0.0275949		CSAPSYNSPLYF	1252	0.0216856		CASGSTEVF	596	0.00990808		CASSPGTANTEVF	1057	0.0198491
CSGGQGRNTEVSF	94	0.00122446		CTSSLSGGDTLYF	53	0.000584431		CASSRGTGDDTQYF	2312	0.0301513		CSADQGERLF	972	0.0184859		CASSQEDRDAETLYF	1489	0.0275579		CSALGGFNQDTQYF	1252	0.0216856		CSASQNTLYF	596	0.00990808		CASSQEAANTEVF	1056	0.0198304
CASGDERGRNTSYF	94	0.00122446		CSAGLFYTGQLCF	53	0.000584431		CASSPTVSGNTLYF	2312	0.0301513		CASSPQGGERLF	971	0.0184669		CSAPRNTGQLYF	1489	0.0275579		CSAGGGARQDTQYF	1251	0.0216683		CSPTGGSSQNTLYF	596	0.00990808		CSANRGPNSDYTF	1056	0.0198304
CATSGLGVYERYF	94	0.00122446		CASRWGGSEQF	53	0.000584431		CASSLGQTEVF	2310	0.0301252		CASSFSYNSPLYF	971	0.0184669		CAWE_VGSYNSPLYF	1489	0.0275579		CSADRHYAEQF	1250	0.021651		CASSQDSNQDTQYF	596	0.00990808		CSADLRWGGPNTGQLYF	1055	0.0198116
CASGGDSQNTLYF	94	0.00122446		CSGRDREDIGQLYF	53	0.000584431		CASGSGYEQYF	2309	0.0301122		CASSLVGNQDTQYF	970	0.0184479		CASSQDFRDQDTQYF	1489	0.0275579		CSAGTGGRSSYEQYF	1250	0.021651		CASSDANTEVF	595	0.00989145		CASSWGAQNTLYF	1053	0.019774
CASSRRTDTEVSF	94	0.00122446		CDTHSAEMLYF	53	0.000584431		CASSWTANTGQLYF	2303	0.0300339		CSAPTGGTETLYF	970	0.0184479		CASSPRLGGYAEQF	1489	0.0275579		CASRDRINERLF	1250	0.021651		CASSLTGGLSYEQYF	595	0.00989145		CSADPGQYAEQF	1051	0.0197365
CAWSPGGGGAETLYF	94	0.00122446		CSQDVGSSAETLYF	53	0.000584431		CASSSGANYAEQF	2300	0.0299948		CSAWLGVSQNTLYF	970	0.0184479		CASSQGLEDTQYF	1489	0.0275579		CASSGTSNSDYTF	1250	0.021651		CASGGGGGAETLYF	595	0.00989145		CASSQERGVNYAEQF	1050	0.0197177
CASGDWGYEQYF	94	0.00122446		CSAVTGAETLYF	52	0.000573404		CASSGTFQNTLYF	2294	0.0299166		CASSTGTGRDEQF	968	0.0184098		CSAEGTSSYEQYF	1488	0.0275394		CSGQGTYNSPLYF	1249	0.0216337		CASSQGHNYAEQF	595	0.00989145		CSGDWGTSAETLYF	1050	0.0197177
CSAQGARDTGVF	94	0.00122446		CSSSPGQGDSYNSPLYF	52	0.000573404		CASSTGDTEVF	2292	0.0298905		CASALGEFTLYF	967	0.0183908		CSERTGGTTGQLYF	1488	0.0275394		CSAPAASAETLYF	1249	0.0216337		CSAGGGSSYEQYF	594	0.00987483		CSAGLGGQDTQYF	1050	0.0197177
CASGGQANTEVLF	94	0.00122446		CSARSQDIQYF	52	0.000573404		CASGDFFAETLYF	2289	0.0298513		CASSTGTGGF	967	0.0183908		CSADLMGGTGQLYF	1487	0.0275209		CSARGGAETLYF	1248	0.0216163		CSVAYEQYF	594	0.00987483		CSAGRGGTGQLYF	1050	0.0197177
CGAGHYEQYF	94	0.00122446		CTRSAVEGEGQYF	52	0.000573404		CASSLSGQGRDQNTLYF	2287	0.0298253		CASSPTGRGAETLYF	967	0.0183908		CASSQGTGRNQAPLF	1486	0.0275024		CASSGTGLGGYEQYF	1247	0.021599		CASGDSSYEQYF	594	0.00987483		CSAHRDDTGQLYF	1049	0.0196989
CASSRGWGYEQYF	94	0.00122446		CSAEDTQYFGPGTQIL_HEEPSAWPKVLGVF	52	0.000573404		CASSLQGEANTEVF	2287	0.0298253		CSGGLGGLYEQYF	965	0.0183528		CSARLGGYAEQF	1486	0.0275024		CSAGPSSYEQYF	1246	0.0215817		CSADGGQNYAEQF	593	0.0098582		CSALGGLIQNTLYF	1048	0.0196801
CSAEGRDTLYF	94	0.00122446		CSADRDHDTQYF	52	0.000573404		CASTRTGEDTQYF	2286	0.0298122		CASSLGWGGMPDTQYF	965	0.0183528		CASGEGDWGGQDTQYF	1486	0.0275024		CASSPDRGARAQHF	1246	0.0215817		CASGYEQYF	593	0.0098582		CSAEDRGNQDTQYF	1048	0.0196801
CASGQETTYEQYF	94	0.00122446		CSADQDRGNSPLYF	52	0.000573404		CASSLGGWAEQF	2283	0.0297731		CSAAGTGGSEQYF	964	0.0183338		CSAPTPEQYF	1486	0.0275024		CASRRRGSQNTLYF	1246	0.0215817		CSAGVSYEQYF	593	0.0098582		CSGGQGARTEVF	1047	0.0196613
CASTLGGLTGQLCF	94	0.00122446		CASQGRTLYCTCSADQGRSYNSPLYF	52	0.000573404		CASSDAGNSDYTF	2281	0.029747		CASGDAGERAETLYF	964	0.0183338		CASSQGTGGSAETLYF	1486	0.0275024		CSAEGASQNTLYF	1244	0.021547		CSADLGLFQNTLYF	593	0.0098582		CSSRDGGTEVF	1047	0.0196613
CSAGQDTRYF	94	0.00122446		CASSRGTGGQDTQYF	52	0.000573404		CASSQTDWGQNTLYF	2278	0.0297079		CAWSLGTNTEVF	963	0.0183148		CSSSTGAYEQYF	1484	0.0274654		CSADLGNSPLYF	1244	0.021547		CSPGGQDTQYF	593	0.0098582		CSADGDNYAEQF	1047	0.0196613
CAGSQQGTGQLYF	94	0.00122446		CASSPRICTCSADAGAEQYF	52	0.000573404		CASSLTGTNERLF	2277	0.0296949		CASREGYTGQLYF	962	0.0182957		CASSQDTGDQDTQYF	1484	0.0274654		CSAARGHAEQF	1244	0.021547		CSALGGSAETLYF	593	0.0098582		CSALRGDQDTQYF	1046	0.0196426
CTRSAEGVVF	93	0.00121143		CSVLLTGQLYF	52	0.000573404		CASSGTGWSAETLYF	2276	0.0296818		CSAETTNERLF	961	0.0182767		CSAGKSSAETLYF	1484	0.0274654		CSADYGHSQNTLYF	1244	0.021547		CSARTGGAETLYF	593	0.0098582		CSADPFNQDTQYF	1046	0.0196426
CAGGDKFSNERLF	93	0.00121143		CASSLGGLSAETLYF	52	0.000573404		CASSSSGGVSNERLF	2271	0.0296166		CSVGGENTLYF	960	0.0182577		CASSQDLGGSNTGQLYF	1484	0.0274654		CSAPGGNTEVF	1243	0.0215297		CSAGAETLYF	593	0.0098582		CSETGGTSAETLYF	1046	0.0196426
CSARGGTGQLYF	93	0.00121143		CSAEWGDTQHF	52	0.000573404		CASSLDNGDTQYF	2269	0.0295905		CASSGTGQQNTLYF	960	0.0182577		CSAEATGDAEQF	1484	0.0274654		CSADPEQYF	1243	0.0215297		CSAGTGVSYEQYF	593	0.0098582		CSAGDRGHSYNSPLYF	1046	0.0196426
CASSGGWGGAETLYF	93	0.00121143		CASSQDPAGVQDTQYF	52	0.000573404		CASSPVAGTEVF	2265	0.0295384		CSAGGAGAETLYF	959	0.0182387		CASSDDLGETLYF	1484	0.0274654		CSAEQGDTLYF	1243	0.0215297		CASSQAQNTGQLYF	592	0.00984158		CSADDGGQDTQYF	1045	0.0196238
CSADGGGAETLHF	93	0.00121143		CASSQAGTGQDIQYF	51	0.000562377		CASSFGEDTQYF	2264	0.0295253		CASSRDSSNERLF	958	0.0182197		CASSDEGRRGNTLYF	1483	0.0274469		CSAEGTGNTEVF	1243	0.0215297		CSADQGNEQYF	592	0.00984158		CSAGRQLNQDTQYF	1044	0.019605
CANMSQGRTLYCTCSARTGGDTQYF	93	0.00121143		CASRRGTGGKDTQYF	51	0.000562377		CASSLLGQGGYAEQF	2262	0.0294992		CASSFGNYAEQF	958	0.0182197		CASGDQGAGQNTLYF	1483	0.0274469		CSAEDSAETLYF	1243	0.0215297		CSAQGDTQYF	592	0.00984158		CSADPTANSDYTF	1043	0.0195862
CAGSRGTGNYAEQF	93	0.00121143		CTYSADQGRSYNSPLYF	51	0.000562377		CASSSGTGDQAPLF	2261	0.0294862		CASRPGQNTEVF	958	0.0182197		CASSQGQDQDTQYF	1483	0.0274469		CSADRGLNSPLYF	1243	0.0215297		CSADLWGGYAEQF	592	0.00984158		CSSRDFGDEQYF	1043	0.0195862
CSRDKSSYERYF	93	0.00121143		CASSPSREDTGQLYF	51	0.000562377		CASSQDVLQDTQYF	2260	0.0294732		CASGDGTGGINQDTQYF	958	0.0182197		CASSQAGTGDAEQF	1483	0.0274469		CSADPGGNQDTQYF	1242	0.0215124		CSADAGGAETLYF	592	0.00984158		CSAGGTGNTLYF	1043	0.0195862
CASSGGQYERYF	93	0.00121143		CTYSATGQLYF	51	0.000562377		CASSLASGGAEQF	2259	0.0294601		CSAFRDREANERLF	958	0.0182197		CASSQDFSGQGYAEQF	1481	0.0274098		CSRTNQDTQYF	1242	0.0215124		CSGDWGHAEQF	591	0.00982495		CSAAGQGADTEVF	1042	0.0195675
CSADSTEVF	93	0.00121143		CASSHDAGARAEQF	51	0.000562377		CASSLKEGKQYF	2257	0.029434		CSADHRGAETLYF	958	0.0182197		CASSPHWGGNQDTQYF	1481	0.0274098		CSAEFPGGENTLYF	1241	0.0214951		CASSGTGGYNSPLYF	591	0.00982495		CSSRLGGPPYEQYF	1042	0.0195675
CARSPGLGYEQYF	93	0.00121143		CASSFGTASAETLYF	51	0.000562377		CASSLDGQNTLYF	2250	0.0293427		CASSVTGGGAEQF	957	0.0182006		CASSEGDQAPLF	1480	0.0273913		CSGTANTEVF	1241	0.0214951		CSAVARTGEPQYF	591	0.00982495		CASGDVGGEQYF	1042	0.0195675
CANMSQGRTLYCTCSALGSSAETLYF	93	0.00121143		CASSQDPGRGGAETLYF	51	0.000562377		CASSSTGGARYAEQF	2250	0.0293427		CSAGQGYEQYF	956	0.0181816		CASSPGREGTQYF	1479	0.0273728		CSAQNSGNTLYF	1241	0.0214951		CSAFGDSYEQYF	591	0.00982495		CSAVWASAETLYF	1042	0.0195675
CASSQDATEVF	93	0.00121143		CVSSLSGGDTLYF	51	0.000562377		CASSPTGGARFAETLYF	2248	0.0293167		CASSLGTENTLYF	954	0.0181436		CSGVANTGQLYF	1478	0.0273543		CSSGTGGSQNTLYF	1240	0.0214778		CSADPGAQDTQYF	591	0.00982495		CSARDRAQAPLF	1041	0.0195487
CSDRSSYNSPPYF	93	0.00121143		CASNQEGTAYEQYF	51	0.000562377		CASGAGGSAETLYF	2247	0.0293036		CASGDAGGSSDYTF	954	0.0181436		CSAAQNSYNSPLYF	1477	0.0273358		CSGTGNYAEQF	1239	0.0214604		CSAGGGGQNTLYF	591	0.00982495		CSAGGFSAETLYF	1041	0.0195487
CASGDGISNERLF	93	0.00121143		CASSPRLGGLEQF	51	0.000562377		CASSQTGDQDTQYF	2246	0.0292906		CASNPGPSAETLYF	954	0.0181436		CSGSQNTLYF	1475	0.0272988		CASSDAGGKNERLF	1239	0.0214604		CASGDLGYEQYF	590	0.00980833		CSAERRTEVF	1040	0.0195299
CGAGVDTEVF	93	0.00121143		CTYSGNNQAQHF	51	0.000562377		CASSDPGVSYEQYF	2245	0.0292775		CASSSKGGYAEQF	954	0.0181436		CASSHQGGAEQF	1474	0.0272803		CSATPQNANTEVF	1239	0.0214604		CASGAAGQGEVF	590	0.00980833		CSAETGSSYEQYF	1039	0.0195111
CTRSAAGQYNSPLYF	93	0.00121143		CSAAGTTNTAVF	51	0.000562377		CASSLVAEQF	2244	0.0292645		CSAGGDNERLF	954	0.0181436		CASSDSYEQYF	1474	0.0272803		CSGQGYEQYF	1239	0.0214604		CSARTGVSYEQYF	590	0.00980833		CASSLGGPYEQYF	1037	0.0194736
CASGDTNQDTQYF	92	0.0011984		CASSHGTASAETLYF	51	0.000562377		CASSLDGQGNSDYTF	2244	0.0292645		CSASQLGGDTGQLYF	953	0.0181246		CASSQEHGTASAETLYF	1474	0.0272803		CSALGFSAETLYF	1239	0.0214604		CSAGLGPYAEQF	590	0.00980833		CSAGTGGDERLF	1037	0.0194736
CASSAGTGDEGLF	92	0.0011984		CSADNQNTLYF	51	0.000562377		CASRSGGYAEQF	2241	0.0292254		CASSSGFDTQYF	952	0.0181055		CSEDSAETLYF	1474	0.0272803		CSAGGAGAEQF	1239	0.0214604		CASGPSYEQYF	589	0.00979171		CSAALQGAGQDTQYF	1037	0.0194736
CSADRQDTQYF	92	0.0011984		CASSQDPELRLQVANMSQGRTLYCTCSDSAETLYF	51	0.000562377		CASSWTGDGQNTLYF	2240	0.0292123		CSAGGVEQYF	951	0.0180865		CASSQEEDTNQDTQYF	1473	0.0272618		CSADRWGARPYEQYF	1238	0.0214431		CASGTETLYF	589	0.00979171		CASSQVLGGDQDTQYF	1036	0.0194548
CSAGAGDNSPPYF	92	0.0011984		CNVTENTLYF	51	0.000562377		CASSRGDERLF	2234	0.0291341		CASGDAGWASQNTLYF	950	0.0180675		CSADGGGGAETLYF	1472	0.0272433		CSAGTGDTEVF	1238	0.0214431		CASGGAQGAQDTQYF	589	0.00979171		CSSRIWGSAETLYF	1036	0.0194548
CASSQTTPSTGQLYF	92	0.0011984		CTRCTAGAVQGSALANMSQGRTLYCTCSAAGANTEVF	50	0.00055135		CASSLEGSNERLF	2232	0.029108		CSAGGGYEQYF	950	0.0180675		CASSQGDDQDTQYF	1471	0.0272248		CSADPPGGNSPLYF	1238	0.0214431		CSAAYEQYF	589	0.00979171		CSADGTINQDTQYF	1036	0.0194548
CSAGREGAEVF	92	0.0011984		CSADRDRGNPPLYF	50	0.00055135		CASSLSGSSYEQYF	2230	0.0290819		CASSLIPGENYAEQF	950	0.0180675		CASSQATGDYAEQF	1469	0.0271877		CSADGAGGVNSPLYF	1237	0.0214258		CSARGVNYAEQF	588	0.00977508		CSAKRDSSAETLYF	1036	0.0194548
CSADTGQANTEAF	92	0.0011984		CASSQDPGLGGAEMLYF	50	0.00055135		CASSDQGHEQYF	2226	0.0290297		CASWRGSSYEQYF	950	0.0180675		CSAEPDSYEQYF	1466	0.0271322		CASSRDWGDTQYF	1237	0.0214258		CSSRGGQDTQYF	588	0.00977508		CSGRDRGREAEQF	1036	0.0194548
CASGGTGADTQYF	92	0.0011984		CDIHSAETLYF	50	0.00055135		CASSDAGGGGAETLYF	2226	0.0290297		CASSQGGQGAVTEVF	949	0.0180485		CSADRGPLAEQF	1466	0.0271322		CASSNRDRGPYSDYTF	1237	0.0214258		CASSQDWSNTGQLYF	588	0.00977508		CASSQDVGLGGYAEQF	1036	0.0194548
CASSQGAGTGQLYF	92	0.0011984		CASSQDQGTCEQYF	50	0.00055135		CASSLLGGQDTQYF	2224	0.0290037		CASGVPWGGRDTLYF	947	0.0180105		CASSPRLGSNQDTQYF	1465	0.0271137		CSAERQNYAEQF	1236	0.0214085		CSADQGQNTLYF	588	0.00977508		CSADDRGGNEQYF	1035	0.019436
CTRSAVTGGNTEVF	92	0.0011984		CNADAGAEQYF	50	0.00055135		CASSWDRGLEQYF	2223	0.0289906		CSAGTHSGNTLYF	947	0.0180105		CSADLGYEQYF	1464	0.0270952		CSAPGLGVQNTLYF	1236	0.0214085		CAWSWDWGYEQYF	588	0.00977508		CSAGTSSAETLYF	1035	0.019436
CASSLDSPYEQYF	92	0.0011984		CSARPEVF	50	0.00055135		CSADGDYNSPLYF	2222	0.0289776		CASSFRTGAEQF	947	0.0180105		CSADWGTNTGQLYF	1464	0.0270952		CASRSRERLF	1234	0.0213738		CAWDWGSSAETLYF	588	0.00977508		CSADLGGGAETLYF	1034	0.0194172
CSADRQNAQYF	91	0.00118538		CASRTLYCTCSADNWGDYEQYF	50	0.00055135		CASSPGTGGQNTLYF	2220	0.0289515		CSAGPQNTLYF	947	0.0180105		CSADWGDAETLYF	1464	0.0270952		CSAGTDEQYF	1234	0.0213738		CSAGNQDTQYF	588	0.00977508		CSPLGQGGTEVF	1034	0.0194172
CSAATGGNTEVF	91	0.00118538		CSRQDTQYF	50	0.00055135		CASSKSGTDNSPLYF	2220	0.0289515		CSADGRDQNTLYF	946	0.0179914		CASSQGREAEQF	1464	0.0270952		CSTGTEDTQYF	1234	0.0213738		CSADPRLNTEVF	588	0.00977508		CASSPDISNERLF	1034	0.0194172
CASSQDTSTEVF	91	0.00118538		CASSPRLGGF	50	0.00055135		CASSLTLYNSPLYF	2219	0.0289385		CASRSGGSYEQYF	946	0.0179914		CASSQEGHYAEQF	1464	0.0270952		CASSPGQANTEVF	1234	0.0213738		CSAWGGAETLYF	587	0.00975846		CSAPYWGGSYEQYF	1033	0.0193984
CASSRQGTGQLYF	91	0.00118538		CASSPRLGELEQYF	50	0.00055135		CASSLGTGPNTEVF	2216	0.0288993		CASSLPGGAAETLYF	946	0.0179914		CSAGTGEGEVF	1463	0.0270767		CSADRVSYEQYF	1233	0.0213565		CASRALYEQYF	587	0.00975846		CASSGTGNYAEQF	1032	0.0193797
CASSPQGGDAETLYF	91	0.00118538		CSAAENTVYF	50	0.00055135		CASSPQGDSDYTF	2215	0.0288863		CSADWGGYAEQF	946	0.0179914		CSARDWGGGTGQLYF	1462	0.0270582		CRGHNQDTQYF	1233	0.0213565		CASRQGNERLF	587	0.00975846		CSAAGTGTNTEVF	1032	0.0193797
CTRSAERGATLYF	91	0.00118538		CSTGLFYTGQLYF	50	0.00055135		CASSTGQNERLF	2214	0.0288733		CSADVDISNERLF	946	0.0179914		CASSPDRGSQDTQYF	1461	0.0270397		CSAEGEEVF	1233	0.0213565		CSAPTNSAETLYF	587	0.00975846		CSAEGNSYNSPLYF	1032	0.0193797
CSADEGQRDTQYF	91	0.00118538		CSAARNSYNLPLYF	49	0.000540323		CASSLSDWVYAEQF	2213	0.0288602		CASSQYRGETLYF	945	0.0179724		CSANQEYEQYF	1460	0.0270212		CSATTNTGQLYF	1233	0.0213565		CSGLGSQNTLYF	587	0.00975846		CRPSGLGGLYEQYF	1031	0.0193609
CSTDRNERLF	91	0.00118538		CSLEIQSSEAGASALYLCASSLSGGDTLYF	49	0.000540323		CASGDGDRAFSNERLF	2213	0.0288602		CASSQSSDYAEQF	944	0.0179534		CASSQEGQGWAEQF	1460	0.0270212		CSGRYEQYF	1233	0.0213565		CASSPTVSNERLF	587	0.00975846		CASSLGGNYAEQF	1031	0.0193609
CSAGREGTEVLF	91	0.00118538		CSAQSQDTQYF	49	0.000540323		CASGDPGHTNERLF	2209	0.028808		CSVGQGANERLF	944	0.0179534		CASSQRTGSYEQYF	1459	0.0270027		CASSQAPGGAGQLYF	1232	0.0213392		CSAGGAGNSPLYF	586	0.00974183		CSAGDGNTEVF	1029	0.0193233
CASGDNDQDTQYF	91	0.00118538		CTSSLTGEDAEQF	49	0.000540323		CASSLDQRLDTQYF	2206	0.0287689		CASSQGPSQNTLYF	943	0.0179344		CASSLDRGSDYTF	1458	0.0269842		CSGGTPSAETLYF	1232	0.0213392		CSARQGEYAEQF	586	0.00974183		CSADVDTEVF	1029	0.0193233
CSGQEGTQYF	91	0.00118538		CSADRDKGNSPLYF	49	0.000540323		CAWSLVGGRGQNTLYF	2206	0.0287689		CSADREQYF	943	0.0179344		CASGDNERLF	1458	0.0269842		CASSDRALSAETLYF	1232	0.0213392		CASSQTGTSAETLYF	586	0.00974183		CASSLGLGDYAEQF	1029	0.0193233
CSAEGVAF	91	0.00118538		CTYSAVGGRSTGQLYF	49	0.000540323		CASSLGGQDTQYF	2202	0.0287168		CSAGTGVDTLYF	942	0.0179154		CSARNYAEQF	1457	0.0269657		CSARQNNSPLYF	1231	0.0213219		CSASRLGGRQNTLYF	586	0.00974183		CSAQQGSQDTQYF	1029	0.0193233
CASSRDWGYEQHF	91	0.00118538		CSQDPGLGGAETLYF	49	0.000540323		CASSPGQNSDYTF	2199	0.0286776		CSAAGGSTGQLYF	942	0.0179154		CSAVGTTNTGQLYF	1456	0.0269471		CSAGIYAEQF	1231	0.0213219		CASSGTNYAEQF	586	0.00974183		CSPGQANTEVF	1028	0.0193045
CASSGDGQNTLYF	91	0.00118538		CSVRGRGAEQF	49	0.000540323		CASKGQGGERLF	2198	0.0286646		CSARDWGYEQYF	941	0.0178963		CSAEGF	1456	0.0269471		CSSGLGGVQDTQYF	1231	0.0213219		CSARGRAETLYF	585	0.00972521		CSADLTGGRDTQYF	1027	0.0192858
CASSDPRERDTKVF	91	0.00118538		CASRQAGTGQDTQYF	49	0.000540323		CASSLTGQLYF	2197	0.0286516		CASSGTAQDTQYF	940	0.0178773		CSADRDNTLYF	1455	0.0269286		CSARLGGGF	1230	0.0213046		CSPGQGPNTEVF	585	0.00972521		CSAWDRGNSPLYF	1027	0.0192858
CASSLGGSNYAEQF	91	0.00118538		CASSQDREGDIQYF	49	0.000540323		CASSLFSSGNTLYF	2194	0.0286124		CSADHQSNTEVF	940	0.0178773		CASGGRGRVNTEVF	1454	0.0269101		CSADGGVSAETLYF	1230	0.0213046		CASSPGLGGSQNTLYF	585	0.00972521		CSADRGANTEVF	1027	0.0192858
CASSGGQYGQYF	90	0.00117235		CSADSGVYEQF	49	0.000540323		CASRQGADTEVF	2193	0.0285994		CASRDWGEDTQYF	940	0.0178773		CASSEGVNQDTQYF	1454	0.0269101		CSAGTGPETLYF	1230	0.0213046		CSAGADTEVF	585	0.00972521		CSARDRYNSPLYF	1027	0.0192858
CANMSQGRTLYCTCSAEGVVF	90	0.00117235		CASSPGQGGLEQYF	49	0.000540323		CASSPGTGAETLYF	2191	0.0285733		CASSPEYNSPLYF	939	0.0178583		CASSQDGEDQDTQYF	1454	0.0269101		CASSETGVEQYF	1229	0.0212872		CSAGTGSSAETLYF	585	0.00972521		CASGGTGGSQNTLYF	1026	0.019267
CTRSARGDTGQLYF	90	0.00117235		CSARSQDTQCF	49	0.000540323		CASSDGTGANSDYTF	2190	0.0285603		CASSLESGNSGNTLYF	939	0.0178583		CASGDELGGRAETLYF	1453	0.0268916		CSADWGNSPLYF	1229	0.0212872		CASSDAAGNERLF	585	0.00972521		CSADLSSQNTLYF	1026	0.019267
CASSDGQGVYSGNTPYF	90	0.00117235		CSADN_GDYEQYF	49	0.000540323		CASSPGQVNERLF	2188	0.0285342		CASSLTGNYAEQF	939	0.0178583		CASGGTGGEDTQYF	1451	0.0268546		CSAF	1229	0.0212872		CSAVPGLGGQDTQYF	585	0.00972521		CASTANTGQLYF	1026	0.019267
CAGQGYTGQLYF	90	0.00117235		CSADSGVYAQYF	49	0.000540323		CASSRGGRAETLYF	2185	0.0284951		CSAEQGVEQYF	938	0.0178393		CASGDDPDYTF	1450	0.0268361		CASSDTGVNTGQLYF	1228	0.0212699		CASSQDWGANTGQLYF	585	0.00972521		CSAEGGALAEQF	1026	0.019267
CASSQSGGSNSDYAF	90	0.00117235		CSAAENILYF	49	0.000540323		CASSSWGAQNTLYF	2185	0.0284951		CSEGLGTYEQYF	938	0.0178393		CSESRTSAETLYF	1450	0.0268361		CSAGLGGLAETLYF	1228	0.0212699		CASSRLGGDAEQF	585	0.00972521		CSARDRAGERLF	1026	0.019267
CGADEGQQDTQYF	90	0.00117235		CAWRGGLGGYEQYF	49	0.000540323		CASSRDRGDTQYF	2183	0.028469		CASKDRATGQLYF	938	0.0178393		CASSQGLGGRGQDTQYF	1450	0.0268361		CSAATGYEQYF	1228	0.0212699		CSAVGGIQDTQYF	585	0.00972521		CSAPGGSNQDTQYF	1025	0.0192482
CSAGRQNTQYF	90	0.00117235		CSAAETTNTEVF	49	0.000540323		CASSLGVSYEQYF	2182	0.0284559		CASRTGLNSPLYF	938	0.0178393		CSALDWGETLYF	1450	0.0268361		CSADYAEQF	1228	0.0212699		CASGDEQF	584	0.00970858		CSSRVTGGYAEQF	1024	0.0192294
CASSRDWGYGQYF	90	0.00117235		CSAVDLEDSAVYFCASSPRLGGLEQYF	49	0.000540323		CASSLSSGNTLYF	2182	0.0284559		CSAGGEQYF	938	0.0178393		CSARTGDSAETLYF	1449	0.0268176		CSAAGGFTEVF	1227	0.0212526		CSAGTGGNTEVF	584	0.00970858		CSGDWGGSSYEQYF	1024	0.0192294
CSPSGGARDTQYF	90	0.00117235		CASSHDREGDTQYF	48	0.000529296		CASSLAGGAETLYF	2179	0.0284168		CASGDAEGRRVQDTQYF	937	0.0178203		CASSLRDSSYEQYF	1449	0.0268176		CASSDAGDSDYTF	1227	0.0212526		CSAPGGDQAPLF	584	0.00970858		CASSDAGEVF	1024	0.0192294
CTRSGGQPGNTLYF	90	0.00117235		CASRTLYCTCSADWGSEQYF	48	0.000529296		CAIRDRGGAPLYF	2172	0.0283255		CSADSSYEQYF	937	0.0178203		CSGGLAETLYF	1448	0.0267991		CASGEQTGGTEVF	1227	0.0212526		CSAGDNYEQYF	584	0.00970858		CSARTGGNQDTQYF	1023	0.0192107
CASSDATGSSQNTLYF	90	0.00117235		CASSSGWSNQDTQYF	48	0.000529296		CASSLGGPTEVF	2171	0.0283125		CSAAGLYEQYF	937	0.0178203		CASSDPSSAETLYF	1448	0.0267991		CSADKANTEVF	1227	0.0212526		CSADMGIEQYF	584	0.00970858		CASSQEGQNSYEQYF	1023	0.0192107
CASSQDNGQGTQYF	90	0.00117235		CSAETYSYEQYF	48	0.000529296		CASSPTASYEQYF	2162	0.0281951		CSADPQGAERLF	936	0.0178013		CASSQEFFNQDTQYF	1448	0.0267991		CSADPQYEQYF	1227	0.0212526		CSDKDTQYF	584	0.00970858		CSAGTGGYAETLYF	1022	0.0191919
CANMSQGRTLYCTCRDRGGEVF	90	0.00117235		CASSHGQGADTQYF	48	0.000529296		CASSEGQGDTEVF	2156	0.0281169		CASSPRVDTEVF	936	0.0178013		CSTPDRGYAEQF	1447	0.0267806		CSAKGSAETLYF	1226	0.0212353		CSAGTGGQNTLYF	583	0.00969196		CSAEYKSYEQYF	1022	0.0191919
CASSQGTTNARLF	90	0.00117235		CSATRQLYF	48	0.000529296		CASSPSANTEVF	2155	0.0281038		CASSLDWDQDTQYF	936	0.0178013		CASSQETGDYAEQF	1447	0.0267806		CSADGQDTQYF	1226	0.0212353		CSAETGVEQYF	583	0.00969196		CSSTGLGQNTLYF	1021	0.0191731
CAGGAPGQFSNERLF	90	0.00117235		CASSQAGIGQDTQYF	48	0.000529296		CASSLGAGTNERLF	2154	0.0280908		CASGTGGSAETLYF	936	0.0178013		CASSQRLGGLDQDTQYF	1446	0.0267621		CSADQGSYNSPLYF	1226	0.0212353		CSAEGRNSPLYF	583	0.00969196		CASSPGLGVYEQYF	1020	0.0191543
CAGSHPAETLYF	90	0.00117235		CASSQDAGARAKQF	48	0.000529296		CASSLDNTEVF	2151	0.0280517		CSAERGAETLYF	935	0.0177822		CSADFRNTGQLYF	1446	0.0267621		CSADNIYAEQF	1226	0.0212353		CSDNQDTQYF	582	0.00967534		CASGDPQGANSPLYF	1019	0.0191355
CASSGTGAGTQYF	90	0.00117235		CASSLVQGEGTQYF	48	0.000529296		CASSELTGASSAETLYF	2150	0.0280386		CAWSPPGGEDTQYF	935	0.0177822		CSVRDNTGQLYF	1446	0.0267621		CASGDWDRGRNSDYTF	1225	0.021218		CASSPQGWEQYF	582	0.00967534		CASSQGQGGEQYF	1019	0.0191355
CAGSQERQEGYEQYF	89	0.00115933		CSASGTVNTEVF	48	0.000529296		CASSLDIEQYF	2150	0.0280386		CSAVGGTGAETLYF	935	0.0177822		CASSQDGGSYAEQF	1445	0.0267436		CSAEQDEQYF	1225	0.021218		CSAGGAETLYF	582	0.00967534		CSAREEVF	1019	0.0191355
CGAGQPSAETLYF	89	0.00115933		CSAVGGRSTRQLYF	48	0.000529296		CAWGGLGYYEQYF	2149	0.0280256		CAWSPTGGGAEQF	934	0.0177632		CSAQGANTGQLYF	1445	0.0267436		CSADPNTGQLYF	1225	0.021218		CASSFWGVYEQYF	582	0.00967534		CASGTGVAEQF	1018	0.0191168
CSAKGRRNTVVF	89	0.00115933		CSALGGRAEMLYF	48	0.000529296		CASSSGTGFGNTLYF	2145	0.0279734		CSAGGFNERLF	934	0.0177632		CASSQENRGDTQYF	1445	0.0267436		CSGNNSPLYF	1225	0.021218		CSARDRGAETLYF	582	0.00967534		CSADLGVSSYEQYF	1017	0.019098
CAGSDAGGALEQYF	89	0.00115933		CSTELGGQNTLYF	48	0.000529296		CASSLDPQANTEVF	2143	0.0279473		CASSPRGAETLYF	933	0.0177442		CASSQEKGGYAEQF	1444	0.0267251		CSARGQVNYAEQF	1225	0.021218		CASSGDWGGADQDTQYF	582	0.00967534		CASSQPGLGDYAEQF	1017	0.019098
CASSGGGHAEQF	89	0.00115933		CASSQDAGARVEQF	48	0.000529296		CASSLAQGASGNTLYF	2143	0.0279473		CSATGANTGQLYF	933	0.0177442		CASSQDQGRYEQYF	1444	0.0267251		CSPGLGGSETLYF	1223	0.0211833		CSAGLGSYEQYF	581	0.00965871		CSARQVNERLF	1017	0.019098
CSAGRGATLYF	89	0.00115933		CRADWGSEQYF	48	0.000529296		CASSLRDTYAEQF	2142	0.0279343		CSADWDRAVF	932	0.0177252		CSGPGSSAETLYF	1443	0.0267065		CSAVHLQDTQYF	1223	0.0211833		CASSHDWGGQDTQYF	581	0.00965871		CASRGTANQDTQYF	1016	0.0190792
CAWSPGLGYGQYF	89	0.00115933		CSDQGSSQNTLYF	48	0.000529296		CASSKTGGGNYAEQF	2142	0.0279343		CASSLGQYPYEQYF	932	0.0177252		CASSQEWGGGYAEQF	1443	0.0267065		CSAAGQGEAEQF	1223	0.0211833		CSAWTGNQDTQYF	581	0.00965871		CSADGGANTEVF	1015	0.0190604
CASSDATESSQNTSYF	89	0.00115933		CSATGQF	48	0.000529296		CASSFSLGVNQDTQYF	2140	0.0279082		CSATTAYEQYF	932	0.0177252		CASKKTGIAETLYF	1443	0.0267065		CSATDTQYF	1223	0.0211833		CASSHKNTEVF	581	0.00965871		CSAAGQVYAEQF	1015	0.0190604
CSADPHYEQYF	89	0.00115933		CSVQGSSQNTLYF	48	0.000529296		CASSSGGNTEVF	2140	0.0279082		CASSSGQGAYAEQF	931	0.0177062		CSAEMSSAETLYF	1442	0.026688		CSAASAETLYF	1222	0.021166		CSAGGTGQLYF	581	0.00965871		CSAEGGDTGQLYF	1014	0.0190416
CASSPDREGAEQLF	89	0.00115933		CTYSLGNYAEQF	48	0.000529296		CASSLDWPEQF	2135	0.027843		CASSDWGSAETLYF	931	0.0177062		CSADPAAETLYF	1442	0.026688		CSARDRGTEVF	1222	0.021166		CSAGTGLSQNTLYF	580	0.00964209		CASSLARNTEVF	1014	0.0190416
CTRSADSGDGQLYF	89	0.00115933		CSASSGNALYF	48	0.000529296		CASSPRGGGNYAEQF	2134	0.02783		CSLGLGDSAETLYF	930	0.0176871		CASSRTGGQDTQYF	1441	0.0266695		CSADGGEVF	1222	0.021166		CSGQGAETLYF	580	0.00964209		CSAPGNNSPLYF	1014	0.0190416
CASSRRGNRDTQYF	89	0.00115933		CARSRGTGGKDTQYF	48	0.000529296		CASSLDLDWGYAEQF	2132	0.0278039		CSADQNRNERLF	929	0.0176681		CSAQVGGTEVF	1441	0.0266695		CSADRGQNTLYF	1222	0.021166		CSGTGDNQDTQYF	580	0.00964209		CSADGGTGSSQNTLYF	1013	0.0190229
CSRLGGTSAETPYF	89	0.00115933		CASSLG_GADTQYF	48	0.000529296		CASSLAGANSDYTF	2132	0.0278039		CASSSTGGEQYF	929	0.0176681		CASSQGLGNYEQYF	1440	0.026651		CSAESGDQNTLYF	1221	0.0211487		CSGSSYEQYF	580	0.00964209		CSADTANTEVF	1012	0.0190041
CANMSQGRTLYCTCSDRGSNERLF	89	0.00115933		CSTDRDQDTQYF	47	0.000518269		CASSRTGDTQYF	2131	0.0277908		CSALGGASAETLYF	928	0.0176491		CSADLNTQYF	1440	0.026651		CSAEDWGASAETLYF	1221	0.0211487		CSAPLGGGNYAEQF	580	0.00964209		CASGDEGDHQNTLYF	1012	0.0190041
CSADRRNTQYF	89	0.00115933		CASTCSARSQDTQYF	47	0.000518269		CASSLNWDAEQF	2130	0.0277778		CRAGTGGDEQYF	928	0.0176491		CSAEQGANTEVF	1440	0.026651		CSSGTANTGQLYF	1221	0.0211487		CSAGLGENYAEQF	580	0.00964209		CSADLRSDYTF	1011	0.0189853
CASGAPGQFSNERLLF	89	0.00115933		CSARGGRAETLYF	47	0.000518269		CASGGWTDTEVF	2129	0.0277648		CSSGPGSQNTLYF	928	0.0176491		CASRHISNERLF	1439	0.0266325		CSAARGNTEVF	1220	0.0211313		CSAPGGNSAETLYF	580	0.00964209		CSADLGDTEVF	1011	0.0189853
CASSDGWGGAETPYF	88	0.0011463		CSTERRGGEVF	47	0.000518269		CASSLQGDYAEQF	2128	0.0277517		CASSLDVRGEQF	927	0.0176301		CASGGGTISNERLF	1439	0.0266325		CSADPGDEQYF	1220	0.0211313		CSATNERLF	579	0.00962546		CSADQLGGNYAEQF	1010	0.0189665
CSADWGAQDAQYF	88	0.0011463		CTYSALLTGQLYF	47	0.000518269		CASSAIPLGGIAETLYF	2125	0.0277126		CASVEGKSQNTLYF	927	0.0176301		CASSQGINQDTQYF	1437	0.0265955		CSADPGANTEVF	1220	0.0211313		CSDNSQNTLYF	579	0.00962546		CSASGTGGYEQYF	1010	0.0189665
CSGGWGQNTLYF	88	0.0011463		CSAVGRRSTGQLYF	47	0.000518269		CASGENSDYTF	2121	0.0276604		CASSLDREGEQYF	927	0.0176301		CASSPGLGGRF	1437	0.0265955		CSAGGANTGQLYF	1220	0.0211313		CASRQGSAETLYF	579	0.00962546		CSADGGVF	1010	0.0189665
CASSGAGGALEQYF	88	0.0011463		CSADWGNEQYF	47	0.000518269		CASSERTGFTEVF	2121	0.0276604		CASSFLGGYYAEQF	927	0.0176301		CSAEGQGPHQDTQYF	1437	0.0265955		CSADRGYTEVF	1220	0.0211313		CSGQQDTQYF	579	0.00962546		CASRLGSQDTQYF	1010	0.0189665
CSANWGAQGTQYF	88	0.0011463		CASSPG_GDSYNSPLYF	47	0.000518269		CASSLDIRANTEVF	2119	0.0276343		CSADQGWGYEQYF	926	0.0176111		CSAGQYQNTLYF	1437	0.0265955		CSADVGQNTEVF	1219	0.021114		CASSPDWGGYAEQF	579	0.00962546		CASDKSNNQAPLF	1009	0.0189478
CSADWGAQGTQYF	88	0.0011463		CSSRDGKNYAEQF	47	0.000518269		CASSYNSAETLYF	2118	0.0276213		CASSFTGGTEVF	925	0.017592		CASSDHKGGNTLYF	1437	0.0265955		CASTEGPNTEVF	1219	0.021114		CASSQEWGRGAETLYF	579	0.00962546		CSALTGTANSDYTF	1009	0.0189478
CANMSQGRTLYCTCSADRGANERLF	88	0.0011463		CACRTANTDVF	47	0.000518269		CASSLNRADERLF	2116	0.0275952		CASSQGQGGAEQF	925	0.017592		CASSDKIYAEQF	1437	0.0265955		CSASEPSAETLYF	1219	0.021114		CSARTGGSAETLYF	578	0.00960884		CSADSANSDYTF	1008	0.018929
CASGEPSPSNERLF	88	0.0011463		CSTLLTGQLYF	47	0.000518269		CASRRQGYSDYTF	2115	0.0275822		CSAEMGGIGTLYF	924	0.017573		CASSDERVYEQYF	1437	0.0265955		CSADGGSAETLYF	1218	0.0210967		CRDRGRYAEQF	578	0.00960884		CASSQGGHYAEQF	1007	0.0189102
CASGEDWGRDTQYF	88	0.0011463		CSALLGEEQYF	47	0.000518269		CASSLDKDSYEQYF	2113	0.0275561		CASSSDGGSAETLYF	924	0.017573		CASSQGLGDYEQYF	1436	0.026577		CSADLGDEQYF	1218	0.0210967		CSARTGGQNTLYF	578	0.00960884		CSAGGNTEVF	1007	0.0189102
CASTLGGPTGQLYF	88	0.0011463		CASSPRLGRLEQYF	47	0.000518269		CASSPTGGGTEVF	2112	0.0275431		CASSRDRGRGYAEQF	923	0.017554		CSARGGSAETLYF	1436	0.026577		CSADLGDAEQF	1218	0.0210967		CSAGAGGGEQYF	578	0.00960884		CASSHGTENTEVF	1007	0.0189102
CASGDGGERGQNTLYF	88	0.0011463		CSAEDIQYF	47	0.000518269		CASSLDWGGDQDTQYF	2105	0.0274518		CSAYGVYEQYF	923	0.017554		CSADWKSNTGQLYF	1435	0.0265585		CSAGQANTGQLYF	1218	0.0210967		CASSQTANTEVF	578	0.00960884		CSPRRDGTEVF	1007	0.0189102
CASSQEHWGQDAQYF	88	0.0011463		CSDSAETLCF	46	0.000507242		CASSFTTNSDYTF	2103	0.0274257		CSAGSSF	923	0.017554		CSADPQSQNTLYF	1435	0.0265585		CSASGEDTQYF	1218	0.0210967		CASSVPGQAETLYF	578	0.00960884		CSARDRAGNTLYF	1007	0.0189102
CSDPAEALYF	88	0.0011463		CASSQEGIAYEQYF	46	0.000507242		CSAGEVF	2102	0.0274126		CASSDELGGAETLYF	922	0.017535		CASSPRDSQDTQYF	1435	0.0265585		CSAGRGYEQYF	1218	0.0210967		CSADLTPPNTEVF	577	0.00959221		CASGARDTEQYF	1006	0.0188914
CANMSQGRTLYCTCSGGQGRNTEVF	88	0.0011463		CSADRDREDTGQLYF	46	0.000507242		CASSFLGGYEQYF	2096	0.0273344		CASSPEGGVYAEQF	922	0.017535		CASSQEGGYEQYF	1434	0.02654		CSAPNTEVF	1217	0.0210794		CSAWTQKDTQYF	577	0.00959221		CASSQDGLGGDAEQF	1005	0.0188726
CTYSAGQDTQYF	88	0.0011463		CSSRAGQNYAEQF	46	0.000507242		CASSLGGRDAETLYF	2092	0.0272822		CASSTRDNYAEQF	922	0.017535		CSARDSSAETLYF	1434	0.02654		CSAGGARAETLYF	1217	0.0210794		CASSRQGANSDYTF	576	0.00957559		CASSLGGQNTLYF	1005	0.0188726
CASSSAGTEVLF	88	0.0011463		CSADSGIYEQYF	46	0.000507242		CASSFNSDYTF	2089	0.0272431		CASSEDINTLYF	922	0.017535		CSATGANTEVF	1434	0.02654		CSTDQNTLYF	1217	0.0210794		CSATVSQNTLYF	576	0.00957559		CSAGGANTGQLYF	1004	0.0188539
CSGQEDTQHF	88	0.0011463		CSSRDGQNYAAQF	46	0.000507242		CASSRLGGGGEYF	2084	0.0271779		CASSLGGAGAETLYF	921	0.017516		CSPGQGFAETLYF	1433	0.0265215		CSGTDNNQAQHF	1216	0.0210621		CASGDAEGGLNQDTQYF	576	0.00957559		CSGTNTEVF	1004	0.0188539
CSADGAHYAERF	88	0.0011463		CNAELGGQNTLYF	46	0.000507242		CASSPDREVF	2084	0.0271779		CASSSDFSYEQYF	920	0.017497		CASSQEQGYEQYF	1433	0.0265215		CASGDNSDYTF	1215	0.0210447		CSGGTHEQYF	576	0.00957559		CSADPNNYAEQF	1004	0.0188539
CARVTQYF	88	0.0011463		CTSSAAGANTEVF	46	0.000507242		CASSLEVGGRGAEQF	2079	0.0271127		CASSLSLNTGQLYF	919	0.0174779		CASSQDWGSAETLYF	1433	0.0265215		CSADLGNNYAEQF	1215	0.0210447		CSADGSAETLYF	576	0.00957559		CASSPRLGGDQNTLYF	1003	0.0188351
CSADPGRAEVF	88	0.0011463		CSTARNSYNSPLYF	46	0.000507242		CASSDWQGAGTEVF	2079	0.0271127		CSAGQGNTEVF	919	0.0174779		CSADWGGDEQYF	1431	0.0264845		CSGTGGARAEQF	1215	0.0210447		CSADWSQNTLYF	576	0.00957559		CSADWGRNSDYTF	1003	0.0188351
CASSVGQKYGQYF	88	0.0011463		CASSLFGGTNSDYTF	45	0.000496215		CASSPGQYNYAEQF	2078	0.0270996		CASGPLAETLYF	919	0.0174779		CASSDLGEDTLYF	1430	0.0264659		CSADSNTGQLYF	1215	0.0210447		CASSAPDRAETLYF	575	0.00955897		CSETGGSSQNTLYF	1002	0.0188163
CTRSVPGTGGEAEQF	88	0.0011463		CASSPGTANTEVLF	45	0.000496215		CASRRLGGPNQDTQYF	2076	0.0270736		CSARLGVSAETLYF	918	0.0174589		CSSRDHSYEQYF	1430	0.0264659		CSARQDTGQLYF	1214	0.0210274		CASSDGTANSDYTF	575	0.00955897		CASSQDQGYEQYF	1001	0.0187975
CTRSASWTGGAHEQYF	88	0.0011463		CSTGTYSYEQYF	45	0.000496215		CASSQDPGKNTLYF	2075	0.0270605		CSASDWGGVAETLYF	917	0.0174399		CASSPGTEDTQYF	1429	0.0264474		CSADQGLGNF	1214	0.0210274		CSAAGGANSPLYF	575	0.00955897		CRQGISNERLF	1001	0.0187975
CSAGHYGQYF	87	0.00113327		CSAEWGDTQCF	45	0.000496215		CASSEARTNSYEQYF	2073	0.0270344		CASSLEFNQDTQYF	916	0.0174209		CASSQAGTGYAEQF	1428	0.0264289		CSPGTGGNEQYF	1214	0.0210274		CSAWGGQDTQYF	575	0.00955897		CSADLDKEVF	1001	0.0187975
CSARVDTEVF	87	0.00113327		CASSPWTGGRERLF	45	0.000496215		CASSSRTGFNQDTQYF	2072	0.0270214		CASSLSEALEQYF	916	0.0174209		CSADRGWEQYF	1428	0.0264289		CSAETAANTEVF	1213	0.0210101		CASSEDRNTEVF	574	0.00954234		CSADLGFSYEQYF	1001	0.0187975
CSDRGPNERLF	87	0.00113327		CAWRGGLGDEQYF	45	0.000496215		CASSADRGFNTEVF	2069	0.0269823		CASSLGGGFYAEQF	915	0.0174019		CSADTGTEVF	1428	0.0264289		CSADRGANTEVF	1213	0.0210101		CSAEGDTQYF	574	0.00954234		CSARLGGNYAEQF	1000	0.0187787
CANMSQGRTLYCTCSAGKDTQYF	87	0.00113327		CSADWESEQYF	45	0.000496215		CASSLVPGGEGAEQF	2062	0.026891		CASGDAWGGDAEQF	915	0.0174019		CASSPDRGGTQYF	1428	0.0264289		CAWRGDWGEGSYEQYF	1213	0.0210101		CSVRDRDYAEQF	574	0.00954234		CASGDAQGSNERLF	1000	0.0187787
CASSAGQKYEQYF	87	0.00113327		CASSQAGTGQDT_YF	45	0.000496215		CASSTGGQNTLYF	2062	0.026891		CASSLDWGGASTGQLYF	915	0.0174019		CASSQDTGAYAEQF	1428	0.0264289		CSALLGGQNTLYF	1212	0.0209928		CSADFRGRSTEVF	574	0.00954234		CSAVEGGGNTLYF	1000	0.0187787
CAGSQEHWGQDTQYF	87	0.00113327		CSAEDTQHF	45	0.000496215		CASSTGAPEVF	2061	0.0268779		CASSQEGGREYEQYF	915	0.0174019		CASSSGEGSDYTF	1427	0.0264104		CSANWGASAETLYF	1212	0.0209928		CSAVWGGSAETLYF	574	0.00954234		CSADRGGDWGLYEQYF	1000	0.0187787
CSADGAHYAEQSF	87	0.00113327		CASSRWTGGKDTQYF	45	0.000496215		CASSANRGTNSDYTF	2060	0.0268649		CASSQVPDREGEQYF	915	0.0174019		CSADGGGEQYF	1427	0.0264104		CSEDNANTEVF	1212	0.0209928		CSDQGEQYF	574	0.00954234		CSSRAYYAEQF	1000	0.0187787
CSGRGQNTLYF	87	0.00113327		CACWTANTEVF	45	0.000496215		CASSLQGYSGNTLYF	2060	0.0268649		CASSPTGGSAETLYF	915	0.0174019		CASGGYEQYF	1427	0.0264104		CSARGGQDTQYF	1212	0.0209928		CASSKDRGSNERLF	574	0.00954234		CAWSPTGGAQNTLYF	999	0.01876
CASSNRGRNSDYAF	87	0.00113327		CSTVGGRSTGQLYF	45	0.000496215		CASSNDRGNNQAPLF	2059	0.0268519		CSAGQGGQNTLYF	914	0.0173828		CASGIRGSQNTLYF	1426	0.0263919		CSGTGGQQNTLYF	1211	0.0209755		CSELGGSYEQYF	573	0.00952572		CSASQGTSAETLYF	999	0.01876
CASGTLYEQYF	87	0.00113327		CNALLTGQLYF	45	0.000496215		CASSWGGAETLYF	2058	0.0268388		CSAGGYEQYF	913	0.0173638		CSARQNYAEQF	1426	0.0263919		CASSRTGGASYEQYF	1211	0.0209755		CASRRDWGTNYAEQF	573	0.00952572		CSAEFWGGDTQYF	998	0.0187412
CSEGRLSNERLF	87	0.00113327		CASMWGGEAEQF	45	0.000496215		CASSLDSNYAEQF	2058	0.0268388		CSARLGVAEQF	912	0.0173448		CASSQNWGGASAETLYF	1426	0.0263919		CSADQGAETLYF	1211	0.0209755		CSADWAYQDTQYF	573	0.00952572		CSAWTANSDYTF	997	0.0187224
CASSPRTGVDTEVLF	87	0.00113327		CASSQDREGDSQYF	44	0.000485188		CASRDGLYEQYF	2056	0.0268127		CASSDAGGRGGAETLYF	911	0.0173258		CSADGSPYEQYF	1426	0.0263919		CSAAGGIAEQF	1211	0.0209755		CSADRRGQEVF	573	0.00952572		CSSRVDWGGLNQDTQYF	997	0.0187224
CASSRGTGNYAEQSF	87	0.00113327		CDTHSAEQGAYAEQF	44	0.000485188		CASKQGAGNQAPLF	2051	0.0267475		CASSDEQGEGTGQLYF	911	0.0173258		CASSPGTGENAEQF	1425	0.0263734		CASGEGAETLYF	1211	0.0209755		CSAEQGAIEQYF	573	0.00952572		CSAGDRNTEVF	997	0.0187224
CAWSRQRVDTQYF	87	0.00113327		CSVLERGAEQF	44	0.000485188		CASSQEWGDQDTQYF	2050	0.0267345		CSAGQGEQYF	911	0.0173258		CSGENQDTQYF	1425	0.0263734		CSAAREGTEVF	1210	0.0209581		CRTGKGAETLYF	573	0.00952572		CRGDAETLYF	996	0.0187036
CASSGGQYEQCF	87	0.00113327		CAWRGGLVYEQYF	44	0.000485188		CASSSGTSSNERLF	2044	0.0266562		CASSYPDRGNNQAQHF	911	0.0173258		CASSQGGAQDTQYF	1425	0.0263734		CNTGTGFYEQYF	1209	0.0209408		CASRHRGSNTEVF	573	0.00952572		CSPRTGGAYAEQF	995	0.0186848
CTRSAGYEQYF	87	0.00113327		CASSSDWSNQGTQYF	44	0.000485188		CASSEGQGNTEVF	2041	0.0266171		CSAAGPNTEVF	910	0.0173068		CSPGQSQNTLYF	1423	0.0263364		CSALGGGAETLYF	1208	0.0209235		CASGAPTGNYAEQF	573	0.00952572		CSADRAGKFNNQAPLF	995	0.0186848
CASSQDNWGGYAGQF	87	0.00113327		CASSPDSLSYEQYF	44	0.000485188		CASSLDNTGQLYF	2040	0.0266041		CSGGQIYAEQF	910	0.0173068		CASSSRDDNYAEQF	1422	0.0263179		CSATQANTEVF	1208	0.0209235		CASGTVYEQYF	572	0.00950909		CSASTGGAGDTQYF	995	0.0186848
CASSRRGNQGTQYF	87	0.00113327		CSALGGAETLYF	44	0.000485188		CASSSPGNSDYTF	2039	0.026591		CASWVNQDTQYF	910	0.0173068		CSGTANTGQLYF	1421	0.0262994		CRPGQNYAEQF	1208	0.0209235		CSDRGDTEVF	572	0.00950909		CSADVGTGIGNTLYF	995	0.0186848
CASNQVETEDTQYF	87	0.00113327		CASSSDWSNQDTQHF	44	0.000485188		CASSLEGGGTEVF	2038	0.026578		CSAGYEQYF	910	0.0173068		CASSPGTDSAETLYF	1421	0.0262994		CSAPGRSQNTLYF	1208	0.0209235		CSAGLLSQNTLYF	572	0.00950909		CSADLDSSYEQYF	995	0.0186848
CRALGVSAEALYF	87	0.00113327		CASSQEWGQSNSDYTF	44	0.000485188		CASRDWVNYAEF	2036	0.0265519		CSADFWGDTGQLYF	910	0.0173068		CSAAQGAGNTLYF	1421	0.0262994		CSAVQGSAETLYF	1208	0.0209235		CASSRTGVNTGQLYF	572	0.00950909		CSAPRTGAGNTLYF	994	0.0186661
CASGSGGDTEVLF	86	0.00112025		CRAEDTQYF	44	0.000485188		CASSGDLYTGQLYF	2033	0.0265128		CSGTGNERLF	909	0.0172878		CASSQGTINQDTQYF	1421	0.0262994		CSAGQFSAETLYF	1207	0.0209062		CSRDSNTEVF	572	0.00950909		CASSLWDWGREQYF	994	0.0186661
CATGTTNAEVF	86	0.00112025		CASSLVQGADTQYF	44	0.000485188		CASGEGANTEVF	2032	0.0264998		CASSFGTSNTGQLYF	909	0.0172878		CASSQDPHSAETLYF	1421	0.0262994		CSATPGGWGQNTLYF	1206	0.0208889		CSAGQGAGNTLYF	571	0.00949247		CASSPRGGYEQYF	994	0.0186661
CSAGDNNYAGQF	86	0.00112025		CSAGPEIF	44	0.000485188		CASSDSGGTSQNTLYF	2029	0.0264606		CSAEGIQNTLYF	908	0.0172687		CASSQETGRGAETLYF	1420	0.0262809		CSALGRDAEQF	1206	0.0208889		CSANTEVF	571	0.00949247		CASSQVQSSYEQYF	994	0.0186661
CSSRGQQDAQYF	86	0.00112025		CASNQDQGTYEQYF	44	0.000485188		CASRGGGDSEQF	2029	0.0264606		CAWSLGGGADTGQLYF	908	0.0172687		CASSQGTGSSYEQYF	1420	0.0262809		CSAGDRGGNTLYF	1206	0.0208889		CSADWGDTGQLYF	571	0.00949247		CASSFRGDNTEVF	992	0.0186285
CASGQGTTNERLF	86	0.00112025		CSGRDRGNSPLYF	44	0.000485188		CASRRDRENTGQLYF	2027	0.0264345		CSAGTGISNERLF	908	0.0172687		CASSQDGTGNYAEQF	1420	0.0262809		CSADRGRTEVF	1205	0.0208715		CASSQDGGHTEVF	570	0.00947584		CSAAGTTNSDYTF	992	0.0186285
CASSQDNWGGYAERF	86	0.00112025		CSSRYGQNYAEQF	44	0.000485188		CASSPDRGISNERLF	2023	0.0263824		CASSLTGGAHEQYF	907	0.0172497		CASGSGTANTEVF	1420	0.0262809		CASSQDTGGAPSAETLYF	1205	0.0208715		CASGRRGEDTQYF	570	0.00947584		CSAEMAGNNQAPLF	992	0.0186285
CGADMGRDERLF	86	0.00112025		CASSLGTASAETQYF	44	0.000485188		CASSPLGANTGQLYF	2021	0.0263563		CASSDWGGLGAETLYF	907	0.0172497		CSAEREDTEVF	1419	0.0262624		CSADGGDGYAEQF	1203	0.0208369		CSAGGGTGQLYF	570	0.00947584		CSADRENTGQLYF	992	0.0186285
CVRKSSQNTLYF	86	0.00112025		CASSLSGGATLYF	43	0.000474161		CASSLEVSNERLF	2019	0.0263302		CSADEGGASYEQYF	906	0.0172307		CIGLNQDTQYF	1419	0.0262624		CSAHLYNSPLYF	1203	0.0208369		CSADGGGISNERLF	570	0.00947584		CSADRQINSDYTF	992	0.0186285
CSGGGYAEQF	86	0.00112025		CSADNWEDYEQYF	43	0.000474161		CASSRQGPSDYTF	2019	0.0263302		CASSLSQNTLYF	905	0.0172117		CASSQDSGDYAEQF	1419	0.0262624		CSAGDRGGEVF	1203	0.0208369		CSAEGRGRAETLYF	570	0.00947584		CSAGTGDSYEQYF	991	0.0186097
CAGSQDTNTEVF	86	0.00112025		CSASSGNMLYF	43	0.000474161		CASSHTGSSYEQYF	2019	0.0263302		CSARLGTNTGQLYF	905	0.0172117		CASSQEGTGGAWAEQF	1417	0.0262254		CSAVRGAETLYF	1202	0.0208196		CSARLGAGDTQYF	570	0.00947584		CASSQDRTSQNTLYF	990	0.018591
CSAEGVVLF	86	0.00112025		CAWRGGLGYKQYF	43	0.000474161		CASSPHWGPNQDTRYF	2017	0.0263041		CASSDDGSGQGGSPLYF	905	0.0172117		CAWSRGDNYAEQF	1417	0.0262254		CSADRGTDNSPLYF	1202	0.0208196		CSADWGDQDTQYF	570	0.00947584		CSAPTGGGSDYTF	989	0.0185722
CSAGMGRDERLF	86	0.00112025		CASSLSGGDILYF	43	0.000474161		CASSNSDYTF	2015	0.0262781		CSAGGQHISNERLF	905	0.0172117		CSAHAEQF	1417	0.0262254		CSELGGQQYF	1202	0.0208196		CAWSLENQDTQYF	570	0.00947584		CSGPRTSSQNTLYF	989	0.0185722
CSTDRGANERLF	86	0.00112025		CASSLIDWGGTLGSQNTLYF	43	0.000474161		CASSFTNTEVF	2013	0.026252		CSADVRQGGERLF	905	0.0172117		CSADGGPNTEVF	1416	0.0262068		CASGLGQDTQYF	1201	0.0208023		CSADWGEDTQYF	570	0.00947584		CSGQGVSGNTLYF	988	0.0185534
CAGGALYEQYF	86	0.00112025		CSSKDGQNYAEQF	43	0.000474161		CASSQDTGVNQAPLF	2009	0.0261998		CAWSLMNTEVF	905	0.0172117		CSAEAGETLYF	1415	0.0261883		CASGDSYNSPLYF	1201	0.0208023		CSADSNSPLYF	570	0.00947584		CSAERNNYAEQF	987	0.0185346
CANSQETTYEQYF	86	0.00112025		CSTDSQNTLYF	43	0.000474161		CASSDDWGGDQDTQYF	2006	0.0261607		CASSLVGGGAETLYF	905	0.0172117		CSAQGQANTEVF	1415	0.0261883		CSAAAPAETLYF	1200	0.0207849		CASSSPGLTNTGQLYF	570	0.00947584		CSERPGTGGADNQAPLF	987	0.0185346
CASSPRDNYAEQLF	86	0.00112025		CASSQDPTGGQDTQYF	43	0.000474161		CASSSGGAHAGQLYF	2005	0.0261476		CASSLVAGGAETLYF	905	0.0172117		CSADLGGSQNTLYF	1414	0.0261698		CSAEGTGGAWAEQF	1200	0.0207849		CASGSGREQYF	569	0.00945922		CSAEGTGNSDYTF	987	0.0185346
CASSHGTGGYAEQLF	86	0.00112025		CASSQEGGLGGAETLYF	43	0.000474161		CSDSSNERLF	2001	0.0260955		CSVRDWGGANTGQLYF	904	0.0171927		CSADWDDAETLYF	1414	0.0261698		CSADLRFAETLYF	1199	0.0207676		CSADSNYEQYF	569	0.00945922		CASSLSREASDYTF	985	0.0184971
CSAQEDTGVF	86	0.00112025		CSAASANTEVF	43	0.000474161		CASSLDFGNTLYF	2000	0.0260824		CASGDAVGGQNTLYF	903	0.0171736		CASSHEGNYAEQF	1414	0.0261698		CASSQRLGDDTQYF	1198	0.0207503		CASSGSSYEQYF	569	0.00945922		CASSPGTEVLF	985	0.0184971
CASSQDTTEAF	86	0.00112025		CSAARNSYSSPLYF	43	0.000474161		CASSLGGAPGNTLYF	2000	0.0260824		CSAEAGANTGQLYF	903	0.0171736		CASRNSGNTLYF	1413	0.0261513		CSAEAGPETLYF	1198	0.0207503		CASSPDTYEQYF	569	0.00945922		CSGQGASGNSPLYF	983	0.0184595
CTRSNRGAETLYF	86	0.00112025		CSADQDQDTQYF	43	0.000474161		CASRSTSAETLYF	2000	0.0260824		CSERGGQNTLYF	902	0.0171546		CASSQGGLSSYEQYF	1413	0.0261513		CSRTGYNSPLYF	1197	0.020733		CSATTEVF	569	0.00945922		CSADRTGVGTEVF	983	0.0184595
CASSQDSQGYTEAF	86	0.00112025		CSADRDRRNSPLYF	43	0.000474161		CASSSGGSYEQYF	1995	0.0260172		CSAATGRNTLYF	901	0.0171356		CASSPRDRENEQYF	1413	0.0261513		CSAHRGYNSPLYF	1197	0.020733		CSAERAGRAETLYF	568	0.0094426		CASSPTGDNYAEQF	983	0.0184595
CASTLGGLTGQPYF	86	0.00112025		CASSLTGYNSPPYF	43	0.000474161		CASSPGQGTTEVF	1995	0.0260172		CASSFPPRGLSYEQYF	901	0.0171356		CASSQGTANTGQLYF	1412	0.0261328		CSDGASQNTLYF	1196	0.0207156		CSATGSNERLF	568	0.0094426		CSADGGARAETLYF	982	0.0184407
CSARHADTEVF	85	0.00110722		CAIRWGGEAEQF	43	0.000474161		CASSLDEQYF	1995	0.0260172		CSANWGEEYF	900	0.0171166		CASSQESGDDAETLYF	1412	0.0261328		CSATGTSNTEVF	1196	0.0207156		CSAARSQNTLYF	568	0.0094426		CSASSGAGTEVF	982	0.0184407
CASSQGTGTGQPYF	85	0.00110722		CSAEDTQYFGWSHISQIL_HEEPSAWPKVLGVF	43	0.000474161		CASSLEGGNTEVF	1992	0.0259781		CSAGQGAYEQYF	899	0.0170976		CACDRGFSDYTF	1411	0.0261143		CSGGQGYNSPLYF	1196	0.0207156		CSGQGADTGQLYF	568	0.0094426		CSSRGTTNERLF	982	0.0184407
CAQGARDTEVF	85	0.00110722		CSSRDGQHYAEQF	43	0.000474161		CASRDNYEQYF	1989	0.025939		CASSSGDNSPLYF	899	0.0170976		CSADGSAETLYF	1411	0.0261143		CSAASGRDTEVF	1196	0.0207156		CASSQEGGQDTQYF	568	0.0094426		CASSQERGRDTQYF	982	0.0184407
CARGERNAEVF	85	0.00110722		CTYSAGPEVF	43	0.000474161		CASGGWGGADEQYF	1984	0.0258738		CSAGLGGAEQF	899	0.0170976		CASIPRLGGRAEQF	1410	0.0260958		CSADMGTYNSPLYF	1196	0.0207156		CSSDWGLDTQYF	568	0.0094426		CSAAGTGGRAPLF	982	0.0184407
CGALGVSAETLYF	85	0.00110722		CSASETANTEVF	43	0.000474161		CASGPQGGYAEQF	1984	0.0258738		CASSLGTAERLF	899	0.0170976		CASSPGQGYEQYF	1410	0.0260958		CSAAQGAEQF	1196	0.0207156		CRGGRSYEQYF	568	0.0094426		CASDGTGAYYAEQF	982	0.0184407
CSAPGGALGQYF	85	0.00110722		CSAVGGRSIGQLYF	42	0.000463134		CASSGRYEQYF	1974	0.0257434		CSVLDGYEQYF	898	0.0170786		CASSQEVGGQDTQYF	1409	0.0260773		CSGGLYEQYF	1195	0.0206983		CSADPGNSPLYF	568	0.0094426		CASSQGNQDTQYF	981	0.0184219
CTRSAGLEDTQYF	85	0.00110722		CSAEQGAYTEQF	42	0.000463134		CASGTVNTEVF	1972	0.0257173		CSAGDDTQYF	898	0.0170786		CQGSSYNSPLYF	1408	0.0260588		CASSALHRSSYEQYF	1195	0.0206983		CSARGNYAEQF	568	0.0094426		CSAETGAGNTLYF	980	0.0184032
CGARVNTEVF	85	0.00110722		CASSQEGEQSNSDYTF	42	0.000463134		CASGDAGGAQNTLYF	1971	0.0257042		CSAAGTGVDTQYF	898	0.0170786		CASSQELGNYAEQF	1407	0.0260403		CSARTGSYNSPLYF	1194	0.020681		CSADRGGYEQYF	568	0.0094426		CASSQESQNEQYF	979	0.0183844
CASSNRGWNSDYTF	85	0.00110722		CSVLRRGAEQF	42	0.000463134		CASSLGEDTEVF	1965	0.025626		CSAGTGDNTLYF	897	0.0170595		CASSRDWGGVAEQF	1407	0.0260403		CSARGTGQLYF	1194	0.020681		CASGDGEQYF	567	0.00942597		CSADRGNTQYF	979	0.0183844
CSGPRGTYAEQF	85	0.00110722		CTSDTHSAETLYF	42	0.000463134		CASSPDWGSYEQYF	1964	0.025613		CASSFRGIANSDYTF	897	0.0170595		CASSQDPDSAETLYF	1407	0.0260403		CSRTGGYEQYF	1194	0.020681		CSAEGRTAEVF	567	0.00942597		CSAPTGSSYEQYF	979	0.0183844
CANMSQGRTLYCTCSSSGGARDTQYF	85	0.00110722		CSADNWGDYEQF	42	0.000463134		CASSFGAEVF	1964	0.025613		CSALGGLAEQF	897	0.0170595		CASSQETGAYEQYF	1407	0.0260403		CSAVRALSAETLYF	1194	0.020681		CSADVGYEQYF	567	0.00942597		CSPRTPGTEVF	978	0.0183656
CTRSADLGSNTEVF	85	0.00110722		CASSQEGGQSTSDYTF	42	0.000463134		CASGTGGADEQYF	1962	0.0255869		CASSRPGREQYF	896	0.0170405		CSAEQGDTEVF	1407	0.0260403		CSAGSNQAQHF	1194	0.020681		CASSQGTGVYEQYF	567	0.00942597		CASSRQGANSDYTF	977	0.0183468
CTRKSSQNTLYF	85	0.00110722		CASSLEQGADTQYF	42	0.000463134		CASRPGQVTEVF	1960	0.0255608		CSAPPGVGGSQNTLYF	896	0.0170405		CSAEGPANTEVF	1406	0.0260218		CSGDFYEQYF	1194	0.020681		CASSPQQANTEVF	567	0.00942597		CSAVGNTEVF	977	0.0183468
CSAD_GGGEQYF	85	0.00110722		CASRWGGEADQF	42	0.000463134		CASSPDGQAPLF	1954	0.0254825		CASGDRQNSNERLF	895	0.0170215		CASSPGLGGSAETLYF	1406	0.0260218		CSGRDFAETLYF	1193	0.0206637		CASGPPGQGHERLF	567	0.00942597		CSADRGYGQAPLF	976	0.0183281
CSAGGEYNSPLYF	85	0.00110722		CASRPGQGDSYNSPLYF	42	0.000463134		CASSLDWGTEVF	1951	0.0254434		CSAMGGEQYF	895	0.0170215		CASSQGQGNYAEQF	1406	0.0260218		CSASGLGENTGQLYF	1193	0.0206637		CASGDVNNYAEQF	567	0.00942597		CSSRISNERLF	976	0.0183281
CSAGRGGTEVF	85	0.00110722		CASSLGGRGSEQF	42	0.000463134		CASSEGANSDYTF	1951	0.0254434		CSAREDNSPLYF	894	0.0170025		CSAVLGGLAETLYF	1406	0.0260218		CSRQYSGNTLYF	1192	0.0206464		CASSLDWAYEQYF	567	0.00942597		CSAVGTGGSQNTLYF	975	0.0183093
CSATGGQNTSYF	85	0.00110722		CASSLSGRDTLYF	42	0.000463134		CASSVAGSEQF	1946	0.0253782		CASSPTTVNTGQLYF	894	0.0170025		CASSQEINQDTQYF	1404	0.0259848		CASSLGGNTLYF	1192	0.0206464		CASGDAGGNTLYF	566	0.00940935		CASGDPGLNNQAPLF	975	0.0183093
CSAGDRGAF	85	0.00110722		CTSSAQGSSQNTLYF	42	0.000463134		CASSEQPSAATLYF	1939	0.0252869		CSADWGGYEQYF	894	0.0170025		CSAVGLDSGQLYF	1403	0.0259662		CSAERTGEEVF	1191	0.020629		CSADRQNTLYF	566	0.00940935		CASSLGQGYEQYF	974	0.0182905
CGADRGNTEVF	85	0.00110722		CASSLSRGDTLYF	42	0.000463134		CASGGTTNTEVF	1937	0.0252608		CASSLEGKKDTQYF	893	0.0169835		CSADQGGAGNTLYF	1403	0.0259662		CSAEGPQYF	1191	0.020629		CSARDNYAEQF	566	0.00940935		CSADLRNTEVF	974	0.0182905
CASGDDNQDTQYF	85	0.00110722		CASSQEGGQLNSDYTF	42	0.000463134		CASSQDISSYNSPLYF	1936	0.0252478		CASSPTGEDTQYF	892	0.0169644		CSFRGPGTGQLYF	1402	0.0259477		CGQGAEQF	1191	0.020629		CSAENTEVF	566	0.00940935		CSADWGANTGQLYF	974	0.0182905
CASSQDGQGYAEQLF	85	0.00110722		CSSRDCQNYAEQF	42	0.000463134		CASRPQGADTGQLYF	1935	0.0252348		CSADHRNNYAEQF	892	0.0169644		CSAGTAETLYF	1402	0.0259477		CSVDWGNQDTQYF	1190	0.0206117		CASGEDWGANTGQLYF	566	0.00940935		CASSQEDWGDTQYF	974	0.0182905
CASSLAGGDQDTQYF	84	0.0010942		CSADAGVEQYF	42	0.000463134		CASRTVSNERLF	1934	0.0252217		CSGTLSSYEQYF	891	0.0169454		CASSQDRAGAEQF	1402	0.0259477		CSADRGGGAETLYF	1189	0.0205944		CASSGPNTGQLYF	566	0.00940935		CSADGTATEVF	973	0.0182717
CAWSLSWGGGEQYF	84	0.0010942		CASSQDIGSSAETLYF	42	0.000463134		CASSSDRVNERLF	1932	0.0251956		CASSFNTEVF	891	0.0169454		CASSQGGDKYAEQF	1402	0.0259477		CSANWGTYEQYF	1189	0.0205944		CSETGSGAEQF	566	0.00940935		CSADLGQGGSDYTF	973	0.0182717
CAGSQDAGLDQDTQYF	84	0.0010942		CASSQGRTLYCTCSAEWGDTQYF	42	0.000463134		CASSQTANTEVF	1931	0.0251826		CSGGQISNERLF	890	0.0169264		CRARDTQYF	1402	0.0259477		CSAEGRVNQDTQYF	1188	0.0205771		CSAGQGNSDYTF	566	0.00940935		CASSQDRGPEQYF	973	0.0182717
CSNRGAETPYF	84	0.0010942		CSAVRGRSTGQLYF	41	0.000452107		CASSPDWGYAEQF	1928	0.0251435		CASSFDRVGSEQYF	890	0.0169264		CASTGGRSAETLYF	1401	0.0259292		CASGDVANTEVF	1188	0.0205771		CSAVRGPGNTLYF	566	0.00940935		CSADQGNSDYTF	971	0.0182342
CGADQGATEVF	84	0.0010942		CASSQDPGLEGAETLYF	41	0.000452107		CASRGTGGQAPLF	1925	0.0251043		CSAPGNNSPLYF	890	0.0169264		CSAEGFSYEQYF	1400	0.0259107		CASSDQGAAPLF	1188	0.0205771		CSAARDRDTGQLYF	566	0.00940935		CASSQGQSNTGQLYF	971	0.0182342
CASNWGSAETLHF	84	0.0010942		CASNLGTASAETLYF	41	0.000452107		CASSQDSAETLYF	1922	0.0250652		CASSLVWGEGDTQYF	889	0.0169074		CRTANTGQLYF	1400	0.0259107		CSADRGDTEVF	1188	0.0205771		CSAGLRDRVGNTLYF	565	0.00939272		CSAPGQYQDTQYF	971	0.0182342
CTRSGLGEQDTQYF	84	0.0010942		CASSRGTGGKDTLYF	41	0.000452107		CASSPDGGNQAPLF	1922	0.0250652		CASSLDWGANTGQLYF	889	0.0169074		CASSQESGQDTQYF	1400	0.0259107		CSGGTGGYAEQF	1188	0.0205771		CSAEWGGYEQYF	565	0.00939272		CASGVRGQSTEVF	971	0.0182342
CSAGDRGVLF	84	0.0010942		CSALLTRQLYF	41	0.000452107		CASSRDNQAPLF	1916	0.024987		CSADRGAETLYF	889	0.0169074		CSARDRGPEVF	1399	0.0258922		CSAPGQNYAEQF	1188	0.0205771		CASSGANTEVF	565	0.00939272		CSAGQAQSGNTLYF	970	0.0182154
CASGATGGSNQDTQYF	84	0.0010942		CASSLSGQDTQYF	41	0.000452107		CASRRQSNERLF	1913	0.0249478		CSADRGGYAEQF	888	0.0168884		CSADGTNTEVF	1399	0.0258922		CSAAQGAGTEVF	1188	0.0205771		CSATGGADTQYF	565	0.00939272		CSADRAGLNYAEQF	970	0.0182154
CASSDRGASSYEQHF	84	0.0010942		CSADRDQDT_YF	41	0.000452107		CASSLGDWGGEQYF	1913	0.0249478		CSERTANERLF	888	0.0168884		CASSQDRLGYAEQF	1399	0.0258922		CSADSGQGVETLYF	1187	0.0205598		CSAESSQNTLYF	565	0.00939272		CSARTPNSDYTF	969	0.0181966
CASSRGTGTGQLYF	84	0.0010942		CSSRNGQNYAEQF	41	0.000452107		CASSIQGADTGQLYF	1912	0.0249348		CASSPGGAPDTQYF	888	0.0168884		CASSPMGGRGDTQYF	1398	0.0258737		CSPTGASAETLYF	1187	0.0205598		CSAGTDSPLYF	564	0.0093761		CASSRGHQDTQYF	969	0.0181966
CSSSRTGPDTGQLYF	84	0.0010942		CSADRDRGTSPLYF	41	0.000452107		CASSLDRGAHNQAPLF	1898	0.0247522		CSAARAEQYF	888	0.0168884		CSARPNTGQLYF	1398	0.0258737		CSAGLGGYEQYF	1186	0.0205424		CASSKGQGSNERLF	564	0.0093761		CSSRENSNTLYF	969	0.0181966
CASSPGSAETLYF	84	0.0010942		CASSPDREGDTQYF	41	0.000452107		CASSHRLGERDTQYF	1897	0.0247392		CSAADWREQF	888	0.0168884		CASSQGTGGNQDTQYF	1398	0.0258737		CSADQGTEVF	1186	0.0205424		CSARNNQDTQYF	564	0.0093761		CSGGQGAGNTLYF	968	0.0181778
CASSPGRGGTEVF	84	0.0010942		CSATTGAETLYF	41	0.000452107		CASSQQGYEQYF	1897	0.0247392		CSADGAYAEQF	887	0.0168693		CSATGDTGQLYF	1397	0.0258552		CSQGTKDTQYF	1186	0.0205424		CASSQEGQANTEVF	564	0.0093761		CASSPGTGEDTQYF	968	0.0181778
CASSQDNGQDAQYF	84	0.0010942		CASRTLYCTCSGQDTQYF	41	0.000452107		CAWGQGNSDYTF	1895	0.0247131		CSADLGPYAEQF	887	0.0168693		CASSQEGGDGAEQF	1397	0.0258552		CSAAGGTEVF	1186	0.0205424		CSAGLGGNYAEQF	563	0.00935947		CASSQLGGRQDTQYF	967	0.018159
CSADGGSAETPYF	84	0.0010942		CASSQDLTGVQDTQYF	40	0.00044108		CASSLYNYAEQF	1893	0.024687		CSVRGEISNERLF	887	0.0168693		CSARASAETLYF	1397	0.0258552		CSAGTGEGAEQF	1185	0.0205251		CSAAGGAETLYF	563	0.00935947		CSANQGAGGYEQYF	967	0.018159
CSAGQPSAETPYF	83	0.00108117		CSAEWGDIQYF	40	0.00044108		CASSQDWGGTETLYF	1892	0.024674		CSASRDDQNTLYF	886	0.0168503		CASSPGTGGYEQYF	1396	0.0258367		CSGDRGAETLYF	1185	0.0205251		CSADIGDEQYF	563	0.00935947		CSSEGPNTGQLYF	967	0.018159
CSGGRPGNTLYF	83	0.00108117		CTSSAAENTLYF	40	0.00044108		CAWSLQGRSDYTF	1892	0.024674		CSAATGYEQYF	886	0.0168503		CASSRDSSYEQYF	1396	0.0258367		CSAGLGGRTLYF	1184	0.0205078		CSAESRGSQNTLYF	563	0.00935947		CASSLGTGVAEQF	966	0.0181403
CAWSLVRAPSGSTLYF	83	0.00108117		CSLGNYTEQF	40	0.00044108		CASSDRGGYAEQF	1892	0.024674		CSAATGGRNSPLYF	886	0.0168503		CSPPQGANTEVF	1396	0.0258367		CSAGGTGQLYF	1184	0.0205078		CRDRGSYEQYF	562	0.00934285		CASSQERSAETLYF	966	0.0181403
CSSSRTGPSTGQLYF	83	0.00108117		CASRTLYCTCSALGGRAETLYF	40	0.00044108		CASSLDGVGERLF	1889	0.0246349		CSGDRRGTEVF	886	0.0168503		CSVRDRAETLYF	1396	0.0258367		CSAQGWAEQF	1183	0.0204905		CSSRPGTGGARDTQYF	562	0.00934285		CSGGQGAAETLYF	966	0.0181403
CSEQGARSQDTLYF	83	0.00108117		CNALGGRAETLYF	40	0.00044108		CASSLVPGPNERLF	1889	0.0246349		CSADGGKQYF	885	0.0168313		CASSDGQGAGNTLYF	1395	0.0258182		CSAEDAANTEVF	1182	0.0204732		CSAPGANTEVF	562	0.00934285		CSADTRQNSNERLF	965	0.0181215
CTGRDTYAGQF	83	0.00108117		CSADWGREQYF	40	0.00044108		CASSGQGRSDYTF	1887	0.0246088		CASGQGGISNERLF	885	0.0168313		CSATATNTEVF	1394	0.0257997		CSALYEQYF	1182	0.0204732		CSPPGQNTLYF	562	0.00934285		CSGGLGSSYEQYF	965	0.0181215
CASGAGAGNTEVF	83	0.00108117		CSAGTYSYEQF	40	0.00044108		CASSLGSQNTLYF	1885	0.0245827		CSADGRGSAETLYF	885	0.0168313		CASSQDAGDYAEQF	1394	0.0257997		CSADRGRSTEVF	1182	0.0204732		CSAEGTGGVAEQF	562	0.00934285		CASSSPGQSYEQYF	965	0.0181215
CASSQGRDREYEQYF	83	0.00108117		CSAVEGRSTGQLYF	40	0.00044108		CASSLAADSYEQYF	1883	0.0245566		CSAGGRGGAETLYF	885	0.0168313		CASGDSNNQAPLF	1393	0.0257812		CRGDAETLYF	1181	0.0204558		CASSDLGEGEQYF	562	0.00934285		CSADRRNYAEQF	964	0.0181027
CARSLVRAPSGNTLYF	83	0.00108117		CSADARAEQYF	40	0.00044108		CASSLENTLYF	1882	0.0245436		CSAAPNTGQLYF	884	0.0168123		CASSPGLGGEDTQYF	1393	0.0257812		CSALGGNQDTQYF	1181	0.0204558		CASSLRDWASYEQYF	562	0.00934285		CSAGDRVERLF	964	0.0181027
CSEGQLPNERLF	83	0.00108117		CSALQREEQYF	40	0.00044108		CASSSRRGGDEQYF	1881	0.0245305		CSAEGTYEQYF	884	0.0168123		CASSQDWPGGLYEQYF	1390	0.0257256		CSAWTGEVF	1181	0.0204558		CSADGTGVTEVF	562	0.00934285		CSASRDRGNTEVF	963	0.0180839
CASSLLNSSYEQYF	83	0.00108117		CSALGRRAETLYF	40	0.00044108		CASSLEGNNQDTQYF	1869	0.024374		CSAGWGSSQNTLYF	884	0.0168123		CSAVQGAETLYF	1390	0.0257256		CSAQANTGQLYF	1181	0.0204558		CSAGFNQDTQYF	561	0.00932623		CASSPSDWGNYAEQF	962	0.0180652
CASGDSYEQCF	83	0.00108117		CSGRDREDTGQF	40	0.00044108		CASSQDYQGDNNQAPLF	1867	0.024348		CAWSSRDGNTLYF	883	0.0167933		CACDRGEVF	1389	0.0257071		CSAGGQISNERLF	1181	0.0204558		CASARTGDNSPLYF	561	0.00932623		CSELGGLNTGQLYF	962	0.0180652
CAWSPGPGYEQYF	83	0.00108117		CARSQDREGDTQYF	40	0.00044108		CASSNQGNQDTQYF	1867	0.024348		CASGDQGADAEQF	883	0.0167933		CASSRRTGEQDTQYF	1389	0.0257071		CSADHSYNSPLYF	1180	0.0204385		CASSGTGNSDYTF	561	0.00932623		CASSPPWGGAETLYF	962	0.0180652
CAWGLSWGGSEQYF	83	0.00108117		CASSHRGRGSEQF	40	0.00044108		CASSSSGAQYF	1867	0.024348		CSAADWGDEQYF	883	0.0167933		CASSQDWGLNYAEQF	1389	0.0257071		CRETGGRQNTLYF	1180	0.0204385		CSADTGSYEQYF	560	0.0093096		CASSQGIGAETLYF	961	0.0180464
CASSLGGEDTQYF	83	0.00108117		CSAEWRDTQYF	40	0.00044108		CASSQEENSPLYF	1866	0.0243349		CASSDARLGGVNQDTQYF	883	0.0167933		CASSQNWGISYEQYF	1388	0.0256886		CRRQGRDTEVF	1180	0.0204385		CASSPGTGAYEQYF	560	0.0093096		CASSQAWGGYAEQF	959	0.0180088
CASSRDTNTEVF	83	0.00108117		CSADPLAEQF	40	0.00044108		CASSPTGGADAEQF	1863	0.0242958		CASSDATGRDAEQF	883	0.0167933		CASRTGTGNYAEQF	1388	0.0256886		CSADISQNTLYF	1180	0.0204385		CSEDRSSYEQYF	560	0.0093096		CSSREGSNTEVF	958	0.01799
CASGEGQGTGQPYF	83	0.00108117		CRAPYAEQF	40	0.00044108		CASGGDWGSQNTLYF	1860	0.0242567		CSAGGNYAEQF	882	0.0167743		CASSQEGTGGREQYF	1388	0.0256886		CSAYSGNTLYF	1179	0.0204212		CASSQDRGRAETLYF	560	0.0093096		CSAPGQYNNQAPLF	957	0.0179713
CASSQDGIQAQHF	83	0.00108117		CSLGNYVEQF	40	0.00044108		CASGGTGNQDTQYF	1859	0.0242436		CSAEWDEQYF	882	0.0167743		CASSQELGGLAETLYF	1387	0.0256701		CSGQGANQDTQYF	1179	0.0204212		CASSPGPYEQYF	560	0.0093096		CSAAANERLF	956	0.0179525
CASSDGGVYGQYF	83	0.00108117		CASSHGRRGSEQF	39	0.000430053		CASSSDKNERLF	1859	0.0242436		CSDWGGQNTLYF	882	0.0167743		CSPGGWDTGQLYF	1387	0.0256701		CSADWASAETLYF	1179	0.0204212		CASSEDWGGSAETLYF	560	0.0093096		CSAGQGSNERLF	955	0.0179337
CSAVGDQGTQYF	83	0.00108117		CSADRRGGEVF	39	0.000430053		CASSFGTGGVNQDTQYF	1856	0.0242045		CASSAGANSDYTF	881	0.0167552		CASSQEGRNAEQF	1386	0.0256516		CSGGQANTGQLYF	1179	0.0204212		CSAARYEQYF	560	0.0093096		CASSQEKGEQYF	955	0.0179337
CSAQGARDTEVSF	83	0.00108117		CASSPGQGDSYTSPLYF	39	0.000430053		CASRDRVDTEVF	1854	0.0241784		CASSETGPSNERLF	881	0.0167552		CASSQEGTGVNQDTQYF	1386	0.0256516		CRDWGDAEQF	1179	0.0204212		CSADRGLGVETLYF	560	0.0093096		CSEGQGGSGNTLYF	955	0.0179337
CARSEGAGPDYTF	82	0.00106814		CSAERGGTQYF	39	0.000430053		CASGDPGQNSDYTF	1850	0.0241263		CASSQDGGLSYEQYF	881	0.0167552		CSAGGNYAEQF	1385	0.0256331		CSAGFQDTQYF	1179	0.0204212		CASSRRDAEQF	560	0.0093096		CSADVSANSDYTF	955	0.0179337
CASSPTGGNCAEQF	82	0.00106814		CASSPGQGASYNSPLYF	39	0.000430053		CASSENPLSNERLF	1850	0.0241263		CASSLGPFANTEVF	881	0.0167552		CASSRGTGRAETLYF	1385	0.0256331		CSADGRKNTLYF	1178	0.0204039		CASSWTGGALDEQYF	559	0.00929298		CASRQGAQNTLYF	954	0.0179149
CSAVTGGNTGVF	82	0.00106814		CASSFGGTQYF	39	0.000430053		CASSPDRGRNQAPLF	1847	0.0240871		CASSRGDTGQLYF	881	0.0167552		CASSQGQYAEQF	1385	0.0256331		CSAEQYNSPLYF	1178	0.0204039		CSADSGGERLF	559	0.00929298		CASSQWGQDTQYF	953	0.0178961
CAGSPLWGGMDTGQLYF	82	0.00106814		CTSSAEDTQYF	39	0.000430053		CASGDFETEFSNERLF	1843	0.024035		CSANRGRAEQF	880	0.0167362		CASSQWGGANTGQLYF	1384	0.0256146		CASSQDGDIHNERLF	1177	0.0203866		CSADGGAGAEQF	559	0.00929298		CSAQYEQYF	953	0.0178961
CASSQDSQGYTEVLF	82	0.00106814		CASSQDVGASAETLYF	39	0.000430053		CASSQGQNTLYF	1839	0.0239828		CSAGQNYEQYF	880	0.0167362		CSADNWGGGRYAEQF	1384	0.0256146		CSAWQDNSPLYF	1177	0.0203866		CSAEGLFYAEQF	558	0.00927635		CASSQGLGSEQYF	953	0.0178961
CSASSGSTLYF	82	0.00106814		CASSLSGGDTQYF	39	0.000430053		CASSPGLGAYEQYF	1830	0.0238654		CSADRDTEVF	880	0.0167362		CASSPGHQDTQYF	1384	0.0256146		CSAWGDSAETLYF	1177	0.0203866		CSAGTGDTEVF	558	0.00927635		CASSQGDRAYEQYF	952	0.0178774
CANMSQGRTLYCTCSANQGAEVF	82	0.00106814		CSARDGQNYAEQF	39	0.000430053		CASSPGGNQDTQYF	1828	0.0238393		CSVALGGSAETLYF	879	0.0167172		CASSQDQANTGQLYF	1384	0.0256146		CSADMRAEVF	1177	0.0203866		CASSDDTGGSAETLYF	558	0.00927635		CSADGASGNTLYF	952	0.0178774
CAGSGGGYAEQF	82	0.00106814		CSARSQDT_YF	39	0.000430053		CASGGPGENSDYTF	1825	0.0238002		CSARAGDTEVF	879	0.0167172		CASSLRTGVSYEQYF	1384	0.0256146		CASRNGQVSNERLF	1177	0.0203866		CASSQAGGSAETLYF	558	0.00927635		CASSQAPRGDTQYF	952	0.0178774
CGAGQNTEVF	82	0.00106814		CRTANIEVF	39	0.000430053		CASSLSPQNTLYF	1824	0.0237872		CASSQQGGAEQF	879	0.0167172		CASSPGLGTSAETLYF	1383	0.0255961		CSGQGVANTEVF	1177	0.0203866		CSVGQGNTEVF	558	0.00927635		CSAEIWGSSAETLYF	952	0.0178774
CSSSRTGPNTGRLYF	82	0.00106814		CSADCGSEQYF	39	0.000430053		CASGGPNTEVF	1824	0.0237872		CASSEQGQLYF	879	0.0167172		CASSQDRHNYAEQF	1383	0.0255961		CSDRGRDAETLYF	1176	0.0203692		CASSPDWGGQNTLYF	557	0.00925973		CASSLGLSSQNTLYF	951	0.0178586
CALRGRGASDYTF	82	0.00106814		CSTSSGNTLYF	39	0.000430053		CASSDGGVNTEVF	1823	0.0237741		CASSRTGTEQF	879	0.0167172		CSAGGSGNTLYF	1382	0.0255776		CSADRGGAETLYF	1176	0.0203692		CSASYAEQF	557	0.00925973		CASSQDVYEQYF	951	0.0178586
CSAGLEDAQYF	82	0.00106814		CSLTGEDAEQYF	39	0.000430053		CAWSLGATSAETLYF	1823	0.0237741		CSADLGTGFNERLF	878	0.0166982		CASSQEDSAETLYF	1382	0.0255776		CASWGVQNTLYF	1175	0.0203519		CASSVRDRGGQNTLYF	557	0.00925973		CASSPGAETLYF	951	0.0178586
CASGMPIPNERLF	82	0.00106814		CANVSQGRTLYCTCSLGNYAEQF	39	0.000430053		CASSPSQDTQYF	1819	0.023722		CSAADYEQYF	878	0.0166982		CSGGGTGQNTLYF	1381	0.0255591		CASSPRDINQAPLF	1175	0.0203519		CSAETGRNERLF	556	0.0092431		CASSQDWGDTQYF	951	0.0178586
CAGSALDRAQDTQYF	82	0.00106814		CSADNWGAYEQYF	39	0.000430053		CASSLVKEVF	1819	0.023722		CSAVGGPGTEVF	878	0.0166982		CASSQELGVSYEQYF	1380	0.0255406		CSAVPNQDTQYF	1175	0.0203519		CASGDVWGGSKQAPLF	556	0.0092431		CASSLGNSDYTF	951	0.0178586
CASGDGGVYEQYF	82	0.00106814		CASSQEGGQSNSDSTF	39	0.000430053		CASSLGGNQDTQYF	1814	0.0236568		CASSGSGKISAETLYF	878	0.0166982		CSAKNTGQLYF	1380	0.0255406		CSGTLNQDTQYF	1175	0.0203519		CASSAGTGGPETLYF	556	0.0092431		CASSQNWGSQNTLYF	949	0.017821
CVSSDPRERDTEVF	82	0.00106814		CARSQAGTGQDTQYF	39	0.000430053		CASSGWLYYAEQF	1813	0.0236437		CSAEGLGTSAETLYF	878	0.0166982		CASSQDRGGRTGQLYF	1379	0.0255221		CRATGDGDTQYF	1174	0.0203346		CSSKGTEVF	556	0.0092431		CSASDRANTEVF	948	0.0178022
CAGTLGGLTGQLYF	82	0.00106814		CASSQDPELRLQVANMSQGRTLYCTCDTHSAETLYF	39	0.000430053		CASGDGEVF	1812	0.0236307		CASSDLNSDYTF	878	0.0166982		CSARQGQDTQYF	1379	0.0255221		CSAANSYNSPLYF	1174	0.0203346		CSSRDRGNTLYF	556	0.0092431		CASSQELGVYAEQF	947	0.0177835
CANMSQGRTLYCTCSAPGQQDTQYF	82	0.00106814		CANMSQGRTLYCTCSAVGGRSTGQLYF	39	0.000430053		CAWSLGGRGDTQYF	1807	0.0235655		CASSGGLGGQYF	878	0.0166982		CSADRYAEQF	1378	0.0255036		CSGRGTDQDTQYF	1173	0.0203173		CASSGLGGREQYF	556	0.0092431		CSSTVNQDTQYF	947	0.0177835
CSARVNTEAF	82	0.00106814		CSADWGS_QYF	39	0.000430053		CASSYGDVDTQYF	1803	0.0235133		CSAGGTGQLYF	878	0.0166982		CASSPGTDAEQF	1378	0.0255036		CSAGGNTEVF	1173	0.0203173		CASGDNWGSYEQYF	556	0.0092431		CASSQETGGSYEQYF	947	0.0177835
CASSQGATYEQYF	82	0.00106814		CASSPGQGNSYNSPLYF	39	0.000430053		CAWSLDSDYTF	1800	0.0234742		CSGTTSAETLYF	878	0.0166982		CASSPDGTAREQYF	1378	0.0255036		CSADNYAEQF	1173	0.0203173		CSSRDREGAETLYF	556	0.0092431		CSAGTNSDYTF	947	0.0177835
CASSHPAETPYF	82	0.00106814		CSADPDYEQYF	39	0.000430053		CASRKTGYAEQF	1799	0.0234611		CASSATGGNYAEQF	877	0.0166792		CASSPRTGVEQYF	1377	0.025485		CSADLMGGYAEQF	1173	0.0203173		CSGTLYEQYF	556	0.0092431		CASRHRGGEQYF	947	0.0177835
CATTKGAQDTEVLF	82	0.00106814		CDSSQEGGQSNSDYTF	38	0.000419026		CASSPRVTEVF	1794	0.0233959		CAWSRDWGASAETLYF	877	0.0166792		CASSQDSGTGGPYEQYF	1377	0.025485		CSGDTNYAEQF	1172	0.0203		CASSLGENTLYF	555	0.00922648		CSERQGSAETLYF	946	0.0177647
CASSHGTGGYAERF	82	0.00106814		CSADSEVYEQYF	38	0.000419026		CASGDPTGGATF	1793	0.0233829		CSADREEQYF	877	0.0166792		CASSQTPGTSAETLYF	1376	0.0254665		CASSGAPGQGTNERLF	1172	0.0203		CASSPTGGAGEQYF	555	0.00922648		CSARDRSSYEQYF	946	0.0177647
CTRSATGGAGNTLYF	82	0.00106814		CTSSARSQDTQYF	38	0.000419026		CASSLGGGNTLYF	1793	0.0233829		CSGLGGSYEQYF	877	0.0166792		CASSQEGGQEEQYF	1375	0.025448		CSVKDTQYF	1172	0.0203		CAWSLAGGGQYF	555	0.00922648		CSAGQGVSAETLYF	945	0.0177459
CARSRQGVDTQYF	82	0.00106814		CSAERRGGAVF	38	0.000419026		CASSPGTENQAPLF	1791	0.0233568		CASGDAGQYEQYF	877	0.0166792		CSAEGEEQYF	1375	0.025448		CASGGTGGSDYTF	1172	0.0203		CASGGPSQNTLYF	555	0.00922648		CSSGTLEVF	945	0.0177459
CSATNTGQPYF	81	0.00105512		CASNQDPTGVQDTQYF	38	0.000419026		CASSFGYEQYF	1784	0.0232655		CSADNYEQYF	876	0.0166601		CSGTGDRAEQF	1375	0.025448		CTDRGYKQYF	1171	0.0202826		CSAGNTEVF	555	0.00922648		CRRAWGGAGDTQYF	945	0.0177459
CSVTGVGQYF	81	0.00105512		CNARSQDTQYF	38	0.000419026		CASSHGDTQYF	1784	0.0232655		CSAPGHSYNSPLYF	876	0.0166601		CASSPTGSAETLYF	1375	0.025448		CSAGRGAGNTLYF	1171	0.0202826		CASSQVSAETLYF	554	0.00920986		CASSRLGSQDTQYF	944	0.0177271
CASGGHDTEVF	81	0.00105512		CASSLIDWGGALGSQNTMYF	38	0.000419026		CASSPRSNQAPLF	1781	0.0232264		CSAERVNYAEQF	876	0.0166601		CASSPGTGGSEQYF	1375	0.025448		CSALGTEQYF	1170	0.0202653		CASSPGDTEVF	554	0.00920986		CSADWGAGSDYTF	944	0.0177271
CAGGRLFSAETLYF	81	0.00105512		CGVTGGRERLF	38	0.000419026		CASSDQGSPYEQYF	1761	0.0229656		CASSRTGRNTEVF	876	0.0166601		CASSQQGNSDYTF	1375	0.025448		CSVGDSGNTLYF	1170	0.0202653		CSDRGHQDTQYF	554	0.00920986		CSADWENQDTQYF	943	0.0177084
CANMSQGRTLYCTCSAVGDQDTQYF	81	0.00105512		CSASYAEQF	38	0.000419026		CASSSGSNTGQLYF	1760	0.0229525		CSADHRGEQYF	876	0.0166601		CSAERGGANTEVF	1374	0.0254295		CSLGGYAEQF	1170	0.0202653		CSGTGGTEVF	554	0.00920986		CASSGTGGNQDTQYF	942	0.0176896
CTRSADLGLEQYF	81	0.00105512		CASSLAGGRAETLYF	38	0.000419026		CASSNTGGANTGQLYF	1756	0.0229004		CSADVRGANTEVF	875	0.0166411		CSAGGALETLYF	1374	0.0254295		CSARDWGAETLYF	1170	0.0202653		CASSDTANTEVF	553	0.00919323		CASSQEGGREQYF	942	0.0176896
CARGERSTEVF	81	0.00105512		CASSQDKEGDTQYF	38	0.000419026		CASSLQGAETLYF	1755	0.0228873		CSAATGGEVF	875	0.0166411		CASSPGQGADTQYF	1374	0.0254295		CSGDWGNYAEQF	1169	0.020248		CASTPGNYAEQF	553	0.00919323		CASSLGGSNERLF	941	0.0176708
CSAGDNNYAEQSF	81	0.00105512		CSAVGGRRTGQLYF	38	0.000419026		CASRSQTDERLF	1753	0.0228613		CASSEDRGRYAEQF	875	0.0166411		CSADSGGGAETLYF	1373	0.025411		CSAGQNTEVF	1169	0.020248		CASGDETGGGAETLYF	553	0.00919323		CASSPGTGGYEQYF	941	0.0176708
CSADRGDTEVSF	81	0.00105512		CAWRGGLG_EQYF	38	0.000419026		CASGTPEVF	1749	0.0228091		CASSSLQGYEQYF	874	0.0166221		CASSDAGQYTEVF	1373	0.025411		CASRLGEQYF	1169	0.020248		CASSQTGGYNSPLYF	553	0.00919323		CASRTGGGDTQYF	940	0.017652
CSAAGGTSYF	81	0.00105512		CASSLGQAEDTQYF	38	0.000419026		CASSDFGEVF	1745	0.0227569		CSADQGGGYEQYF	874	0.0166221		CASSQDLGGGSYEQYF	1372	0.0253925		CSADGGDYAEQF	1168	0.0202307		CSADRAAGYF	552	0.00917661		CSAPDSGNSPLYF	940	0.017652
CAWGLGGLGTGQLYF	81	0.00105512		CSTDQGRSYNSPLYF	38	0.000419026		CASGDARDNSPLYF	1735	0.0226265		CSAGDRDDNTGQLYF	874	0.0166221		CSNDYEQYF	1372	0.0253925		CSATNTGQLYF	1168	0.0202307		CSAEGNYAEQF	552	0.00917661		CASSPTGGYAEQF	940	0.017652
CTRSAGDRGVF	81	0.00105512		CASRLDGVGNSDYTF	38	0.000419026		CASSLGDQAPLF	1726	0.0225091		CASGDPQESQNTLYF	873	0.0166031		CASSPDWGDEQYF	1371	0.025374		CSAGHYEQYF	1168	0.0202307		CSAARGRNSPLYF	552	0.00917661		CSAHRGQNTEVF	939	0.0176332
CASSQDAGLDQGTQYF	81	0.00105512		CASSSGGNTPYF	38	0.000419026		CASSQDRVGNTLYF	1723	0.02247		CSAWGGWDEQYF	873	0.0166031		CASSQEEGYEQYF	1371	0.025374		CASRGDSSAETLYF	1167	0.0202133		CSTGQEDTEVF	552	0.00917661		CSANGDSGNTLYF	939	0.0176332
CASSQDAGLDQDAQYF	81	0.00105512		CASSQAWTGQDTQYF	38	0.000419026		CASGDAAGYAEQF	1721	0.0224439		CSARQGAGAEQF	873	0.0166031		CASSQETSYEQYF	1371	0.025374		CSADRQEDTLYF	1167	0.0202133		CSADTWGGAEQF	552	0.00917661		CASSPRGVQDTQYF	939	0.0176332
CSGSWGQNTSYF	81	0.00105512		CSAGLFYTG_LYF	38	0.000419026		CASGDAGYRDTQYF	1717	0.0223918		CSGRDSSYEQYF	873	0.0166031		CAWSPDWGNYAEQF	1371	0.025374		CSVRDGAETLYF	1167	0.0202133		CSAEGTGGSAETLYF	552	0.00917661		CASGDASANTEVF	938	0.0176145
CSARDSQDAQYF	81	0.00105512		CSAEQEAYAEQF	38	0.000419026		CASSEPDWGGQNTLYF	1703	0.0222092		CSALRDRDYEQYF	872	0.0165841		CASSQEGGNQDTQYF	1369	0.025337		CSPTGNEQYF	1167	0.0202133		CASGKDKNSPLYF	552	0.00917661		CASSQGRLAEQF	938	0.0176145
CSANQGAEVLF	81	0.00105512		CASILPCQTAGAVQGSALANMSQGRTLYCTCSLTGEDAEQF	38	0.000419026		CASGAGGNYAEQF	1703	0.0222092		CSADTNYAEQF	872	0.0165841		CASGDETGYAEQF	1368	0.0253185		CSADMGVSYEQYF	1166	0.020196		CSAQGAVF	552	0.00917661		CSKGLGGSQNTLYF	938	0.0176145
CASGDEGGRGQNTLYF	80	0.00104209		CSAPYVEQF	38	0.000419026		CASSLDWGGQDTQYF	1701	0.0221831		CSAAYEQYF	872	0.0165841		CASSQEAWGGYAEQF	1368	0.0253185		CSTGGRSAETLYF	1166	0.020196		CSARQGAYNSPLYF	551	0.00915998		CSDRGLGNTLYF	937	0.0175957
CGGQLNEGLF	80	0.00104209		CNASSGNTLYF	38	0.000419026		CASSFPANTGQLYF	1699	0.022157		CSPGLGGTTGQLYF	872	0.0165841		CASSLGQNYNSPLYF	1367	0.0253		CASSLGGSSAETLYF	1166	0.020196		CASSLDGEGYAEQF	551	0.00915998		CASGPSYEQYF	937	0.0175957
CASSPDREGAGQF	80	0.00104209		CASRWVGEAEQF	38	0.000419026		CASGDAQKDTQYF	1698	0.022144		CRGQGRNERLF	872	0.0165841		CASSQELGYEQYF	1367	0.0253		CASSQDIGTGGSQNTLYF	1166	0.020196		CASSGTGNTEVF	551	0.00915998		CSGTGGSQNTLYF	937	0.0175957
CASSQDLTDNTGVF	80	0.00104209		CSDRAETLYF	38	0.000419026		CASGANANTEVF	1688	0.0220136		CASSQGTNTEVF	872	0.0165841		CASSQDWGGSSYEQYF	1367	0.0253		CASGRDISNERLF	1166	0.020196		CSGTGSSYEQYF	551	0.00915998		CSADRGLFYAEQF	937	0.0175957
CAWSPGLGYERYF	80	0.00104209		CNAEQGAYAEQF	37	0.000407999		CASRRLGGPSQNTLYF	1687	0.0220005		CAWSLEGGYEQYF	871	0.0165651		CASSQEDWGYEQYF	1366	0.0252815		CSAGSNTEVF	1166	0.020196		CSADHEQYF	551	0.00915998		CASSQEGGRGTEVF	937	0.0175957
CASGQVGAEEQYF	80	0.00104209		CSAGPKVF	37	0.000407999		CASGGTGRQDTQYF	1685	0.0219745		CASDRGRTEVF	871	0.0165651		CASSQEDSNYAEQF	1365	0.025263		CSALGNSPLYF	1166	0.020196		CSSRDGGADTGQLYF	550	0.00914336		CSAGTGAYAEQF	936	0.0175769
CSSRMGGGRNTLYF	80	0.00104209		CASSQNREGDTQYF	37	0.000407999		CASSRTGGEQYF	1681	0.0219223		CASAGTGGNYAEQF	871	0.0165651		CASSPTGGVNQDTQYF	1364	0.0252444		CASGDAGHINERLF	1165	0.0201787		CASGDGTGRYEQYF	550	0.00914336		CSADLGAADAEQF	936	0.0175769
CASSRTGGWAGQF	80	0.00104209		CASSRGTGGTDTQYF	37	0.000407999		CASSQDGQNSDYTF	1677	0.0218701		CSASGTGNYEQYF	871	0.0165651		CSADGNTEVF	1363	0.0252259		CSAGSVSAETLYF	1165	0.0201787		CSVDNYEQYF	549	0.00912673		CASSHPGTGIYEQYF	935	0.0175581
CAGSQTGGGAETLYF	80	0.00104209		CANSQDQGTYEQYF	37	0.000407999		CAWSRGQISNERLF	1674	0.021831		CSADRDRYAEQF	870	0.016546		CASSHRGDYAEQF	1363	0.0252259		CSAGGASAETLYF	1164	0.0201614		CSAGQKYEQYF	549	0.00912673		CASGVRGRYEQYF	934	0.0175393
CSDGSSYNSPLYF	80	0.00104209		CVSSLDGVGNSDYTF	37	0.000407999		CASRDRENTEVF	1673	0.021818		CSADGGAETLYF	870	0.016546		CASSPGNNQDTQYF	1363	0.0252259		CSAEIYAEQF	1163	0.0201441		CASSQEDWGDSAETLYF	549	0.00912673		CASSLTGTEVF	933	0.0175206
CANMSQGRTLYCTCSAKGRRNTEVF	80	0.00104209		CAWRGGLWYEQYF	37	0.000407999		CASSLDQNSEVF	1667	0.0217397		CSAGTYERLF	870	0.016546		CASSQDGTGIEQYF	1362	0.0252074		CSGDSAETLYF	1163	0.0201441		CSGRDRESSPLYF	549	0.00912673		CASSRTGGRRDTQYF	931	0.017483
CASPPTGGNYAEQF	80	0.00104209		CSVEWGGTQYF	37	0.000407999		CASSLGGGYEQYF	1660	0.0216484		CSAEAGYEQYF	870	0.016546		CSSGTGGSAETLYF	1362	0.0252074		CRGHSYEQYF	1162	0.0201267		CASSRQDTQYF	548	0.00911011		CSGQGGNNNQAPLF	931	0.017483
CASSPRDWGYERYF	80	0.00104209		CTSSAERRGGEVF	37	0.000407999		CASSGRNNYAEQF	1653	0.0215571		CSAVRGSSYEQYF	870	0.016546		CSAGGDSPLYF	1362	0.0252074		CSVGQGAGNTEVF	1162	0.0201267		CSAKGQTNSDYTF	548	0.00911011		CSAGTGLGNTLYF	930	0.0174642
CSVPGTGGEAGQF	80	0.00104209		CASSQEETAYEQYF	37	0.000407999		CSAEGTGGANTGQLYF	1647	0.0214789		CSAGDWGSYEQYF	869	0.016527		CASSQTGGTAEQF	1360	0.0251704		CSAEGAHTGQLYF	1161	0.0201094		CSAQGREQYF	548	0.00911011		CASSQAGFYAEQF	930	0.0174642
CANMSQGRTLYCTCSARDSQDTQYF	80	0.00104209		CVSSLLGSQNTLYF	37	0.000407999		CASSLPGGDQAPLF	1641	0.0214006		CASRGTPYEQYF	869	0.016527		CASSPPDNYAEQF	1360	0.0251704		CSAGNSYNSPLYF	1160	0.0200921		CSARGANTEVF	548	0.00911011		CASSHSYEQYF	930	0.0174642
CASSQETDRAYGQYF	80	0.00104209		CASSQDPTEVQDTQYF	37	0.000407999		CAWSLGAQDTQYF	1620	0.0211268		CSAERNTGQLYF	869	0.016527		CASSHGTGGARAEQF	1360	0.0251704		CSETANTEVF	1159	0.0200748		CSAGGGEQYF	548	0.00911011		CASSQPGNERLF	930	0.0174642
CASGGQASTEVF	80	0.00104209		CASSQDPTGVQDTQHF	37	0.000407999		CASSPPVEQYF	1619	0.0211137		CSADLGGEAETLYF	869	0.016527		CRGDRGRGTEVF	1359	0.0251519		CSADPGWGENTGQLYF	1158	0.0200575		CSADLGGEDTQYF	548	0.00911011		CASSLDWGAYEQYF	929	0.0174455
CSADSRYEQYF	80	0.00104209		CTYSAGLFYTGQLYF	37	0.000407999		CASSADRVQDTQYF	1619	0.0211137		CSAVEGCEQYF	868	0.016508		CSESS_LGGLEQYF	1359	0.0251519		CSAGTLSYEQYF	1158	0.0200575		CSRGSSAETLYF	548	0.00911011		CSADQRRISNERLF	929	0.0174455
CASSQDNWGGCAEQF	80	0.00104209		CSAGGGRSTGQLYF	37	0.000407999		CASSWGSYEQYF	1613	0.0210355		CSAVQGAGEQYF	868	0.016508		CASGDLANSDYTF	1359	0.0251519		CSVREEQYF	1158	0.0200575		CSADGGNERLF	548	0.00911011		CASSQDGTGNSPLYF	928	0.0174267
CASGAGTGNTEVLF	80	0.00104209		CTSSGQDTQYF	37	0.000407999		CASSLERTGDTQYF	1613	0.0210355		CSVGGSAETLYF	868	0.016508		CASGDKNSDYTF	1358	0.0251334		CSAAAGGGERLF	1158	0.0200575		CSADSANTEVF	547	0.00909349		CASSQEGPQDTQYF	928	0.0174267
CASSVQNTGVF	79	0.00102906		CRDSAETLYF	37	0.000407999		CASGDWTGGYEQYF	1605	0.0209312		CSAPGTNSYEQYF	868	0.016508		CASGDRGISNERLF	1358	0.0251334		CSGDWGDEQYF	1157	0.0200401		CASSLGGQYEQYF	547	0.00909349		CASSQRLGGAETLYF	927	0.0174079
CASSQQGTGRLYF	79	0.00102906		CSPRLGGLEQYF	37	0.000407999		CASSPGTTNTEVF	1604	0.0209181		CASSFSSGNTLYF	867	0.016489		CSADPGDGQLYF	1358	0.0251334		CSRGVEDTQYF	1157	0.0200401		CSAWGVSSYEQYF	547	0.00909349		CSAGVNSYNSPLYF	927	0.0174079
CAWSLRYEQYF	79	0.00102906		CASSQDVGSSAETQYF	37	0.000407999		CASSFHRAAETLYF	1599	0.0208529		CSVQGSQNTLYF	866	0.01647		CASSDSISNERLF	1356	0.0250964		CSETYEQYF	1156	0.0200228		CSSRSGTGRYEQYF	547	0.00909349		CASSQQDTQYF	927	0.0174079
CTRSVTGVEQYF	79	0.00102906		CSAEQRAYAEQF	37	0.000407999		CASSLQGAEQF	1589	0.0207225		CSAVGGDYAEQF	866	0.01647		CASSQDEGGLAEQF	1354	0.0250594		CSAVGRGGGRGGSQNTLYF	1156	0.0200228		CSDSQNTLYF	547	0.00909349		CASSQDWLDSYEQYF	927	0.0174079
CSAEGGRGDTLYF	79	0.00102906		CSALGGRAEPLYF	36	0.000396972		CASSLHSQNTLYF	1579	0.0205921		CAWSLSAETLYF	866	0.01647		CASSQELGGLEQYF	1353	0.0250409		CSAPLDWGPSAETLYF	1155	0.0200055		CRAGTTNERLF	547	0.00909349		CASSSGLGGYEQYF	926	0.0173891
CSSGMGGGQNTLYF	79	0.00102906		CSQDQGTYEQYF	36	0.000396972		CAHRGPSNERLF	1561	0.0203573		CAGPGPYEQYF	866	0.01647		CASSPTVYAEQF	1353	0.0250409		CSEGTNTEVF	1155	0.0200055		CSADPGQANTEVF	547	0.00909349		CSAQGISNERLF	926	0.0173891
CASSGTGADAQYF	79	0.00102906		CNADRRGGNTLYF	36	0.000396972		CASSLAQGAAEVF	1555	0.0202791		CSAAQDYAEQF	866	0.01647		CASSQDKGNTQYF	1353	0.0250409		CSADGSAETLYF	1154	0.0199882		CASSQALGDAETLYF	547	0.00909349		CASSPDWGPGEQYF	926	0.0173891
CASSVGQEYEQYF	79	0.00102906		CARSLGQGADTQYF	36	0.000396972		CAWSQWVNQDTQYF	1544	0.0201356		CASSSGQKNTLYF	866	0.01647		CASSQEGAFNQDTQYF	1352	0.0250224		CSRLGGSAETLYF	1154	0.0199882		CASGTYEQYF	547	0.00909349		CASSQAGGALEQYF	926	0.0173891
CTRSAGQGGNTLYF	79	0.00102906		CNAEWGDTQYF	36	0.000396972		CASPNANSDYTF	1528	0.019927		CSALGQGAQDTEVF	865	0.0164509		CASGDVGDTQYF	1352	0.0250224		CSARLGGSSAETLYF	1154	0.0199882		CASGDVGQGDEQYF	547	0.00909349		CSAATTNSDYTF	924	0.0173516
CVSSLASSAETLYF	79	0.00102906		CTSSATGQLYF	36	0.000396972		CAWSLGRVGNTLYF	1519	0.0198096		CAWRGGGTEVF	865	0.0164509		CASSLRGGAPAEQF	1352	0.0250224		CSAGQGSTGQLYF	1153	0.0199709		CSASGGEDTQYF	546	0.00907686		CASSLEGAETLYF	924	0.0173516
CSADGWGGGTRYF	79	0.00102906		CSAARNSYDSPLYF	36	0.000396972		CASSLGDTNERLF	1509	0.0196792		CASSLRDTETLYF	865	0.0164509		CASSQESNYAEQF	1352	0.0250224		CSADPRYAEQF	1153	0.0199709		CSAAGVNTLYF	546	0.00907686		CSGSGTTSAETLYF	923	0.0173328
CSAGDGGVF	79	0.00102906		CANMSQGRTLYCTCSAGLFYTGQLYF	36	0.000396972		CASSPHWGPNQDTQYF	1487	0.0193923		CSADGGSSGNTLYF	865	0.0164509		CSATGGATNTGQLYF	1351	0.0250038		CSATGGVAETLYF	1153	0.0199709		CSAVQGADTQYF	546	0.00907686		CSADKDYANTGQLYF	923	0.0173328
CSDPAETPYF	79	0.00102906		CSALLTG_LYF	36	0.000396972		CASSLRGNNQAPLF	1479	0.019288		CASSFNYEQYF	865	0.0164509		CSAGTVNTEVF	1351	0.0250038		CSKLGGHTGQLYF	1153	0.0199709		CASSQDRGTGNTLYF	546	0.00907686		CASSPTGNQDTQYF	923	0.0173328
CDAGDNTGQLYF	79	0.00102906		CASSPDWSNQDTQYF	36	0.000396972		CRAQGADTEVF	1479	0.019288		CSADGVGGYF	865	0.0164509		CSGDSANTEVF	1351	0.0250038		CSADRAGRNYAEQF	1153	0.0199709		CSADNAETLYF	546	0.00907686		CASSQVLGYEQYF	922	0.017314
CTRSADPQGEAPLF	79	0.00102906		CASSLGQVADTQYF	36	0.000396972		CASSRGGAEQF	1464	0.0190923		CASSDRTGYAEQF	865	0.0164509		CASSQGLGGAETLYF	1350	0.0249853		CSGTGGNYAEQF	1153	0.0199709		CASGDFGGALEQYF	546	0.00907686		CSAGGVANTEVF	922	0.017314
CSAEGGRGNALYF	79	0.00102906		CSGQDTQHF	36	0.000396972		CAWSGDWGVEQYF	1462	0.0190663		CSPDWGQNTLYF	865	0.0164509		CSGWGDQNTLYF	1350	0.0249853		CSADGGGRDAETLYF	1152	0.0199535		CASSSGTDQDTQYF	546	0.00907686		CSADTVANTEVF	921	0.0172952
CAGSDGWGGAETLYF	79	0.00102906		CTSSASGTANTEVF	36	0.000396972		CASSDAWRGKNTEVF	1450	0.0189098		CASSFGGPSQNTLYF	865	0.0164509		CSGQGVSYNSPLYF	1350	0.0249853		CSTRDRANTEVF	1152	0.0199535		CSASRGDSPLYF	545	0.00906024		CSADRHANTEVF	921	0.0172952
CSADMGGDERLF	79	0.00102906		CSTEQGAYAEQF	36	0.000396972		CASSDLANSDYTF	1448	0.0188837		CSGLGGFGQLYF	865	0.0164509		CSAAGVQDTQYF	1348	0.0249483		CSADWRVSGQLYF	1152	0.0199535		CSAGQANTGQLYF	545	0.00906024		CASSQGLGTYEQYF	921	0.0172952
CANMSQGRTLYCTCSADGWGGGTQYF	79	0.00102906		CASRQDAGARAEQF	36	0.000396972		CASSRPGQSNERLF	1446	0.0188576		CSEGQGANEQYF	864	0.0164319		CASSQELHSSAETLYF	1348	0.0249483		CASSPGQGERAPLF	1152	0.0199535		CASSQDWGGSAETLYF	545	0.00906024		CSADLGTANSDYTF	921	0.0172952
CSARGEYDSPLYF	79	0.00102906		CSADRDRGNSLLYF	36	0.000396972		CASSDLGQYEQYF	1444	0.0188315		CSAGTYNSPLYF	864	0.0164319		CASSHWGGKGAETLYF	1348	0.0249483		CSGTGETEVF	1151	0.0199362		CSAGDIYAEQF	545	0.00906024		CSATGTQNTEVF	920	0.0172764
CSAGADTEVF	79	0.00102906		CTRSAEWGGTQYF	36	0.000396972		CASSLGLGGSSYEQYF	1440	0.0187794		CSGGHLSNERLF	864	0.0164319		CASSPDWGGYAEQF	1348	0.0249483		CSADGGGAEVF	1151	0.0199362		CASSQDRGQDTQYF	545	0.00906024		CSAVLGGQDTQYF	920	0.0172764
CTSSDQGNYAEQF	78	0.00101604		CSAEWEDTQYF	36	0.000396972		CASSLEGQRNSDYTF	1438	0.0187533		CSAGTGGSSYEQYF	864	0.0164319		CSGDRTNSDYTF	1347	0.0249298		CRPGTYEQYF	1150	0.0199189		CASSQDGTGDNQDTQYF	545	0.00906024		CSAEAGVNERLF	920	0.0172764
CSATGGAGNTPYF	78	0.00101604		CASSLLGGDTLYF	36	0.000396972		CAWSGLGYYEQYF	1428	0.0186229		CASSSTVAEQF	863	0.0164129		CASNRGDEQYF	1347	0.0249298		CSAEAGGAEQF	1150	0.0199189		CSADQGANTGQLYF	544	0.00904361		CASSQPGTAKDTQYF	920	0.0172764
CVSSDWGGAETLYF	78	0.00101604		CSVQGRGAEQF	36	0.000396972		CASSEGQGANTEVF	1427	0.0186098		CSGDRSGNTLYF	862	0.0163939		CSADCQGRNSPLYF	1346	0.0249113		CSADPKAEQF	1150	0.0199189		CSERQGASAETLYF	544	0.00904361		CSAETKNTEVF	920	0.0172764
CTRSAAGDQDTQYF	78	0.00101604		CASSRGTGEKDTQYF	36	0.000396972		CASGDAGKGSDYTF	1424	0.0185707		CSADQGDTGQLYF	862	0.0163939		CASSDATGGSAETLYF	1346	0.0249113		CSADRRGEVF	1150	0.0199189		CSADRGRDSPLYF	544	0.00904361		CSARDRNNQAPLF	919	0.0172577
CASSLGSSYEQYF	78	0.00101604		CANSPGQNSDYTF	36	0.000396972		CASGDWDRGAEQYF	1420	0.0185185		CSADLGGAGEQYF	861	0.0163749		CASSSTFNQDTQYF	1345	0.0248928		CSGPTEVF	1150	0.0199189		CASGDLGGRTDTQYF	543	0.00902699		CASGWAPYEQYF	919	0.0172577
CGGGQGRNTEVF	78	0.00101604		CSQAGTGQDTQYF	35	0.000385945		CASGEDAGGFSQNTLYF	1414	0.0184403		CSAPGQNTLYF	861	0.0163749		CASSQDPGDAEQF	1344	0.0248743		CSGGTGGYNSPLYF	1149	0.0199016		CSTREGDTEVF	543	0.00902699		CASSLARDEQYF	918	0.0172389
CAGGDWGGYAEQF	78	0.00101604		CASGSDWSNQDTQYF	35	0.000385945		CASGDSTANTEVF	1400	0.0182577		CASSFNAETLYF	861	0.0163749		CASSQDPGVAETLYF	1344	0.0248743		CSAETVNYAEQF	1148	0.0198843		CASSFKQHNSPLYF	543	0.00902699		CASSQDPGGEQYF	917	0.0172201
CAGSQETTYEQYF	78	0.00101604		CASSQEGGQANSDYTF	35	0.000385945		CASGTGQDTQYF	1394	0.0181795		CSAARDFSAETLYF	861	0.0163749		CSADLRSSYEQYF	1343	0.0248558		CSAGGGSYNSPLYF	1147	0.0198669		CSADRQGF	542	0.00901036		CASSHRTNAEQF	917	0.0172201
CASSLARGGTEVF	78	0.00101604		CSDSAEQGAYAEQF	35	0.000385945		CAWSLWVNQDTQYF	1389	0.0181143		CSARGGNYAEQF	861	0.0163749		CASSQGDNYAEQF	1343	0.0248558		CSRTGGTEVF	1146	0.0198496		CSAGQGANTEVF	542	0.00901036		CSADFFSGNTLYF	916	0.0172013
CTRSARGEYNSPLYF	78	0.00101604		CASSQAGTEQDTQYF	35	0.000385945		CSAGPDYEQYF	1384	0.018049		CASSTQGRTGQLYF	861	0.0163749		CASSHRVYNSPLYF	1343	0.0248558		CSAATSAETLYF	1146	0.0198496		CASGDRQGKSQNTLYF	542	0.00901036		CASSPGQNTLYF	916	0.0172013
CASSPRTGVDAEVF	78	0.00101604		CASSQEGTAYEQF	35	0.000385945		CASSAWGGADTQYF	1384	0.018049		CASSFWFNYAEQF	860	0.0163559		CASSRDRDEEQYF	1342	0.0248373		CSAPGGNNQDTQYF	1146	0.0198496		CSGTGNYAEQF	542	0.00901036		CSASDWDQDTQYF	915	0.0171826
CASSQGQGDSDYTF	78	0.00101604		CASSLVQGEDTQCF	35	0.000385945		CASGHGGGEQYF	1379	0.0179838		CSGGLGEDTQYF	860	0.0163559		CSPDWGPETLYF	1341	0.0248188		CSAGLGAAETLYF	1145	0.0198323		CSAAGNTEVF	542	0.00901036		CSVGQGGGQNTLYF	915	0.0171826
CASSRDDIQAQHF	78	0.00101604		CASRQDPGLGGAETLYF	35	0.000385945		CASGDPGNTEVF	1375	0.0179317		CSGGLGKDTQYF	859	0.0163368		CASSPLGGRAEQF	1341	0.0248188		CSGWGSAETLYF	1145	0.0198323		CSATSAETLYF	542	0.00901036		CASSQGQNTLYF	915	0.0171826
CSAGRNTEVF	78	0.00101604		CNAARNSYNSPLYF	35	0.000385945		CASSGTVSNERLF	1373	0.0179056		CSAAISYNSPLYF	859	0.0163368		CASSQDGLGDSYEQYF	1340	0.0248003		CSAGTGSTGQLYF	1144	0.019815		CSAGQGSAETLYF	542	0.00901036		CASSQEGLGGREQYF	915	0.0171826
CTGRGTYAEQF	78	0.00101604		CASSQEGTTYEQYF	35	0.000385945		CASSDAGKNTGQLYF	1371	0.0178795		CSARFNQDTQYF	859	0.0163368		CSAGTTNTEVF	1340	0.0248003		CSSRVEWGSQNTLYF	1144	0.019815		CSETGGYAEQF	541	0.00899374		CASSPGVEQYF	914	0.0171638
CAGSPQGGYEQYF	78	0.00101604		CASSLIDWGGALDSQNTLYF	35	0.000385945		CASSDVQGDGQLYF	1369	0.0178534		CSAGTGAETLYF	859	0.0163368		CASSPRDTYAEQF	1340	0.0248003		CSAPNYEQYF	1143	0.0197976		CASSQGGNQDTQYF	541	0.00899374		CASSQVGRGQDTQYF	914	0.0171638
CAWSLARAPSGNTLYF	78	0.00101604		CSADNWGVYEQYF	35	0.000385945		CSLEIQSSEAGDSALYLCASSLSAGEVTEVF	1364	0.0177882		CSAEQRQNTLYF	859	0.0163368		CASSQRQGALEQYF	1340	0.0248003		CASRQGSNTEVF	1143	0.0197976		CASSLDGGNSDYTF	541	0.00899374		CASSQDPGGRAETLYF	914	0.0171638
CASGRPFSAETLYF	78	0.00101604		CAGSLIDWGGALGSQNTLYF	35	0.000385945		CATGTLNERLF	1354	0.0176578		CSAFGQNQDTQYF	858	0.0163178		CSADGTGDGERLF	1339	0.0247818		CSADSAYEQYF	1142	0.0197803		CASSQDNGGAVEQYF	541	0.00899374		CASSRGLGGLEQYF	913	0.017145
CASGGQANTEVSF	78	0.00101604		CDTYSAETLYF	35	0.000385945		CAWSLVRDRGLAPLF	1351	0.0176187		CSADASAETLYF	858	0.0163178		CASSQGTGGVRQDTQYF	1338	0.0247632		CSAGTGGNYAEQF	1142	0.0197803		CSAEGSSGNTLYF	541	0.00899374		CSATISYNSPLYF	913	0.017145
CASSQDAGLGQDTQYF	78	0.00101604		CASSSDWSSQDTQYF	35	0.000385945		CASGDDQEVF	1347	0.0175665		CASSLGDWGGDDYAEQF	858	0.0163178		CASSQQGGLDSPLYF	1337	0.0247447		CSAGDRGTEVF	1142	0.0197803		CSAATNTEVF	541	0.00899374		CSAEDWGSF	912	0.0171262
CASGNRGRNSDYTF	78	0.00101604		CSGNNQVQHF	35	0.000385945		CASSLAGGYAEQF	1318	0.0171883		CSADLLEGQYF	858	0.0163178		CASSLSWGSSYEQYF	1337	0.0247447		CSAVGTSQNTLYF	1142	0.0197803		CSADRGAANQAPLF	540	0.00897712		CASSQAGVNQDTQYF	912	0.0171262
CSAGGQYEQYF	78	0.00101604		CSAGLFYIGQLYF	35	0.000385945		CASGDVLGGQDTQYF	1292	0.0168493		CSASGTFQDTQYF	857	0.0162988		CSAGGGTGQLYF	1337	0.0247447		CSGGAEQF	1142	0.0197803		CASSQDWVQDTQYF	540	0.00897712		CASSRGFYEQYF	911	0.0171074
CASSQDLVGSYEQYF	78	0.00101604		CSSRDGQNYAEPF	35	0.000385945		CASSDAHANTEVF	1269	0.0165493		CSAVGQYAEQF	857	0.0162988		CASSQEGSSYEQYF	1337	0.0247447		CSAASSQNTLYF	1142	0.0197803		CASSQVGNQDTQYF	540	0.00897712		CASSPGTGRYAEQF	911	0.0171074
CASSRRGQGAGTEVF	77	0.00100301		CSVTENTVYF	34	0.000374918		CASSLRDSQNTLYF	1248	0.0162754		CSADLRDRGLAEQF	856	0.0162798		CSAARGDTEVF	1336	0.0247262		CSADMGYEQYF	1141	0.019763		CASSHANTGQLYF	540	0.00897712		CRQGRGTEVF	911	0.0171074
CAWSLVGTSNTGQPYF	77	0.00100301		CSASGTANTEVVF	34	0.000374918		CASGDEGGNERLF	1237	0.016132		CSVRDFYAEQF	856	0.0162798		CASSPWTGGANAETLYF	1336	0.0247262		CASSPRDWGEQF	1141	0.019763		CASGDLGLNTGQLYF	540	0.00897712		CASSPLEHQDTQYF	910	0.0170887
CASSLVRGGTEVLF	77	0.00100301		CASSQEGGQSNF	34	0.000374918		CASSGTGPSAETLYF	1236	0.0161189		CASSLFNLNQDTQYF	856	0.0162798		CRRENTGQLYF	1336	0.0247262		CSGSAETLYF	1141	0.019763		CASSVGGQDTQYF	539	0.00896049		CASSQGEQYF	910	0.0170887
CTRSADSHYEQYF	77	0.00100301		CASSPGTASTEVF	34	0.000374918		CASSLQGYSDYTF	1233	0.0160798		CASSDVGYQDTQYF	856	0.0162798		CSAGGGRFAETLYF	1336	0.0247262		CSGGANTGQLYF	1141	0.019763		CASSQDNYEQYF	539	0.00896049		CASSQDRGQDTQYF	910	0.0170887
CSARGSQDTQYF	77	0.00100301		CRTTNTEVF	34	0.000374918		CASRRLGGTETLYF	1232	0.0160668		CASSDGTGANSDYTF	855	0.0162608		CSGGQYAEQF	1335	0.0247077		CSVTENTGQLYF	1141	0.019763		CASGDKFSNERLF	539	0.00896049		CSAGTGSNERLF	910	0.0170887
CASSRSGSYAEQF	77	0.00100301		CASSQDQETYEQYF	34	0.000374918		CASGRQGADTEVF	1232	0.0160668		CASTWDAETLYF	855	0.0162608		CASSQDGTGGAETLYF	1333	0.0246707		CSADQGRTNTEVF	1139	0.0197284		CSGDNSAETLYF	538	0.00894387		CASSQVLGVYEQYF	909	0.0170699
CASSAPGLGAEALYF	77	0.00100301		CSAELRGQNTLYF	34	0.000374918		CASSLQGNYAEQF	1226	0.0159885		CSADVYEQYF	855	0.0162608		CASSQESSAETLYF	1333	0.0246707		CSATGGLNTGQLYF	1138	0.019711		CASSQDRSSYEQYF	538	0.00894387		CASSQETGVSYEQYF	909	0.0170699
CSAGGEGTEVF	77	0.00100301		CASSQNVGSSAETLYF	34	0.000374918		CASSDARYSAETLYF	1225	0.0159755		CSADRSAETLYF	855	0.0162608		CSAEGTGVGNTLYF	1332	0.0246522		CSAKDTQYF	1138	0.019711		CASSDAGGRNTLYF	538	0.00894387		CASSQDLGGYAEQF	909	0.0170699
CAGSDRGASSYEQYF	77	0.00100301		CASSSDWGNQDTQYF	34	0.000374918		CAKQTGRAEVF	1191	0.0155321		CASGGDWGGAETLYF	855	0.0162608		CSAGRGTEVF	1332	0.0246522		CSAGTTNTGQLYF	1138	0.019711		CASSQGTGGSQNTLYF	538	0.00894387		CASSQPNYEQYF	908	0.0170511
CASSAGTGDERLLF	77	0.00100301		CSASGIANTEVF	34	0.000374918		CASSEQPSAETLYF	1187	0.0154799		CSARTGGSSYEQYF	854	0.0162417		CASSQDWATSAETLYF	1331	0.0246337		CSVRDWGAPGQLYF	1137	0.0196937		CSAGTGRGAETLYF	538	0.00894387		CSSRDEGNTEVF	907	0.0170323
CANMSQGRTLYCTCSAGLEDTQYF	77	0.00100301		CSAGPEGF	34	0.000374918		CASSLDINTEVF	1178	0.0153626		CAWSLDREGAETLYF	854	0.0162417		CASSQEWGLGGSAETLYF	1331	0.0246337		CSADQVSSAETLYF	1137	0.0196937		CSSRVGGSAETLYF	537	0.00892724		CASSQEQGGEQYF	907	0.0170323
CSAGKDAQYF	77	0.00100301		CASSLWTASAETLYF	34	0.000374918		CASSRLGDYAEQF	1173	0.0152973		CSVRDWGLSQNTLYF	854	0.0162417		CASSQGRGDTGQLYF	1331	0.0246337		CSADRGDGTGQLYF	1136	0.0196764		CASSGGTGNSGNTLYF	537	0.00892724		CASSQDPDCVYEQYF	907	0.0170323
CGVTGVEQYF	77	0.00100301		CSSRDGQNYAEHF	34	0.000374918		CASSLNQDTQYF	1168	0.0152321		CASSQGQSQNTLYF	854	0.0162417		CASSSRGLGTEVF	1331	0.0246337		CSAYRGGKSQNTLYF	1136	0.0196764		CASSDKGALAETLYF	537	0.00892724		CSARLGGPGEQYF	906	0.0170135
CASGDAVAEQF	77	0.00100301		CASSADQGRSYNSPLYF	34	0.000374918		CASGDPQWDTEVF	1142	0.0148931		CASSSGQGHSDYTF	853	0.0162227		CASSTRLGGQDTQYF	1331	0.0246337		CSSNWGGQNTLYF	1135	0.0196591		CSADRGLGNTLYF	537	0.00892724		CASSQDGGYEQYF	906	0.0170135
CSADPGSNTEVF	77	0.00100301		CNGNNQAQHF	34	0.000374918		CSAANTEVF	1142	0.0148931		CSDWGVYAEQF	853	0.0162227		CASSWDNYAEQF	1331	0.0246337		CSADEGGQDTQYF	1135	0.0196591		CASSVGGDQAPLF	537	0.00892724		CASSLGGRNEQYF	906	0.0170135
CAGSSGSAETLYF	77	0.00100301		CTSSADNWGDYEQYF	34	0.000374918		CASSFPFNTLYF	1132	0.0147627		CSVTGGNYAEQF	853	0.0162227		CASSQARAEQF	1331	0.0246337		CASSPGNSGNTLYF	1135	0.0196591		CASSPGQGVSNERLF	537	0.00892724		CASSPAGGYYEQYF	905	0.0169948
CASGGWGGYAEQF	77	0.00100301		CNGQDTQYF	34	0.000374918		CTRSADPDYEQYF	1129	0.0147235		CSADLGGRAEQF	853	0.0162227		CASSQGTGGNAEQF	1331	0.0246337		CSALDRGRGDTQYF	1134	0.0196418		CAWSLQENSGNTLYF	537	0.00892724		CAWSLGQDTQYF	905	0.0169948
CSARHANTEVSF	77	0.00100301		CSAELGAYAEQF	34	0.000374918		CSADHAGYAEQF	1120	0.0146062		CSAGTGSSAETLYF	852	0.0162037		CASSLTGGRQDTQYF	1331	0.0246337		CASSDGDSSYEQYF	1134	0.0196418		CASSGTGANERLF	537	0.00892724		CSASKNSDYTF	905	0.0169948
CSADGAHYAGQF	77	0.00100301		CASSQAGTASAETLYF	34	0.000374918		CASGGLGGSYNSPLYF	1118	0.0145801		CASSYSGTGGALRDTLYF	852	0.0162037		CSAEKGITEVF	1330	0.0246152		CSEDWGNQDTQYF	1134	0.0196418		CSADLAANSDYTF	537	0.00892724		CASSQVDRDEQYF	905	0.0169948
CAGGDAGGLEQYF	77	0.00100301		CSVTENILYF	34	0.000374918		CASSQEWVQAPLF	1115	0.014541		CASSRDWGVNYAEQF	852	0.0162037		CASSQELGGEDTQYF	1330	0.0246152		CASSLGTGGDAEQF	1133	0.0196244		CSARQNYAEQF	536	0.00891062		CASSQELGYEQYF	904	0.016976
CSASRTGGAHEQYF	77	0.00100301		CSAQGSSQNTMYF	34	0.000374918		CASSAGGHTGQLYF	1112	0.0145018		CASSQGDWGDEQYF	851	0.0161847		CSAGGGPEVF	1329	0.0245967		CSATGGFSQNTLYF	1133	0.0196244		CSSEGGTEVF	536	0.00891062		CASSSGTGGALDTQYF	904	0.016976
CASGDNSQDTQYF	77	0.00100301		CASRWRGSEQF	34	0.000374918		CASSSANSDYTF	1110	0.0144758		CSAAGGTSAETLYF	851	0.0161847		CASSQESPQDSYNSPLYF	1329	0.0245967		CAISDGRGNAEQF	1132	0.0196071		CSGAGTGEYEQYF	535	0.00889399		CASSHGLGGYAEQF	904	0.016976
CASSQTGGFQDAQYF	77	0.00100301		CSAEWGGAQYF	34	0.000374918		CASGTGLSEQYF	1102	0.0143714		CSAQGAETLYF	851	0.0161847		CSAGLYNSPLYF	1329	0.0245967		CSATGRSNTGQLYF	1132	0.0196071		CASRDFSSAETLYF	535	0.00889399		CSAEGPPGDEQYF	903	0.0169572
CGADGGSAETLYF	77	0.00100301		CASSSDWSNQDTQCF	34	0.000374918		CASSLVRAANSDYTF	1093	0.0142541		CSAWGSSYEQYF	851	0.0161847		CASSDPGYTEVF	1329	0.0245967		CASGARDRKFAETLYF	1132	0.0196071		CASSQEGGSSYEQYF	535	0.00889399		CASSQEGRYEQYF	903	0.0169572
CTRSAGHYEQYF	77	0.00100301		CSAELGGQNTVYF	34	0.000374918		CSADPDYGQYF	1088	0.0141888		CSAGLTSAETLYF	850	0.0161657		CSAAGTGSSDYTF	1329	0.0245967		CSAVNYEQYF	1132	0.0196071		CSAQGAYAEQF	534	0.00887737		CSADGGPPLF	903	0.0169572
CASSQTGDYAEQF	77	0.00100301		CSAE_GAYAEQF	34	0.000374918		CASRPQTGQLYF	1067	0.013915		CSADNERLF	850	0.0161657		CASSQGTGNYAEQF	1329	0.0245967		CSPGHYTGQLYF	1132	0.0196071		CASSNRDEVF	534	0.00887737		CSQGANTEVF	903	0.0169572
CSARGGYNSPLYF	77	0.00100301		CSAEQGAYVEQF	33	0.000363891		CASSQGAGTGQLYF	1060	0.0138237		CSGGGRQNTLYF	850	0.0161657		CSAVGGSQNTLYF	1329	0.0245967		CSAEAGGVAEQF	1130	0.0195725		CSARENTEVF	534	0.00887737		CSPGQGAVGNTLYF	902	0.0169384
CAWSLVGTSSTGQLYF	77	0.00100301		CRALGGRAETLYF	33	0.000363891		CASSLVGDSDYTF	1054	0.0137454		CSAIWGAGDTQYF	850	0.0161657		CSRPGGTGQLYF	1329	0.0245967		CSAGWRSAETLYF	1130	0.0195725		CSALRGENTGQLYF	534	0.00887737		CASSQDLQQDTQYF	902	0.0169384
CASGDHGTEVF	76	0.000989986		CASSLGTASADTLYF	33	0.000363891		CGAQGANTEVF	1050	0.0136933		CASSDARDWGYAEQF	849	0.0161466		CASSQELGAYEQYF	1328	0.0245782		CASSQRQHSYEQYF	1130	0.0195725		CSADQGEQYF	534	0.00887737		CASSPPGVNQDTQYF	902	0.0169384
CGADWGAQDTQYF	76	0.000989986		CSLGNYAEQYF	33	0.000363891		CASSLHYEQYF	1028	0.0134064		CASSQETGGNEQYF	849	0.0161466		CASSQLLGGYEQYF	1328	0.0245782		CSAGQGASNQAQHF	1130	0.0195725		CSAGQANSDYTF	534	0.00887737		CSRLGASQNTLYF	901	0.0169196
CASSQGTDYAEQF	76	0.000989986		CGSRWGGEAEQF	33	0.000363891		CASGPSQNTLYF	1017	0.0132629		CASGEGYAEQF	849	0.0161466		CASSDEANTEVF	1328	0.0245782		CSTGQGAGNTLYF	1130	0.0195725		CSAGRANTEVF	533	0.00886075		CASSQLGTGGTETLYF	900	0.0169009
CSANWGAQDAQYF	76	0.000989986		CASSLDGAGNSDYTF	33	0.000363891		CASSEIPLSNERLF	985	0.0128456		CSAGQSGNTLYF	849	0.0161466		CASSQETGVGTGQLYF	1327	0.0245597		CSAGTSAETLYF	1130	0.0195725		CSADVGFASAETLYF	533	0.00886075		CASSHRDWGDEQYF	900	0.0169009
CTRSEQGARSQNTLYF	76	0.000989986		CAGSFGDTQYF	33	0.000363891		CASSDRDTGQLHF	977	0.0127413		CASSLEGAEQYF	849	0.0161466		CASRGTNSDYTF	1327	0.0245597		CSADISAETLYF	1129	0.0195552		CSAVGVQDTQYF	533	0.00886075		CSADFRGGNTLYF	900	0.0169009
CSAPGGALERYF	76	0.000989986		CARSQDVGSSAETLYF	33	0.000363891		CSADPDYERYF	968	0.0126239		CSADWGLNTGQLYF	849	0.0161466		CSAANTEVF	1327	0.0245597		CSAASAANTEVF	1129	0.0195552		CSADTGQGNNSPLYF	533	0.00886075		CASSFDREHNSPLYF	899	0.0168821
CASGDNNQDTQHF	76	0.000989986		CSADQGRSCNSPLYF	33	0.000363891		CASSDAETAAGTLYF	966	0.0125978		CSGRDRDTLYF	848	0.0161276		CASSQEAGASYEQYF	1326	0.0245412		CSADSSAETLYF	1128	0.0195378		CASSGTTNSDYTF	533	0.00886075		CSADGQGTYEQYF	897	0.0168445
CAGSLVRGGTEVF	76	0.000989986		CSSRDGQNYAVQF	33	0.000363891		CASSDRQAEVF	918	0.0119718		CASGRTGGQDTQYF	848	0.0161276		CASSQDRGAGGTEQYF	1326	0.0245412		CSAELPGVAEQF	1127	0.0195205		CSLTGTAETLYF	533	0.00886075		CASSPRLGGWDTLYF	897	0.0168445
CAGSSTGYSDYTF	76	0.000989986		CASSSDWSNQDAQYF	33	0.000363891		CASSPDRGAETLYF	914	0.0119197		CSAEDWGYAEQF	847	0.0161086		CASSQGTGEAETLYF	1326	0.0245412		CSARNNYAEQF	1127	0.0195205		CSALKSETLYF	533	0.00886075		CASSQEHRNYAEQF	897	0.0168445
CSAGQGATEVF	76	0.000989986		CRGNNQAQHF	33	0.000363891		CASGDPGDYAEQF	911	0.0118805		CASGDMGQNTLYF	847	0.0161086		CASGDSGVSYEQYF	1325	0.0245226		CRQPSYNSPLYF	1127	0.0195205		CSADNSDYTF	533	0.00886075		CSAGDRNNQAPLF	897	0.0168445
[truncated: 150,508 more rows]

## Sheet: Tcrd CDR3
Ctrl group																MRSA group
Sample 1				Sample 2				Sample 3				Sample 4				Sample 1				Sample 2				Sample 3				Sample 4
[truncated: 36,906 more rows]
