# Supplementary material for: T Cell Receptor Immune Repertoires Are Promptly Reconstituted After Methicillin-Resistant Staphylococcus aureus Infection
Source: Front Microbiol. 2019 Aug 30;10:2012. doi: 10.3389/fmicb.2019.02012 (PMC6730595; doi:10.3389/fmicb.2019.02012)
Supplement: TABLE S5 — The distribution of V-CDR3-J combinations in each sample. [file Table_5.XLSX]

## Sheet: Trcb V-CDR3-J
Ctrl group																								MRSA group
Sample 1						Sample 2						Sample 3						Sample 4						Sample 1						Sample 2						Sample 3						Sample 4
V Gene	J Gene	CDR3 AA	Reads	Percentage(%)		V Gene	J Gene	CDR3 AA	Reads	Percentage(%)		V Gene	J Gene	CDR3 AA	Reads	Percentage(%)		V Gene	J Gene	CDR3 AA	Reads	Percentage(%)		V Gene	J Gene	CDR3 AA	Reads	Percentage(%)		V Gene	J Gene	CDR3 AA	Reads	Percentage(%)		V Gene	J Gene	CDR3 AA	Reads	Percentage(%)		V Gene	J Gene	CDR3 AA	Reads	Percentage(%)
TRBV26	TRBJ2-4	CARKSSQNTLYF	81874	1.0665		TRBV13-1	TRBJ2-1	CASRWGGEAEQF	465533	5.13343		TRBV1	TRBJ2-7	CSADPDYEQYF	429982	5.60749		TRBV1	TRBJ1-4	CSAGHFNERLF	966444	18.3802		TRBV1	TRBJ1-6	CSADSYNSPLYF	283253	5.24235		TRBV31	TRBJ2-7	CAWSLETGAYEQYF	158349	2.74273		TRBV1	TRBJ2-7	CSAGGGADEQYF	58727	0.976295		TRBV1	TRBJ2-1	CSAGTVYAEQF	62101	1.16618
TRBV13-3	TRBJ1-1	CASSVQNTEVF	67872	0.88411		TRBV30	TRBJ2-1	CSSRDGQNYAEQF	345382	3.80853		TRBV13-3	TRBJ2-7	CASRTGFSYEQYF	27139	0.353926		TRBV14	TRBJ2-1	CASSFPGQNYAEQF	128784	2.44927		TRBV31	TRBJ2-3	CAWRDWGASAETLYF	71302	1.31963		TRBV13-1	TRBJ2-7	CASSDGYEQYF	109495	1.89654		TRBV1	TRBJ1-1	CSAEIGGDTEVF	50064	0.832278		TRBV31	TRBJ2-1	CAWDPRGNYAEQF	24938	0.468304
TRBV13-3	TRBJ1-1	CASSDPRERDTEVF	63972	0.833308		TRBV5	TRBJ1-2	CASSQEGGQSNSDYTF	273903	3.02033		TRBV1	TRBJ1-1	CRGTANTEVF	20228	0.263798		TRBV29	TRBJ2-7	CASSPGQGYEQYF	53278	1.01326		TRBV1	TRBJ2-5	CSGQGNQDTQYF	15660	0.28983		TRBV1	TRBJ2-7	CSAGEQYF	100388	1.7388		TRBV31	TRBJ2-7	CAWSLGDWGYEQYF	24724	0.411019		TRBV13-1	TRBJ2-4	CASSGGQNTLYF	23877	0.44838
TRBV13-1	TRBJ2-3	CASSDWGSAETLYF	62657	0.816178		TRBV31	TRBJ2-7	CAWRGGLGYEQYF	259791	2.86471		TRBV13-3	TRBJ1-4	CASSDRDRANERLF	19983	0.260603		TRBV12-1	TRBJ2-7	CASSLRDWGSYEQYF	44312	0.842745		TRBV13-3	TRBJ2-7	CASSDAKNSYEQYF	14188	0.262587		TRBV1	TRBJ2-5	CSAAGNQDTQYF	73517	1.27337		TRBV13-3	TRBJ2-2	CASSETGEDTGQLYF	23415	0.389258		TRBV5	TRBJ2-7	CASSQDWQYEQYF	23870	0.448249
TRBV13-3	TRBJ2-3	CASSDWGGAETLYF	60963	0.794112		TRBV31	TRBJ1-1	CACRTANTEVF	255020	2.8121		TRBV13-3	TRBJ1-1	CASSGGGRTEVF	19715	0.257108		TRBV12-1	TRBJ2-7	CASSPTRQGSSYEQYF	32311	0.614505		TRBV13-3	TRBJ2-5	CASSDLGGNQDTQYF	13843	0.256201		TRBV1	TRBJ2-1	CSAEQYAEQF	59046	1.02272		TRBV1	TRBJ1-1	CSAPGQVF	21914	0.364305		TRBV1	TRBJ1-6	CSADPVYNSPLYF	21875	0.410785
TRBV13-3	TRBJ1-4	CASSVVQGTNERLF	57176	0.744782		TRBV5	TRBJ2-5	CASSRGTGGKDTQYF	214614	2.36655		TRBV1	TRBJ2-7	CSADQGTGAYEQYF	18781	0.244927		TRBV13-2	TRBJ2-7	CASGDLGREQYF	25136	0.478047		TRBV13-3	TRBJ2-1	CASSDAGTTYAEQF	12107	0.224072		TRBV5	TRBJ2-3	CASSQETPSAETLYF	28850	0.499704		TRBV1	TRBJ2-5	CSAETGGEDTQYF	21016	0.349376		TRBV12-1	TRBJ2-7	CASSRGQGYEQYF	21451	0.402823
TRBV13-1	TRBJ2-2	CASSDAGDNTGQLYF	56477	0.735677		TRBV5	TRBJ2-5	CASSLGQGADTQYF	207450	2.28755		TRBV1	TRBJ2-1	CSAPGGGYAEQF	17430	0.227308		TRBV12-1	TRBJ2-7	CASSLPSSYEQYF	19958	0.37957		TRBV13-3	TRBJ1-4	CASSEGGANERLF	11120	0.205805		TRBV5	TRBJ2-7	CASSPDSLSYEQYF	28454	0.492845		TRBV1	TRBJ2-7	CSAGF	14231	0.23658		TRBV1	TRBJ1-6	CSGTGYNSPLYF	19561	0.367331
TRBV1	TRBJ2-2	CSAGQGYTGQLYF	53949	0.702747		TRBV1	TRBJ2-7	CSADWGSEQYF	195718	2.15818		TRBV1	TRBJ2-4	CSADQNTLYF	17177	0.224009		TRBV12-1	TRBJ2-7	CASSLGNYEQYF	19546	0.371734		TRBV13-3	TRBJ2-7	CASSGGYEQYF	11014	0.203843		TRBV1	TRBJ2-2	CSDRDNANTGQLYF	25439	0.440623		TRBV31	TRBJ2-7	CAAGTEVLF	12346	0.205243		TRBV13-1	TRBJ2-1	CASSDWRGGDAEQF	16156	0.303389
TRBV13-1	TRBJ2-1	CASSDQGNYAEQF	53532	0.697315		TRBV5	TRBJ2-3	CASSQDVGSSAETLYF	190170	2.097		TRBV1	TRBJ2-1	CSGQGAEQF	16233	0.211698		TRBV13-3	TRBJ2-7	CASSDAGSSYEQYF	17782	0.338186		TRBV1	TRBJ2-5	CSAQGNQDTQYF	10873	0.201234		TRBV16	TRBJ2-5	CASSLDRGQGSRDQDTQYF	23537	0.407679		TRBV1	TRBJ2-7	CSAGYEQYF	12075	0.200738		TRBV13-2	TRBJ2-3	CASGITGRSAETLYF	15196	0.285362
TRBV13-3	TRBJ2-3	CASNWGSAETLYF	52896	0.68903		TRBV5	TRBJ2-3	CASSLGTASAETLYF	171100	1.88672		TRBV1	TRBJ1-4	CSAVQFSNERLF	15959	0.208125		TRBV12-1	TRBJ2-7	CASSPGLDYEQYF	17688	0.336398		TRBV13-3	TRBJ2-3	CASSETGGRSAETLYF	10158	0.188001		TRBV5	TRBJ2-1	CASSQDGSRDWVAEQF	22437	0.388626		TRBV1	TRBJ1-5	CSADEGEAPLF	11902	0.197862		TRBV12-1	TRBJ2-1	CASSTGTGIAEQF	15171	0.284892
TRBV13-3	TRBJ1-5	CASSDPGGNQAPLF	51588	0.671992		TRBV5	TRBJ2-1	CASSQDAGARAEQF	156811	1.72915		TRBV13-2	TRBJ1-1	CASGDRNTEVF	15353	0.200222		TRBV12-1	TRBJ2-7	CASSLEGLIYEQYF	17613	0.334972		TRBV13-3	TRBJ1-4	CASSDGGHLSNERLF	9984	0.18478		TRBV5	TRBJ2-7	CASSLDISYEQYF	21830	0.378113		TRBV1	TRBJ2-1	CSSTGGRNYAEQF	11002	0.1829		TRBV26	TRBJ2-5	CASSLGDTQYF	14404	0.270489
TRBV31	TRBJ2-5	CAWSLPGEEDTQYF	51151	0.6663		TRBV5	TRBJ1-6	CASSPGQGDSYNSPLYF	153677	1.6946		TRBV13-2	TRBJ2-7	CASGDATGGYEQYF	14451	0.188459		TRBV12-1	TRBJ2-7	CASSPGGSYEQYF	17341	0.329799		TRBV13-3	TRBJ1-2	CASSEGQGDSDYTF	9468	0.17523		TRBV1	TRBJ1-1	CSARQGNTEVF	21359	0.369954		TRBV1	TRBJ2-7	CSADRAGGYEQYF	10307	0.171347		TRBV13-2	TRBJ1-6	CASGDAGRGSYNSPLYF	13048	0.245025
TRBV13-2	TRBJ2-7	CASGDSYEQYF	50411	0.65666		TRBV5	TRBJ2-3	CASSQDPGLGGAETLYF	151562	1.67127		TRBV13-3	TRBJ2-1	CASSDGGNYAEQF	14283	0.186268		TRBV15	TRBJ2-2	CASSFWGTNTGQLYF	17287	0.328772		TRBV13-3	TRBJ2-3	CASSVPTSAETLYF	9248	0.171159		TRBV5	TRBJ1-5	CASSPTGDNQAPLF	21341	0.369643		TRBV1	TRBJ2-7	CSAEGYEQYF	9158	0.152245		TRBV5	TRBJ1-2	CASSPGTANSDYTF	12539	0.235467
TRBV5	TRBJ1-1	CASSQDLTDNTEVF	47703	0.621386		TRBV1	TRBJ2-3	CSALGGRAETLYF	146911	1.61999		TRBV13-3	TRBJ1-4	CASRAGTGNERLF	14082	0.183646		TRBV12-1	TRBJ2-7	CASSRTGGYEQYF	16361	0.311161		TRBV13-3	TRBJ2-1	CASSAGKNYAEQF	9216	0.170567		TRBV5	TRBJ1-4	CASSDRGRGGERLF	21240	0.367893		TRBV1	TRBJ2-4	CSADRGGQNTLYF	8517	0.141589		TRBV31	TRBJ2-7	CAWSLLGEQYF	11326	0.212688
TRBV1	TRBJ1-1	CSAQGARDTEVF	47294	0.616058		TRBV5	TRBJ2-7	CASSPRLGGLEQYF	145347	1.60274		TRBV13-3	TRBJ1-4	CASSDLPDSSNERLF	13483	0.175835		TRBV12-1	TRBJ2-7	CASSLSGGYEQYF	16246	0.308973		TRBV13-3	TRBJ1-2	CASSGQANSDYTF	9187	0.17003		TRBV5	TRBJ2-1	CASSQDAGGAHAEQF	15393	0.266619		TRBV1	TRBJ2-7	CSADEGLYEQYF	8157	0.135604		TRBV1	TRBJ2-7	CSAVRDEYEQYF	10540	0.197928
TRBV5	TRBJ1-1	CASSRRTDTEVF	46150	0.601156		TRBV5	TRBJ2-5	CASSQDREGDTQYF	145040	1.59936		TRBV13-3	TRBJ1-1	CASSDVGWDTEVF	13289	0.173305		TRBV12-1	TRBJ2-7	CASSWGGGEQYF	14821	0.281872		TRBV13-2	TRBJ2-3	CASGDPPTGSSAETLYF	8286	0.153354		TRBV1	TRBJ2-4	CSAGGRQNTLYF	15343	0.265753		TRBV13-3	TRBJ1-6	CASSRQGDNSPLYF	7906	0.131432		TRBV30	TRBJ2-4	CSSRDGQGQNTLYF	10280	0.193045
TRBV1	TRBJ1-1	CSGGQGRNTEVF	42468	0.553194		TRBV5	TRBJ2-5	CASSQAGTGQDTQYF	143738	1.585		TRBV13-3	TRBJ1-6	CASSGQGAQDSPLYF	13139	0.171349		TRBV12-1	TRBJ2-7	CASSLDWGESEQYF	13908	0.264508		TRBV13-2	TRBJ2-4	CASGDVGGKRENTLYF	8131	0.150486		TRBV13-1	TRBJ1-6	CASSGTEYNSPLYF	15104	0.261613		TRBV5	TRBJ2-7	CASSQEQGSYEQYF	7886	0.131099		TRBV16	TRBJ2-4	CASSKRGDQNTLYF	10135	0.190323
TRBV13-2	TRBJ1-1	CATGTTNTEVF	41635	0.542343		TRBV1	TRBJ2-1	CSADAGAEQYF	132872	1.46518		TRBV1	TRBJ1-4	CSAVTTNERLF	13118	0.171075		TRBV13-2	TRBJ2-4	CASVGLGSQNTLYF	13690	0.260362		TRBV13-2	TRBJ2-7	CASGGLGSYEQYF	7901	0.146229		TRBV5	TRBJ2-2	CASSQGAGTGQLYF	14072	0.243738		TRBV13-2	TRBJ1-1	CASGDQGQGNTEVF	7216	0.119961		TRBV12-1	TRBJ2-7	CASSGLGGSYEQYF	9941	0.186679
TRBV5	TRBJ2-5	CASSSDSQDTQYF	41314	0.538162		TRBV1	TRBJ1-5	CSGNNQAQHF	129833	1.43167		TRBV1	TRBJ2-7	CSAGGYEQYF	13040	0.170057		TRBV3	TRBJ1-3	CASSQRDISGNTLYF	13443	0.255665		TRBV13-2	TRBJ2-1	CASGGLGSNYAEQF	7584	0.140362		TRBV5	TRBJ2-3	CASSRGGTSAETLYF	14057	0.243478		TRBV5	TRBJ2-7	CASSPWGYEQYF	6732	0.111915		TRBV5	TRBJ2-7	CASSPRLGPSSYEQYF	9182	0.172426
TRBV1	TRBJ2-3	CRALGVSAETLYF	39801	0.518453		TRBV1	TRBJ2-1	CSVLGRGAEQF	129810	1.43141		TRBV13-3	TRBJ2-2	CASSDRDTGQLYF	12849	0.167567		TRBV1	TRBJ2-7	CSPRQDSYEQYF	12490	0.23754		TRBV13-2	TRBJ2-5	CASGDWGQDTQYF	7547	0.139677		TRBV13-3	TRBJ2-7	CASSRLGGYEQYF	13820	0.239373		TRBV13-2	TRBJ1-5	CASGVTGGDNQAPLF	6398	0.106362		TRBV5	TRBJ2-7	CASSQDSSYEQYF	8208	0.154136
TRBV30	TRBJ2-4	CSSRMGGGQNTLYF	38759	0.50488		TRBV1	TRBJ2-7	CSADSGVYEQYF	128374	1.41558		TRBV1	TRBJ1-1	CSGGGGQNTEVF	12807	0.167019		TRBV1	TRBJ2-1	CSAEYAEQF	11678	0.222097		TRBV1	TRBJ2-1	CSEGHNYAEQF	7158	0.132478		TRBV5	TRBJ2-1	CASSPRQGLYAEQF	13508	0.233969		TRBV5	TRBJ2-5	CASSQEGVQDTQYF	6299	0.104716		TRBV1	TRBJ2-2	CSADTSNTGQLYF	8150	0.153047
TRBV31	TRBJ2-7	CAWSLTGRNEQYF	36991	0.48185		TRBV1	TRBJ2-4	CSADSQNTLYF	127047	1.40095		TRBV1	TRBJ2-3	CSAWGGAETLYF	12777	0.166628		TRBV26	TRBJ1-1	CASSLYREANTEVF	11219	0.213368		TRBV1	TRBJ2-5	CSAGDQDTQYF	7119	0.131756		TRBV1	TRBJ2-7	CSAGTQYF	12704	0.220043		TRBV13-2	TRBJ1-1	CASGAGNTEVF	6082	0.101109		TRBV15	TRBJ2-7	CASSTPGTGGF	7401	0.138981
TRBV5	TRBJ2-2	CASSQQGTGQLYF	36849	0.48		TRBV1	TRBJ2-4	CSAELGGQNTLYF	126782	1.39802		TRBV1	TRBJ2-7	CSADRDEQYF	12645	0.164906		TRBV15	TRBJ2-7	CASSRDSSYEQYF	11201	0.213025		TRBV13-3	TRBJ2-5	CASSDRDWGDTQYF	7108	0.131552		TRBV13-1	TRBJ2-3	CASSDGTGSAETLYF	11808	0.204524		TRBV13-3	TRBJ2-5	CASSDGGDTQYF	5981	0.0994299		TRBV5	TRBJ1-6	CASSPGTYNSPLYF	7393	0.138831
TRBV31	TRBJ2-5	CAWSRQGVDTQYF	36686	0.477877		TRBV1	TRBJ1-6	CSADRDRGNSPLYF	125882	1.3881		TRBV1	TRBJ2-1	CSADWGGYAEQF	12437	0.162194		TRBV1	TRBJ2-7	CSAALYEQYF	11145	0.21196		TRBV13-3	TRBJ1-6	CASSDYGSYNSPLYF	6937	0.128388		TRBV1	TRBJ2-3	CSADPASAETLYF	11150	0.193127		TRBV1	TRBJ2-7	CSAGGGGVEQYF	5494	0.0913338		TRBV1	TRBJ2-1	CSSDYAEQF	7322	0.137498
TRBV13-1	TRBJ2-7	CASSTLYEQYF	36166	0.471103		TRBV1	TRBJ2-7	CSAGTYSYEQYF	125837	1.3876		TRBV1	TRBJ2-2	CSADGQNTGQLYF	11948	0.155816		TRBV13-3	TRBJ2-2	CASTRDGDTGQLYF	10833	0.206027		TRBV13-3	TRBJ2-1	CASSGTGGNYAEQF	6911	0.127906		TRBV1	TRBJ1-5	CSADFQDQAQHF	11131	0.192798		TRBV1	TRBJ1-1	CSLTGYTEVF	5332	0.0886407		TRBV13-2	TRBJ2-5	CASVKGLGDDTQYF	6928	0.130099
TRBV13-3	TRBJ1-2	CASSNRGRNSDYTF	36162	0.471051		TRBV1	TRBJ2-7	CSALQGEEQYF	125803	1.38723		TRBV1	TRBJ2-3	CSGQGASAETLYF	11932	0.155608		TRBV12-1	TRBJ2-1	CASSPDWGDAEQF	10692	0.203345		TRBV13-3	TRBJ1-6	CASSEDSYNSPLYF	6826	0.126333		TRBV1	TRBJ2-5	CSAEGDRGTQYF	10020	0.173554		TRBV1	TRBJ2-7	CSDRDWIMGEQYF	5193	0.0863299		TRBV13-2	TRBJ1-2	CASGEGHPNSDYTF	6738	0.126531
TRBV5	TRBJ2-7	CASSPRDWGYEQYF	36130	0.470634		TRBV1	TRBJ2-4	CSAAENTLYF	125392	1.3827		TRBV1	TRBJ2-7	CSALSSYEQYF	11893	0.155099		TRBV26	TRBJ1-2	CASGTGANSDYTF	10522	0.200112		TRBV13-3	TRBJ2-1	CASSDWGNYAEQF	6751	0.124945		TRBV13-3	TRBJ2-1	CASSGTDAEQF	9939	0.172151		TRBV5	TRBJ2-2	CASSQPGRDTGQLYF	4888	0.0812595		TRBV12-1	TRBJ2-5	CASSLGTGGQDTQYF	6574	0.123451
TRBV1	TRBJ2-5	CSAGQDTQYF	36000	0.468941		TRBV1	TRBJ2-4	CSVTENTLYF	125282	1.38148		TRBV1	TRBJ2-5	CSATGDQDTQYF	11778	0.153599		TRBV1	TRBJ2-5	CSAWGVDTQYF	9119	0.173429		TRBV13-3	TRBJ2-4	CASSEGLGVQNTLYF	6702	0.124038		TRBV12-1	TRBJ2-3	CASSNSAETLYF	9909	0.171632		TRBV1	TRBJ1-1	CDRGDTEVF	4775	0.079381		TRBV13-3	TRBJ2-7	CASRWGEQYF	6566	0.123301
TRBV31	TRBJ2-3	CAWSLGGGGAETLYF	35373	0.460773		TRBV1	TRBJ2-4	CSAQGSSQNTLYF	124043	1.36782		TRBV13-2	TRBJ2-5	CASGDWGGAGDTQYF	11634	0.151722		TRBV3	TRBJ2-5	CASSLEGNQDTQYF	8645	0.164414		TRBV13-3	TRBJ2-4	CASSDWGESQNTLYF	6663	0.123317		TRBV5	TRBJ2-5	CASSQDLPDQDTQYF	9872	0.170991		TRBV1	TRBJ2-4	CSDREEGQNTLYF	4714	0.0783669		TRBV1	TRBJ2-1	CSETGGYAEQF	6340	0.119057
TRBV13-3	TRBJ2-3	CASSAPGLGAETLYF	34952	0.455289		TRBV1	TRBJ2-7	CSADNWGDYEQYF	121932	1.34454		TRBV13-3	TRBJ2-4	CASSPGDTLYF	11601	0.151291		TRBV5	TRBJ2-7	CASSPRTGQGEQYF	8140	0.15481		TRBV1	TRBJ1-1	CSAGDTEVF	6650	0.123076		TRBV13-3	TRBJ1-6	CASNTGGYNSPLYF	9210	0.159524		TRBV1	TRBJ1-1	CSAAGQGNTEVF	4475	0.0743937		TRBV13-2	TRBJ2-3	CASGDSAETLYF	6196	0.116353
TRBV13-1	TRBJ2-7	CATSGLGVYEQYF	34666	0.451564		TRBV1	TRBJ2-2	CSGRDREDTGQLYF	120870	1.33283		TRBV1	TRBJ1-2	CSAVQGGSDYTF	11541	0.150509		TRBV13-3	TRBJ1-4	CASQRQSNERLF	7809	0.148515		TRBV13-3	TRBJ2-1	CASSDGQVNYAEQF	6585	0.121873		TRBV1	TRBJ2-4	CSAGNQNTLYF	9091	0.157463		TRBV1	TRBJ2-1	CSAERGYAEQF	4440	0.0738118		TRBV13-2	TRBJ2-7	CASGDGGQGYEQYF	6053	0.113668
TRBV1	TRBJ1-1	CSADRGDTEVF	34655	0.451421		TRBV1	TRBJ1-1	CSAAGTTNTEVF	118790	1.3099		TRBV1	TRBJ2-1	CSADEAEQYF	11456	0.1494		TRBV13-3	TRBJ2-7	CASSAGLYEQYF	7674	0.145947		TRBV13-3	TRBJ2-1	CASSGLGGRRYAEQF	6473	0.1198		TRBV31	TRBJ2-3	CAWSPGLGDAETLYF	8409	0.14565		TRBV1	TRBJ1-1	CSADGTGGNTEVF	4348	0.0722824		TRBV1	TRBJ1-6	CSNRENSYNSPLYF	6052	0.113649
TRBV13-1	TRBJ2-1	CASSDAVAEQF	34374	0.44776		TRBV1	TRBJ2-1	CSAEQGAYAEQF	117191	1.29226		TRBV1	TRBJ2-2	CSGTGDTGQLYF	11331	0.14777		TRBV1	TRBJ2-1	CSAGQGAEQF	7301	0.138854		TRBV13-3	TRBJ2-5	CASSAWGGGQDTQYF	6470	0.119745		TRBV1	TRBJ2-7	CSADLGGLEQYF	8382	0.145183		TRBV1	TRBJ2-5	CSAGGQDTQYF	4310	0.0716507		TRBV1	TRBJ2-1	CSADWGSYAEQF	5926	0.111283
TRBV13-2	TRBJ1-4	CASGAPGQFSNERLF	34220	0.445754		TRBV1	TRBJ2-1	CSAPYAEQF	116581	1.28554		TRBV13-2	TRBJ2-7	CASEQGYEQYF	11223	0.146362		TRBV1	TRBJ2-7	CSASYEQYF	7147	0.135925		TRBV13-3	TRBJ2-3	CASSDALGSSAETLYF	6456	0.119485		TRBV1	TRBJ2-3	CSAGGSAETLYF	7768	0.134548		TRBV1	TRBJ2-7	CSAQYEQYF	4267	0.0709358		TRBV13-2	TRBJ2-1	CASGGGNYAEQF	5789	0.10871
TRBV1	TRBJ1-1	CSADRGNTEVF	33459	0.435841		TRBV1	TRBJ2-2	CSAVGGRSTGQLYF	116341	1.28289		TRBV1	TRBJ2-3	CSADWGAETLYF	11148	0.145383		TRBV12-1	TRBJ2-1	CASSLGTTYAEQF	6611	0.125731		TRBV13-2	TRBJ1-1	CASGDKTEVF	6391	0.118282		TRBV13-2	TRBJ2-4	CASGPLGGKNTLYF	7699	0.133353		TRBV1	TRBJ1-1	CSAPGEVF	4261	0.0708361		TRBV13-2	TRBJ2-4	CASGEGRNTLYF	5783	0.108597
TRBV13-1	TRBJ2-5	CASSALDRAQDTQYF	33250	0.433119		TRBV1	TRBJ1-1	CSAAGANTEVF	116047	1.27965		TRBV1	TRBJ1-3	CSADPGGGNTLYF	10746	0.140141		TRBV1	TRBJ2-7	CSADSYEQYF	6596	0.125446		TRBV13-3	TRBJ2-5	CASSELGYQDTQYF	6389	0.118245		TRBV13-1	TRBJ2-4	CASSDAIGQNTLYF	7563	0.130997		TRBV1	TRBJ2-3	CSAGGGAETLYF	4245	0.0705701		TRBV1	TRBJ2-7	CSAVYEQYF	5566	0.104522
TRBV31	TRBJ2-3	CAWSPSAETLYF	33085	0.43097		TRBV1	TRBJ2-1	CSLTGEDAEQF	114038	1.2575		TRBV1	TRBJ1-1	CSARDNTEVF	10542	0.137481		TRBV15	TRBJ2-7	CASSLGDSSYEQYF	6561	0.12478		TRBV13-3	TRBJ2-1	CASTGTGGPYAEQF	6387	0.118208		TRBV1	TRBJ2-2	CSADHNTGQLYF	7538	0.130564		TRBV1	TRBJ1-4	CSARDRAHERLF	4238	0.0704537		TRBV1	TRBJ1-2	CSARGNSDYTF	5548	0.104184
TRBV1	TRBJ1-1	CSADNTEVF	32658	0.425407		TRBV1	TRBJ2-5	CSARSQDTQYF	112807	1.24392		TRBV5	TRBJ2-4	CASSQDWTGGSQNTLYF	10022	0.130699		TRBV15	TRBJ2-1	CASSLGAEQF	6386	0.121452		TRBV13-3	TRBJ2-5	CASSDRQRGQDTQYF	6322	0.117005		TRBV13-1	TRBJ1-1	CASSDTIANTEVF	7423	0.128572		TRBV1	TRBJ2-7	CSAGTGGYEQYF	4193	0.0697056		TRBV13-2	TRBJ2-7	CASGDLGQSSYEQYF	5454	0.102419
TRBV13-1	TRBJ2-7	CASSRDWGYEQYF	32602	0.424678		TRBV1	TRBJ1-1	CSASGTANTEVF	112484	1.24036		TRBV13-2	TRBJ2-1	CASGGLGAYAEQF	9773	0.127452		TRBV5	TRBJ2-7	CASSHSLGFSYEQYF	6383	0.121395		TRBV13-3	TRBJ2-5	CASSDRGGQDTQYF	6277	0.116173		TRBV5	TRBJ2-5	CASSPSINQDTQYF	7356	0.127412		TRBV1	TRBJ2-7	CSAGTGGAREQYF	4153	0.0690407		TRBV5	TRBJ2-5	CASSQNWGIQDTQYF	5066	0.0951331
TRBV1	TRBJ1-1	CSAVTGGNTEVF	32594	0.424574		TRBV1	TRBJ1-6	CSAARNSYNSPLYF	111344	1.22779		TRBV13-2	TRBJ1-2	CASGDRAGSSDYTF	9732	0.126917		TRBV1	TRBJ2-5	CSAGPQDTQYF	5985	0.113825		TRBV13-3	TRBJ2-1	CASSDWGRDAEQF	6277	0.116173		TRBV13-3	TRBJ1-4	CASSPGTGGYERLF	6897	0.119461		TRBV1	TRBJ2-1	CSAEDRGRVAEQF	4148	0.0689575		TRBV1	TRBJ2-5	CSADEDTQYF	4856	0.0911896
TRBV31	TRBJ2-5	CAWSLESGGDTQYF	32568	0.424235		TRBV1	TRBJ2-3	CSAATGAETLYF	109783	1.21058		TRBV13-2	TRBJ1-4	CASGDAGEVNERLF	9687	0.12633		TRBV14	TRBJ2-7	CASSFGWGDYEQYF	5827	0.11082		TRBV1	TRBJ2-7	CSAPGQYSYEQYF	6234	0.115377		TRBV5	TRBJ2-2	CASSQGGGTGQLYF	6885	0.119254		TRBV1	TRBJ1-6	CSAGQNNSPLYF	4071	0.0676775		TRBV15	TRBJ2-1	CASSLLGGNYAEQF	4823	0.0905699
TRBV1	TRBJ1-1	CSAGVDTEVF	32406	0.422125		TRBV1	TRBJ2-3	CSDSAETLYF	108844	1.20022		TRBV1	TRBJ2-3	CSAVSSAETLYF	9631	0.1256		TRBV12-1	TRBJ2-1	CASSLRGNYAEQF	5624	0.10696		TRBV1	TRBJ1-5	CSAPGQYNQAQHF	6220	0.115118		TRBV13-3	TRBJ2-3	CASSRGETLYF	6865	0.118907		TRBV5	TRBJ1-4	CASSQVGTISNERLF	3949	0.0656493		TRBV13-2	TRBJ2-4	CASGAPGGQNTLYF	4797	0.0900816
TRBV1	TRBJ1-1	CSADQGATEVF	32174	0.419103		TRBV1	TRBJ1-1	CSAERRGGEVF	107944	1.1903		TRBV1	TRBJ2-1	CSADAHQYF	9621	0.12547		TRBV5	TRBJ2-1	CASSQDLGGYYAEQF	5608	0.106655		TRBV1	TRBJ1-1	CSAVGANTEVF	6198	0.11471		TRBV13-3	TRBJ1-4	CASSFRDRGDERLF	6650	0.115183		TRBV1	TRBJ2-3	CSADLGASAETLYF	3836	0.0637708		TRBV13-2	TRBJ2-2	CASGDRNTGQLYF	4789	0.0899314
TRBV31	TRBJ2-7	CAWSPGLGYEQYF	31589	0.411482		TRBV1	TRBJ2-5	CSGQDTQYF	107540	1.18584		TRBV13-2	TRBJ1-4	CASADKISNERLF	9347	0.121896		TRBV14	TRBJ2-7	CASSPPGPYEQYF	5552	0.10559		TRBV13-3	TRBJ2-5	CASSDAQEDTQYF	6183	0.114433		TRBV1	TRBJ2-3	CSAVPGQSSAETLYF	6592	0.114179		TRBV1	TRBJ1-1	CSAGRQGAVF	3830	0.063671		TRBV5	TRBJ2-3	CASSRDWGIAETLYF	4767	0.0895183
TRBV13-1	TRBJ2-1	CASSDLGDYAEQF	31359	0.408486		TRBV1	TRBJ2-2	CSATGQLYF	105047	1.15835		TRBV31	TRBJ1-4	CAWSLRDRADERLF	9235	0.120436		TRBV5	TRBJ2-1	CASSQARGYAEQF	5430	0.10327		TRBV13-2	TRBJ2-5	CASGGGLEDTQYF	6131	0.11347		TRBV1	TRBJ1-6	CSTGQGANSPLYF	6454	0.111788		TRBV1	TRBJ2-7	CSADRWGGYEQYF	3828	0.0636378		TRBV13-2	TRBJ1-6	CASGPENSPLYF	4755	0.0892929
TRBV1	TRBJ1-1	CSARHANTEVF	31324	0.408031		TRBV1	TRBJ2-5	CSAEWGDTQYF	102622	1.13161		TRBV5	TRBJ2-1	CASSPGTHNYAEQF	9169	0.119575		TRBV5	TRBJ2-7	CASSQENNYEQYF	5349	0.10173		TRBV13-3	TRBJ2-4	CASSAGQNTLYF	6121	0.113285		TRBV13-3	TRBJ2-7	CASSPGVYEQYF	6429	0.111355		TRBV1	TRBJ1-1	CSAGGRVDTEVF	3746	0.0622746		TRBV13-2	TRBJ1-4	CASGDADKTNERLF	4742	0.0890488
TRBV31	TRBJ2-7	CAWSLQYEQYF	31016	0.404019		TRBV1	TRBJ2-5	CSAEDTQYF	100003	1.10273		TRBV13-1	TRBJ2-3	CASSDFWGASSAETLYF	9044	0.117945		TRBV5	TRBJ2-7	CASSQDIWSSYEQYF	5332	0.101406		TRBV13-3	TRBJ2-3	CASSDGGEGAETLYF	6105	0.112989		TRBV13-3	TRBJ2-3	CASSGGGSAETLYF	6414	0.111095		TRBV1	TRBJ2-5	CSALLGFNQDTQYF	3656	0.0607784		TRBV13-2	TRBJ2-2	CASGGTGANTGQLYF	4722	0.0886732
TRBV1	TRBJ1-1	CSAGQNTEVF	30761	0.400697		TRBV5	TRBJ2-7	CASSQEGTAYEQYF	97798	1.07842		TRBV13-2	TRBJ2-7	CASGDDWGPYEQYF	9010	0.117501		TRBV1	TRBJ1-3	CSADSGNTLYF	5327	0.101311		TRBV13-3	TRBJ2-3	CASRGQGAETLYF	6096	0.112823		TRBV1	TRBJ2-1	CSAAPAGGAEQYF	6268	0.108567		TRBV13-3	TRBJ2-7	CASSEPDWVSSYEQYF	3597	0.0597976		TRBV13-2	TRBJ1-1	CASGDGATEVF	4666	0.0876216
TRBV13-1	TRBJ2-5	CASSDAWGTQYF	30681	0.399655		TRBV1	TRBJ1-6	CSADQGRSYNSPLYF	96390	1.06289		TRBV1	TRBJ2-5	CSADQGGKDTQYF	8926	0.116406		TRBV1	TRBJ1-5	CSADSQAQHF	5305	0.100893		TRBV13-3	TRBJ2-1	CASSHGTGGTEQF	6055	0.112064		TRBV13-2	TRBJ1-1	CASGKDRATEVF	6219	0.107718		TRBV31	TRBJ1-6	CAWSLNYNSPLYF	3520	0.0585175		TRBV5	TRBJ2-2	CASSQGRTNTGQLYF	4639	0.0871146
TRBV16	TRBJ2-4	CASSGDSQNTLYF	30595	0.398535		TRBV1	TRBJ2-5	CSADRDQDTQYF	94934	1.04684		TRBV5	TRBJ2-7	CASSLGQYEQYF	8900	0.116067		TRBV30	TRBJ2-7	CSSRSGTGDEEQYF	5047	0.095986		TRBV13-3	TRBJ2-1	CASSWGAGAEQF	6033	0.111657		TRBV13-3	TRBJ1-2	CASRDRGDSDYTF	5912	0.1024		TRBV1	TRBJ2-5	CSGDWGDGDTQYF	3485	0.0579356		TRBV13-2	TRBJ2-7	CASGDAGGALEQYF	4579	0.0859879
TRBV13-1	TRBJ2-1	CASSRTGGWAEQF	30491	0.39718		TRBV1	TRBJ1-1	CSAGPEVF	93334	1.02919		TRBV1	TRBJ2-7	CSAKTGGAGEQYF	8833	0.115193		TRBV16	TRBJ1-1	CASSLEGGNTEVF	5026	0.0955866		TRBV13-3	TRBJ2-3	CASSWTGESAETLYF	6000	0.111046		TRBV1	TRBJ2-5	CSAEAGGALDTQYF	5880	0.101846		TRBV13-1	TRBJ2-7	CASSLRGSYEQYF	3420	0.0568551		TRBV1	TRBJ2-7	CSAGQSSYEQYF	4429	0.0831711
TRBV1	TRBJ1-1	CSAKGRRNTEVF	30140	0.392608		TRBV1	TRBJ2-1	CSLGNYAEQF	91351	1.00733		TRBV31	TRBJ1-4	CAWSRDLSNERLF	8818	0.114997		TRBV13-1	TRBJ2-1	CASSPGGDAEQF	4689	0.0891774		TRBV13-3	TRBJ2-1	CASRQGAYAEQF	5997	0.11099		TRBV13-1	TRBJ1-2	CASSDHDRANSDYTF	5742	0.0994559		TRBV1	TRBJ2-1	CSDSYAEQF	3373	0.0560737		TRBV13-2	TRBJ2-7	CASGGGQSSYEQYF	4419	0.0829833
TRBV13-1	TRBJ2-5	CASSATGGSNQDTQYF	29868	0.389065		TRBV1	TRBJ2-3	CDTHSAETLYF	88769	0.978856		TRBV1	TRBJ2-5	CSALSWQDTQYF	8719	0.113706		TRBV26	TRBJ2-1	CASSLGGYNYAEQF	4603	0.0875418		TRBV13-3	TRBJ2-1	CASTLTQEGYAEQF	5990	0.110861		TRBV13-3	TRBJ1-1	CASSEAANTEVF	5626	0.0974467		TRBV5	TRBJ2-7	CASSQGQGPYEQYF	3360	0.0558576		TRBV13-2	TRBJ2-4	CASGEGASQNTLYF	4378	0.0822133
TRBV13-1	TRBJ2-7	CASSGGQYEQYF	29444	0.383541		TRBV26	TRBJ2-4	CASSLSGGDTLYF	83507	0.920831		TRBV15	TRBJ1-4	CASSAGGDERLF	8650	0.112807		TRBV13-2	TRBJ2-5	CASGDTGYSQDTQYF	4596	0.0874087		TRBV13-3	TRBJ2-5	CASSERGQDTQYF	5978	0.110639		TRBV5	TRBJ2-7	CASSQDGTTYEQYF	5465	0.094658		TRBV13-3	TRBJ1-2	CASSEGQGDSDYTF	3347	0.0556415		TRBV13-1	TRBJ1-1	CASSGYTEVF	4307	0.08088
TRBV13-2	TRBJ2-3	CASGRLFSAETLYF	28512	0.371401		TRBV1	TRBJ2-2	CSAGLFYTGQLYF	82314	0.907676		TRBV5	TRBJ2-4	CASSQDARESQNTLYF	8470	0.110459		TRBV29	TRBJ1-1	CASSWDRGQTEVF	4540	0.0863437		TRBV13-2	TRBJ2-5	CASGDRTGNQDTQYF	5951	0.110139		TRBV30	TRBJ2-4	CSSRGLGASQNTLYF	5406	0.0936361		TRBV13-3	TRBJ2-5	CASSDDNNQDTQYF	3281	0.0545443		TRBV5	TRBJ1-2	CASSPGQANSDYTF	4296	0.0806735
TRBV13-2	TRBJ2-3	CASGELGSAETLYF	28385	0.369747		TRBV5	TRBJ2-1	CASSHGGRGSEQF	79221	0.87357		TRBV13-1	TRBJ2-7	CASSDDWGFYEQYF	8430	0.109937		TRBV15	TRBJ2-1	CASSTGTANYAEQF	4538	0.0863056		TRBV13-3	TRBJ2-5	CASSEGRGRQDTQYF	5925	0.109658		TRBV1	TRBJ2-5	CSAVWGQDTQYF	5389	0.0933417		TRBV13-3	TRBJ2-3	CASSEGQLSAETLYF	3136	0.0521338		TRBV12-1	TRBJ2-7	CASSLGQYEQYF	4219	0.0792275
TRBV1	TRBJ1-1	CRDRGGEVF	28147	0.366647		TRBV5	TRBJ2-7	CASSQDQGTYEQYF	78273	0.863116		TRBV13-1	TRBJ2-4	CASSRDNQNTLYF	8424	0.109859		TRBV13-1	TRBJ2-7	CASSDLGGSYEQYF	4536	0.0862676		TRBV13-3	TRBJ2-3	CASSRDWGVETLYF	5829	0.107881		TRBV13-2	TRBJ1-4	CASGGQGSNERLF	5347	0.0926142		TRBV13-1	TRBJ2-7	CASSDAGQSYEQYF	3043	0.0505877		TRBV13-2	TRBJ2-7	CASGERQGGYEQYF	4145	0.0778379
TRBV13-2	TRBJ2-5	CASGDNNQDTQYF	27957	0.364172		TRBV1	TRBJ2-2	CSALLTGQLYF	76916	0.848153		TRBV31	TRBJ2-7	CAWSHPYEQYF	8410	0.109677		TRBV14	TRBJ1-3	CASSLDRAGNTLYF	4487	0.0853357		TRBV5	TRBJ2-1	CASSQDGGNYAEQF	5802	0.107381		TRBV13-3	TRBJ2-3	CASSDSAETLYF	5241	0.0907782		TRBV1	TRBJ2-7	CSGDWGGSYEQYF	3042	0.0505711		TRBV1	TRBJ2-1	CEGDNYAEQF	4139	0.0777252
TRBV31	TRBJ2-2	CAWSLGGLGTGQLYF	27872	0.363064		TRBV1	TRBJ1-3	CSASSGNTLYF	65463	0.72186		TRBV13-2	TRBJ2-7	CASGDGGGYEQYF	8397	0.109507		TRBV5	TRBJ2-7	CASSQDRHSYEQYF	4478	0.0851645		TRBV13-3	TRBJ2-4	CASSEGHSQNTLYF	5745	0.106326		TRBV5	TRBJ1-4	CASSQVEGNERLF	5240	0.0907609		TRBV1	TRBJ2-7	CSAQGQGGYEQYF	3042	0.0505711		TRBV13-2	TRBJ2-7	CASGPGTGGYEQYF	4107	0.0771243
TRBV31	TRBJ2-7	CAWSLSWGGSEQYF	27768	0.36171		TRBV5	TRBJ2-5	CASSQDPTGVQDTQYF	63601	0.701328		TRBV1	TRBJ2-5	CSADYWGGNQDTQYF	8383	0.109325		TRBV30	TRBJ2-7	CSSKDWGDSYEQYF	4451	0.084651		TRBV13-3	TRBJ2-7	CASSGGAGEQYF	5738	0.106197		TRBV1	TRBJ2-2	CSADGQNTGQLYF	5106	0.0884399		TRBV1	TRBJ1-5	CSKTGVNQAPLF	3018	0.0501721		TRBV30	TRBJ2-7	CSSRGAYEQYF	4072	0.076467
TRBV31	TRBJ2-5	CAWVTQYF	27733	0.361254		TRBV26	TRBJ1-2	CASSPGQNSDYTF	53101	0.585545		TRBV1	TRBJ1-1	CSEGQNTEVF	8132	0.106051		TRBV13-3	TRBJ2-3	CASSESPGEGAETLYF	4420	0.0840615		TRBV13-3	TRBJ1-1	CASKGQEVF	5703	0.105549		TRBV13-2	TRBJ2-2	CASGGLGAPGQLYF	5084	0.0880588		TRBV1	TRBJ1-3	CSAAQSGNTLYF	2972	0.0494074		TRBV13-3	TRBJ1-2	CASSEQGASSDYTF	4071	0.0764483
TRBV13-1	TRBJ2-5	CASSDWDKQDTQYF	27713	0.360993		TRBV1	TRBJ2-7	CSAVEGEGQYF	30459	0.335871		TRBV13-2	TRBJ2-5	CASGGGDQDTQYF	8092	0.10553		TRBV12-1	TRBJ2-5	CASSPTGGTQYF	4414	0.0839474		TRBV1	TRBJ1-5	CSAVLGAPLF	5702	0.105531		TRBV1	TRBJ2-7	CSAVGVSSYEQYF	5076	0.0879203		TRBV1	TRBJ2-4	CSAGTGGSQNTLYF	2971	0.0493908		TRBV12-1	TRBJ2-5	CASSLDEDWGDTQYF	4048	0.0760164
TRBV13-1	TRBJ2-7	CASSVGQKYEQYF	27522	0.358505		TRBV1	TRBJ1-4	CSVTGGRERLF	24744	0.272852		TRBV1	TRBJ2-7	CSAWGGAF	8074	0.105295		TRBV15	TRBJ2-7	CASSLGGGEQYF	4368	0.0830725		TRBV13-3	TRBJ2-1	CASSDGTGVYAEQF	5678	0.105086		TRBV13-2	TRBJ1-4	CASGARGDERLF	5039	0.0872794		TRBV5	TRBJ2-1	CASSPRDWGYNYAEQF	2920	0.0485429		TRBV5	TRBJ2-7	CASSQGYEQYF	4046	0.0759788
TRBV5	TRBJ1-1	CASSQDTNTEVF	27377	0.356616		TRBV3	TRBJ2-5	CASSSDWSNQDTQYF	19729	0.217552		TRBV1	TRBJ1-5	CSATGDNQAPLF	7966	0.103886		TRBV26	TRBJ2-2	CASSLGGRVTGQLYF	4346	0.0826541		TRBV13-3	TRBJ2-2	CASRDRNTGQLYF	5677	0.105068		TRBV30	TRBJ2-7	CSSRTGGYEQYF	4828	0.0836247		TRBV5	TRBJ1-1	CASSQRDRGSTEVF	2898	0.0481772		TRBV1	TRBJ1-1	CSAEAGSEVF	4042	0.0759037
TRBV1	TRBJ1-1	CSARVNTEVF	27248	0.354936		TRBV3	TRBJ2-3	CASSLEGLSAETLYF	18065	0.199203		TRBV13-1	TRBJ1-1	CASSVYNTEVF	7912	0.103182		TRBV29	TRBJ2-1	CASSLWDNYAEQF	4298	0.0817412		TRBV13-3	TRBJ2-3	CASSDGGGRAETLYF	5656	0.104679		TRBV1	TRBJ2-4	CSAAPGTENTLYF	4767	0.0825681		TRBV1	TRBJ2-1	CSGRDWGYAEQF	2894	0.0481107		TRBV1	TRBJ2-5	CSAEDTQYF	4018	0.075453
TRBV31	TRBJ1-3	CAWSLVRAPSGNTLYF	27089	0.352865		TRBV3	TRBJ2-4	CASSLIDWGGALGSQNTLYF	17751	0.19574		TRBV13-3	TRBJ2-7	CASSDAGAGGYEQYF	7911	0.103169		TRBV13-3	TRBJ2-7	CASSGPGQDYEQYF	4295	0.0816842		TRBV13-3	TRBJ2-5	CASSDRLPYNQDTQYF	5640	0.104383		TRBV1	TRBJ2-7	CSAPGQNSYEQYF	4721	0.0817714		TRBV13-3	TRBJ1-4	CASSLRDRSNERLF	2857	0.0474956		TRBV1	TRBJ1-4	CSPGHFSNERLF	3990	0.0749272
TRBV13-1	TRBJ2-7	CASSDRGASSYEQYF	26976	0.351393		TRBV1	TRBJ2-5	CSAEWGGTQYF	16545	0.182442		TRBV13-2	TRBJ1-2	CASGDDRNSDYTF	7804	0.101774		TRBV12-1	TRBJ2-5	CASSLWGDTQYF	4272	0.0812467		TRBV13-3	TRBJ2-5	CASSGGDTQYF	5635	0.104291		TRBV13-3	TRBJ2-3	CASSEDRGAETLYF	4718	0.0817194		TRBV1	TRBJ2-7	CSAEGF	2815	0.0467974		TRBV13-2	TRBJ2-1	CASGDTNYAEQF	3981	0.0747582
TRBV13-1	TRBJ2-5	CASSGTGADTQYF	26967	0.351276		TRBV1	TRBJ2-7	CSARLGGYEQYF	16311	0.179861		TRBV1	TRBJ2-7	CSAGGAHEQYF	7802	0.101748		TRBV13-3	TRBJ2-7	CASSEGHYEQYF	4228	0.0804099		TRBV13-3	TRBJ2-5	CASSDKALDTQYF	5614	0.103902		TRBV13-2	TRBJ2-7	CASGDGDEQYF	4698	0.081373		TRBV1	TRBJ2-7	CSAGQDEQYF	2796	0.0464815		TRBV13-2	TRBJ2-4	CASGATSSQNTLYF	3953	0.0742324
TRBV31	TRBJ2-2	CAWSTAGGTGQLYF	26790	0.34897		TRBV3	TRBJ2-5	CASSLVQGEDTQYF	15048	0.165934		TRBV5	TRBJ1-1	CASSQGGTEVF	7769	0.101317		TRBV1	TRBJ2-7	CSADYWGSSSYEQYF	4166	0.0792308		TRBV13-3	TRBJ2-1	CASSRGGYAEQF	5612	0.103865		TRBV5	TRBJ2-4	CASSPRHSKARNTLYF	4642	0.080403		TRBV1	TRBJ2-3	CRDRGAETLYF	2796	0.0464815		TRBV13-2	TRBJ2-7	CASGDRLSSYEQYF	3944	0.0740634
TRBV1	TRBJ2-5	CSADRQNTQYF	26574	0.346156		TRBV3	TRBJ2-4	CASSLLGSQNTLYF	13475	0.148589		TRBV13-3	TRBJ2-7	CASSGQGSYEQYF	7763	0.101239		TRBV13-3	TRBJ2-7	CASSDGGLSYEQYF	4148	0.0788885		TRBV13-3	TRBJ2-4	CASSVQGTGGSQNTLYF	5611	0.103846		TRBV1	TRBJ2-7	CSAGQYEQYF	4630	0.0801952		TRBV13-1	TRBJ2-7	CASSWQGREQYF	2796	0.0464815		TRBV5	TRBJ2-2	CASSQETWGGAGTGQLYF	3890	0.0730493
TRBV1	TRBJ2-5	CSADEGQQDTQYF	26564	0.346026		TRBV3	TRBJ2-3	CASSLALNSAETLYF	13114	0.144608		TRBV1	TRBJ2-7	CSAWGGLNEQYF	7738	0.100913		TRBV12-1	TRBJ1-3	CASSPNSGNTLYF	4148	0.0788885		TRBV13-3	TRBJ2-7	CASSGGGEYEQYF	5609	0.103809		TRBV13-2	TRBJ1-1	CASGDLGWNTEVF	4613	0.0799007		TRBV1	TRBJ1-5	CSTSYNNQAPLF	2751	0.0457334		TRBV13-2	TRBJ2-7	CASGDATGAFYEQYF	3832	0.0719601
TRBV13-1	TRBJ1-4	CASSAGTGDERLF	26410	0.34402		TRBV3	TRBJ2-5	CASSFGDTQYF	12437	0.137143		TRBV13-3	TRBJ2-3	CASSDPGRGAETLYF	7737	0.1009		TRBV13-2	TRBJ2-7	CASGDADEQYF	4136	0.0786602		TRBV13-3	TRBJ2-5	CASSDDRKDTQYF	5602	0.10368		TRBV13-3	TRBJ2-2	CASSPGTGATGQLYF	4594	0.0795717		TRBV1	TRBJ2-7	CSADTYEQYF	2710	0.0450518		TRBV13-3	TRBJ2-3	CARQGETLYF	3783	0.07104
TRBV1	TRBJ2-3	CSADRDSAETLYF	26386	0.343708		TRBV3	TRBJ1-1	CASSPGTANTEVF	12367	0.136371		TRBV15	TRBJ2-7	CASSDRDYEQYF	7733	0.100848		TRBV1	TRBJ1-4	CSAPTGGPNERLF	3990	0.0758835		TRBV13-3	TRBJ2-3	CASSDALLGGSAETLYF	5584	0.103347		TRBV5	TRBJ2-1	CASSHWGGNYAEQF	4342	0.0752068		TRBV13-3	TRBJ2-4	CASSDSGSQNTLYF	2670	0.0443869		TRBV1	TRBJ1-1	CSADRQNTEVF	3760	0.0706081
TRBV1	TRBJ1-6	CSDRSSYNSPLYF	26010	0.33881		TRBV3	TRBJ1-2	CASSLDGVGNSDYTF	12084	0.13325		TRBV13-1	TRBJ2-3	CASSDWASSAETLYF	7721	0.100691		TRBV13-3	TRBJ1-2	CASSETGGGSDYTF	3979	0.0756743		TRBV13-3	TRBJ2-7	CASSDKYEQYF	5581	0.103291		TRBV1	TRBJ2-3	CSGRGAETLYF	4288	0.0742715		TRBV31	TRBJ2-7	CAWSLTGGNEQYF	2526	0.041993		TRBV13-2	TRBJ2-7	CASGDPGTGGHEQYF	3759	0.0705893
TRBV1	TRBJ1-1	CSAQEDTEVF	25968	0.338263		TRBV3	TRBJ1-2	CASSLFGGANSDYTF	11675	0.12874		TRBV13-3	TRBJ2-7	CASSPLPGTGGYEQYF	7720	0.100678		TRBV13-3	TRBJ2-7	CASSDAGLGRYEQYF	3971	0.0755222		TRBV13-3	TRBJ1-2	CASSSGTGANSDYTF	5572	0.103125		TRBV30	TRBJ2-1	CSSRDLRDWGDAEQF	4278	0.0740983		TRBV31	TRBJ2-7	CASSGTGDYEQYF	2526	0.041993		TRBV13-2	TRBJ1-4	CASGDDRGHERLF	3754	0.0704954
TRBV1	TRBJ2-7	CSADSHYEQYF	25946	0.337976		TRBV1	TRBJ2-4	CSADRRGGNTLYF	11626	0.1282		TRBV13-3	TRBJ2-4	CASRIGQSQNTLYF	7638	0.0996088		TRBV13-3	TRBJ2-7	CASSDARYEQYF	3959	0.075294		TRBV1	TRBJ2-4	CSADSQNTLYF	5558	0.102866		TRBV1	TRBJ1-4	CSAGGLNERLF	4232	0.0733015		TRBV1	TRBJ2-3	CSADWGGAETLYF	2500	0.0415607		TRBV1	TRBJ2-4	CSADWGQNTLYF	3709	0.0696504
TRBV13-2	TRBJ2-7	CASGDAGGLEQYF	25917	0.337598		TRBV3	TRBJ1-6	CASSLTGYNSPLYF	11092	0.122311		TRBV13-3	TRBJ2-3	CASSDGLGGSAETLYF	7637	0.0995958		TRBV15	TRBJ2-7	CASSLGYEQYF	3917	0.0744952		TRBV13-3	TRBJ2-1	CASSDAGRAEQF	5529	0.102329		TRBV5	TRBJ2-2	CASSHSGTGRNTGQLYF	4186	0.0725048		TRBV1	TRBJ1-1	CSADRAGTEVF	2491	0.0414111		TRBV13-2	TRBJ2-7	CASGVEQYF	3706	0.069594
TRBV1	TRBJ2-7	CSAEGQYEQYF	25829	0.336452		TRBV3	TRBJ1-4	CASSPWTGGGNERLF	9336	0.102948		TRBV5	TRBJ2-3	CASSQEAGSAETLYF	7596	0.0990611		TRBV30	TRBJ2-3	CSSRDLGGRTSAETLYF	3894	0.0740578		TRBV13-3	TRBJ2-4	CASRNRVQNTLYF	5508	0.10194		TRBV13-3	TRBJ2-5	CASSGGSNQDTQYF	4174	0.0722969		TRBV31	TRBJ2-7	CAWPGTEVLF	2486	0.041328		TRBV13-2	TRBJ2-3	CASGDAGGSAETLYF	3693	0.0693499
TRBV1	TRBJ2-1	CSAGDNNYAEQF	25727	0.335123		TRBV31	TRBJ1-1	CRTANTEVF	9255	0.102055		TRBV13-3	TRBJ2-5	CASSRLGEQDTQYF	7551	0.0984742		TRBV12-1	TRBJ2-5	CASSLAGLGDRAQYF	3892	0.0740197		TRBV31	TRBJ2-7	CAWSLRQGYEQYF	5502	0.101829		TRBV13-3	TRBJ2-4	CASSPGWGHQNTLYF	4162	0.0720891		TRBV1	TRBJ2-1	CSADGGNYAEQF	2477	0.0411784		TRBV13-2	TRBJ2-3	CASGDAGTGSAETLYF	3688	0.069256
TRBV1	TRBJ2-3	CSADGGSAETLYF	25646	0.334068		TRBV3	TRBJ1-3	CASSSGGNTLYF	8900	0.0981403		TRBV1	TRBJ2-7	CSAPGQGADEQYF	7545	0.098396		TRBV13-2	TRBJ1-4	CASGASGTISNERLF	3884	0.0738676		TRBV13-3	TRBJ2-3	CASSDEGADNSAETLYF	5464	0.101126		TRBV13-3	TRBJ2-5	CASSDFGANQDTQYF	4125	0.0714482		TRBV5	TRBJ2-7	CASSPGTGGSEQYF	2474	0.0411285		TRBV13-2	TRBJ1-1	CASGTEVF	3674	0.0689931
TRBV1	TRBJ2-3	CSRLGGTSAETLYF	25198	0.328232		TRBV13-1	TRBJ2-1	CASRWGGETEQF	5839	0.0643866		TRBV13-3	TRBJ1-1	CASKANTEVF	7545	0.098396		TRBV12-1	TRBJ1-4	CASSLETGTNERLF	3859	0.0733921		TRBV13-3	TRBJ2-2	CASSPTGQANTGQLYF	5464	0.101126		TRBV13-3	TRBJ2-3	CASSDAEGTSAETLYF	4095	0.0709286		TRBV1	TRBJ2-7	CSAQSSYEQYF	2464	0.0409622		TRBV13-2	TRBJ1-4	CASGDNNERLF	3667	0.0688617
TRBV1	TRBJ2-3	CSALGSSAETLYF	25110	0.327086		TRBV5	TRBJ2-5	CANMSQGRTLYCTCSGQDTQYF	5796	0.0639125		TRBV5	TRBJ2-5	CASSPDWGDQDTQYF	7516	0.0980178		TRBV15	TRBJ2-7	CASSPTGYEQYF	3799	0.072251		TRBV13-3	TRBJ2-1	CASSDRPYAEQF	5454	0.100941		TRBV13-3	TRBJ2-4	CASSPPGLGGGQNTLYF	4060	0.0703224		TRBV1	TRBJ2-3	CSAGSSAETLYF	2462	0.040929		TRBV13-2	TRBJ1-4	CASGDAGQFSNERLF	3661	0.068749
TRBV1	TRBJ2-7	CSRDKSSYEQYF	25095	0.326891		TRBV24	TRBJ2-7	CASRLPGGREQYF	5098	0.0562156		TRBV13-3	TRBJ2-3	CASSEPGTSAETLYF	7496	0.097757		TRBV13-1	TRBJ2-2	CASSDRETTGQLYF	3786	0.0720038		TRBV13-1	TRBJ1-6	CASSEGTGEYNSPLYF	5418	0.100274		TRBV13-3	TRBJ2-2	CASSEEGANTGQLYF	4043	0.0700279		TRBV30	TRBJ1-1	CSSRDPRGRNTEVF	2447	0.0406796		TRBV13-2	TRBJ2-5	CASEDNQDTQYF	3646	0.0684673
TRBV1	TRBJ1-4	CSADMGRDERLF	24859	0.323817		TRBV5	TRBJ2-5	CANMSQGRTLYCTCSAEDTQYF	4771	0.0526098		TRBV1	TRBJ1-1	CSAVRGQNTEVF	7475	0.0974831		TRBV13-3	TRBJ2-7	CASSPGLGGPEQYF	3772	0.0717375		TRBV30	TRBJ2-7	CSSREGYEQYF	5361	0.0992196		TRBV1	TRBJ1-1	CSADMEVF	4008	0.0694217		TRBV1	TRBJ2-3	CSAGAGGAETLYF	2384	0.0396323		TRBV13-2	TRBJ2-3	CASGDAGGRDAETLYF	3602	0.067641
TRBV30	TRBJ2-2	CSSSRTGPNTGQLYF	24579	0.320169		TRBV29	TRBJ2-2	CASSPSREANTGQLYF	4116	0.0453871		TRBV1	TRBJ2-7	CSVTGGRSYEQYF	7464	0.0973396		TRBV12-1	TRBJ2-4	CASSLGLGGVQNTLYF	3761	0.0715283		TRBV13-3	TRBJ2-5	CASSETLNQDTQYF	5349	0.0989975		TRBV13-3	TRBJ2-7	CASSDAGTGGYEQYF	3992	0.0691445		TRBV1	TRBJ1-1	CSAENRGGNTEVF	2365	0.0393164		TRBV12-1	TRBJ2-7	CASTGGLEQYF	3569	0.0670213
TRBV1	TRBJ2-3	CSAGQPSAETLYF	24489	0.318997		TRBV5	TRBJ2-3	CVSSQDVGSSAETLYF	3982	0.0439095		TRBV13-3	TRBJ2-5	CASSYRDRGRDTQYF	7455	0.0972223		TRBV13-3	TRBJ2-7	CASRQGSYEQYF	3750	0.0713191		TRBV13-3	TRBJ2-5	CASSVGDQDTQYF	5340	0.0988309		TRBV13-3	TRBJ2-5	CASRGLGGGDTQYF	3963	0.0686422		TRBV5	TRBJ2-7	CASSLGTGGSSYEQYF	2353	0.039117		TRBV13-2	TRBJ1-5	CASGATGGGNQAPLF	3568	0.0670026
TRBV1	TRBJ2-3	CSNRGAETLYF	24310	0.316665		TRBV29	TRBJ2-3	CASIGGDAETLYF	3981	0.0438985		TRBV13-3	TRBJ2-7	CASSDPQGLSYEQYF	7443	0.0970658		TRBV12-1	TRBJ1-4	CASSLDGTNERLF	3746	0.071243		TRBV13-3	TRBJ2-4	CASSDTGQNTLYF	5333	0.0987013		TRBV5	TRBJ2-7	CASSQETDYSYEQYF	3956	0.068521		TRBV13-2	TRBJ2-7	CASGDWGYEQYF	2333	0.0387845		TRBV13-2	TRBJ2-3	CASGHWGNAETLYF	3548	0.066627
TRBV13-1	TRBJ2-7	CASSDAGGALEQYF	24187	0.315063		TRBV13-1	TRBJ2-1	CASSQDAGARAEQF	3968	0.0437551		TRBV13-3	TRBJ2-3	CASTRTGGSSAETLYF	7435	0.0969614		TRBV31	TRBJ2-7	CAWSLETGYEQYF	3745	0.071224		TRBV13-3	TRBJ2-5	CASSWGQDTQYF	5304	0.0981646		TRBV13-3	TRBJ2-7	CASSGQSYEQYF	3943	0.0682958		TRBV30	TRBJ2-3	CSSREQGSAETLYF	2317	0.0385185		TRBV13-2	TRBJ2-7	CASGQGAGEQYF	3526	0.0662138
TRBV1	TRBJ1-3	CSASSGNTLYF	24133	0.31436		TRBV29	TRBJ2-3	CASSLAGGSAETLYF	3893	0.0429281		TRBV13-1	TRBJ1-1	CASSDEGREDTEVF	7421	0.0967789		TRBV15	TRBJ2-7	CASSSNSYEQYF	3733	0.0709958		TRBV13-3	TRBJ1-1	CASSEQGANTEVF	5257	0.0972948		TRBV13-3	TRBJ2-1	CASSERDWGYNYAEQF	3939	0.0682265		TRBV1	TRBJ2-5	CSADWGGQDTQYF	2303	0.0382857		TRBV5	TRBJ2-7	CASSQGQYEQYF	3516	0.0660261
TRBV13-2	TRBJ2-1	CASGETGGYAEQF	24099	0.313917		TRBV29	TRBJ1-5	CASSPSGTNNQAQHF	3728	0.0411086		TRBV13-3	TRBJ2-5	CASSGLGQDTQYF	7403	0.0965441		TRBV12-1	TRBJ2-1	CASSLTGGNYAEQF	3729	0.0709197		TRBV13-3	TRBJ2-7	CASSDHRGREQYF	5251	0.0971837		TRBV15	TRBJ2-1	CASGQGWYAEQF	3922	0.0679321		TRBV1	TRBJ1-1	CSGQGGNTEVF	2292	0.0381029		TRBV1	TRBJ2-4	CSGQGRQNTLYF	3485	0.0654439
TRBV1	TRBJ2-7	CSAGYEQYF	24091	0.313813		TRBV5	TRBJ2-5	CANMSQGRTLYCTCSAEWGDTQYF	3598	0.0396751		TRBV13-3	TRBJ1-4	CASKGQGAPNERLF	7399	0.096492		TRBV13-3	TRBJ2-7	CASSEPGGSYEQYF	3723	0.0708056		TRBV13-3	TRBJ2-3	CASSKGTGGAETLYF	5164	0.0955735		TRBV1	TRBJ2-5	CSAYWGGLQGTQYF	3921	0.0679148		TRBV13-3	TRBJ1-1	CASRTTEVF	2289	0.038053		TRBV1	TRBJ1-2	CSAPGTANSDYTF	3482	0.0653876
TRBV1	TRBJ1-4	CSADRNERLF	23977	0.312328		TRBV29	TRBJ1-6	CASPGGTGSHNSPLYF	3498	0.0385724		TRBV5	TRBJ1-1	CASSQDSEVF	7371	0.0961268		TRBV1	TRBJ2-7	CSADIRGGYEQYF	3714	0.0706345		TRBV13-3	TRBJ1-6	CASSERGAYNSPLYF	5133	0.0949998		TRBV13-3	TRBJ2-5	CASSPGTGGDTQYF	3908	0.0676896		TRBV1	TRBJ2-7	CSAGGYEQYF	2280	0.0379034		TRBV13-2	TRBJ1-5	CASGGTGQAPLF	3479	0.0653312
TRBV1	TRBJ1-6	CSAAGQYNSPLYF	23943	0.311885		TRBV29	TRBJ2-5	CAAARGLDTQYF	3478	0.0383519		TRBV13-3	TRBJ1-1	CASSAGKGNTEVF	7368	0.0960877		TRBV13-3	TRBJ2-7	CASSDQGLEYEQYF	3682	0.0700259		TRBV13-3	TRBJ2-5	CASRKGGRGQDTQYF	5109	0.0945556		TRBV13-3	TRBJ2-7	CASSGGVEQYF	3907	0.0676723		TRBV1	TRBJ2-5	CSAEGKNQDTQYF	2245	0.0373215		TRBV1	TRBJ2-1	CSADLGNYAEQF	3463	0.0650308
TRBV1	TRBJ2-7	CSADHRTGEEQYF	23911	0.311468		TRBV31	TRBJ1-1	CACRAANTEVF	3414	0.0376462		TRBV13-2	TRBJ2-4	CAARGSQNTLYF	7359	0.0959703		TRBV15	TRBJ2-7	CASSSGQGGEQYF	3674	0.0698737		TRBV13-3	TRBJ2-1	CASPGTDYAEQF	5102	0.0944261		TRBV5	TRBJ2-3	CASSQGQGAETLYF	3894	0.0674471		TRBV5	TRBJ2-7	CASSPGTGGYEQYF	2228	0.0370389		TRBV29	TRBJ2-3	CASSLRGSAETLYF	3462	0.065012
TRBV13-1	TRBJ2-2	CASTLGGLTGQLYF	23866	0.310882		TRBV5	TRBJ2-5	CANMSQGRTLYCTCSARSQDTQYF	3175	0.0350107		TRBV31	TRBJ2-3	CAWSRGASAETLYF	7354	0.0959051		TRBV15	TRBJ2-7	CASSPGLETYEQYF	3666	0.0697216		TRBV13-3	TRBJ2-2	CASKDWGGHTGQLYF	5100	0.0943891		TRBV1	TRBJ2-5	CSASTGYQDTQYF	3885	0.0672912		TRBV13-1	TRBJ2-3	CASSPDWGETLYF	2224	0.0369724		TRBV13-2	TRBJ2-2	CASGRQGGTGQLYF	3460	0.0649745
TRBV13-2	TRBJ1-4	CASGDKFSNERLF	23842	0.310569		TRBV5	TRBJ1-6	CANMSQGRTLYCTCSADQGRSYNSPLYF	2865	0.0315923		TRBV13-3	TRBJ2-5	CASSAWGGQDTQYF	7348	0.0958269		TRBV5	TRBJ2-3	CASSQDKAETLYF	3659	0.0695884		TRBV13-3	TRBJ1-1	CASSSGTNTEVF	5090	0.094204		TRBV13-3	TRBJ2-4	CASSDPTSSQNTLYF	3878	0.06717		TRBV31	TRBJ2-7	CAWSLVWGGEQYF	2218	0.0368727		TRBV1	TRBJ2-7	CSADWGDEQYF	3458	0.0649369
TRBV31	TRBJ1-2	CARSEGAGSDYTF	23706	0.308797		TRBV5	TRBJ2-5	CANMSQGRTLYCTCSADRDQDTQYF	2861	0.0315482		TRBV1	TRBJ2-7	CSAGQGALEQYF	7344	0.0957747		TRBV1	TRBJ1-4	CTRSAGHFNERLF	3645	0.0693222		TRBV1	TRBJ2-7	CSAGEQYF	5059	0.0936302		TRBV5	TRBJ2-5	CASSQDNGGDQDTQYF	3873	0.0670834		TRBV1	TRBJ2-3	CSAEDRGIAETLYF	2217	0.036856		TRBV5	TRBJ2-1	CASSHQAEQF	3454	0.0648618
TRBV13-1	TRBJ2-7	CASSDGGVYEQYF	23650	0.308068		TRBV1	TRBJ2-5	CSAE_GDTQYF	2822	0.0311182		TRBV1	TRBJ2-3	CRRLGTSAETLYF	7330	0.0955921		TRBV13-3	TRBJ2-7	CASSERYEQYF	3645	0.0693222		TRBV13-3	TRBJ2-3	CASSDAARGAAETLYF	5058	0.0936117		TRBV5	TRBJ2-3	CASSQGGGHSAETLYF	3871	0.0670487		TRBV1	TRBJ2-3	CSARTGSAETLYF	2215	0.0368228		TRBV13-2	TRBJ1-1	CASGTGGVF	3454	0.0648618
TRBV12-1	TRBJ2-7	CASSLDSSYEQYF	23543	0.306674		TRBV1	TRBJ2-7	CSADDWGDYEQYF	2710	0.0298832		TRBV1	TRBJ2-7	CSAPGGYEQYF	7316	0.0954095		TRBV30	TRBJ2-4	CSSRATGQNTLYF	3635	0.069132		TRBV13-3	TRBJ2-7	CASSGQISYEQYF	5012	0.0927604		TRBV13-3	TRBJ2-4	CASKDWGRQNTLYF	3870	0.0670314		TRBV13-1	TRBJ2-3	CASSDAGGRSAETLYF	2200	0.0365734		TRBV1	TRBJ2-5	CSGRQGADTQYF	3436	0.0645238
TRBV1	TRBJ2-1	CSADRQANYAEQF	23486	0.305932		TRBV5	TRBJ1-6	CANMSQGRTLYCTCSAARNSYNSPLYF	2670	0.0294421		TRBV1	TRBJ2-7	CSADVGGDEQYF	7311	0.0953443		TRBV15	TRBJ2-5	CASRTGGTDTQYF	3635	0.069132		TRBV13-3	TRBJ2-7	CASSDTYEQYF	5008	0.0926863		TRBV13-3	TRBJ2-3	CASSLNSAETLYF	3862	0.0668928		TRBV1	TRBJ1-1	CSAGGDTEVF	2179	0.0362243		TRBV5	TRBJ2-2	CASSQSAGAGTGQLYF	3418	0.0641857
TRBV1	TRBJ2-7	CSAGHYEQYF	23473	0.305762		TRBV31	TRBJ1-1	CACRTADTEVF	2621	0.0289018		TRBV5	TRBJ2-7	CASSQDDWGVYEQYF	7307	0.0952922		TRBV30	TRBJ2-2	CSSRERQANTGQLYF	3633	0.069094		TRBV13-2	TRBJ2-7	CASGADWGVREQYF	4996	0.0924643		TRBV5	TRBJ2-1	CASSQDPGRDAEQF	3859	0.0668409		TRBV13-2	TRBJ2-2	CASGTNTGQLYF	2166	0.0360082		TRBV13-2	TRBJ1-4	CASGRGQPNERLF	3408	0.063998
TRBV5	TRBJ2-1	CASSQDRGDAEQF	23451	0.305476		TRBV13-1	TRBJ2-1	CASRWGGEAEQLF	2372	0.026156		TRBV5	TRBJ2-5	CASSQEAGDQDTQYF	7298	0.0951748		TRBV15	TRBJ2-7	CASRRDRRSSYEQYF	3633	0.069094		TRBV13-3	TRBJ2-2	CASSSGTNTGQLYF	4994	0.0924272		TRBV13-3	TRBJ2-7	CASSDSGGAREQYF	3848	0.0666504		TRBV13-2	TRBJ2-1	CASGYREAEQF	2137	0.0355261		TRBV1	TRBJ2-7	CSGDWGYEQYF	3392	0.0636975
TRBV13-1	TRBJ2-1	CASSGGGYAEQF	23432	0.305228		TRBV1	TRBJ2-1	CGADAGAEQYF	2329	0.0256819		TRBV1	TRBJ2-7	CSGQGAEEQYF	7273	0.0948488		TRBV30	TRBJ1-4	CSSHRISNERLF	3623	0.0689038		TRBV13-3	TRBJ2-7	CASRDIYEQYF	4986	0.0922792		TRBV13-3	TRBJ2-5	CASSDGTGGENQDTQYF	3845	0.0665984		TRBV13-3	TRBJ1-4	CASSPDRGANERLF	2109	0.0350606		TRBV13-2	TRBJ2-3	CASGPGLGSAETLYF	3359	0.0630778
TRBV1	TRBJ1-1	CSAEGVVF	23271	0.303131		TRBV13-1	TRBJ2-1	CASSHGGRGSEQF	2261	0.024932		TRBV5	TRBJ2-5	CASSRDWGQDTQYF	7272	0.0948357		TRBV13-3	TRBJ2-7	CASNRDWGGAHEQYF	3619	0.0688277		TRBV1	TRBJ1-6	CSAQNSYNSPLYF	4945	0.0915204		TRBV13-3	TRBJ2-1	CASSDGGLGIYAEQF	3844	0.0665811		TRBV13-3	TRBJ1-1	CASSGTGTKEVF	2107	0.0350274		TRBV13-2	TRBJ1-1	CASGDARNTEVF	3325	0.0624393
TRBV1	TRBJ2-1	CSADGAHYAEQF	23268	0.303092		TRBV1	TRBJ1-6	CTRSADRDRGNSPLYF	2235	0.0246453		TRBV13-3	TRBJ2-7	CASSERDWGFSYEQYF	7269	0.0947966		TRBV16	TRBJ2-2	CASSFAPTGQLYF	3615	0.0687516		TRBV13-3	TRBJ2-3	CASSGGGGRGSAETLYF	4936	0.0913538		TRBV13-3	TRBJ1-1	CASSARTGRNTEVF	3830	0.0663386		TRBV1	TRBJ2-3	CSAGVAETLYF	2089	0.0347281		TRBV1	TRBJ2-7	CSADQGREQYF	3323	0.0624018
TRBV1	TRBJ1-1	CSADLGSNTEVF	23199	0.302193		TRBV1	TRBJ2-1	CSLTGEDAEQLF	2157	0.0237852		TRBV13-3	TRBJ2-4	CASSEAHQNTLYF	7219	0.0941445		TRBV12-1	TRBJ1-1	CASSLGATEVF	3590	0.0682762		TRBV13-2	TRBJ1-5	CASGDRQGQAPLF	4883	0.0903729		TRBV1	TRBJ2-4	CSGSQNTLYF	3818	0.0661307		TRBV1	TRBJ2-4	CSAGGQNTLYF	2083	0.0346284		TRBV5	TRBJ2-7	CASSQVRQYEQYF	3317	0.0622891
TRBV1	TRBJ2-7	CSADLGLEQYF	23195	0.302141		TRBV5	TRBJ2-3	CASSQDPGLGGTETLYF	2073	0.022859		TRBV12-1	TRBJ2-7	CASSLEYEQYF	7216	0.0941054		TRBV15	TRBJ2-5	CASSSTGGDTQYF	3587	0.0682191		TRBV13-3	TRBJ1-4	CASSDPGISNERLF	4823	0.0892624		TRBV13-3	TRBJ2-1	CASSLTGGRNYAEQF	3808	0.0659575		TRBV5	TRBJ2-1	CASSQGGTNYAEQF	2070	0.0344123		TRBV1	TRBJ1-4	CSADRISNERLF	3307	0.0621013
TRBV13-2	TRBJ1-1	CASGGQANTEVF	23140	0.301425		TRBV3	TRBJ2-1	CASSPPTPNYAEQF	2065	0.0227707		TRBV12-1	TRBJ2-7	CASSHNGREQYF	7205	0.093962		TRBV12-1	TRBJ2-3	CASSLEGTDSAETLYF	3587	0.0682191		TRBV1	TRBJ2-7	CSAKSYEQYF	4819	0.0891884		TRBV13-3	TRBJ2-3	CASSDPGRGAETLYF	3807	0.0659402		TRBV1	TRBJ1-6	CSPGQNNSPLYF	2065	0.0343292		TRBV1	TRBJ2-7	CSADPGGYEQYF	3299	0.0619511
TRBV1	TRBJ1-3	CSAGQGGNTLYF	23103	0.300943		TRBV5	TRBJ1-1	CASSQGWDTEVF	2052	0.0226274		TRBV13-3	TRBJ2-3	CASSEAASAETLYF	7177	0.0935968		TRBV15	TRBJ2-5	CASSLAVQDTQYF	3568	0.0678578		TRBV13-2	TRBJ2-4	CASEGQGQNTLYF	4800	0.0888368		TRBV1	TRBJ2-5	CSADLGGQDTQYF	3797	0.065767		TRBV1	TRBJ2-7	CSGTGGGEQYF	2055	0.0341629		TRBV13-2	TRBJ1-5	CASGDARNNQAPLF	3291	0.0618008
TRBV5	TRBJ2-7	CASSQERQEGYEQYF	23009	0.299718		TRBV5	TRBJ2-5	CASSRDREGDTQYF	1970	0.0217232		TRBV13-3	TRBJ2-7	CASSGTGYEQYF	7165	0.0934403		TRBV15	TRBJ2-7	CASSLLGYEQYF	3563	0.0677627		TRBV13-3	TRBJ1-4	CASSARGGERLF	4777	0.0884111		TRBV13-3	TRBJ2-3	CASSRVSAETLYF	3796	0.0657497		TRBV1	TRBJ2-5	CSAQTGGQDTQYF	2045	0.0339967		TRBV13-2	TRBJ2-4	CASGDINTLYF	3259	0.0611999
TRBV13-2	TRBJ2-4	CASGDERGRNTLYF	22961	0.299093		TRBV1	TRBJ1-6	CTSSAARNSYNSPLYF	1955	0.0215578		TRBV13-3	TRBJ2-4	CASSGTSSQNTLYF	7165	0.0934403		TRBV30	TRBJ1-6	CSSSLTNNSPLYF	3556	0.0676295		TRBV1	TRBJ2-7	CSARDNYEQYF	4754	0.0879854		TRBV13-3	TRBJ2-7	CASSLGTAYEQYF	3795	0.0657323		TRBV1	TRBJ2-1	CSADGGYAEQF	2034	0.0338138		TRBV1	TRBJ2-4	CSAGSQNTLYF	3241	0.0608619
TRBV1	TRBJ2-7	CSVTGVEQYF	22894	0.29822		TRBV29	TRBJ2-1	CASSWGTGDEQF	1863	0.0205433		TRBV31	TRBJ2-4	CAWSLRWGVQNTLYF	7164	0.0934273		TRBV15	TRBJ2-5	CASSLRGLGDTQYF	3533	0.0671921		TRBV13-3	TRBJ1-1	CASSERTGSTEVF	4743	0.0877818		TRBV13-3	TRBJ1-4	CASSDTGQGFERLF	3792	0.0656804		TRBV13-3	TRBJ2-4	CASSSTGGQNTLYF	2024	0.0336476		TRBV13-3	TRBJ2-7	CASSGLGGYEQYF	3233	0.0607117
TRBV13-2	TRBJ1-4	CASGDSISNERLF	22884	0.29809		TRBV26	TRBJ1-2	CASSQEGGQSNSDYTF	1857	0.0204771		TRBV5	TRBJ2-5	CASSQDRGLEDTQYF	7159	0.0933621		TRBV15	TRBJ2-7	CASSPGLGVSYEQYF	3532	0.0671731		TRBV5	TRBJ2-1	CASSQGQNYAEQF	4704	0.08706		TRBV13-3	TRBJ1-6	CASSEGQGNSPLYF	3783	0.0655245		TRBV1	TRBJ2-4	CSGRLGGLSQNTLYF	2009	0.0333982		TRBV1	TRBJ2-7	CSASASSYEQYF	3232	0.0606929
TRBV5	TRBJ1-1	CASSPRTGVDTEVF	22730	0.296084		TRBV1	TRBJ2-1	CSLGNYAERF	1831	0.0201904		TRBV5	TRBJ2-5	CASSLGLGGGQDTQYF	7158	0.093349		TRBV15	TRBJ2-7	CASSTGLGGSYEQYF	3530	0.0671351		TRBV13-2	TRBJ2-7	CASGGGVSYEQYF	4652	0.0860976		TRBV13-3	TRBJ2-5	CASSEHRGDTQYF	3777	0.0654206		TRBV1	TRBJ2-1	CSPRTGGDAEQF	2007	0.0333649		TRBV13-2	TRBJ1-1	CASSGNTEVF	3223	0.0605239
TRBV5	TRBJ2-5	CASSQEHWGQDTQYF	22652	0.295068		TRBV13-1	TRBJ2-1	CAGRWGGEAEQF	1830	0.0201794		TRBV1	TRBJ2-4	CSAGTAQNTLYF	7157	0.093336		TRBV15	TRBJ2-5	CASSLAINQDTQYF	3522	0.0669829		TRBV13-3	TRBJ1-1	CASNRDKNTEVF	4645	0.0859681		TRBV1	TRBJ1-3	CSRSGNTLYF	3775	0.0653859		TRBV13-3	TRBJ2-1	CASSGQYYAEQF	2001	0.0332652		TRBV1	TRBJ2-4	CSAANSQNTLYF	3219	0.0604488
TRBV1	TRBJ2-7	CSADNYEQYF	22498	0.293062		TRBV1	TRBJ1-6	CTRSAARNSYNSPLYF	1794	0.0197824		TRBV13-3	TRBJ2-2	CASSGGRDTGQLYF	7156	0.0933229		TRBV15	TRBJ1-4	CASSLRDRDPERLF	3513	0.0668118		TRBV13-3	TRBJ1-1	CASSPGLGNTEVF	4632	0.0857275		TRBV13-3	TRBJ2-4	CASRGLGGQNTLYF	3773	0.0653513		TRBV13-1	TRBJ2-7	CASSDAREQYF	1977	0.0328662		TRBV13-3	TRBJ2-7	CARTGGSSYEQYF	3209	0.060261
TRBV5	TRBJ2-1	CASSQDAGTGGYAEQF	22473	0.292736		TRBV31	TRBJ2-7	CSAGTYSYEQYF	1792	0.0197604		TRBV13-3	TRBJ2-4	CASSEGENTLYF	7155	0.0933099		TRBV12-1	TRBJ2-1	CASSLRDWDAEQF	3513	0.0668118		TRBV13-3	TRBJ2-1	CASSEQGYNYAEQF	4523	0.0837101		TRBV13-3	TRBJ2-5	CASSDRHQDTQYF	3771	0.0653167		TRBV5	TRBJ2-5	CASSQGTGGADTQYF	1970	0.0327498		TRBV1	TRBJ2-5	CSADRVQDTQYF	3204	0.0601671
TRBV31	TRBJ1-2	CALRDRGASDYTF	22342	0.29103		TRBV31	TRBJ2-7	CASSPRLGGLEQYF	1765	0.0194627		TRBV13-3	TRBJ2-4	CASSVKSQNTLYF	7152	0.0932708		TRBV15	TRBJ2-2	CASSLTGLNTGQLYF	3510	0.0667547		TRBV1	TRBJ2-5	CSAGTGGDTQYF	4507	0.083414		TRBV13-3	TRBJ2-3	CASSGTSAETLYF	3771	0.0653167		TRBV1	TRBJ2-7	CSADRGDEQYF	1956	0.0325171		TRBV13-2	TRBJ2-4	CASGPTGGRNTLYF	3184	0.0597915
TRBV16	TRBJ1-1	CASSLVRGGTEVF	22325	0.290808		TRBV31	TRBJ1-1	CSAAGANTEVF	1649	0.0181835		TRBV13-3	TRBJ2-4	CASKSRDRGSQNTLYF	7151	0.0932577		TRBV15	TRBJ2-4	CASSSTGDQNTLYF	3508	0.0667167		TRBV13-3	TRBJ1-1	CASRQTEVF	4507	0.083414		TRBV13-3	TRBJ2-5	CASSDPDRAQDTQYF	3769	0.065282		TRBV1	TRBJ2-1	CSARQNNYAEQF	1945	0.0323342		TRBV13-2	TRBJ2-1	CASGKQGDYAEQF	3170	0.0595286
TRBV1	TRBJ1-1	CSANQGAEVF	22181	0.288933		TRBV31	TRBJ1-1	CASGTANTEVF	1642	0.0181063		TRBV13-3	TRBJ2-1	CASRLGNYAEQF	7123	0.0928926		TRBV13-1	TRBJ2-7	CASSGGGALYEQYF	3508	0.0667167		TRBV1	TRBJ2-3	CSADGAETLYF	4506	0.0833955		TRBV13-3	TRBJ2-7	CASSETGGSSYEQYF	3768	0.0652647		TRBV13-2	TRBJ2-3	CASGVLGGRAETLYF	1934	0.0321514		TRBV1	TRBJ2-7	CSARDRGGEQYF	3169	0.0595098
TRBV5	TRBJ2-1	CASSRGTGNYAEQF	22081	0.28763		TRBV31	TRBJ2-7	CSADSGVYEQYF	1633	0.0180071		TRBV13-3	TRBJ2-4	CASSDMGGRQNTLYF	7121	0.0928665		TRBV15	TRBJ2-7	CASNQGAGEQYF	3506	0.0666786		TRBV13-3	TRBJ1-4	CASSRQFSNERLF	4458	0.0825071		TRBV5	TRBJ2-3	CASSPGTGGEKAETLYF	3762	0.0651608		TRBV1	TRBJ2-5	CSADPHLQDTQYF	1925	0.0320018		TRBV13-2	TRBJ1-2	CASGVQGSSDYTF	3148	0.0591155
TRBV5	TRBJ2-5	CASSQVETEDTQYF	21960	0.286054		TRBV30	TRBJ2-1	CSSRGGQNYAEQF	1625	0.0179189		TRBV5	TRBJ2-1	CASSQEYWGDYAEQF	7108	0.092697		TRBV13-1	TRBJ2-7	CASSSSYEQYF	3504	0.0666406		TRBV13-3	TRBJ1-5	CASSRQYNNQAPLF	4430	0.0819889		TRBV13-3	TRBJ2-7	CASSEGDSSYEQYF	3737	0.0647277		TRBV1	TRBJ2-1	CSAEGQGNYAEQF	1925	0.0320018		TRBV1	TRBJ2-7	CSARDDYEQYF	3055	0.0573691
TRBV1	TRBJ2-2	CSATNTGQLYF	21901	0.285285		TRBV1	TRBJ1-1	CSAEGRGGEVF	1560	0.0172021		TRBV13-2	TRBJ2-7	CASGDFKYEQYF	7101	0.0926057		TRBV12-1	TRBJ2-1	CASSRAGGYAEQF	3482	0.0662222		TRBV13-3	TRBJ1-2	CASSDETGQGSDYTF	4407	0.0815632		TRBV13-3	TRBJ2-5	CASRLGGRNQDTQYF	3722	0.0644679		TRBV1	TRBJ2-2	CSADPRDTGQLYF	1923	0.0319685		TRBV1	TRBJ2-5	CSGTQDTQYF	3050	0.0572752
TRBV1	TRBJ2-5	CSAVGDQDTQYF	21874	0.284934		TRBV13-1	TRBJ2-1	CASRWGGEAEQSF	1560	0.0172021		TRBV13-3	TRBJ2-2	CASRTANTGQLYF	7077	0.0922927		TRBV15	TRBJ2-1	CASSLLGGYAEQF	3480	0.0661841		TRBV13-3	TRBJ1-4	CASSDRFSNERLF	4395	0.0813412		TRBV13-2	TRBJ2-7	CASGAPTGGALEQYF	3702	0.0641215		TRBV1	TRBJ2-5	CSADRGQDTQYF	1919	0.031902		TRBV13-2	TRBJ1-6	CASGDEDSYNSPLYF	3050	0.0572752
TRBV1	TRBJ2-4	CSGSWGQNTLYF	21866	0.284829		TRBV5	TRBJ2-5	CASSRGTGGKDAQYF	1520	0.016761		TRBV13-3	TRBJ2-1	CASSDLGDGAEQF	7066	0.0921492		TRBV15	TRBJ1-1	CASSPGQNTEVF	3476	0.0661081		TRBV13-2	TRBJ2-5	CASGDVQDTQYF	4340	0.0803232		TRBV13-3	TRBJ1-1	CASSGQGANTEVF	3700	0.0640869		TRBV1	TRBJ2-1	CSAGAEQF	1912	0.0317856		TRBV1	TRBJ1-2	CSARDRNSDYTF	3032	0.0569371
TRBV1	TRBJ2-5	CSADWGAQDTQYF	21849	0.284608		TRBV5	TRBJ2-3	CASSQGVGSSAETLYF	1483	0.016353		TRBV1	TRBJ1-4	CSGGQEERLF	7058	0.0920449		TRBV1	TRBJ1-1	CSAEQNTEVF	3475	0.0660891		TRBV13-3	TRBJ2-2	CASSSTGGADTGQLYF	4335	0.0802307		TRBV13-3	TRBJ2-5	CASSDSGGQDTQYF	3687	0.0638617		TRBV1	TRBJ2-4	CSADSQNTLYF	1900	0.0315861		TRBV1	TRBJ2-5	CSAGVYQDTQYF	3009	0.0565052
TRBV1	TRBJ1-1	CSAGREGTEVF	21836	0.284439		TRBV31	TRBJ1-1	CSAERRGGEVF	1483	0.016353		TRBV13-3	TRBJ2-7	CASRGSSYEQYF	7047	0.0919015		TRBV12-1	TRBJ2-4	CASSPGLGGRQNTLYF	3474	0.06607		TRBV13-3	TRBJ2-7	CASSDGGGAYEQYF	4331	0.0801567		TRBV13-3	TRBJ2-3	CASRWDNAETLYF	3680	0.0637405		TRBV5	TRBJ1-1	CASSRTGTTNTEVF	1883	0.0313035		TRBV5	TRBJ2-7	CASSQDRGSSYEQYF	2985	0.0560545
TRBV1	TRBJ2-1	CSGPRDTYAEQF	21710	0.282797		TRBV30	TRBJ2-1	CSSRDDQNYAEQF	1463	0.0161325		TRBV13-2	TRBJ2-3	CASGDAGGRSAETLYF	7030	0.0916798		TRBV30	TRBJ1-3	CSSRQNSGNTLYF	3460	0.0658038		TRBV13-2	TRBJ2-2	CASGDRANTGQLYF	4307	0.0797125		TRBV13-3	TRBJ2-3	CASSDREGAETLYF	3675	0.0636539		TRBV5	TRBJ1-3	CASSQESWVSGNTLYF	1871	0.031104		TRBV1	TRBJ2-5	CSARGGQDTQYF	2984	0.0560358
TRBV1	TRBJ2-2	CSADSGDGQLYF	21644	0.281938		TRBV31	TRBJ2-1	CSADWGSEQYF	1376	0.0151731		TRBV1	TRBJ2-7	CSAGTGGYEQYF	7002	0.0913146		TRBV12-1	TRBJ2-1	CASSLGWGDYAEQF	3454	0.0656897		TRBV13-3	TRBJ1-4	CASARDRSNERLF	4295	0.0794904		TRBV13-3	TRBJ2-3	CASRNRASAETLYF	3665	0.0634806		TRBV1	TRBJ1-3	CSADNSGNTLYF	1870	0.0310874		TRBV1	TRBJ2-7	CSDRDKFYEQYF	2980	0.0559607
TRBV1	TRBJ1-6	CSARGEYNSPLYF	21586	0.281182		TRBV5	TRBJ2-3	CANMSQGRTLYCTCDTHSAETLYF	1320	0.0145556		TRBV13-3	TRBJ2-5	CASSGGDQDTQYF	7000	0.0912885		TRBV1	TRBJ2-7	CSGTGSSYEQYF	3451	0.0656326		TRBV13-3	TRBJ2-5	CASSGTKQDTQYF	4280	0.0792128		TRBV1	TRBJ1-3	CSAPGTGKGNTLYF	3658	0.0633594		TRBV1	TRBJ2-3	CSAETRGSAETLYF	1864	0.0309877		TRBV1	TRBJ2-7	CRWTGDEQYF	2924	0.054909
TRBV1	TRBJ1-1	CSADGGGTEVF	21565	0.280909		TRBV3	TRBJ1-2	CASSQEGGQSNSDYTF	1275	0.0140594		TRBV1	TRBJ2-3	CSAGTGGSAETLYF	6970	0.0908973		TRBV1	TRBJ1-3	CSAGGGNTLYF	3449	0.0655946		TRBV5	TRBJ2-5	CASSQDWQQDTQYF	4230	0.0782874		TRBV1	TRBJ2-1	CSAPGHGAEQF	3653	0.0632728		TRBV5	TRBJ2-1	CASSQDGASEQYF	1854	0.0308214		TRBV1	TRBJ2-5	CSAWGQDTQYF	2918	0.0547964
TRBV5	TRBJ2-5	CASSQDAGLDQDTQYF	21556	0.280791		TRBV5	TRBJ2-5	CAGSRGTGGKDTQYF	1262	0.0139161		TRBV1	TRBJ2-7	CSAAGGSSYEQYF	6969	0.0908842		TRBV15	TRBJ2-7	CASSLDSSYEQYF	3449	0.0655946		TRBV5	TRBJ2-3	CASSPGLGSAETLYF	4227	0.0782319		TRBV13-3	TRBJ2-5	CASSWGENQDTQYF	3629	0.0628571		TRBV1	TRBJ2-2	CSAGTGTNTGQLYF	1849	0.0307383		TRBV1	TRBJ1-1	CSADGGAEVF	2911	0.0546649
TRBV1	TRBJ1-5	CSAAHNNQAPLF	21417	0.278981		TRBV31	TRBJ1-1	CSAGPEVF	1248	0.0137617		TRBV13-3	TRBJ1-1	CASSHKNTEVF	6959	0.0907538		TRBV15	TRBJ1-1	CASSSNTEVF	3441	0.0654424		TRBV13-2	TRBJ2-3	CASGGTGPSAETLYF	4219	0.0780838		TRBV13-3	TRBJ2-7	CASSDTYEQYF	3620	0.0627012		TRBV30	TRBJ2-7	CSSSDRSYEQYF	1845	0.0306718		TRBV5	TRBJ1-1	CASSQEGNTEVF	2897	0.054402
TRBV5	TRBJ2-1	CASSQGTNYAEQF	21349	0.278095		TRBV1	TRBJ2-4	CSVTENTSYF	1237	0.0136404		TRBV13-3	TRBJ2-7	CASRQGYEQYF	6950	0.0906365		TRBV5	TRBJ1-4	CASSQDPGAGDERLF	3437	0.0653664		TRBV5	TRBJ2-3	CASSPRQGSAETLYF	4182	0.077399		TRBV5	TRBJ2-5	CASSQDPGRDQDTQYF	3618	0.0626666		TRBV1	TRBJ2-4	CSAGTSQNTLYF	1845	0.0306718		TRBV13-2	TRBJ2-7	CASGDAGFGNEQYF	2886	0.0541955
TRBV5	TRBJ2-1	CASSQDNWGGYAEQF	21337	0.277939		TRBV31	TRBJ1-1	CACRTTNTEVF	1184	0.013056		TRBV13-2	TRBJ2-2	CASGDRTGGADTGQLYF	6939	0.090493		TRBV15	TRBJ2-2	CASSFPGGENTGQLYF	3437	0.0653664		TRBV13-3	TRBJ1-2	CASSGGAGSDYTF	4157	0.0769363		TRBV13-3	TRBJ2-3	CASSEGTGSAETLYF	3615	0.0626146		TRBV1	TRBJ2-5	CSADWGQDTQYF	1839	0.0305721		TRBV13-2	TRBJ2-3	CASGDAGRAETLYF	2838	0.0532941
TRBV13-1	TRBJ1-2	CASSSTGYSDYTF	21260	0.276936		TRBV1	TRBJ2-2	CTRSAGLFYTGQLYF	1183	0.0130449		TRBV1	TRBJ1-1	CSADGTEVF	6938	0.09048		TRBV15	TRBJ2-5	CASTGGPQDTQYF	3436	0.0653473		TRBV5	TRBJ2-1	CASSQDGGLYAEQF	4141	0.0766402		TRBV13-3	TRBJ2-1	CASRLGGRYAEQF	3607	0.062476		TRBV1	TRBJ2-5	CSADQDTQYF	1836	0.0305222		TRBV1	TRBJ2-1	CSADRNYAEQF	2832	0.0531814
TRBV5	TRBJ2-1	CASSQTGNYAEQF	21207	0.276245		TRBV5	TRBJ2-3	CANMSQGRTLYCTCSAATGAETLYF	1111	0.012251		TRBV5	TRBJ2-5	CASSHWGNQDTQYF	6932	0.0904017		TRBV15	TRBJ2-2	CASSLGGTRTGQLYF	3433	0.0652903		TRBV13-3	TRBJ1-4	CASSPGQGNERLF	4125	0.0763441		TRBV1	TRBJ1-6	CSADSYNSPLYF	3595	0.0622682		TRBV13-3	TRBJ2-7	CASSDGTGGYEQYF	1836	0.0305222		TRBV13-2	TRBJ1-2	CASGRTGVNSDYTF	2825	0.0530499
TRBV5	TRBJ2-5	CASSRRGNQDTQYF	21194	0.276076		TRBV13-1	TRBJ2-1	CASRWGGEAGQF	1100	0.0121297		TRBV13-2	TRBJ2-3	CASGDVGGRSETLYF	6927	0.0903365		TRBV12-1	TRBJ2-4	CASSLLLSQNTLYF	3424	0.0651191		TRBV13-2	TRBJ2-1	CASGDARGGNYAEQF	4067	0.0752706		TRBV13-3	TRBJ2-3	CASSDPGANAETLYF	3594	0.0622509		TRBV1	TRBJ2-7	CSAEYEQYF	1821	0.0302728		TRBV1	TRBJ2-2	CSAGGDTGQLYF	2820	0.0529561
TRBV5	TRBJ2-1	CASSQAGGAF	21063	0.274369		TRBV31	TRBJ1-1	CACRTANIEVF	1060	0.0116886		TRBV13-3	TRBJ1-2	CASSEGGANSDYTF	6925	0.0903104		TRBV15	TRBJ2-1	CASSFEGGYAEQF	3416	0.064967		TRBV13-2	TRBJ1-1	CASGAPRTKTNTEVF	4065	0.0752336		TRBV13-3	TRBJ1-5	CASSDDSNNQAPLF	3593	0.0622336		TRBV13-3	TRBJ1-4	CASSEKGISNERLF	1820	0.0302562		TRBV1	TRBJ1-3	CSADNSGNTLYF	2800	0.0525805
TRBV5	TRBJ2-1	CASSPDREGAEQF	20949	0.272884		TRBV1	TRBJ2-3	CSALGGRAETPYF	1046	0.0115342		TRBV13-3	TRBJ1-1	CASSGRPGQGANTEVF	6923	0.0902843		TRBV12-1	TRBJ2-4	CASSLGSQNTLYF	3409	0.0648338		TRBV5	TRBJ1-1	CASSQDFGHNTEVF	4005	0.0741232		TRBV13-2	TRBJ2-2	CASGDAGGPANTGQLYF	3584	0.0620777		TRBV5	TRBJ2-1	CASSQDTVNYAEQF	1808	0.0300567		TRBV1	TRBJ2-7	CSAPRGEQYF	2773	0.0520735
TRBV1	TRBJ2-5	CSARDSQDTQYF	20929	0.272624		TRBV1	TRBJ2-2	CTRSALLTGQLYF	1032	0.0113799		TRBV1	TRBJ2-7	CSADRGSSYEQYF	6916	0.0901931		TRBV12-1	TRBJ2-3	CAIDSAETLYF	3409	0.0648338		TRBV13-2	TRBJ2-4	CASGGWGTSQNTLYF	4000	0.0740306		TRBV13-3	TRBJ1-4	CASSHRGANERLF	3578	0.0619737		TRBV13-2	TRBJ1-1	CASGDSYTEVF	1807	0.0300401		TRBV13-3	TRBJ1-1	CASPGGTEVF	2773	0.0520735
TRBV1	TRBJ2-4	CSAETGGAQNTLYF	20866	0.271803		TRBV5	TRBJ2-5	CASSQAGTGLDTQYF	1029	0.0113468		TRBV1	TRBJ2-1	CSAVGGYAEQF	6905	0.0900496		TRBV15	TRBJ2-7	CASSLAEGRIDEQYF	3408	0.0648148		TRBV1	TRBJ2-7	CSADGADEQYF	3909	0.0723464		TRBV13-2	TRBJ1-4	CASGDAGQFSNERLF	3577	0.0619564		TRBV13-2	TRBJ2-1	CASGDAGDNYAEQF	1788	0.0297242		TRBV1	TRBJ2-2	CTWGPTGQLYF	2765	0.0519232
TRBV5	TRBJ2-3	CASSHPAETLYF	20817	0.271165		TRBV5	TRBJ2-5	CASSRGTGGKGTQYF	1006	0.0110932		TRBV13-3	TRBJ2-1	CASSDGREAEQF	6896	0.0899322		TRBV15	TRBJ2-2	CASSPTTNTGQLYF	3405	0.0647578		TRBV5	TRBJ2-3	CASSPQGAPGAETLYF	3877	0.0717542		TRBV1	TRBJ2-5	CSATGSQYF	3568	0.0618005		TRBV1	TRBJ1-1	CSAGTGGTEVF	1772	0.0294582		TRBV1	TRBJ1-3	CSADRAGNTLYF	2765	0.0519232
TRBV13-2	TRBJ1-1	CASGAGTGNTEVF	20725	0.269967		TRBV31	TRBJ2-7	CASSQEGTAYEQYF	986	0.0108726		TRBV1	TRBJ2-7	CSGLGAAYEQYF	6875	0.0896584		TRBV15	TRBJ1-2	CASSSTANSDYTF	3397	0.0646056		TRBV13-3	TRBJ1-4	CASSDGQISNERLF	3877	0.0717542		TRBV13-3	TRBJ2-3	CASSHRAGAETLYF	3556	0.0615927		TRBV1	TRBJ1-2	CSATTNSDYTF	1771	0.0294416		TRBV1	TRBJ1-2	CSGTGPNSDYTF	2763	0.0518857
TRBV5	TRBJ2-7	CASSQGTTYEQYF	20653	0.269029		TRBV1	TRBJ2-7	CTRSADWGSEQYF	975	0.0107513		TRBV13-1	TRBJ2-1	CASSGGGYAEQF	6872	0.0896192		TRBV15	TRBJ2-1	CASSDWGGYAEQF	3394	0.0645486		TRBV13-1	TRBJ1-1	CASSDTANTEVF	3876	0.0717357		TRBV1	TRBJ1-6	CSADNSPLYF	3535	0.0612289		TRBV1	TRBJ1-3	CSAGNSGNTLYF	1768	0.0293917		TRBV13-2	TRBJ2-1	CASGGRDRVYAEQF	2741	0.0514725
TRBV1	TRBJ2-5	CSGQEDTQYF	20630	0.268729		TRBV3	TRBJ1-2	CASSSGTTNSDYTF	964	0.01063		TRBV13-3	TRBJ2-1	CASRPRDWGLAEQF	6869	0.0895801		TRBV15	TRBJ2-5	CASSRTGGDTQYF	3392	0.0645105		TRBV13-2	TRBJ2-5	CASGDHWGGANTQYF	3875	0.0717172		TRBV13-3	TRBJ1-1	CASRQGRTEVF	3534	0.0612116		TRBV5	TRBJ1-6	CASSPRDRDNSPLYF	1761	0.0292754		TRBV12-1	TRBJ2-7	CASSLGLGAYEQYF	2714	0.0509655
TRBV5	TRBJ2-2	CASSQTTPNTGQLYF	20515	0.267231		TRBV30	TRBJ2-1	CSSRDGQSYAEQF	962	0.010608		TRBV1	TRBJ1-1	CSADNTEVF	6861	0.0894758		TRBV15	TRBJ2-2	CASSLNTGQLYF	3382	0.0643203		TRBV1	TRBJ2-5	CSADLGAQDTQYF	3853	0.07131		TRBV13-3	TRBJ1-6	CASKTGDSPLYF	3530	0.0611423		TRBV1	TRBJ1-4	CSGTGGDERLF	1761	0.0292754		TRBV1	TRBJ1-5	CSAAYRGQAPLF	2700	0.0507026
TRBV5	TRBJ2-7	CASSPQGGYEQYF	20510	0.267166		TRBV31	TRBJ2-7	CSADNWGDYEQYF	961	0.0105969		TRBV1	TRBJ1-1	CSAGRGANTEVF	6845	0.0892671		TRBV15	TRBJ2-4	CASSLEDWGASQNTLYF	3377	0.0642252		TRBV13-2	TRBJ2-4	CASGDSSQNTLYF	3809	0.0704957		TRBV13-3	TRBJ2-5	CASTFNQDTQYF	3511	0.0608132		TRBV1	TRBJ2-7	CSDRDEQYF	1753	0.0291424		TRBV1	TRBJ2-4	CSDRGSQNTLYF	2680	0.050327
TRBV1	TRBJ2-5	CSSSGGARDTQYF	20433	0.266163		TRBV30	TRBJ2-1	CSSRDGQNYAEQLF	943	0.0103985		TRBV1	TRBJ1-1	CSAEGTANTEVF	6818	0.088915		TRBV15	TRBJ2-5	CASSFQGGDTQYF	3370	0.0640921		TRBV1	TRBJ2-5	CSLLGGQDTQYF	3804	0.0704031		TRBV13-3	TRBJ2-4	CASNQTGGAQQNTLYF	3501	0.06064		TRBV1	TRBJ1-3	CSAVQGASGNTLYF	1737	0.0288764		TRBV13-2	TRBJ2-2	CASVPNTGQLYF	2652	0.0498012
TRBV1	TRBJ1-3	CSGGQPGNTLYF	20411	0.265876		TRBV5	TRBJ2-3	CANMSQGRTLYCTCSDSAETLYF	921	0.0101559		TRBV1	TRBJ1-2	CSAPQGNSDYTF	6816	0.0888889		TRBV30	TRBJ2-1	CSSGNGGNYAEQF	3367	0.0640351		TRBV13-1	TRBJ2-5	CASSAGGKDTQYF	3800	0.0703291		TRBV13-3	TRBJ2-7	CASSEGVEQYF	3498	0.0605881		TRBV1	TRBJ2-7	CSAEGGGYEQYF	1732	0.0287933		TRBV1	TRBJ1-1	CSADRTNTEVF	2642	0.0496134
TRBV13-2	TRBJ1-1	CASGSGGDTEVF	20392	0.265629		TRBV13-1	TRBJ2-1	CASRWGGRTLYCTCSAPYAEQF	916	0.0101007		TRBV13-3	TRBJ1-1	CASSGPEVF	6802	0.0887064		TRBV13-3	TRBJ2-7	CASSLTGGNEQYF	3366	0.064016		TRBV1	TRBJ2-5	CSADAGQDTQYF	3799	0.0703106		TRBV13-3	TRBJ2-3	CASSHSSAETLYF	3485	0.0603629		TRBV13-3	TRBJ2-5	CASSDWGGNQDTQYF	1728	0.0287268		TRBV1	TRBJ2-4	CSAGDRGLNTLYF	2637	0.0495195
TRBV1	TRBJ2-4	CSAERGATLYF	20380	0.265473		TRBV13-1	TRBJ2-1	CASGWGGEAEQF	910	0.0100346		TRBV30	TRBJ2-4	CSSRGTVQNTLYF	6785	0.0884847		TRBV15	TRBJ2-3	CASSTGGAKTLYF	3363	0.063959		TRBV13-2	TRBJ2-4	CASGDWGSQNTLYF	3769	0.0697554		TRBV1	TRBJ1-1	CSALPGQSTEVF	3481	0.0602936		TRBV1	TRBJ2-1	CSAETGGVYAEQF	1726	0.0286935		TRBV13-2	TRBJ2-7	CASGDGGREQYF	2637	0.0495195
TRBV1	TRBJ2-4	CSAEGQDTLYF	20373	0.265381		TRBV31	TRBJ2-1	CSADAGAEQYF	906	0.00999046		TRBV13-3	TRBJ2-4	CASSEDGGDTLYF	6779	0.0884064		TRBV15	TRBJ2-1	CASSLGGRYAEQF	3360	0.0639019		TRBV1	TRBJ2-7	CSADSGREQYF	3710	0.0686634		TRBV13-3	TRBJ2-7	CASSRSSYEQYF	3475	0.0601897		TRBV1	TRBJ2-7	CSADWGGEQYF	1718	0.0285605		TRBV12-1	TRBJ2-7	CASSFGQGGYEQYF	2632	0.0494257
TRBV5	TRBJ2-7	CASSQETDRAYEQYF	20199	0.263115		TRBV5	TRBJ1-6	CATSPGQGDSYNSPLYF	850	0.00937295		TRBV1	TRBJ1-1	CSWTGTNTEVF	6759	0.0881456		TRBV15	TRBJ1-1	CASSQQGGTEVF	3354	0.0637878		TRBV13-1	TRBJ1-1	CASSDAQGAPNTEVF	3691	0.0683118		TRBV13-3	TRBJ1-1	CASSPDRANTEVF	3465	0.0600165		TRBV1	TRBJ2-7	CSADPGSYEQYF	1712	0.0284608		TRBV5	TRBJ2-7	CASSQDWGSSYEQYF	2625	0.0492942
TRBV31	TRBJ2-2	CAWSLVGTSNTGQLYF	20104	0.261877		TRBV1	TRBJ2-4	CTRSAELGGQNTLYF	841	0.0092737		TRBV13-3	TRBJ2-1	CASSQGDYAEQF	6756	0.0881065		TRBV15	TRBJ2-4	CASSSRHTSQNTLYF	3342	0.0635596		TRBV1	TRBJ2-5	CSAKLGQDTQYF	3681	0.0681267		TRBV13-3	TRBJ2-2	CASSWWGTGQLYF	3459	0.0599126		TRBV1	TRBJ2-7	CSAGLGGREQYF	1703	0.0283112		TRBV31	TRBJ2-7	CAWSLDWGVIEQYF	2617	0.049144
TRBV5	TRBJ2-7	CASSQETTYEQYF	20072	0.261461		TRBV5	TRBJ2-5	CASSQDREGVTQYF	826	0.0091083		TRBV1	TRBJ2-4	CSAYGGRSQNTLYF	6746	0.0879761		TRBV12-1	TRBJ1-1	CASSLAISNTEVF	3340	0.0635216		TRBV1	TRBJ2-1	CSAGAGGALAEQF	3640	0.0673679		TRBV13-3	TRBJ2-3	CASSEQNAETLYF	3456	0.0598606		TRBV5	TRBJ2-3	CASSPRDRGAETLYF	1692	0.0281283		TRBV13-2	TRBJ1-2	CASGGQTNSDYTF	2605	0.0489186
TRBV1	TRBJ2-4	CSEQGARSQNTLYF	20062	0.26133		TRBV1	TRBJ2-7	CSALQGEGQYF	824	0.00908625		TRBV1	TRBJ1-4	CSADQGGERLF	6738	0.0878717		TRBV15	TRBJ2-7	CASRPGQGYEQYF	3339	0.0635025		TRBV1	TRBJ2-1	CSGTGNYAEQF	3618	0.0669607		TRBV13-3	TRBJ2-3	CASRRLGGRGAETLYF	3452	0.0597913		TRBV5	TRBJ2-7	CASSQGDFYEQYF	1690	0.028095		TRBV31	TRBJ2-7	CAWSLGTGEYEQYF	2594	0.0487121
TRBV1	TRBJ1-4	CSEGQLSNERLF	20021	0.260796		TRBV5	TRBJ2-3	CANMSQGRTLYCTCSALGGRAETLYF	818	0.00902008		TRBV1	TRBJ2-5	CSADHWGQDTQYF	6715	0.0875718		TRBV15	TRBJ1-4	CASSLGVSNERLF	3324	0.0632173		TRBV1	TRBJ2-1	CSAGTGNYAEQF	3615	0.0669052		TRBV13-2	TRBJ2-1	CASGDGTGDNYAEQF	3451	0.059774		TRBV1	TRBJ1-4	CSAPGGDERLF	1684	0.0279953		TRBV16	TRBJ1-2	CASSMTGYSDYTF	2582	0.0484867
TRBV1	TRBJ1-1	CSADTGQANTEVF	20011	0.260666		TRBV31	TRBJ2-7	CAWSLGVF	814	0.00897598		TRBV13-2	TRBJ2-4	CASGEGGVQNTLYF	6710	0.0875066		TRBV31	TRBJ1-3	CAWSLRGSGNTLYF	3322	0.0631792		TRBV13-3	TRBJ1-5	CASSDDINQAPLF	3610	0.0668126		TRBV13-3	TRBJ2-1	CASSALPDYAEQF	3441	0.0596008		TRBV1	TRBJ2-3	CSAEGRGRLETLYF	1666	0.0276961		TRBV1	TRBJ1-4	CSATNERLF	2581	0.0484679
TRBV5	TRBJ1-4	CASSQGTTNERLF	19956	0.259949		TRBV30	TRBJ2-1	CSPRDGQNYAEQF	768	0.00846873		TRBV1	TRBJ2-7	CSEGGDEQYF	6705	0.0874414		TRBV30	TRBJ2-5	CSSTLGGDTQYF	3322	0.0631792		TRBV1	TRBJ1-6	CSADNSPLYF	3602	0.0666646		TRBV1	TRBJ1-1	CSAESNTEVF	3439	0.0595662		TRBV5	TRBJ2-5	CASSQGGQQDTQYF	1661	0.0276129		TRBV13-2	TRBJ2-7	CASGAGVEQYF	2576	0.048374
TRBV5	TRBJ2-1	CASSQDGQGYAEQF	19912	0.259376		TRBV31	TRBJ1-1	CARRTANTEVF	759	0.00836949		TRBV1	TRBJ2-7	CSGLGGRYEQYF	6699	0.0873631		TRBV15	TRBJ2-4	CASSTGTKNTLYF	3312	0.062989		TRBV1	TRBJ2-3	CSADGGGSAETLYF	3599	0.0666091		TRBV13-3	TRBJ2-5	CASSINQDTQYF	3429	0.0593929		TRBV1	TRBJ1-1	CSADREVF	1653	0.0274799		TRBV31	TRBJ2-7	CASGLGASSYEQYF	2575	0.0483553
TRBV13-2	TRBJ1-1	CASGRGNTEVF	19836	0.258386		TRBV30	TRBJ2-1	CSSGDGQNYAEQF	750	0.00827025		TRBV1	TRBJ2-4	CSAALGESQNTLYF	6699	0.0873631		TRBV1	TRBJ2-1	CSATGTGYAEQF	3302	0.0627989		TRBV13-1	TRBJ2-3	CASSDAANPSAETLYF	3580	0.0662574		TRBV13-2	TRBJ1-2	CASGEGRSNSDYTF	3428	0.0593756		TRBV13-1	TRBJ1-4	CASSHRGERLF	1651	0.0274467		TRBV13-2	TRBJ2-7	CASGEAGSEQYF	2571	0.0482801
TRBV1	TRBJ2-7	CSADWGGGEQYF	19829	0.258295		TRBV1	TRBJ2-1	CTRSAPYAEQF	736	0.00811587		TRBV13-2	TRBJ1-4	CASGDARETNERLF	6693	0.0872849		TRBV15	TRBJ2-7	CASSRLGATYEQYF	3301	0.0627798		TRBV1	TRBJ2-7	CSDRDNYEQYF	3572	0.0661094		TRBV1	TRBJ1-6	CSAGGDYNSPLYF	3417	0.0591851		TRBV1	TRBJ2-3	CSADSAETLYF	1645	0.027347		TRBV1	TRBJ1-4	CSAPGANERLF	2550	0.0478858
TRBV5	TRBJ2-5	CASSQTGGFQDTQYF	19775	0.257592		TRBV5	TRBJ1-2	CASSQGGGQSNSDYTF	735	0.00810484		TRBV1	TRBJ1-4	CSAMTGPNERLF	6679	0.0871023		TRBV13-3	TRBJ2-7	CASSDKYEQYF	3297	0.0627038		TRBV13-2	TRBJ2-7	CASGDMGVEQYF	3559	0.0658688		TRBV13-3	TRBJ2-5	CASSDPGLGEDTQYF	3406	0.0589946		TRBV1	TRBJ1-5	CSGQGYNNQAPLF	1637	0.027214		TRBV13-3	TRBJ1-4	CASSRDRGRANERLF	2549	0.047867
TRBV1	TRBJ2-5	CSANWGAQDTQYF	19766	0.257475		TRBV5	TRBJ2-5	CAGSQDREGDTQYF	730	0.00804971		TRBV13-3	TRBJ1-2	CASSGQGSSDYTF	6670	0.0869849		TRBV15	TRBJ1-1	CASSFGEDTEVF	3295	0.0626657		TRBV1	TRBJ2-1	CSATDWGHYAEQF	3558	0.0658502		TRBV13-3	TRBJ1-5	CASSGTFNNQAPLF	3400	0.0588906		TRBV1	TRBJ1-1	CSADRGNTEVF	1637	0.027214		TRBV13-3	TRBJ2-4	CASSDAGWQNTLYF	2544	0.0477731
TRBV5	TRBJ2-7	CASSPGQSSYEQYF	19703	0.256654		TRBV30	TRBJ2-1	CSSRDGQNYAGQF	723	0.00797252		TRBV13-3	TRBJ1-4	CASSGTYSNERLF	6669	0.0869719		TRBV12-1	TRBJ1-6	CASSSYRDSPLYF	3295	0.0626657		TRBV1	TRBJ2-1	CSAALGNYAEQF	3530	0.065332		TRBV5	TRBJ2-1	CASSQARGYAEQF	3391	0.0587348		TRBV1	TRBJ1-4	CSAHNERLF	1635	0.0271807		TRBV31	TRBJ2-7	CAWSPPGLVEEQYF	2540	0.047698
TRBV1	TRBJ2-4	CSATGGQNTLYF	19534	0.254452		TRBV5	TRBJ2-1	CASSQGAGARAEQF	719	0.00792841		TRBV1	TRBJ2-5	CSADRGGQDTQYF	6664	0.0869067		TRBV15	TRBJ1-3	CASSPGTGGASGNTLYF	3269	0.0621713		TRBV1	TRBJ2-1	CSAPGQYAEQF	3529	0.0653135		TRBV13-3	TRBJ1-4	CASSGQFSNERLF	3386	0.0586482		TRBV1	TRBJ2-5	CSAEGVGQDTQYF	1607	0.0267152		TRBV1	TRBJ2-1	CSAPWGDYAEQF	2533	0.0475666
TRBV5	TRBJ2-1	CASSHGTGGYAEQF	19468	0.253593		TRBV31	TRBJ1-1	CACRTANTEVLF	715	0.0078843		TRBV13-1	TRBJ2-5	CASSLQDTQYF	6656	0.0868023		TRBV15	TRBJ1-4	CASSPQGDNERLF	3262	0.0620381		TRBV13-2	TRBJ2-4	CASGDATGGARNQNTLYF	3525	0.0652395		TRBV13-3	TRBJ2-7	CASSPGAYEQYF	3379	0.0585269		TRBV5	TRBJ2-7	CASSQDGSSYEQYF	1600	0.0265989		TRBV1	TRBJ1-1	CSGTGGGTEVF	2527	0.0474539
TRBV13-1	TRBJ1-1	CATTKGAQDTEVF	19418	0.252941		TRBV5	TRBJ1-6	CANISQGRTLYCTCSADRDRGNSPLYF	702	0.00774095		TRBV13-3	TRBJ1-4	CASRDRNSNERLF	6654	0.0867763		TRBV15	TRBJ1-4	CASSPDISNERLF	3257	0.061943		TRBV1	TRBJ2-5	CSAGLGGRDTQYF	3516	0.0650729		TRBV13-3	TRBJ1-4	CASSDSGTTNERLF	3379	0.0585269		TRBV1	TRBJ2-3	CSAGTGGAETLYF	1596	0.0265324		TRBV13-2	TRBJ2-4	CASGDAGTGGGQNTLYF	2525	0.0474163
TRBV5	TRBJ2-1	CASSQEEGNYAEQF	19399	0.252694		TRBV1	TRBJ2-5	CTRSADRDQDTQYF	681	0.00750939		TRBV1	TRBJ2-4	CSAEDWGAQNTLYF	6631	0.0864763		TRBV15	TRBJ1-3	CASSLGTGGGNTLYF	3251	0.0618289		TRBV5	TRBJ2-1	CASSQDRLGGHYAEQF	3513	0.0650174		TRBV13-3	TRBJ2-1	CASSGTGNYAEQF	3370	0.058371		TRBV5	TRBJ2-7	CASSPGTGPYEQYF	1590	0.0264326		TRBV1	TRBJ1-5	CSPQYNNQAPLF	2519	0.0473037
TRBV31	TRBJ1-1	CAWSLGVATEVF	19334	0.251847		TRBV1	TRBJ2-7	CSAGAYSYEQYF	678	0.0074763		TRBV1	TRBJ1-1	CSAVRGRWTEVF	6624	0.086385		TRBV15	TRBJ2-1	CASRHRDWGYAEQF	3249	0.0617909		TRBV1	TRBJ2-5	CSRRNQDTQYF	3501	0.0647953		TRBV5	TRBJ2-7	CASSPGASYEQYF	3368	0.0583364		TRBV1	TRBJ2-7	CSAEQYEQYF	1587	0.0263827		TRBV13-2	TRBJ2-2	CASGDRGQGTGQLYF	2515	0.0472285
TRBV13-2	TRBJ2-5	CASGRDWADTQYF	19329	0.251782		TRBV1	TRBJ1-6	CSAARNSHNSPLYF	671	0.00739912		TRBV1	TRBJ2-1	CSARGGGAEQF	6621	0.0863459		TRBV13-3	TRBJ2-7	CASSDGDSYEQYF	3233	0.0614866		TRBV13-2	TRBJ1-1	CASGERQNTEVF	3492	0.0646287		TRBV13-3	TRBJ2-3	CASSSAETLYF	3355	0.0581112		TRBV1	TRBJ2-3	CSADSSAETLYF	1572	0.0261334		TRBV13-2	TRBJ2-5	CASRLGGRDQDTQYF	2513	0.047191
TRBV5	TRBJ2-3	CASSQTGGGAETLYF	19255	0.250818		TRBV13-1	TRBJ2-1	CASRRGGEAEQF	662	0.00729987		TRBV30	TRBJ2-3	CSSRDPGNSAETLYF	6598	0.0860459		TRBV1	TRBJ2-5	CSATGSQDTQYF	3223	0.0612964		TRBV1	TRBJ2-1	CSGTGGGYAEQF	3488	0.0645547		TRBV13-3	TRBJ2-1	CASSVGDNYAEQF	3342	0.057886		TRBV5	TRBJ1-1	CASSQDRNTEVF	1566	0.0260336		TRBV13-2	TRBJ1-5	CASGDAGNNQAPLF	2487	0.0467027
TRBV5	TRBJ2-3	CASSSGSAETLYF	19051	0.248161		TRBV13-1	TRBJ2-1	CASRWGAYAEQF	652	0.0071896		TRBV5	TRBJ1-3	CASSQVGSGNTLYF	6596	0.0860199		TRBV1	TRBJ1-4	CSAGHFNEGLF	3211	0.0610682		TRBV30	TRBJ2-2	CSSRREGENTGQLYF	3478	0.0643696		TRBV13-3	TRBJ1-2	CASSDRGGPNSDYTF	3334	0.0577475		TRBV1	TRBJ1-3	CSADSGNTLYF	1565	0.026017		TRBV13-3	TRBJ2-1	CASSGTGRNYAEQF	2483	0.0466276
TRBV1	TRBJ2-7	CSASWTGGAHEQYF	19022	0.247783		TRBV31	TRBJ2-7	CSADWGSEQYF	646	0.00712344		TRBV1	TRBJ1-1	CSARDRVTEVF	6594	0.0859938		TRBV12-1	TRBJ2-1	CASSLGQGF	3204	0.0609351		TRBV1	TRBJ2-1	CSADVGGRAEQF	3469	0.0642031		TRBV13-3	TRBJ2-1	CASSDAQGAYAEQF	3332	0.0577128		TRBV5	TRBJ2-3	CASSQEGAETLYF	1560	0.0259339		TRBV13-2	TRBJ1-1	CASGFRDRANTEVF	2478	0.0465337
TRBV13-2	TRBJ2-1	CASGDWGGYAEQF	19009	0.247614		TRBV31	TRBJ1-1	CACGTANTEVF	644	0.00710139		TRBV13-3	TRBJ1-1	CASRQNTEVF	6591	0.0859547		TRBV15	TRBJ2-1	CASSFRGSEQF	3202	0.060897		TRBV1	TRBJ2-1	CSAPGQGYAEQF	3467	0.064166		TRBV1	TRBJ2-3	CSARTGGAPETLYF	3330	0.0576782		TRBV1	TRBJ2-3	CSGDRGSAETLYF	1549	0.025751		TRBV5	TRBJ2-7	CASSVGGRSYEQYF	2477	0.0465149
TRBV1	TRBJ1-3	CSGDNSGNTLYF	18973	0.247145		TRBV3	TRBJ2-5	CASSLGQGADTQYF	636	0.00701317		TRBV13-2	TRBJ2-3	CASGDRAGAETLYF	6587	0.0859025		TRBV13-2	TRBJ2-4	CASGDAGGGQNTLYF	3190	0.0606688		TRBV1	TRBJ2-7	CSADPGDEQYF	3466	0.0641475		TRBV13-3	TRBJ2-3	CASLAAETLYF	3329	0.0576609		TRBV30	TRBJ1-1	CSSRGQPNTEVF	1548	0.0257344		TRBV13-2	TRBJ2-5	CASGLQDTQYF	2461	0.0462145
TRBV1	TRBJ2-4	CSGQGQNTLYF	18948	0.246819		TRBV5	TRBJ2-5	CASSQDREGGTQYF	634	0.00699112		TRBV1	TRBJ1-1	CSAVWGADTEVF	6586	0.0858895		TRBV15	TRBJ2-3	CASSLGWGAETLYF	3189	0.0606498		TRBV1	TRBJ2-5	CSAVDIQDTQYF	3465	0.064129		TRBV13-3	TRBJ1-4	CASSETISNERLF	3307	0.0572798		TRBV1	TRBJ1-4	CSGTGANERLF	1548	0.0257344		TRBV26	TRBJ2-7	CASSPGREQYF	2460	0.0461957
TRBV13-1	TRBJ2-7	CASSGGQKQYF	18907	0.246285		TRBV5	TRBJ1-2	CAGSQEGGQSNSDYTF	634	0.00699112		TRBV13-2	TRBJ2-2	CASGDADWAANTGQLYF	6576	0.085759		TRBV5	TRBJ2-5	CASSQASGTGEDTQYF	3185	0.0605737		TRBV1	TRBJ2-1	CRTGGNYAEQF	3454	0.0639254		TRBV13-3	TRBJ1-2	CASSDTNSDYTF	3306	0.0572625		TRBV1	TRBJ2-5	CSADRGGDTQYF	1541	0.025618		TRBV13-2	TRBJ2-7	CASGPDWYEQYF	2457	0.0461394
TRBV1	TRBJ1-3	CSATGGAGNTLYF	18759	0.244357		TRBV1	TRBJ2-3	CGTHSAETLYF	629	0.00693598		TRBV12-1	TRBJ2-7	CASSAGGAPEQYF	6565	0.0856156		TRBV15	TRBJ1-4	CASSWGTTISNERLF	3176	0.0604025		TRBV1	TRBJ2-1	CSAEDNYAEQF	3451	0.0638699		TRBV1	TRBJ2-2	CSADAGGENTGQLYF	3291	0.0570027		TRBV1	TRBJ1-1	CSAGANTEVF	1541	0.025618		TRBV13-3	TRBJ2-2	CASSDANTGQLYF	2451	0.0460267
TRBV5	TRBJ2-2	CASSQGTGTGQLYF	18746	0.244188		TRBV5	TRBJ2-1	CANMSQGRTLYCTCSAEQGAYAEQF	625	0.00689187		TRBV13-2	TRBJ1-5	CASGKRANNQAPLF	6560	0.0855504		TRBV12-1	TRBJ1-6	CASSLTRSSPLYF	3176	0.0604025		TRBV1	TRBJ1-4	CSADGISNERLF	3422	0.0633332		TRBV13-3	TRBJ1-4	CASSDPGQGGERLF	3290	0.0569854		TRBV1	TRBJ2-7	CSADWGGSYEQYF	1540	0.0256014		TRBV1	TRBJ2-4	CSAGGASQNTLYF	2450	0.0460079
TRBV13-1	TRBJ2-3	CASSDGWGGAETLYF	18670	0.243198		TRBV3	TRBJ2-5	CASSRGTGGKDTQYF	621	0.00684777		TRBV1	TRBJ1-4	CSATGTGERLF	6558	0.0855243		TRBV13-2	TRBJ2-4	CASGDASQNTLYF	3163	0.0601553		TRBV1	TRBJ2-7	CSAEGLYEQYF	3421	0.0633147		TRBV13-3	TRBJ2-1	CASSEGTGGYAEQF	3280	0.0568121		TRBV1	TRBJ2-3	CSAAGGDAETLYF	1538	0.0255682		TRBV13-2	TRBJ2-7	CASGDRSYEQYF	2447	0.0459516
TRBV5	TRBJ2-5	CASSQGGNQDTQYF	18658	0.243042		TRBV5	TRBJ2-5	CASSRGAGGKDTQYF	612	0.00674852		TRBV1	TRBJ2-3	CSAVGGSAETLYF	6557	0.0855113		TRBV5	TRBJ2-7	CASSQDGQNYEQYF	3154	0.0599841		TRBV1	TRBJ2-1	CSADRGAEQF	3399	0.0629075		TRBV13-3	TRBJ2-1	CASSRGYAEQF	3278	0.0567775		TRBV1	TRBJ2-7	CSADWGYEQYF	1534	0.0255017		TRBV13-2	TRBJ1-2	CASGGGQGRSDYTF	2445	0.045914
TRBV1	TRBJ2-5	CSADGWGGGTQYF	18625	0.242612		TRBV5	TRBJ2-7	CASSPRLGGLKQYF	604	0.00666031		TRBV13-3	TRBJ1-1	CASSDEGTTNTEVF	6555	0.0854852		TRBV15	TRBJ2-7	CASSLGGLGGYEQYF	3147	0.059851		TRBV13-2	TRBJ1-5	CASGDLGTPNQAPLF	3396	0.062852		TRBV1	TRBJ2-2	CSAGQGGTGQLYF	3265	0.0565523		TRBV13-2	TRBJ2-4	CASGPDWGQNTLYF	1532	0.0254684		TRBV13-2	TRBJ1-2	CASHRGSDYTF	2442	0.0458577
TRBV13-2	TRBJ1-1	CASGDHDTEVF	18617	0.242507		TRBV1	TRBJ2-7	CSADWGSGQYF	601	0.00662723		TRBV13-2	TRBJ2-4	CASGEKGHDQNTLYF	6555	0.0854852		TRBV30	TRBJ2-5	CSSRDGQDTQYF	3145	0.059813		TRBV13-3	TRBJ1-1	CASSESQGRSTEVF	3393	0.0627965		TRBV13-3	TRBJ1-2	CASSGTGVNSDYTF	3265	0.0565523		TRBV1	TRBJ2-3	CSADWGSAETLYF	1531	0.0254518		TRBV13-2	TRBJ1-1	CASGDRGDTEVF	2437	0.0457638
TRBV1	TRBJ2-4	CSEKNTLYF	18407	0.239772		TRBV1	TRBJ2-1	CSAKPGQNAEQF	598	0.00659414		TRBV1	TRBJ2-3	CSAPGLGFAETLYF	6553	0.0854591		TRBV15	TRBJ2-2	CASSLQSNTGQLYF	3142	0.0597559		TRBV1	TRBJ2-7	CSADRSSYEQYF	3359	0.0621672		TRBV13-3	TRBJ2-7	CASSLGTGGPYEQYF	3259	0.0564484		TRBV1	TRBJ2-7	CSAGGSYEQYF	1530	0.0254352		TRBV13-2	TRBJ2-3	CASGGDNAETLYF	2426	0.0455572
TRBV1	TRBJ2-1	CTGRDTYAEQF	18314	0.238561		TRBV31	TRBJ1-1	CACRTANTEAF	597	0.00658312		TRBV13-3	TRBJ1-2	CASNRDRANSDYTF	6541	0.0853026		TRBV13-1	TRBJ2-7	CASSEQGRSSYEQYF	3142	0.0597559		TRBV13-1	TRBJ2-2	CASSDARSNTGQLYF	3339	0.0617971		TRBV13-3	TRBJ1-1	CASSSRANTEVF	3238	0.0560847		TRBV1	TRBJ1-1	CSADRNTEVF	1530	0.0254352		TRBV13-3	TRBJ1-2	CASSDTTNSDYTF	2423	0.0455009
TRBV1	TRBJ1-1	CSAGDRGVF	18264	0.237909		TRBV1	TRBJ2-7	CSADSGVYGQYF	595	0.00656106		TRBV5	TRBJ1-1	CASSQDERGVF	6536	0.0852374		TRBV15	TRBJ2-1	CASSFRLGAEQF	3132	0.0595657		TRBV1	TRBJ2-3	CSGDKSAETLYF	3334	0.0617045		TRBV13-3	TRBJ1-1	CASRGQANTEVF	3229	0.0559288		TRBV1	TRBJ2-5	CSGDWGYQDTQYF	1529	0.0254185		TRBV1	TRBJ2-4	CSAGTGGPSQNTLYF	2421	0.0454633
TRBV1	TRBJ2-5	CSAAGDQDTQYF	18246	0.237675		TRBV5	TRBJ1-2	CASSQEGGQPNSDYTF	588	0.00648387		TRBV1	TRBJ2-7	CSARGSSYEQYF	6532	0.0851852		TRBV15	TRBJ2-7	CASSLGTIYEQYF	3131	0.0595467		TRBV30	TRBJ1-6	CSSRSGVSYNSPLYF	3324	0.0615195		TRBV5	TRBJ2-3	CASSQDAFSAETLYF	3225	0.0558595		TRBV5	TRBJ2-3	CASSQGGGGAETLYF	1525	0.025352		TRBV26	TRBJ2-5	CASSLSWGNQDTQYF	2416	0.0453694
TRBV5	TRBJ2-3	CASSQDFWGASAETLYF	18196	0.237023		TRBV1	TRBJ1-1	CTYSASGTANTEVF	587	0.00647285		TRBV1	TRBJ2-1	CSAGPGAYAEQF	6515	0.0849635		TRBV15	TRBJ2-7	CASSPGTGGDEQYF	3126	0.0594516		TRBV1	TRBJ1-2	CSAEAGGAFSDYTF	3324	0.0615195		TRBV13-3	TRBJ2-2	CASSDFPANTGQLYF	3215	0.0556863		TRBV5	TRBJ1-1	CASSPRDRGRGTEVF	1524	0.0253354		TRBV1	TRBJ1-6	CRAGDYNSPLYF	2409	0.045238
TRBV5	TRBJ2-3	CASSHGTTSAETLYF	18182	0.236841		TRBV5	TRBJ2-1	CASMSQGRTLYCTCSLGNYAEQF	581	0.00640669		TRBV1	TRBJ2-7	CSADHWGGYEQYF	6512	0.0849244		TRBV13-3	TRBJ2-7	CASSPHIYEQYF	3126	0.0594516		TRBV13-1	TRBJ2-3	CASSDPGQGAGAETLYF	3324	0.0615195		TRBV13-3	TRBJ1-1	CASSERQNTEVF	3210	0.0555997		TRBV13-3	TRBJ2-5	CASSDAKGQGARDTQYF	1522	0.0253022		TRBV26	TRBJ2-1	CASSLGQNYAEQF	2407	0.0452004
TRBV13-2	TRBJ2-4	CASGDEGERGQNTLYF	18165	0.23662		TRBV30	TRBJ2-1	CSSRDGQNYAEQSF	576	0.00635155		TRBV1	TRBJ2-5	CSAGDRGDTQYF	6505	0.0848331		TRBV15	TRBJ2-2	CASSLTGGANTGQLYF	3117	0.0592805		TRBV1	TRBJ2-7	CSADLGSYEQYF	3319	0.0614269		TRBV14	TRBJ2-2	CASSPGTNTGQLYF	3204	0.0554958		TRBV1	TRBJ2-7	CSAQGYEQYF	1510	0.0251027		TRBV13-2	TRBJ1-2	CASGDRQRNSDYTF	2403	0.0451253
TRBV1	TRBJ1-3	CSADGGAGNTLYF	18027	0.234822		TRBV5	TRBJ2-3	CASSLGAASAETLYF	574	0.0063295		TRBV13-2	TRBJ1-4	CASGDARDRGHERLF	6486	0.0845853		TRBV26	TRBJ1-4	CASSLWDRGANERLF	3096	0.0588811		TRBV31	TRBJ2-7	CAWSLGTGGEQYF	3317	0.0613899		TRBV1	TRBJ2-5	CSAAGDTQYF	3193	0.0553052		TRBV13-2	TRBJ1-2	CASGDAGTNSDYTF	1504	0.0250029		TRBV12-1	TRBJ2-7	CASSLAGGHYEQYF	2401	0.0450878
TRBV5	TRBJ2-2	CASSPGTTNTGQLYF	18011	0.234614		TRBV1	TRBJ1-1	CSAERQGGEVF	574	0.0063295		TRBV1	TRBJ1-1	CSADPREEVLF	6469	0.0843636		TRBV13-3	TRBJ2-3	CASSDVGGKGAETLYF	3094	0.058843		TRBV1	TRBJ2-7	CSADQNEQYF	3311	0.0612789		TRBV13-3	TRBJ2-4	CASSLKNTLYF	3184	0.0551494		TRBV1	TRBJ2-5	CSGGQGEDTQYF	1495	0.0248533		TRBV1	TRBJ2-4	CSARKNTLYF	2399	0.0450502
TRBV5	TRBJ2-5	CASSQDNGQDTQYF	17960	0.233949		TRBV31	TRBJ2-7	CSALQGEEQYF	565	0.00623025		TRBV13-3	TRBJ2-7	CASSGTGGYEQYF	6468	0.0843506		TRBV13-1	TRBJ2-7	CASSAGQGSYEQYF	3084	0.0586528		TRBV1	TRBJ2-1	CSAPGQGHAEQF	3311	0.0612789		TRBV13-3	TRBJ2-1	CASTGGAEQF	3181	0.0550974		TRBV13-2	TRBJ2-3	CASGDGGAETLYF	1495	0.0248533		TRBV13-2	TRBJ2-4	CASGDVTGGQNTLYF	2398	0.0450314
TRBV5	TRBJ1-1	CASSQDSQGYTEVF	17908	0.233272		TRBV5	TRBJ2-7	CASSREGTAYEQYF	563	0.0062082		TRBV13-2	TRBJ1-6	CASGVTDSYNSPLYF	6466	0.0843245		TRBV15	TRBJ2-4	CASSFGSQNTLYF	3081	0.0585958		TRBV31	TRBJ2-7	CAWSRLGVSYEQYF	3308	0.0612233		TRBV13-3	TRBJ2-4	CASRGNSQNTLYF	3179	0.0550628		TRBV1	TRBJ2-5	CSGGTGEDTQYF	1488	0.0247369		TRBV5	TRBJ2-7	CASSQDWQSSYEQYF	2394	0.0449563
TRBV1	TRBJ2-5	CSAPGQQDTQYF	17834	0.232308		TRBV5	TRBJ2-7	CANMSQGRTLYCTCSADSGVYEQYF	563	0.0062082		TRBV31	TRBJ2-3	CAWSQRQGGAETLYF	6456	0.0841941		TRBV15	TRBJ1-1	CASSFVGTGYTEVF	3066	0.0583105		TRBV5	TRBJ1-1	CASSQDAGNTEVF	3295	0.0609827		TRBV13-3	TRBJ2-3	CASSRDWGDAETLYF	3178	0.0550454		TRBV1	TRBJ1-1	CSAEAEVF	1483	0.0246538		TRBV1	TRBJ2-5	CSATGGAWQDTQYF	2383	0.0447497
TRBV1	TRBJ2-4	CSAAGGTLYF	17759	0.231331		TRBV13-1	TRBJ2-1	CSLGNYAEQF	554	0.00610896		TRBV13-3	TRBJ1-4	CASSDRGSNERLF	6456	0.0841941		TRBV15	TRBJ2-1	CASSFQGAEQF	3054	0.0580823		TRBV13-2	TRBJ2-4	CASGGSRGQNTLYF	3283	0.0607606		TRBV13-3	TRBJ1-4	CASSDLTGRAERLF	3167	0.0548549		TRBV1	TRBJ2-7	CSAGQYEQYF	1474	0.0245042		TRBV13-3	TRBJ2-2	CASNQDNNTGQLYF	2382	0.044731
TRBV13-2	TRBJ1-1	CASGDAGTPNTEVF	17670	0.230172		TRBV31	TRBJ1-1	CACRTANTEVSF	548	0.00604279		TRBV1	TRBJ2-1	CSATGGLYAEQF	6450	0.0841158		TRBV13-1	TRBJ2-7	CASRSSYEQYF	3050	0.0580062		TRBV1	TRBJ2-5	CSARRPQDTQYF	3272	0.0605571		TRBV13-3	TRBJ2-7	CASSDARF	3164	0.0548029		TRBV1	TRBJ1-6	CSADSYNSPLYF	1474	0.0245042		TRBV26	TRBJ2-3	CASSLTQTSAETLYF	2376	0.0446183
TRBV5	TRBJ2-2	CASSPLWGGMDTGQLYF	17569	0.228856		TRBV5	TRBJ2-3	CASSQGPGLGGAETLYF	545	0.00600971		TRBV1	TRBJ2-7	CSADHGGEQYF	6445	0.0840506		TRBV1	TRBJ2-3	CSAGAETLYF	3046	0.0579301		TRBV1	TRBJ2-7	CSADSGGYEQYF	3270	0.06052		TRBV13-3	TRBJ1-1	CASRDRNTEVF	3158	0.054699		TRBV1	TRBJ2-5	CSAGQDTQYF	1467	0.0243878		TRBV13-2	TRBJ2-7	CASGDWESSYEQYF	2375	0.0445995
TRBV5	TRBJ1-1	CASSQGSGGNTEVF	17546	0.228557		TRBV5	TRBJ2-3	CASSQDVGPSAETLYF	542	0.00597663		TRBV13-3	TRBJ1-2	CASSDGQTNSDYTF	6443	0.0840246		TRBV15	TRBJ2-1	CASSLGTGDYAEQF	3046	0.0579301		TRBV1	TRBJ1-3	CSVDSSGNTLYF	3261	0.0603535		TRBV1	TRBJ2-7	CSGNRGLYEQYF	3154	0.0546297		TRBV13-2	TRBJ2-4	CASGDEPGGNTLYF	1462	0.0243047		TRBV5	TRBJ2-1	CASSPRGNYAEQF	2372	0.0445432
TRBV5	TRBJ2-5	CASSPTGEEDTQYF	17491	0.22784		TRBV1	TRBJ2-4	CSVAENTLYF	539	0.00594355		TRBV13-3	TRBJ2-2	CASMQTNTGQLYF	6433	0.0838941		TRBV12-1	TRBJ2-4	CASSLDRDTLYF	3037	0.057759		TRBV13-3	TRBJ1-1	CASSDTDRGEVF	3245	0.0600573		TRBV1	TRBJ1-1	CSAPQAEVF	3151	0.0545778		TRBV5	TRBJ2-7	CASSPQGYEQYF	1459	0.0242548		TRBV13-3	TRBJ1-2	CASSDPDSNSDYTF	2364	0.0443929
TRBV5	TRBJ1-5	CASSQDDIQAQHF	17454	0.227358		TRBV12-1	TRBJ2-7	CASSLEGLIYEQYF	539	0.00594355		TRBV1	TRBJ2-7	CSADHWGVEQYF	6428	0.0838289		TRBV15	TRBJ2-7	CASSPLGGAREQYF	3027	0.0575688		TRBV1	TRBJ2-7	CSAQGYEQYF	3226	0.0597057		TRBV13-3	TRBJ2-7	CASSRDRSYEQYF	3150	0.0545604		TRBV5	TRBJ2-7	CASSQTGTGGYEQYF	1453	0.0241551		TRBV12-1	TRBJ2-7	CASSLDLGGF	2359	0.0442991
TRBV1	TRBJ2-3	CSADGGGAETLYF	17282	0.225118		TRBV5	TRBJ2-5	CASSSDWSNQDTQYF	537	0.0059215		TRBV1	TRBJ2-5	CSAGLGGREDTQYF	6423	0.0837637		TRBV13-1	TRBJ2-1	CASSDVGGRAEQF	3014	0.0573216		TRBV1	TRBJ2-7	CSADNYEQYF	3225	0.0596872		TRBV13-2	TRBJ2-3	CASGDAGGDAETLYF	3143	0.0544392		TRBV31	TRBJ2-7	CAWSPTGRSSYEQYF	1451	0.0241218		TRBV1	TRBJ2-5	CSGTGRADTQYF	2328	0.0437169
TRBV5	TRBJ2-3	CASSPQGSSAETLYF	17211	0.224193		TRBV5	TRBJ2-3	CASSLGTASAETPYF	535	0.00589944		TRBV1	TRBJ1-5	CSAGTDNNQAPLF	6417	0.0836855		TRBV1	TRBJ1-5	CSARQGGNQAQHF	3010	0.0572455		TRBV1	TRBJ2-4	CSGDRAQNTLYF	3202	0.0592615		TRBV13-3	TRBJ1-5	CASSDRDRKAPLF	3140	0.0543872		TRBV1	TRBJ2-1	CSADYAEQF	1448	0.024072		TRBV5	TRBJ2-3	CASSQDWGSAETLYF	2325	0.0436606
TRBV5	TRBJ1-2	CASSQGSNSDYTF	17204	0.224102		TRBV31	TRBJ1-1	CACRTASTEVF	535	0.00589944		TRBV5	TRBJ1-2	CASSQGVGSDYTF	6392	0.0833595		TRBV15	TRBJ2-2	CASSLAAANTGQLYF	2997	0.0569982		TRBV1	TRBJ2-5	CSPSYWGGDTQYF	3201	0.059243		TRBV13-3	TRBJ2-4	CASSAGTGGARNTLYF	3132	0.0542487		TRBV5	TRBJ1-1	CASSQDSGGNTEVF	1446	0.0240387		TRBV13-2	TRBJ2-4	CASGDLTLYF	2322	0.0436042
TRBV1	TRBJ1-6	CSADPRGGNSPLYF	17183	0.223828		TRBV5	TRBJ2-1	CANMSQGRTLYCTCSLTGEDAEQF	534	0.00588842		TRBV1	TRBJ2-5	CSARQGEDTQYF	6391	0.0833464		TRBV30	TRBJ2-2	CSSTHTGQLYF	2969	0.0564657		TRBV1	TRBJ2-5	CSGQGQDTQYF	3200	0.0592245		TRBV13-2	TRBJ2-3	CASGDILGGRVVAETLYF	3121	0.0540581		TRBV1	TRBJ2-3	CSGGVGAETLYF	1446	0.0240387		TRBV31	TRBJ2-7	CAWSLWGSSYEQYF	2319	0.0435479
TRBV1	TRBJ2-1	CSAGGRAEQF	17177	0.22375		TRBV5	TRBJ2-3	CASSQDVGSSAETPYF	531	0.00585534		TRBV1	TRBJ1-4	CSAGTVSNERLF	6390	0.0833334		TRBV15	TRBJ2-7	CASSPDWGSYEQYF	2966	0.0564087		TRBV13-1	TRBJ1-4	CASSDVGNERLF	3182	0.0588914		TRBV13-3	TRBJ1-4	CASSDSGWNERLF	3112	0.0539023		TRBV1	TRBJ1-1	CSAEDRGRVF	1446	0.0240387		TRBV13-2	TRBJ2-1	CASAGLAEQYF	2301	0.0432099
TRBV5	TRBJ2-1	CASSPRDNYAEQF	17151	0.223411		TRBV5	TRBJ2-7	CASSPRLGGLGQYF	519	0.00572301		TRBV13-3	TRBJ1-4	CASSEGRKTSNERLF	6380	0.083203		TRBV3	TRBJ2-3	CASSFRTDSAETLYF	2952	0.0561424		TRBV13-3	TRBJ2-4	CASSDMGGENTLYF	3181	0.0588729		TRBV13-3	TRBJ1-4	CASSGTNERLF	3108	0.053833		TRBV1	TRBJ2-5	CSAGQNQDTQYF	1444	0.0240055		TRBV26	TRBJ2-5	CASSLTGGQDTQYF	2295	0.0430972
TRBV1	TRBJ2-1	CSVPGTGGEAEQF	17050	0.222096		TRBV5	TRBJ1-2	CASGQEGGQSNSDYTF	518	0.00571198		TRBV13-2	TRBJ1-6	CASGAPDKYNSPLYF	6378	0.0831769		TRBV13-2	TRBJ2-7	CASGDAQGYEQYF	2941	0.0559332		TRBV13-2	TRBJ2-5	CASGDAGLGEDTQYF	3173	0.0587248		TRBV13-1	TRBJ2-5	CASSDLVNQDTQYF	3097	0.0536424		TRBV1	TRBJ2-5	CSAGQQDTQYF	1441	0.0239556		TRBV13-2	TRBJ2-4	CASGDAGSQNTLYF	2285	0.0429094
TRBV13-2	TRBJ1-6	CASGDDYNSPLYF	16730	0.217927		TRBV13-1	TRBJ2-1	CASRWGGEAERF	513	0.00565685		TRBV13-3	TRBJ2-5	CASSVGGRQDTQYF	6376	0.0831508		TRBV26	TRBJ2-1	CASSPQGDYAEQF	2938	0.0558762		TRBV30	TRBJ2-3	CSSRGGFSAETLYF	3159	0.0584657		TRBV13-3	TRBJ2-3	CASSDVGRAETLYF	3083	0.0534		TRBV1	TRBJ1-1	CSAGGNTEVF	1440	0.023939		TRBV13-2	TRBJ2-7	CASDPTGSSYEQYF	2278	0.042778
TRBV1	TRBJ1-4	CSDRGSNERLF	16609	0.216351		TRBV5	TRBJ2-5	CASSPGQGADTQYF	506	0.00557966		TRBV1	TRBJ2-7	CSAEGVSYEQYF	6374	0.0831247		TRBV13-3	TRBJ2-7	CASSDARSSYEQYF	2935	0.0558191		TRBV1	TRBJ2-5	CSAAGFNQDTQYF	3140	0.058114		TRBV1	TRBJ2-5	CSAETGGINQDTQYF	3080	0.053348		TRBV1	TRBJ2-4	CSADRSQNTLYF	1434	0.0238392		TRBV13-2	TRBJ2-5	CASGGTGGDTQYF	2278	0.042778
TRBV5	TRBJ2-5	CASSQEADRGGTQYF	16356	0.213055		TRBV5	TRBJ1-2	CASSQEGGQSSSDYTF	503	0.00554658		TRBV12-1	TRBJ2-7	CASSLTDWGGATYEQYF	6364	0.0829943		TRBV15	TRBJ1-5	CASSTGTDNQAPLF	2922	0.0555719		TRBV30	TRBJ2-3	CSSRRDTSAETLYF	3104	0.0574478		TRBV13-3	TRBJ2-3	CASSDLGGSSAETLYF	3070	0.0531748		TRBV1	TRBJ1-1	CSAANTEVF	1434	0.0238392		TRBV1	TRBJ1-4	CSADFSNERLF	2274	0.0427029
TRBV1	TRBJ2-3	CSDPAETLYF	16301	0.212339		TRBV5	TRBJ2-5	CANMSQGRTLYCTCSAEWGGTQYF	498	0.00549144		TRBV13-3	TRBJ2-3	CASSDAETAAETLYF	6353	0.0828509		TRBV15	TRBJ2-5	CASRPSGQNNQDTQYF	2916	0.0554577		TRBV13-2	TRBJ2-4	CASGRTGGQNTLYF	3051	0.0564669		TRBV1	TRBJ1-3	CSADKGAGNTLYF	3027	0.05243		TRBV1	TRBJ2-5	CSADWGSGDTQYF	1431	0.0237894		TRBV13-3	TRBJ1-2	CASSDQENSDYTF	2270	0.0426277
TRBV1	TRBJ1-4	CGGQLNERLF	16273	0.211974		TRBV1	TRBJ1-1	CSAAGTTNTEVSF	497	0.00548042		TRBV13-3	TRBJ1-4	CASSWSFSNERLF	6348	0.0827856		TRBV13-1	TRBJ2-7	CASSDARTLSSYEQYF	2900	0.0551535		TRBV1	TRBJ2-5	CSDRGDTQYF	3044	0.0563373		TRBV13-3	TRBJ1-1	CASSRQGGEVF	3026	0.0524127		TRBV1	TRBJ1-1	CSADGGQETEVF	1431	0.0237894		TRBV1	TRBJ2-2	CSAYREGTGQLYF	2266	0.0425526
TRBV12-1	TRBJ2-1	CASSPTGGNYAEQF	16191	0.210906		TRBV31	TRBJ2-7	CARRGGLGYEQYF	493	0.00543631		TRBV13-3	TRBJ1-4	CASSGGTANERLF	6348	0.0827856		TRBV15	TRBJ2-4	CASSWDSSQNTLYF	2899	0.0551344		TRBV1	TRBJ2-1	CSARTNYAEQF	3044	0.0563373		TRBV13-3	TRBJ1-2	CASSDANSDYTF	3017	0.0522568		TRBV13-3	TRBJ1-6	CASSLYNSPLYF	1428	0.0237395		TRBV13-2	TRBJ1-5	CASGGRQGNNQAPLF	2266	0.0425526
TRBV5	TRBJ2-1	CASSQDNYAEQF	16106	0.209799		TRBV5	TRBJ2-3	CASSLEGLSAETLYF	492	0.00542528		TRBV1	TRBJ1-4	CSATDERLF	6326	0.0824987		TRBV13-2	TRBJ2-2	CASGDAQRSGQLYF	2896	0.0550774		TRBV1	TRBJ2-7	CSAPWGYEQYF	3043	0.0563188		TRBV13-1	TRBJ2-4	CASSDARGRQNTLYF	3014	0.0522048		TRBV1	TRBJ2-3	CSAETRGAAETLYF	1425	0.0236896		TRBV5	TRBJ2-3	CASSSGIETLYF	2263	0.0424963
TRBV5	TRBJ1-1	CASSQDRNANTEVF	16102	0.209747		TRBV1	TRBJ2-1	CSLAGEDAEQF	487	0.00537015		TRBV13-3	TRBJ1-2	CASSDGPSNSDYTF	6326	0.0824987		TRBV13-1	TRBJ2-1	CASSDRDWSYAEQF	2887	0.0549062		TRBV13-2	TRBJ1-4	CASALINERLF	3030	0.0560782		TRBV1	TRBJ2-1	CSATGNYAEQF	3006	0.0520663		TRBV1	TRBJ1-6	CSADRTDNSPLYF	1425	0.0236896		TRBV13-2	TRBJ2-7	CASGGGQKEQYF	2253	0.0423085
TRBV5	TRBJ1-1	CASSQDTTEVF	15972	0.208053		TRBV5	TRBJ1-2	CASSREGGQSNSDYTF	485	0.00534809		TRBV13-3	TRBJ2-7	CASSDTYEQYF	6325	0.0824857		TRBV15	TRBJ1-5	CASSLGTNNQAPLF	2875	0.054678		TRBV30	TRBJ2-7	CSSRGGGSSYEQYF	3020	0.0558931		TRBV1	TRBJ2-5	CSGQGNQDTQYF	3005	0.0520489		TRBV5	TRBJ2-7	CASSQEVGGREEQYF	1414	0.0235067		TRBV1	TRBJ2-4	CSAGDSQNTLYF	2251	0.042271
TRBV5	TRBJ2-7	CASSQDLVSSYEQYF	15859	0.206581		TRBV1	TRBJ2-7	CSAGTYSYGQYF	485	0.00534809		TRBV13-3	TRBJ1-1	CASSLGHNTEVF	6315	0.0823553		TRBV13-3	TRBJ2-1	CASSEVDRGAEQF	2871	0.0546019		TRBV31	TRBJ2-1	CAWSRDWGNYAEQF	3019	0.0558746		TRBV1	TRBJ2-7	CSADLGGYEQYF	2960	0.0512695		TRBV1	TRBJ1-3	CSADSSGNTLYF	1408	0.023407		TRBV1	TRBJ1-6	CSADGTNNSPLYF	2250	0.0422522
TRBV1	TRBJ2-5	CSAGKDTQYF	15774	0.205474		TRBV5	TRBJ1-6	CASSPGQGDSYNSPPYF	482	0.00531501		TRBV1	TRBJ2-1	CSAGGQF	6313	0.0823292		TRBV16	TRBJ1-1	CASSLEGRANTEVF	2870	0.0545829		TRBV31	TRBJ1-6	CAWDHSYNSPLYF	3019	0.0558746		TRBV13-3	TRBJ1-2	CASSAGTGDSDYTF	2957	0.0512175		TRBV5	TRBJ1-1	CASSLQGAGNTEVF	1402	0.0233073		TRBV13-2	TRBJ2-1	CASGDATVYAEQF	2249	0.0422334
TRBV1	TRBJ1-4	CSAVQISNERLF	15648	0.203833		TRBV5	TRBJ1-2	CASSQEGGQSNSDYAF	482	0.00531501		TRBV13-3	TRBJ2-7	CASSLTAYEQYF	6311	0.0823031		TRBV15	TRBJ2-1	CASSLGWDYAEQF	2869	0.0545639		TRBV1	TRBJ2-2	CSAGGEGTGQLYF	3003	0.0555785		TRBV1	TRBJ2-7	CSAARVYEQYF	2956	0.0512002		TRBV1	TRBJ2-2	CSADPANTGQLYF	1400	0.023274		TRBV1	TRBJ2-3	CSGTAETLYF	2247	0.0421958
TRBV1	TRBJ2-5	CSARTGGDTQYF	15636	0.203677		TRBV5	TRBJ2-5	CASSRGTGGEDTQYF	474	0.0052268		TRBV12-1	TRBJ2-7	CASSLTGHHSYEQYF	6306	0.0822379		TRBV13-2	TRBJ1-2	CASGVAGGGSDYTF	2868	0.0545449		TRBV1	TRBJ2-1	CSADNYAEQF	3002	0.05556		TRBV1	TRBJ1-5	CSAGESNQAQHF	2948	0.0510617		TRBV1	TRBJ2-1	CSADRDNYAEQF	1393	0.0231576		TRBV13-2	TRBJ2-1	CASGNRGGAEQF	2240	0.0420644
TRBV13-2	TRBJ1-4	CASGEPSLSNERLF	15623	0.203507		TRBV5	TRBJ2-1	CANMSQGRTLYCTCSAKPGQNAEQF	473	0.00521577		TRBV13-3	TRBJ1-2	CASSDGGANSDYTF	6303	0.0821988		TRBV26	TRBJ2-5	CASSLNWGDTQYF	2853	0.0542596		TRBV1	TRBJ2-4	CSADWGSQNTLYF	2996	0.0554489		TRBV13-3	TRBJ1-1	CASSRGGTGTEVF	2947	0.0510443		TRBV30	TRBJ1-3	CSSRVQGPSGNTLYF	1386	0.0230413		TRBV13-2	TRBJ1-2	CASVRPGTGNSDYTF	2230	0.0418766
TRBV5	TRBJ2-7	CASSQDRDREYEQYF	15353	0.19999		TRBV5	TRBJ2-5	CASSQGREGDTQYF	470	0.00518269		TRBV1	TRBJ2-4	CSADWGYQNTLYF	6302	0.0821857		TRBV13-1	TRBJ2-7	CASSDSWGSYEQYF	2840	0.0540123		TRBV5	TRBJ2-1	CASSQGLGNYAEQF	2981	0.0551713		TRBV1	TRBJ2-7	CSADGYEQYF	2940	0.0509231		TRBV1	TRBJ2-5	CSADRDTQYF	1385	0.0230246		TRBV13-1	TRBJ2-4	CASSAGSQNTLYF	2229	0.0418578
TRBV5	TRBJ1-1	CASSPRDRANTEVF	15286	0.199117		TRBV3	TRBJ2-3	CASSQDVGSSAETLYF	469	0.00517166		TRBV13-3	TRBJ2-5	CASNRGVQDTQYF	6293	0.0820684		TRBV26	TRBJ2-4	CASSLSGRDQNTLYF	2839	0.0539933		TRBV1	TRBJ2-3	CSALGASAETLYF	2969	0.0549492		TRBV30	TRBJ2-2	CSSRAGQTNTGQLYF	2936	0.0508538		TRBV13-3	TRBJ1-1	CASSDRGPVF	1384	0.023008		TRBV31	TRBJ2-7	CACRDRGHEQYF	2216	0.0416137
TRBV5	TRBJ1-4	CASSQTGGNERLF	15192	0.197893		TRBV5	TRBJ2-3	CAGSQDVGSSAETLYF	465	0.00512755		TRBV13-3	TRBJ1-1	CASSETVANTEVF	6280	0.0818988		TRBV16	TRBJ2-2	CASSGTGANTGQLYF	2838	0.0539743		TRBV5	TRBJ2-5	CASSQQGARDTQYF	2950	0.0545976		TRBV13-3	TRBJ1-1	CASRDNANTEVF	2936	0.0508538		TRBV13-2	TRBJ2-1	CASGGLGNWAEQF	1376	0.022875		TRBV5	TRBJ2-5	CASSQDWQDTQYF	2212	0.0415386
TRBV13-2	TRBJ2-7	CASGALYEQYF	15174	0.197659		TRBV13-1	TRBJ2-7	CASSDAVGGSSYEQYF	462	0.00509447		TRBV13-1	TRBJ2-4	CASKGQGGQNTLYF	6280	0.0818988		TRBV13-2	TRBJ2-7	CASGLQGAEEQYF	2822	0.05367		TRBV13-2	TRBJ2-2	CASGARSNTGQLYF	2945	0.0545051		TRBV13-1	TRBJ1-1	CASSEGGAEVF	2933	0.0508018		TRBV1	TRBJ2-7	CSGYEQYF	1375	0.0228584		TRBV1	TRBJ1-1	CSAGDSNTEVF	2210	0.041501
TRBV5	TRBJ2-1	CASSRSGNYAEQF	15155	0.197411		TRBV3	TRBJ2-3	CASSLGTASAETLYF	461	0.00508345		TRBV13-3	TRBJ2-3	CASRPSAETLYF	6279	0.0818858		TRBV26	TRBJ2-4	CASSLRGGGQNTLYF	2802	0.0532896		TRBV31	TRBJ2-5	CAWSPDWGVNQDTQYF	2939	0.054394		TRBV13-2	TRBJ1-2	CASGDRANSDYTF	2927	0.0506979		TRBV1	TRBJ2-5	CSAQDTQYF	1375	0.0228584		TRBV13-2	TRBJ1-2	CASGDNSDYTF	2206	0.0414259
TRBV5	TRBJ1-1	CASSQRGQGAGTEVF	15036	0.195861		TRBV5	TRBJ1-2	CASSQEGGQSNPDYTF	459	0.00506139		TRBV1	TRBJ2-3	CSAGGSAETLYF	6273	0.0818076		TRBV26	TRBJ2-1	CASSDWGDYAEQF	2797	0.0531946		TRBV30	TRBJ2-7	CSSSDWGSSYEQYF	2938	0.0543755		TRBV13-3	TRBJ2-2	CASSDARANTGQLYF	2925	0.0506633		TRBV1	TRBJ2-7	CSADAGGYEQYF	1368	0.022742		TRBV5	TRBJ1-3	CASSQDHRDGNTLYF	2197	0.0412569
TRBV5	TRBJ1-2	CASSQGQGNSDYTF	15035	0.195848		TRBV5	TRBJ2-1	CASSQDVGARAEQF	454	0.00500626		TRBV30	TRBJ2-5	CSSRRTGLDTQYF	6271	0.0817815		TRBV15	TRBJ2-5	CASRGLGGRQDTQYF	2794	0.0531375		TRBV31	TRBJ2-5	CAWSSGTVDTQYF	2917	0.0539868		TRBV1	TRBJ2-1	CSAGGYAEQF	2913	0.0504554		TRBV13-3	TRBJ2-3	CASRDWGSAETLYF	1367	0.0227254		TRBV5	TRBJ2-2	CASSSGQANTGQLYF	2189	0.0411067
TRBV13-2	TRBJ1-6	CASGTGYNSPLYF	14999	0.195379		TRBV5	TRBJ2-3	CASSPGTASAETLYF	453	0.00499523		TRBV13-3	TRBJ1-4	CASRGINERLF	6269	0.0817554		TRBV15	TRBJ1-3	CASRSEGGNTLYF	2787	0.0530044		TRBV13-2	TRBJ1-2	CASGDRTNSDYTF	2908	0.0538203		TRBV13-3	TRBJ2-1	CASSDWGDNYAEQF	2913	0.0504554		TRBV1	TRBJ2-4	CSAARTGGAEQNTLYF	1362	0.0226423		TRBV13-2	TRBJ2-7	CASGDEVGPYEQYF	2189	0.0411067
TRBV1	TRBJ2-5	CSPGLGGDTQYF	14989	0.195249		TRBV31	TRBJ2-7	CAWGGGLGYEQYF	450	0.00496215		TRBV1	TRBJ2-1	CSANRDRNYAEQF	6263	0.0816771		TRBV26	TRBJ2-4	CASSPGLGVQNTLYF	2781	0.0528903		TRBV1	TRBJ2-4	CSAATGGATQNTLYF	2894	0.0535612		TRBV13-1	TRBJ1-1	CASSDAGTANTEVF	2902	0.0502649		TRBV30	TRBJ2-7	CSSLTGSSYEQYF	1359	0.0225924		TRBV14	TRBJ1-4	CASSLGGQGNERLF	2187	0.0410691
TRBV26	TRBJ2-3	CASSLDGVAETLYF	14864	0.19362		TRBV1	TRBJ2-1	CSAERGAYAEQF	446	0.00491804		TRBV13-3	TRBJ2-5	CASSDAGTGGDTQYF	6261	0.0816511		TRBV15	TRBJ2-2	CASSSLTGDTGQLYF	2780	0.0528712		TRBV1	TRBJ1-1	CSARGATEVF	2893	0.0535427		TRBV1	TRBJ2-3	CSAGEGAETLYF	2886	0.0499878		TRBV12-1	TRBJ2-7	CASSRGQGYEQYF	1356	0.0225425		TRBV30	TRBJ2-4	CSSLGQGNTLYF	2184	0.0410128
TRBV1	TRBJ2-7	CSAPGGALEQYF	14804	0.192839		TRBV31	TRBJ2-7	CASSQDQGTYEQYF	445	0.00490701		TRBV13-3	TRBJ1-1	CASRAANTEVF	6246	0.0814554		TRBV12-1	TRBJ2-2	CASSLGGPTGQLYF	2777	0.0528142		TRBV13-2	TRBJ1-2	CASGETGDSDYTF	2885	0.0533946		TRBV1	TRBJ2-4	CSAGWGQNTLYF	2880	0.0498838		TRBV1	TRBJ2-3	CSASSAETLYF	1355	0.0225259		TRBV13-2	TRBJ1-5	CASGAGNNQAPLF	2183	0.040994
TRBV1	TRBJ2-2	CSARGDTGQLYF	14784	0.192578		TRBV1	TRBJ1-1	CSAAGANIEVF	445	0.00490701		TRBV1	TRBJ2-1	CSGRDYYAEQF	6238	0.0813511		TRBV15	TRBJ1-5	CASSTGQSNQAPLF	2757	0.0524338		TRBV31	TRBJ2-3	CAWTPGLGVAETLYF	2884	0.0533761		TRBV13-3	TRBJ1-2	CASSDGQANSDYTF	2874	0.0497799		TRBV1	TRBJ2-1	CSGTGGYAEQF	1354	0.0225093		TRBV1	TRBJ2-7	CSADETGGDEQYF	2179	0.0409189
TRBV13-2	TRBJ2-2	CASGEGQGTGQLYF	14740	0.192005		TRBV5	TRBJ2-5	CASSLVQGEDTQYF	444	0.00489599		TRBV1	TRBJ1-6	CSAD_QGRDSPLYF	6236	0.081325		TRBV31	TRBJ2-7	CAWSSGTGGYEQYF	2746	0.0522246		TRBV30	TRBJ2-2	CSSRGDSNTGQLYF	2881	0.0533206		TRBV13-3	TRBJ2-7	CASSPGVSYEQYF	2872	0.0497453		TRBV30	TRBJ2-1	CSSRHRGRAEQF	1353	0.0224927		TRBV13-3	TRBJ1-5	CASSRDNYNNQAPLF	2173	0.0408062
TRBV5	TRBJ2-1	CASSQDGGNYAEQF	14681	0.191237		TRBV5	TRBJ2-7	CANMSQGRTLYCTCSAGTYSYEQYF	443	0.00488496		TRBV1	TRBJ2-3	CSLRDWGASAETLYF	6235	0.081312		TRBV13-2	TRBJ1-3	CASGDWQSGNTLYF	2740	0.0521105		TRBV30	TRBJ2-5	CSSSTNQDTQYF	2878	0.053265		TRBV1	TRBJ2-7	CSAPTGVYEQYF	2869	0.0496933		TRBV1	TRBJ2-7	CSALGGRGEQYF	1353	0.0224927		TRBV13-2	TRBJ2-4	CASGAPGLGVTLYF	2171	0.0407687
TRBV13-2	TRBJ2-4	CASGEQGQNTLYF	14631	0.190585		TRBV13-1	TRBJ2-1	CASRWGDEAEQF	443	0.00488496		TRBV1	TRBJ1-4	CSADRFSNERLF	6228	0.0812207		TRBV15	TRBJ2-1	CASSGLGGRAEQF	2736	0.0520344		TRBV31	TRBJ2-7	CAWSLVSSYEQYF	2870	0.053117		TRBV13-3	TRBJ1-2	CASSEAERNSDYTF	2857	0.0494855		TRBV13-2	TRBJ2-7	CASGDNYEQYF	1350	0.0224428		TRBV15	TRBJ2-1	CASSSRVYAEQF	2166	0.0406748
TRBV13-2	TRBJ2-5	CASGEDWGQDTQYF	14605	0.190247		TRBV31	TRBJ1-1	CACRTANAEVF	442	0.00487393		TRBV1	TRBJ1-4	CSAGTTNERLF	6221	0.0811294		TRBV26	TRBJ1-2	CASSLNREANSDYTF	2734	0.0519964		TRBV30	TRBJ2-7	CSSRLGDSYEQYF	2862	0.0529689		TRBV1	TRBJ2-7	CSAGTGGYEQYF	2856	0.0494681		TRBV13-2	TRBJ1-1	CASGGGRNTEVF	1349	0.0224262		TRBV1	TRBJ1-2	CSAPGTPNSDYTF	2159	0.0405433
TRBV21	TRBJ1-2	CASSQSGGSNSDYTF	14470	0.188488		TRBV5	TRBJ1-2	CSQEGGQSNSDYTF	440	0.00485188		TRBV1	TRBJ2-1	CSGTGDNYAEQF	6219	0.0811033		TRBV31	TRBJ2-7	CAWTGGPSYEQYF	2733	0.0519774		TRBV1	TRBJ2-3	CSAGRSETLYF	2852	0.0527838		TRBV13-1	TRBJ1-5	CASSGTEDNQAPLF	2856	0.0494681		TRBV1	TRBJ2-5	CRAQDTQYF	1347	0.0223929		TRBV13-2	TRBJ2-3	CASGAGSSAETLYF	2159	0.0405433
TRBV5	TRBJ2-7	CASSQDWGGYEQYF	14377	0.187277		TRBV5	TRBJ1-6	CASSPGRGDSYNSPLYF	437	0.0048188		TRBV13-3	TRBJ1-2	CASSWDRANSDYTF	6213	0.0810251		TRBV1	TRBJ1-5	CSADENQAQHF	2728	0.0518823		TRBV1	TRBJ1-1	CSAAGTGVTEVF	2844	0.0526358		TRBV1	TRBJ2-7	CSADLGGEQYF	2850	0.0493642		TRBV1	TRBJ2-3	CSAESRGSAETLYF	1347	0.0223929		TRBV13-2	TRBJ1-2	CASGRTGRNSDYTF	2159	0.0405433
TRBV13-2	TRBJ2-7	CASASSYEQYF	14160	0.18445		TRBV26	TRBJ2-4	CSLEIQSSEAGDSALYLRASSLSGGDTLYF	435	0.00479674		TRBV13-3	TRBJ2-4	CASSDGLGQTSQNTLYF	6210	0.080986		TRBV13-1	TRBJ2-7	CASSESSYEQYF	2718	0.0516921		TRBV31	TRBJ1-6	CAWSLWGSYNSPLYF	2837	0.0525062		TRBV1	TRBJ2-7	CSAGDRVSYEQYF	2849	0.0493469		TRBV1	TRBJ1-3	CSARTGSGNTLYF	1347	0.0223929		TRBV1	TRBJ2-4	CSADLGGSQNTLYF	2156	0.040487
TRBV13-1	TRBJ2-4	CASSDATESSQNTLYF	14047	0.182978		TRBV5	TRBJ2-5	CASSLGRGADTQYF	432	0.00476366		TRBV30	TRBJ2-1	CSSGQIYAEQF	6209	0.0809729		TRBV13-3	TRBJ1-1	CASSATGTPNTEVF	2710	0.05154		TRBV30	TRBJ2-3	CSSRDWGGAETLYF	2834	0.0524507		TRBV13-3	TRBJ1-1	CASSDSANTEVF	2837	0.049139		TRBV13-2	TRBJ1-1	CASGVTGEVF	1346	0.0223763		TRBV13-2	TRBJ2-3	CASGDWGSAETLYF	2153	0.0404306
TRBV1	TRBJ1-5	CSARQGAKGAQHF	13849	0.180399		TRBV1	TRBJ2-3	CTRSAATGAETLYF	432	0.00476366		TRBV13-3	TRBJ2-3	CASSKANSAETLYF	6204	0.0809077		TRBV1	TRBJ2-1	CSADQGYAEQF	2706	0.0514639		TRBV31	TRBJ2-2	CAWSPGTGGALDTGQLYF	2827	0.0523211		TRBV13-3	TRBJ1-2	CASRTANSDYTF	2833	0.0490698		TRBV5	TRBJ2-7	CASSPGLGVYEQYF	1345	0.0223597		TRBV5	TRBJ2-5	CASSQDVSQDTQYF	2150	0.0403743
TRBV5	TRBJ2-7	CASSQVGAEEQYF	13708	0.178562		TRBV5	TRBJ1-2	CASSQEGGQSNSDHTF	427	0.00470853		TRBV1	TRBJ2-1	CSARQNYAEQF	6200	0.0808555		TRBV5	TRBJ2-7	CASSQTGQGGEEQYF	2691	0.0511786		TRBV13-2	TRBJ2-5	CASGDAAGKQDTQYF	2825	0.0522841		TRBV1	TRBJ2-5	CSAGDQDTQYF	2832	0.0490524		TRBV1	TRBJ2-7	CSAGLGDYEQYF	1344	0.022343		TRBV13-2	TRBJ1-4	CASGDAGGANERLF	2149	0.0403555
TRBV16	TRBJ2-3	CASSLASSAETLYF	13630	0.177546		TRBV1	TRBJ2-1	CSADAGAERYF	427	0.00470853		TRBV13-3	TRBJ2-2	CASSPQGGTGQLYF	6199	0.0808425		TRBV31	TRBJ2-5	CAWRLGGRSDTQYF	2675	0.0508743		TRBV31	TRBJ2-4	CAWSHWTSQNTLYF	2815	0.0520991		TRBV13-3	TRBJ1-2	CASSDRAGSDYTF	2832	0.0490524		TRBV13-2	TRBJ2-4	CASGAQRYTLYF	1338	0.0222433		TRBV13-2	TRBJ2-7	CASGALGGRDEQYF	2140	0.0401865
TRBV5	TRBJ2-2	CASSQDTGVNTGQLYF	13581	0.176908		TRBV5	TRBJ2-5	CAGSQAGTGQDTQYF	421	0.00464237		TRBV13-1	TRBJ1-4	CARKISNERLF	6199	0.0808425		TRBV5	TRBJ2-7	CASSQDGGSYEQYF	2674	0.0508553		TRBV5	TRBJ2-1	CASSQEGTGGYAEQF	2807	0.051951		TRBV13-3	TRBJ2-1	CASSEPQDYAEQF	2823	0.0488966		TRBV31	TRBJ2-7	CAWSLGDSSYEQYF	1335	0.0221934		TRBV1	TRBJ2-7	CSAEDWGGYEQYF	2139	0.0401677
TRBV5	TRBJ1-4	CASSPTGISNERLF	13365	0.174094		TRBV5	TRBJ2-3	CAGSQDPGLGGAETLYF	418	0.00460928		TRBV13-3	TRBJ1-2	CASSATGKGSDYTF	6198	0.0808295		TRBV26	TRBJ2-1	CASSLKKGMAEQF	2672	0.0508173		TRBV1	TRBJ2-4	CSADRSQNTLYF	2799	0.0518029		TRBV13-3	TRBJ1-2	CASTSTANSDYTF	2820	0.0488446		TRBV13-3	TRBJ2-7	CASSWTGGYEQYF	1319	0.0219274		TRBV13-2	TRBJ1-4	CASGTISNERLF	2137	0.0401302
TRBV5	TRBJ2-5	CASSQDGGGQDTQYF	13354	0.173951		TRBV5	TRBJ2-3	CAGSLGTASAETLYF	416	0.00458723		TRBV1	TRBJ2-4	CSADWGQNTLYF	6196	0.0808034		TRBV15	TRBJ1-1	CASSSTGEGTEVF	2670	0.0507792		TRBV13-2	TRBJ2-5	CASGAGLGKDTQYF	2791	0.0516549		TRBV1	TRBJ1-2	CSATRDTTNSDYTF	2807	0.0486194		TRBV1	TRBJ2-7	CSGTGGYEQYF	1315	0.0218609		TRBV5	TRBJ1-1	CASSQEVHSNTEVF	2136	0.0401114
TRBV5	TRBJ1-4	CASSRQGPNERLF	13288	0.173091		TRBV31	TRBJ1-1	CASSQGWDTEVF	416	0.00458723		TRBV1	TRBJ2-3	CSAGDWGGETLYF	6196	0.0808034		TRBV31	TRBJ2-7	CAWTQYEQYF	2659	0.05057		TRBV5	TRBJ2-5	CASSQDGWEDTQYF	2790	0.0516364		TRBV1	TRBJ2-5	CSARTGRDTQYF	2800	0.0484982		TRBV1	TRBJ1-4	CSAGQFNERLF	1307	0.0217279		TRBV13-2	TRBJ2-2	CASCRGTNTGQLYF	2136	0.0401114
TRBV30	TRBJ2-5	CSSRGQQDTQYF	13160	0.171424		TRBV5	TRBJ2-5	CAGSLGQGADTQYF	415	0.0045762		TRBV1	TRBJ2-1	CSADHGYAEQF	6174	0.0805165		TRBV13-3	TRBJ1-1	CASSDRVGVF	2658	0.050551		TRBV31	TRBJ1-6	CAWSQTGSSPLYF	2789	0.0516179		TRBV1	TRBJ1-3	CSADSSGNTLYF	2786	0.0482557		TRBV1	TRBJ1-2	CSAEGNSDYTF	1307	0.0217279		TRBV13-2	TRBJ2-1	CASGGDGNYAEQF	2136	0.0401114
TRBV31	TRBJ1-1	CARGERNTEVF	13143	0.171202		TRBV13-1	TRBJ2-1	CASRWGGGAEQF	411	0.0045321		TRBV13-3	TRBJ2-3	CASSVPGGLSAETLYF	6171	0.0804774		TRBV5	TRBJ2-7	CASSQAGTGYEQYF	2653	0.0504559		TRBV30	TRBJ1-3	CSSRDSGNTLYF	2786	0.0515623		TRBV30	TRBJ2-7	CSSRDRGSYEQYF	2780	0.0481518		TRBV13-3	TRBJ2-7	CASSGQSSYEQYF	1304	0.0216781		TRBV13-2	TRBJ1-5	CASGANQAPLF	2132	0.0400363
TRBV5	TRBJ1-1	CASSRDKEVF	13080	0.170382		TRBV13-1	TRBJ2-1	CTSRWGGEAEQF	410	0.00452107		TRBV1	TRBJ2-5	CSAGDNQDTQYF	6170	0.0804643		TRBV5	TRBJ2-1	CASSHLGTGGVYAEQF	2648	0.0503608		TRBV5	TRBJ1-6	CASSLRQNHSYNSPLYF	2773	0.0513217		TRBV1	TRBJ2-7	CSATQF	2775	0.0480652		TRBV5	TRBJ2-1	CASSQDRLGDAEQF	1302	0.0216448		TRBV13-2	TRBJ2-4	CASGEPDRGGQNTLYF	2130	0.0399987
TRBV13-2	TRBJ1-4	CASGMPISNERLF	13016	0.169548		TRBV5	TRBJ2-3	CAATGAETLYF	408	0.00449901		TRBV1	TRBJ1-4	CSSDRDERLF	6163	0.080373		TRBV1	TRBJ1-4	CSAGHLNERLF	2648	0.0503608		TRBV5	TRBJ2-2	CASSQEGGATGQLYF	2764	0.0511552		TRBV1	TRBJ2-7	CSAGPEQYF	2772	0.0480132		TRBV1	TRBJ1-3	CTQGAGNTLYF	1301	0.0216282		TRBV13-2	TRBJ2-7	CASGGGPGYEQYF	2121	0.0398297
TRBV26	TRBJ2-4	CASSLGTASQNTLYF	12990	0.169209		TRBV30	TRBJ2-1	CSSRDGQDYAEQF	407	0.00448799		TRBV5	TRBJ2-5	CASSQDNWGGVQDTQYF	6157	0.0802948		TRBV13-3	TRBJ2-4	CASSDAPGGQNTLYF	2641	0.0502277		TRBV5	TRBJ2-5	CASSQGTLNQDTQYF	2762	0.0511181		TRBV13-3	TRBJ1-4	CASSARTERLF	2768	0.0479439		TRBV1	TRBJ2-7	CSADRQSSYEQYF	1292	0.0214786		TRBV30	TRBJ1-6	CSSRDRANSPLYF	2116	0.0397358
TRBV16	TRBJ2-7	CASSLGDRGDEQYF	12968	0.168923		TRBV13-1	TRBJ2-1	CASRWGGEAE_F	406	0.00447696		TRBV1	TRBJ2-2	CSAGTGYTGQLYF	6157	0.0802948		TRBV5	TRBJ1-4	CASSQEAGVDERLF	2632	0.0500565		TRBV1	TRBJ2-1	CSAGRTDYAEQF	2761	0.0510996		TRBV13-3	TRBJ2-7	CASSDWGSYEQYF	2760	0.0478053		TRBV13-2	TRBJ1-4	CASGPGHNERLF	1292	0.0214786		TRBV1	TRBJ1-1	CSADPITEVF	2114	0.0396983
TRBV5	TRBJ2-5	CASSRPHQDTQYF	12865	0.167581		TRBV5	TRBJ2-1	CANMSQGRTLYCTCSADAGAEQYF	404	0.00445491		TRBV1	TRBJ2-1	CSAPPGQYAEQF	6153	0.0802426		TRBV26	TRBJ2-5	CASSLSNQDTQYF	2632	0.0500565		TRBV13-2	TRBJ1-2	CASGDAWNSDYTF	2760	0.0510811		TRBV13-2	TRBJ2-3	CASGDVGSAETLYF	2759	0.047788		TRBV1	TRBJ2-7	CSAGTGGVEQYF	1291	0.021462		TRBV13-2	TRBJ2-7	CASGDGGYEQYF	2110	0.0396231
TRBV5	TRBJ2-7	CASSQEGGVEQYF	12724	0.165745		TRBV5	TRBJ2-7	CASSQEGAAYEQYF	402	0.00443285		TRBV1	TRBJ2-2	CSAGLSNTGQLYF	6151	0.0802165		TRBV26	TRBJ2-1	CASSLQGYYAEQF	2627	0.0499614		TRBV5	TRBJ2-1	CASSQDWGNYAEQF	2759	0.0510626		TRBV1	TRBJ2-7	CSAAGGYEQYF	2753	0.0476841		TRBV1	TRBJ2-1	CSVDRDNYAEQF	1286	0.0213788		TRBV5	TRBJ2-1	CASSQDWNAEQF	2102	0.0394729
TRBV16	TRBJ2-3	CASSLAGGGAETLYF	12591	0.164012		TRBV5	TRBJ2-5	CASSLGQGAGTQYF	402	0.00443285		TRBV1	TRBJ2-7	CSADTRTYEQYF	6149	0.0801904		TRBV13-3	TRBJ2-2	CASSDDRGANTGQLYF	2625	0.0499234		TRBV5	TRBJ2-7	CASSQEEGTNEQYF	2745	0.0508035		TRBV13-2	TRBJ2-7	CASGDWGYEQYF	2747	0.0475802		TRBV1	TRBJ1-1	CSAAQNTEVF	1286	0.0213788		TRBV26	TRBJ2-1	CASRWTGVYAEQF	2097	0.039379
TRBV16	TRBJ2-7	CASSGGYEQYF	12406	0.161602		TRBV13-3	TRBJ1-3	CASSGGQASGNTLYF	400	0.0044108		TRBV1	TRBJ2-4	CSDIGQNTLYF	6142	0.0800992		TRBV15	TRBJ2-1	CASSFVGGQF	2618	0.0497903		TRBV1	TRBJ1-1	CSATGVNTEVF	2739	0.0506925		TRBV1	TRBJ2-5	CSAEGADTQYF	2737	0.047407		TRBV5	TRBJ1-3	CASSPTNSGNTLYF	1283	0.021329		TRBV5	TRBJ1-6	CASSQDWGNNSPLYF	2096	0.0393602
TRBV13-2	TRBJ1-4	CASGDAGNERLF	12381	0.161277		TRBV5	TRBJ2-3	CASSQDPGLGGAETPYF	399	0.00439977		TRBV1	TRBJ1-1	CSDRDRGQEVF	6142	0.0800992		TRBV13-2	TRBJ2-7	CASGDALVYEQYF	2618	0.0497903		TRBV13-2	TRBJ2-5	CASGDAEGGQDTQYF	2734	0.0505999		TRBV1	TRBJ2-7	CSADSSYEQYF	2736	0.0473896		TRBV31	TRBJ2-7	CAWSQTGEQYF	1283	0.021329		TRBV1	TRBJ2-2	CSGGHTNTGQLYF	2090	0.0392476
TRBV1	TRBJ1-5	CSADPQGEAPLF	12347	0.160834		TRBV5	TRBJ2-3	CASSQDAGSSAETLYF	398	0.00438874		TRBV1	TRBJ2-7	CSADRGEQYF	6135	0.0800079		TRBV5	TRBJ1-1	CASSQGQNTEVF	2613	0.0496952		TRBV30	TRBJ2-2	CSSRQSNTGQLYF	2730	0.0505259		TRBV1	TRBJ2-7	CSAGNEQYF	2735	0.0473723		TRBV5	TRBJ2-3	CASSQDRGETLYF	1282	0.0213123		TRBV13-2	TRBJ1-5	CASGVDINQAPLF	2088	0.03921
TRBV26	TRBJ2-3	CASSQGETLYF	12214	0.159101		TRBV31	TRBJ2-7	CAWRGGLGYERYF	398	0.00438874		TRBV1	TRBJ2-7	CSADQGALEQYF	6133	0.0799818		TRBV5	TRBJ2-2	CASSQGTGDTGQLYF	2611	0.0496571		TRBV1	TRBJ2-4	CSGTASQNTLYF	2725	0.0504334		TRBV14	TRBJ1-1	CASKPGQTEVF	2721	0.0471298		TRBV5	TRBJ2-2	CASWINTGQLYF	1282	0.0213123		TRBV13-2	TRBJ2-7	CASGPGQYEQYF	2087	0.0391912
TRBV5	TRBJ2-4	CASSPCRAGGGQNTLYF	12180	0.158658		TRBV5	TRBJ2-5	CASSQAGAGQDTQYF	397	0.00437772		TRBV1	TRBJ2-4	CSRLGDQNTLYF	6116	0.0797601		TRBV26	TRBJ2-7	CASRGTGGLSYEQYF	2611	0.0496571		TRBV31	TRBJ2-5	CACQDTQYF	2721	0.0503593		TRBV13-2	TRBJ2-1	CASGDGTGYAEQF	2717	0.0470606		TRBV5	TRBJ2-3	CASSRDWGIAETLYF	1281	0.0212957		TRBV13-2	TRBJ2-5	CASGDLGPANQDTQYF	2080	0.0390598
TRBV1	TRBJ2-5	CSGLGEQDTQYF	12160	0.158398		TRBV5	TRBJ2-1	CANMSQGRTLYCTCSVLGRGAEQF	395	0.00435566		TRBV13-1	TRBJ2-7	CASSDVNSYEQYF	6115	0.079747		TRBV5	TRBJ2-1	CASSQEGAWGYYAEQF	2597	0.0493909		TRBV1	TRBJ2-3	CSATGDAETLYF	2715	0.0502483		TRBV1	TRBJ2-1	CSAGTGGYAEQF	2714	0.0470086		TRBV1	TRBJ2-2	CSAPGQGTGQLYF	1281	0.0212957		TRBV13-2	TRBJ2-3	CASGDASGSAETLYF	2077	0.0390034
TRBV16	TRBJ2-7	CASSSGLGGLEQYF	12159	0.158385		TRBV5	TRBJ2-3	CASGQDPGLGGAETLYF	394	0.00434464		TRBV1	TRBJ2-2	CSGDGRNTGQLYF	6111	0.0796949		TRBV26	TRBJ2-7	CASSLGQVYEQYF	2590	0.0492577		TRBV30	TRBJ2-7	CSSRDRSSYEQYF	2701	0.0499892		TRBV1	TRBJ2-5	CSADRGIQDTQYF	2710	0.0469393		TRBV13-2	TRBJ2-4	CASGVGLGGQNTLYF	1281	0.0212957		TRBV13-2	TRBJ2-1	CASGDEWGGNYAEQF	2058	0.0386467
TRBV1	TRBJ2-5	CSAGLEDTQYF	12130	0.158007		TRBV5	TRBJ2-5	CASSQAGTGRDTQYF	393	0.00433361		TRBV1	TRBJ2-1	CSGGTGGWAEQF	6108	0.0796558		TRBV1	TRBJ1-1	CSAGGQGIVF	2589	0.0492387		TRBV13-2	TRBJ2-3	CASGELSAETLYF	2695	0.0498781		TRBV13-3	TRBJ1-1	CASRRNTEVF	2705	0.0468527		TRBV1	TRBJ2-7	CSAGGDEQYF	1280	0.0212791		TRBV1	TRBJ2-3	CRAAGGIAETLYF	2042	0.0383462
TRBV5	TRBJ2-3	CASSPQGEDAETLYF	12006	0.156392		TRBV1	TRBJ2-7	CSADWGGEQYF	392	0.00432258		TRBV1	TRBJ2-1	CSADSYAEQF	6086	0.0793688		TRBV13-3	TRBJ2-3	CASSDATTSAETLYF	2585	0.0491626		TRBV5	TRBJ2-5	CASSRGQNQDTQYF	2689	0.0497671		TRBV1	TRBJ1-6	CSATGGGNSPLYF	2690	0.0465929		TRBV13-3	TRBJ1-6	CASSTYNSPLYF	1279	0.0212625		TRBV13-3	TRBJ1-2	CASSRDRVSDYTF	2039	0.0382899
TRBV26	TRBJ2-7	CASSSTYEQYF	11960	0.155793		TRBV5	TRBJ2-1	CASSQDAGARAEQLF	391	0.00431156		TRBV1	TRBJ2-1	CSSGQGDAEQF	6081	0.0793036		TRBV13-3	TRBJ1-6	CASSDAPWGNSPLYF	2581	0.0490866		TRBV13-1	TRBJ2-3	CASREGTGAETLYF	2679	0.049582		TRBV1	TRBJ2-7	CSAQGSSSYEQYF	2689	0.0465756		TRBV1	TRBJ1-1	CSARQGGHTEVF	1276	0.0212126		TRBV13-2	TRBJ2-4	CASGPRGIDTLYF	2034	0.038196
TRBV16	TRBJ1-4	CASSLDGGHNERLF	11905	0.155076		TRBV5	TRBJ2-5	CASSQAGTGQGTQYF	389	0.0042895		TRBV1	TRBJ2-7	CSADSLSSYEQYF	6072	0.0791863		TRBV15	TRBJ2-1	CASSLDRGGGYAEQF	2575	0.0489725		TRBV31	TRBJ2-3	CAWSLGTGGAETLYF	2673	0.049471		TRBV13-3	TRBJ1-1	CASSLSANTEVF	2679	0.0464024		TRBV1	TRBJ1-6	CSEGQNNSPLYF	1265	0.0210297		TRBV13-2	TRBJ1-5	CASGHWTGQAPLF	2034	0.038196
TRBV26	TRBJ2-2	CASSLQANTGQLYF	11888	0.154855		TRBV1	TRBJ1-1	CSAGLEVF	389	0.0042895		TRBV1	TRBJ2-2	CSAVGGRGTGQLYF	6072	0.0791863		TRBV13-3	TRBJ2-3	CASSDARDNAETLYF	2573	0.0489344		TRBV1	TRBJ2-1	CSATGGYAEQF	2667	0.0493599		TRBV13-3	TRBJ1-2	CASRDKNSDYTF	2672	0.0462811		TRBV13-2	TRBJ1-1	CASGTGAEVF	1265	0.0210297		TRBV1	TRBJ2-5	CSADGTGEDTQYF	2030	0.0381208
TRBV1	TRBJ2-1	CSAGVYAEQF	11845	0.154295		TRBV3	TRBJ2-5	CASSQDREGDTQYF	388	0.00427847		TRBV1	TRBJ2-7	CSADPGSYEQYF	6068	0.0791341		TRBV31	TRBJ2-3	CAWSLWGDSAETLYF	2562	0.0487252		TRBV30	TRBJ2-1	CSSPRLGHYAEQF	2662	0.0492674		TRBV1	TRBJ2-5	CSGTGEDTQYF	2671	0.0462638		TRBV13-3	TRBJ1-2	CASSDKGANSDYTF	1261	0.0209632		TRBV13-2	TRBJ2-1	CASGELPGLYAEQF	2023	0.0379894
TRBV26	TRBJ2-1	CASSLAGVTEQF	11832	0.154125		TRBV1	TRBJ2-5	CSARGQDTQYF	386	0.00425642		TRBV1	TRBJ2-4	CSADPEENTLYF	6066	0.079108		TRBV15	TRBJ2-7	CASSLEGYEQYF	2561	0.0487062		TRBV1	TRBJ1-4	CSADKGQGGERLF	2661	0.0492489		TRBV1	TRBJ2-5	CSAGVNQDTQYF	2670	0.0462465		TRBV1	TRBJ2-7	CSADLGGEQYF	1259	0.02093		TRBV30	TRBJ2-7	CSSRDRGAYEQYF	2017	0.0378767
TRBV21	TRBJ1-5	CASSDNNQAQHF	11806	0.153787		TRBV3	TRBJ2-3	CASSLAPNSAETLYF	384	0.00423437		TRBV13-3	TRBJ1-5	CASSLDNQAPLF	6058	0.0790037		TRBV1	TRBJ2-5	CSADLGGQDTQYF	2554	0.0485731		TRBV13-2	TRBJ2-1	CASGGTGGNYAEQF	2661	0.0492489		TRBV1	TRBJ2-7	CSADRGVSYEQYF	2662	0.0461079		TRBV13-1	TRBJ2-4	CASSGTASQNTLYF	1259	0.02093		TRBV13-2	TRBJ2-5	CASGDAGNQDTQYF	2016	0.0378579
TRBV15	TRBJ1-4	CASSQRGGPNERLF	11735	0.152862		TRBV1	TRBJ2-4	CTRSVTENTLYF	382	0.00421231		TRBV1	TRBJ2-5	CSAAQDTQYF	6053	0.0789385		TRBV31	TRBJ1-2	CAWSLGTANSDYTF	2553	0.0485541		TRBV31	TRBJ2-1	CAWSLGEGAEQF	2656	0.0491563		TRBV1	TRBJ1-6	CSADRVNSPLYF	2659	0.0460559		TRBV1	TRBJ2-7	CSAGQGAYEQYF	1253	0.0208302		TRBV14	TRBJ2-7	CASSSLTGGYEQYF	2009	0.0377265
TRBV26	TRBJ1-2	CASSL_QGNSDYTF	11697	0.152367		TRBV5	TRBJ2-5	CASSQDRGGDTQYF	379	0.00417923		TRBV1	TRBJ2-3	CSAEGGASAETLYF	6053	0.0789385		TRBV15	TRBJ1-1	CASSLGQGEVF	2547	0.0484399		TRBV1	TRBJ2-2	CSARTANTGQLYF	2651	0.0490638		TRBV13-3	TRBJ1-2	CASSDKGKFDYTF	2651	0.0459174		TRBV1	TRBJ2-1	CSAGGANYAEQF	1253	0.0208302		TRBV13-2	TRBJ1-2	CASGDGNSDYTF	2001	0.0375763
TRBV13-2	TRBJ2-3	CASGDAETLYF	11490	0.14967		TRBV1	TRBJ1-6	CSADQGRSHNSPLYF	375	0.00413512		TRBV1	TRBJ2-2	CSDWGATGQLYF	6053	0.0789385		TRBV13-3	TRBJ2-1	CASSENRDAEQF	2545	0.0484019		TRBV5	TRBJ2-1	CASSQETNNYAEQF	2650	0.0490453		TRBV1	TRBJ2-5	CSGEGLGGRDTQYF	2649	0.0458827		TRBV1	TRBJ1-4	CSADRGHERLF	1250	0.0207804		TRBV5	TRBJ1-4	CASSPTGSPNERLF	2000	0.0375575
TRBV5	TRBJ1-1	CASSPGQGGTEVF	11460	0.149279		TRBV5	TRBJ2-7	CASGPRLGGLEQYF	373	0.00411307		TRBV1	TRBJ2-1	CSGLGDYAEQF	6053	0.0789385		TRBV5	TRBJ2-1	CASSQQGNYAEQF	2543	0.0483639		TRBV5	TRBJ2-7	CASSQDAWGTYEQYF	2649	0.0490268		TRBV1	TRBJ2-7	CSAGYEQYF	2648	0.0458654		TRBV1	TRBJ2-7	CSAGLGGYEQYF	1246	0.0207139		TRBV13-2	TRBJ2-1	CASGDRGGRYAEQF	1998	0.0375199
TRBV1	TRBJ1-2	CSAGGSDYTF	11456	0.149227		TRBV3	TRBJ2-5	CASSQAGTGQDTQYF	372	0.00410204		TRBV1	TRBJ2-1	CSASGVAEQF	6029	0.0786255		TRBV26	TRBJ2-1	CASSVGGRYAEQF	2543	0.0483639		TRBV1	TRBJ1-1	CSAGQNTEVF	2641	0.0488787		TRBV13-3	TRBJ1-2	CASSLTTNSDYTF	2647	0.0458481		TRBV13-2	TRBJ2-7	CASGPYEQYF	1244	0.0206806		TRBV1	TRBJ1-4	CSAGISNERLF	1985	0.0372758
TRBV16	TRBJ2-2	CASSLGDWGTGQLYF	11295	0.14713		TRBV1	TRBJ2-1	CSVLGGGAEQF	372	0.00410204		TRBV16	TRBJ2-5	CASSPLLDQDTQYF	6029	0.0786255		TRBV26	TRBJ2-3	CASSPGASAETLYF	2537	0.0482498		TRBV13-2	TRBJ2-3	CASGTGGGAETLYF	2641	0.0488787		TRBV13-2	TRBJ2-3	CASGDAGGGAETLYF	2647	0.0458481		TRBV1	TRBJ2-7	CSYRDEQYF	1242	0.0206474		TRBV16	TRBJ2-1	CASSSPSTGGRDYAEQF	1984	0.037257
TRBV16	TRBJ2-7	CASSQGQGYEQYF	11263	0.146713		TRBV1	TRBJ2-7	CSADNWGDYGQYF	370	0.00407999		TRBV1	TRBJ1-1	CSAQGANTEVF	6023	0.0785473		TRBV13-3	TRBJ2-3	CASSGQGASAETLYF	2532	0.0481547		TRBV1	TRBJ2-3	CSADSAETLYF	2633	0.0487307		TRBV1	TRBJ2-5	CSAEGQQDTQYF	2646	0.0458308		TRBV31	TRBJ2-7	CAWSPGEQYF	1238	0.0205809		TRBV13-2	TRBJ2-7	CASGDWRYEQYF	1979	0.0371631
TRBV1	TRBJ2-7	CSADMTGAYEQYF	11206	0.145971		TRBV1	TRBJ1-1	CSAAGTTNTEVLF	369	0.00406896		TRBV1	TRBJ2-1	CSADLGNYAEQF	6021	0.0785212		TRBV1	TRBJ2-7	CSAGTGDYEQYF	2529	0.0480976		TRBV1	TRBJ2-7	CSADRGHEQYF	2630	0.0486751		TRBV1	TRBJ2-5	CRDRDTQYF	2639	0.0457095		TRBV1	TRBJ1-1	CSGQGNTEVF	1237	0.0205642		TRBV1	TRBJ2-7	CSADEGGEQYF	1977	0.0371256
TRBV21	TRBJ1-3	CASSQLEATGNTLYF	11047	0.1439		TRBV5	TRBJ2-7	CASSQEGTAYGQYF	365	0.00402485		TRBV1	TRBJ2-5	CSQGGQDTQYF	6019	0.0784951		TRBV13-1	TRBJ2-7	CASSDGLGPYEQYF	2529	0.0480976		TRBV30	TRBJ2-7	CSSRVTIYEQYF	2629	0.0486566		TRBV1	TRBJ2-5	CSAEGANQDTQYF	2634	0.0456229		TRBV30	TRBJ2-3	CSSRITGGETLYF	1233	0.0204977		TRBV13-2	TRBJ1-1	CASGAGTGGVTEVF	1977	0.0371256
TRBV5	TRBJ1-4	CASSQENRVGERLF	11008	0.143392		TRBV5	TRBJ2-5	CASSQAGTGQDAQYF	364	0.00401383		TRBV13-3	TRBJ1-1	CASSPRQGANTEVF	6017	0.078469		TRBV3	TRBJ2-1	CASSLGQGGYAEQF	2527	0.0480596		TRBV31	TRBJ2-4	CAWSDWSQNTLYF	2628	0.0486381		TRBV1	TRBJ2-4	CSAEGGQNTLYF	2623	0.0454324		TRBV1	TRBJ2-7	CSAAGRGYEQYF	1232	0.0204811		TRBV13-2	TRBJ2-7	CASGDAYEQYF	1972	0.0370317
TRBV1	TRBJ2-3	CSARLGGSAETLYF	10937	0.142467		TRBV5	TRBJ2-5	CASSLGQGADAQYF	364	0.00401383		TRBV1	TRBJ2-3	CSATSSAETLYF	6012	0.0784038		TRBV13-3	TRBJ1-2	CASSEPGTANSDYTF	2525	0.0480215		TRBV5	TRBJ2-7	CASSLTLGYEQYF	2624	0.0485641		TRBV1	TRBJ2-7	CSAAGTGVRYEQYF	2620	0.0453804		TRBV13-3	TRBJ2-1	CASRQGAEQF	1231	0.0204645		TRBV13-2	TRBJ2-3	CASGASAETLYF	1970	0.0369941
TRBV15	TRBJ1-2	CASSTTGTNSDYTF	10581	0.13783		TRBV5	TRBJ2-5	CASSFGDTQYF	363	0.0040028		TRBV1	TRBJ1-4	CSARTGYERLF	6008	0.0783516		TRBV5	TRBJ1-1	CASRRQGTEVF	2524	0.0480025		TRBV13-2	TRBJ2-2	CASGGTGEDTGQLYF	2618	0.048453		TRBV5	TRBJ2-3	CASSQDGGSAETLYF	2610	0.0452072		TRBV5	TRBJ2-7	CASSQDTGGAREQYF	1230	0.0204479		TRBV13-2	TRBJ2-4	CASGDRWGNTLYF	1968	0.0369566
TRBV5	TRBJ2-7	CASSQKGQGEEQYF	10567	0.137647		TRBV5	TRBJ2-3	CASS_DVGSSAETLYF	363	0.0040028		TRBV13-3	TRBJ2-5	CASSDEGTIQDTQYF	6001	0.0782603		TRBV1	TRBJ2-7	CSAGGSSYEQYF	2517	0.0478694		TRBV30	TRBJ2-1	CSSTWGDYAEQF	2615	0.0483975		TRBV13-1	TRBJ1-2	CASSDVLNSDYTF	2610	0.0452072		TRBV13-2	TRBJ1-5	CASGVQQAPLF	1228	0.0204146		TRBV13-2	TRBJ1-4	CASGGPGQGADERLF	1968	0.0369566
TRBV1	TRBJ2-5	CSADRGQRDQDTQYF	10530	0.137165		TRBV5	TRBJ1-2	CASSQEGGQSNSGYTF	362	0.00399177		TRBV1	TRBJ2-7	CSPPGVEQYF	5997	0.0782082		TRBV1	TRBJ1-4	CSAGTQGIF	2513	0.0477933		TRBV30	TRBJ2-7	CSSRTGGGEQYF	2614	0.048379		TRBV13-3	TRBJ2-1	CASRDRAAEQF	2606	0.0451379		TRBV13-1	TRBJ1-3	CASSDWGGRSGNTLYF	1226	0.0203814		TRBV1	TRBJ2-7	CSAGGYEQYF	1966	0.036919
TRBV1	TRBJ1-4	CSADRGANERLF	10520	0.137035		TRBV13-1	TRBJ2-1	CVSRWGGEAEQF	360	0.00396972		TRBV1	TRBJ2-2	CSVGGQDTGQLYF	5986	0.0780647		TRBV26	TRBJ2-1	CASSLTGYAEQF	2499	0.0475271		TRBV31	TRBJ2-1	CSGGYAEQF	2613	0.0483605		TRBV13-1	TRBJ1-2	CASSDGGLGSDYTF	2603	0.045086		TRBV1	TRBJ1-1	CSAEGQANTEVF	1225	0.0203648		TRBV1	TRBJ2-7	CSADRWGREQYF	1965	0.0369002
TRBV15	TRBJ2-1	CASRQDNYAEQF	10467	0.136345		TRBV30	TRBJ2-1	CSSRDGQNYAERF	359	0.00395869		TRBV13-3	TRBJ1-2	CASSDWDKNSDYTF	5986	0.0780647		TRBV26	TRBJ2-7	CASSLKGYEQYF	2493	0.047413		TRBV31	TRBJ2-5	CAWSLGQDTQYF	2610	0.048305		TRBV1	TRBJ2-7	CSRDWGDEQYF	2601	0.0450513		TRBV1	TRBJ1-1	CSADRTNTEVF	1225	0.0203648		TRBV13-2	TRBJ1-1	CASGDGDRYTEVF	1964	0.0368815
TRBV5	TRBJ2-4	CASSQDRDWGSQNTLYF	10435	0.135928		TRBV1	TRBJ2-4	CSATENTLYF	358	0.00394766		TRBV1	TRBJ1-3	CSAVRAGNTLYF	5980	0.0779865		TRBV1	TRBJ2-3	CSADISAETLYF	2491	0.0473749		TRBV1	TRBJ1-1	CSADRATGVF	2605	0.0482124		TRBV1	TRBJ2-7	CSADSSSYEQYF	2601	0.0450513		TRBV1	TRBJ1-4	CSAGEERLF	1219	0.020265		TRBV26	TRBJ2-7	CASSQDRGMYF	1960	0.0368063
TRBV16	TRBJ1-3	CASSLGSGNTLYF	10415	0.135667		TRBV1	TRBJ2-5	CSARSQDAQYF	356	0.00392561		TRBV1	TRBJ2-1	CSAIWGAEQYF	5976	0.0779343		TRBV13-3	TRBJ2-4	CASSPDRAQNTLYF	2483	0.0472228		TRBV31	TRBJ2-1	CAWSLRGGNYAEQF	2603	0.0481754		TRBV1	TRBJ2-3	CSADRDAETLYF	2600	0.045034		TRBV1	TRBJ2-4	CSADSSQNTLYF	1216	0.0202151		TRBV13-2	TRBJ1-1	CASGDSRANTEVF	1959	0.0367876
TRBV13-2	TRBJ2-1	CASGDETGGGYAEQF	10307	0.13426		TRBV5	TRBJ2-1	CASSQDAGARAGQF	355	0.00391458		TRBV13-2	TRBJ2-7	CASVLDRYEQYF	5964	0.0777778		TRBV1	TRBJ2-2	CSAGGRTGQLYF	2473	0.0470326		TRBV30	TRBJ2-5	CSSRRTVNQDTQYF	2601	0.0481384		TRBV1	TRBJ2-1	CSAGQGYAEQF	2598	0.0449994		TRBV13-3	TRBJ2-7	CASSDTGSYEQYF	1216	0.0202151		TRBV1	TRBJ1-2	CSALANSDYTF	1958	0.0367688
TRBV16	TRBJ2-7	CASSFKGNEQYF	10183	0.132645		TRBV1	TRBJ2-4	CSVTENALYF	352	0.0038815		TRBV1	TRBJ2-7	CSADRTGVF	5960	0.0777257		TRBV26	TRBJ2-7	CASSLWDKYEQYF	2467	0.0469185		TRBV5	TRBJ2-1	CASSPRTGDYAEQF	2600	0.0481199		TRBV13-3	TRBJ2-7	CASSDGEQYF	2597	0.0449821		TRBV31	TRBJ2-7	CAWSLETGAYEQYF	1212	0.0201486		TRBV13-2	TRBJ2-1	CASGDAGGEGEQF	1958	0.0367688
TRBV15	TRBJ1-1	CASSPDSANTEVF	9976	0.129949		TRBV1	TRBJ2-3	CSGSAETLYF	350	0.00385945		TRBV1	TRBJ2-2	CSAPGTANTGQLYF	5959	0.0777126		TRBV13-3	TRBJ2-4	CASSGTQQNTLYF	2458	0.0467473		TRBV13-2	TRBJ2-4	CASGPGSQNTLYF	2597	0.0480644		TRBV14	TRBJ1-4	CASSLEISNERLF	2584	0.0447569		TRBV1	TRBJ2-3	CSAASAETLYF	1208	0.0200821		TRBV13-2	TRBJ2-7	CASGDGRNEQYF	1953	0.0366749
TRBV16	TRBJ2-1	CASSSRQGGYAEQF	9895	0.128894		TRBV1	TRBJ1-1	CSAAGATNTEVF	350	0.00385945		TRBV1	TRBJ1-5	CTDRANNQAPLF	5954	0.0776474		TRBV1	TRBJ2-3	CSPRQGGETLYF	2457	0.0467283		TRBV13-2	TRBJ2-5	CASGDAPLGDQDTQYF	2595	0.0480274		TRBV5	TRBJ2-1	CASSQDWGNYAEQF	2583	0.0447396		TRBV13-2	TRBJ2-3	CASGHRGSSAETLYF	1207	0.0200655		TRBV1	TRBJ1-1	CSAPGQGNTEVF	1952	0.0366561
TRBV16	TRBJ1-4	CASSLDGENERLF	9737	0.126835		TRBV1	TRBJ1-1	CSVGPEVF	349	0.00384842		TRBV30	TRBJ2-3	CSSRGLGGPSAETLYF	5947	0.0775561		TRBV1	TRBJ2-4	CSADHGTGGNTLYF	2451	0.0466142		TRBV5	TRBJ2-3	CASSQDWGASAETLYF	2587	0.0478793		TRBV1	TRBJ2-3	CSADWGSAETLYF	2578	0.044653		TRBV13-3	TRBJ2-4	CASSDLNTLYF	1204	0.0200156		TRBV1	TRBJ2-4	CSARQKNTLYF	1949	0.0365998
TRBV15	TRBJ2-1	CASSRRDWGGAGNYAEQF	9570	0.12466		TRBV1	TRBJ2-7	CSALRGEEQYF	348	0.0038374		TRBV31	TRBJ2-3	CAWSLGAETLYF	5945	0.07753		TRBV1	TRBJ2-7	CSETGNEQYF	2446	0.0465191		TRBV31	TRBJ2-5	CAWRGLGKDTQYF	2583	0.0478053		TRBV1	TRBJ2-5	CSARQGGDTQYF	2576	0.0446183		TRBV1	TRBJ1-4	CSAGRRTGENERLF	1203	0.019999		TRBV13-2	TRBJ1-1	CASGETGGEYTEVF	1949	0.0365998
TRBV16	TRBJ2-3	CASSLVQNSAETLYF	9473	0.123397		TRBV1	TRBJ2-3	CTRSALGGRAETLYF	348	0.0038374		TRBV1	TRBJ2-1	CSARQGYAEQF	5940	0.0774648		TRBV1	TRBJ1-4	CSAGHFNERLLF	2446	0.0465191		TRBV13-2	TRBJ2-4	CASGPGLGSQNTLYF	2582	0.0477868		TRBV13-2	TRBJ2-7	CASGDLGDEQYF	2574	0.0445837		TRBV1	TRBJ1-1	CSAAQGHTEVF	1203	0.019999		TRBV13-2	TRBJ2-7	CASGDEDWGYEQYF	1945	0.0365247
TRBV5	TRBJ2-3	CASSQDRGGAETLYF	9425	0.122771		TRBV5	TRBJ2-3	CANSQDPGLGGAETLYF	346	0.00381534		TRBV13-3	TRBJ1-1	CASRWDNANTEVF	5936	0.0774127		TRBV26	TRBJ2-1	CASSLGANYAEQF	2442	0.046443		TRBV31	TRBJ2-1	CAWSLAGGRYAEQF	2581	0.0477683		TRBV1	TRBJ2-7	CSADGGSYEQYF	2569	0.0444971		TRBV1	TRBJ2-7	CSALGGRREQYF	1200	0.0199491		TRBV1	TRBJ2-7	CSGGTGGRSYEQYF	1932	0.0362805
TRBV15	TRBJ2-7	CASSLAGILEQYF	9421	0.122719		TRBV1	TRBJ2-1	CSADAGAEQCF	344	0.00379329		TRBV1	TRBJ1-1	CSGTGGADTEVF	5928	0.0773083		TRBV13-3	TRBJ2-2	CASSDTGTNTGQLYF	2442	0.046443		TRBV1	TRBJ2-2	CSAGTGTNTGQLYF	2578	0.0477127		TRBV1	TRBJ2-7	CSASWGDSYEQYF	2567	0.0444624		TRBV1	TRBJ2-5	CSAEARGLQDTQYF	1198	0.0199159		TRBV13-2	TRBJ2-1	CARDWGGNYAEQF	1911	0.0358862
TRBV16	TRBJ2-7	CASSLRDRGF	9354	0.121846		TRBV5	TRBJ2-3	CASSQDVGSSAETLHF	342	0.00377123		TRBV1	TRBJ2-3	CSSRGGAETLYF	5924	0.0772562		TRBV26	TRBJ1-3	CASRTGAGNTLYF	2441	0.046424		TRBV1	TRBJ2-3	CSARDSETLYF	2571	0.0475832		TRBV1	TRBJ2-7	CSADREGRYEQYF	2565	0.0444278		TRBV1	TRBJ2-5	CSAAGDQDTQYF	1198	0.0199159		TRBV13-3	TRBJ2-5	CAPPGQQDTQYF	1910	0.0358674
TRBV5	TRBJ2-3	CASSPDWTSAETLYF	9227	0.120192		TRBV31	TRBJ1-1	CSAAGTTNTEVF	342	0.00377123		TRBV13-3	TRBJ1-6	CASSDRTGGYNSPLYF	5922	0.0772301		TRBV5	TRBJ2-7	CASSRDRVSYEQYF	2439	0.046386		TRBV30	TRBJ2-3	CSSRRGVAETLYF	2569	0.0475462		TRBV30	TRBJ2-3	CSSRDVWDRGQAETLYF	2563	0.0443932		TRBV31	TRBJ2-7	CAWRRPGGSYEQYF	1196	0.0198826		TRBV13-3	TRBJ1-5	CASLREGANNNQAPLF	1900	0.0356796
TRBV16	TRBJ2-7	CASSAGQGAGEQYF	9222	0.120127		TRBV5	TRBJ2-3	CASS_DPGLGGAETLYF	341	0.00376021		TRBV1	TRBJ2-2	CSGGANTGQLYF	5904	0.0769953		TRBV26	TRBJ1-2	CASSLTTNSDYTF	2439	0.046386		TRBV1	TRBJ2-5	CSADGGGDTQYF	2559	0.0473611		TRBV1	TRBJ2-5	CSALGGDTQYF	2558	0.0443065		TRBV13-3	TRBJ2-1	CASSEGNYAEQF	1195	0.019866		TRBV13-2	TRBJ2-1	CASGRDWGDPYF	1900	0.0356796
TRBV13-2	TRBJ2-1	CASGANYAEQF	8924	0.116245		TRBV31	TRBJ2-7	CAWRGGLGY_QYF	341	0.00376021		TRBV13-3	TRBJ2-1	CASSPTTNYAEQF	5895	0.076878		TRBV15	TRBJ2-4	CASRGVSQNTLYF	2435	0.0463099		TRBV5	TRBJ1-1	CASSQDHGPNTEVF	2544	0.0470835		TRBV1	TRBJ2-4	CSGLGDSQNTLYF	2539	0.0439775		TRBV13-3	TRBJ2-5	CASSERDRGQDTQYF	1194	0.0198494		TRBV1	TRBJ2-2	CSAAGTGQLYF	1896	0.0356045
TRBV16	TRBJ2-7	CASSPGTEYEQYF	8594	0.111947		TRBV5	TRBJ2-5	CASGRGTGGKDTQYF	338	0.00372713		TRBV13-3	TRBJ2-5	CASSYWGGDTQYF	5894	0.0768649		TRBV21	TRBJ2-7	CASSLTGGGYEQYF	2430	0.0462148		TRBV1	TRBJ2-4	CSGDSLNTLYF	2536	0.0469354		TRBV13-2	TRBJ2-7	CASGDAGGDEQYF	2536	0.0439255		TRBV13-3	TRBJ1-2	CASSDRGQSNSDYTF	1192	0.0198162		TRBV26	TRBJ1-5	CASSPGTDNNQAPLF	1892	0.0355294
TRBV5	TRBJ2-2	CASSQERGGAGTGQLYF	8508	0.110826		TRBV5	TRBJ1-6	CAGSPGQGDSYNSPLYF	338	0.00372713		TRBV1	TRBJ2-7	CSADSNSYEQYF	5886	0.0767606		TRBV13-1	TRBJ2-3	CASSDAMGGLAETLYF	2428	0.0461768		TRBV30	TRBJ2-1	CSSRGTGYAEQF	2523	0.0466948		TRBV1	TRBJ2-5	CSAEGNQDTQYF	2526	0.0437523		TRBV1	TRBJ2-5	CSADGVNQDTQYF	1190	0.0197829		TRBV26	TRBJ2-5	CASRTEKDTQYF	1884	0.0353792
TRBV16	TRBJ2-4	CASSFLGAKNTLYF	8347	0.108729		TRBV1	TRBJ1-1	CTRSASGTANTEVF	338	0.00372713		TRBV1	TRBJ2-3	CSAVWGAETLYF	5884	0.0767345		TRBV1	TRBJ1-1	CSARQGGNTEVF	2413	0.0458915		TRBV13-2	TRBJ2-4	CASGDPGGVNTLYF	2523	0.0466948		TRBV1	TRBJ1-6	CSAGTNNSPLYF	2526	0.0437523		TRBV1	TRBJ2-7	CSALGGYEQYF	1189	0.0197663		TRBV13-2	TRBJ2-4	CASGDARISQNTLYF	1872	0.0351538
TRBV13-1	TRBJ2-4	CASSKDSQNTLYF	7871	0.102529		TRBV30	TRBJ2-1	CSSRDGRNYAEQF	337	0.0037161		TRBV13-2	TRBJ1-4	CASGDRGVSNERLF	5883	0.0767215		TRBV13-3	TRBJ2-3	CASSRLGGAETLYF	2405	0.0457393		TRBV31	TRBJ2-5	CAWSLDWDQDTQYF	2519	0.0466208		TRBV5	TRBJ2-3	CASSQEGGAGAETLYF	2524	0.0437176		TRBV1	TRBJ2-7	CSAGSEQYF	1187	0.019733		TRBV13-2	TRBJ1-1	CASGSAGEGTEVF	1867	0.0350599
TRBV1	TRBJ1-1	CSAQGAEVF	7811	0.101747		TRBV1	TRBJ2-7	CTRSADSGVYEQYF	336	0.00370507		TRBV5	TRBJ2-3	CASSQVQGSAETLYF	5882	0.0767084		TRBV26	TRBJ2-1	CASSLREAEQF	2397	0.0455872		TRBV1	TRBJ2-7	CSGRGTGGYEQYF	2513	0.0465097		TRBV1	TRBJ1-1	CSARDRGPEVF	2524	0.0437176		TRBV13-2	TRBJ2-3	CASGDGAETLYF	1185	0.0196998		TRBV13-2	TRBJ1-5	CASGGYTGSNQAPLF	1864	0.0350036
TRBV13-2	TRBJ2-3	CASGDAGGHTLYF	7713	0.100471		TRBV1	TRBJ2-2	CSGRGREDTGQLYF	336	0.00370507		TRBV1	TRBJ1-4	CSAVPNERLF	5868	0.0765259		TRBV26	TRBJ2-7	CASSLGDSSYEQYF	2395	0.0455491		TRBV5	TRBJ2-1	CASSQGTGGHYAEQF	2501	0.0462877		TRBV13-1	TRBJ2-3	CASSDATETLYF	2523	0.0437003		TRBV1	TRBJ2-1	CSADPGAGAEQF	1180	0.0196167		TRBV1	TRBJ2-7	CSAGQGEQYF	1862	0.034966
TRBV13-2	TRBJ1-6	CASGEDNSPLYF	7449	0.0970317		TRBV1	TRBJ2-2	CSGRDREDTGQPYF	336	0.00370507		TRBV1	TRBJ2-5	CSPPPGHNQDTQYF	5867	0.0765128		TRBV1	TRBJ2-7	CSAEEGSEQYF	2385	0.045359		TRBV13-2	TRBJ2-1	CASGEPGLGDYAEQF	2496	0.0461951		TRBV1	TRBJ1-1	CSAGGGTEVF	2522	0.043683		TRBV30	TRBJ1-2	CSSRDRGANSDYTF	1176	0.0195502		TRBV1	TRBJ2-7	CSAGQHYEQYF	1855	0.0348346
TRBV1	TRBJ1-1	CSADRREVF	6928	0.090245		TRBV13-1	TRBJ2-1	CASR_GGEAEQF	335	0.00369404		TRBV1	TRBJ2-7	CSAGTGNEQYF	5861	0.0764346		TRBV13-3	TRBJ2-5	CASSDTGEDTQYF	2383	0.0453209		TRBV31	TRBJ2-3	CAWRPGRAETLYF	2493	0.0461396		TRBV13-2	TRBJ2-3	CASGDVGGGAETLYF	2516	0.0435791		TRBV1	TRBJ2-7	CRGQGPYEQYF	1175	0.0195335		TRBV5	TRBJ1-1	CASSQEQGNTEVF	1853	0.034797
TRBV1	TRBJ1-1	CSADLGSNIEVF	6815	0.0887731		TRBV5	TRBJ1-2	CASSQEGGRSNSDYTF	334	0.00368302		TRBV13-2	TRBJ2-4	CASGDLGGSQNTLYF	5845	0.0762259		TRBV26	TRBJ1-2	CASSLNSVSDYTF	2382	0.0453019		TRBV30	TRBJ2-7	CSSSPGLGFYEQYF	2492	0.0461211		TRBV13-3	TRBJ1-2	CASSEWGANSDYTF	2514	0.0435444		TRBV5	TRBJ2-5	CASSLLGVQDTQYF	1172	0.0194837		TRBV31	TRBJ2-4	CAWSRTASQNTLYF	1847	0.0346843
TRBV13-2	TRBJ2-3	CASGAPGLDSAETLYF	6696	0.087223		TRBV5	TRBJ2-1	CAGSQDAGARAEQF	333	0.00367199		TRBV1	TRBJ1-4	CSAQGANERLF	5840	0.0761607		TRBV13-3	TRBJ2-3	CASSHGWAGAETLYF	2382	0.0453019		TRBV30	TRBJ2-5	CSSSRQGVDTQYF	2490	0.0460841		TRBV1	TRBJ2-7	CSDTYEQYF	2512	0.0435098		TRBV1	TRBJ2-5	CSAADSNQDTQYF	1172	0.0194837		TRBV1	TRBJ2-1	CSAEGDYAEQF	1844	0.034628
TRBV13-2	TRBJ1-2	CASGTSNSDYTF	6553	0.0853602		TRBV1	TRBJ1-6	CSADRDRGNSPPYF	332	0.00366096		TRBV1	TRBJ1-2	CSAKGQGNSDYTF	5838	0.0761346		TRBV26	TRBJ2-3	CASSLGGTSAETLYF	2379	0.0452448		TRBV31	TRBJ2-1	CASWTGAYAEQF	2489	0.0460656		TRBV1	TRBJ2-3	CSADRVSAETLYF	2511	0.0434925		TRBV1	TRBJ2-1	CSAGGAGAEQF	1171	0.019467		TRBV13-2	TRBJ1-5	CASDQGYNNQAPLF	1844	0.034628
TRBV1	TRBJ1-1	CSADSGRAEVF	6026	0.0784955		TRBV5	TRBJ2-5	CASSQDGEGDTQYF	330	0.00363891		TRBV12-1	TRBJ2-7	CASSSDWGVEQYF	5837	0.0761216		TRBV26	TRBJ2-7	CASSLGYEQYF	2376	0.0451878		TRBV30	TRBJ2-7	CSSRDWGGANEQYF	2484	0.045973		TRBV1	TRBJ2-5	CSAGTGGAQDTQYF	2506	0.0434059		TRBV13-2	TRBJ1-5	CASGDARGPNQAPLF	1170	0.0194504		TRBV12-1	TRBJ2-7	CASSLVPSSYEQYF	1840	0.0345529
TRBV13-1	TRBJ1-5	CASSEPGNNNNQAPLF	5744	0.0748221		TRBV5	TRBJ2-3	CASSQDPGLGGRAETLYF	330	0.00363891		TRBV1	TRBJ2-1	CSNRDWGNYAEQF	5826	0.0759781		TRBV31	TRBJ1-5	CAWSPGQNQAQHF	2373	0.0451307		TRBV30	TRBJ2-5	CSSPREDQDTQYF	2480	0.045899		TRBV13-2	TRBJ2-7	CASGDTLYEQYF	2506	0.0434059		TRBV5	TRBJ2-7	CASSLGTEQYF	1165	0.0193673		TRBV1	TRBJ2-5	CSADFKDTQYF	1835	0.034459
TRBV5	TRBJ2-1	CASS_GGGDYAEQF	5317	0.0692599		TRBV1	TRBJ2-7	CSADSGAYEQYF	330	0.00363891		TRBV1	TRBJ2-3	CSGLGSAETLYF	5811	0.0757825		TRBV26	TRBJ1-2	CASSLGTRGGSDYTF	2372	0.0451117		TRBV13-2	TRBJ2-5	CASGDAGVQDTQYF	2480	0.045899		TRBV13-3	TRBJ1-1	CASSLRDTEVF	2496	0.0432327		TRBV1	TRBJ2-1	CSAGGGYAEQF	1164	0.0193507		TRBV1	TRBJ2-7	CSADQVEQYF	1834	0.0344402
TRBV13-2	TRBJ1-1	CASAPDREVF	5289	0.0688952		TRBV1	TRBJ2-4	CSAAESTLYF	330	0.00363891		TRBV1	TRBJ2-1	CSAGQDAEQF	5804	0.0756912		TRBV13-1	TRBJ2-7	CASSDGGGYEQYF	2371	0.0450927		TRBV31	TRBJ2-1	CACWTGGYAEQF	2477	0.0458435		TRBV1	TRBJ2-5	CSAVLGGDTQYF	2493	0.0431807		TRBV1	TRBJ2-5	CSAAPGGQDTQYF	1160	0.0192842		TRBV1	TRBJ1-6	CSADLLSYNSPLYF	1830	0.0343651
TRBV12-1	TRBJ2-4	CASSLSGGNTLYF	5216	0.0679443		TRBV1	TRBJ2-4	CSAQGPSQNTLYF	329	0.00362788		TRBV30	TRBJ1-4	CSSREGFNERLF	5798	0.075613		TRBV31	TRBJ2-3	CAWGDWGGAETLYF	2362	0.0449215		TRBV1	TRBJ1-1	CSARASNTEVF	2477	0.0458435		TRBV1	TRBJ2-3	CSARDRAETLYF	2492	0.0431634		TRBV13-2	TRBJ2-7	CASGDAGTGGYEQYF	1159	0.0192676		TRBV13-3	TRBJ2-1	CASSDWGGAEQYF	1828	0.0343275
TRBV5	TRBJ2-1	CASSQGGGDYAEQF	5069	0.0660295		TRBV5	TRBJ2-3	CASSLALNSAETLYF	326	0.0035948		TRBV1	TRBJ1-6	CSADRRGRYSPLYF	5797	0.0755999		TRBV29	TRBJ2-7	CASRGGSYEQYF	2351	0.0447123		TRBV13-1	TRBJ2-3	CASSDWGDSAETLYF	2477	0.0458435		TRBV1	TRBJ2-5	CSAVWKDTQYF	2486	0.0430595		TRBV1	TRBJ1-1	CSAGTDTEVF	1156	0.0192177		TRBV1	TRBJ2-5	CSAQGGDTQYF	1821	0.0341961
TRBV5	TRBJ2-1	CASSQEAGGNAEQF	4946	0.0644272		TRBV5	TRBJ2-3	CASSQDVGSSAEALYF	322	0.00355069		TRBV1	TRBJ2-7	CSAGREGEQYF	5782	0.0754043		TRBV1	TRBJ1-6	CSAEPNSPLYF	2349	0.0446743		TRBV5	TRBJ2-3	CASSQDSQGAETLYF	2472	0.0457509		TRBV1	TRBJ2-1	CSADRAEQF	2478	0.0429209		TRBV5	TRBJ2-7	CASSQGGYEQYF	1154	0.0191844		TRBV1	TRBJ2-5	CSADQGTDTQYF	1813	0.0340459
TRBV5	TRBJ2-5	CASSQDSQDTQYF	4865	0.0633721		TRBV3	TRBJ1-6	CASSPGQGDSYNSPLYF	320	0.00352864		TRBV1	TRBJ2-3	CSAARDRAETLYF	5779	0.0753652		TRBV30	TRBJ2-7	CSSRQGEQYF	2345	0.0445982		TRBV31	TRBJ2-5	CARWGKDQDTQYF	2472	0.0457509		TRBV1	TRBJ2-3	CSAPRLGASAETLYF	2476	0.0428862		TRBV13-3	TRBJ2-5	CASSVRDRGLDTQYF	1154	0.0191844		TRBV1	TRBJ2-7	CSPRQGRDEQYF	1808	0.033952
TRBV5	TRBJ1-3	CASSPGQNSGNTLYF	4849	0.0631637		TRBV30	TRBJ2-1	CSSRDGQNHAEQF	319	0.00351761		TRBV1	TRBJ1-2	CSARQANSDYTF	5775	0.075313		TRBV13-1	TRBJ2-7	CASSLPGQGAEEQYF	2336	0.0444271		TRBV5	TRBJ2-1	CASSQGRQGATEQF	2458	0.0454918		TRBV1	TRBJ1-1	CSAARGDTEVF	2476	0.0428862		TRBV13-2	TRBJ1-1	CASGRDRANTEVF	1153	0.0191678		TRBV5	TRBJ2-5	CASSQEDTQYF	1802	0.0338393
TRBV15	TRBJ1-1	CASSLGQGEVF	4157	0.0541496		TRBV1	TRBJ1-6	CSADRGRGNSPLYF	319	0.00351761		TRBV13-3	TRBJ2-2	CASTRTGTNTGQLYF	5767	0.0752087		TRBV5	TRBJ2-1	CASSPRTGVF	2335	0.044408		TRBV1	TRBJ1-2	CSADKNSDYTF	2456	0.0454548		TRBV13-1	TRBJ1-1	CASSDKDTEVF	2472	0.042817		TRBV1	TRBJ2-7	CSGDWGYEQYF	1152	0.0191512		TRBV13-3	TRBJ1-5	CASSPNQAPLF	1801	0.0338205
TRBV16	TRBJ2-2	CASSPRQGVNTGQLYF	3543	0.0461516		TRBV1	TRBJ2-7	CSADAGAGQYF	318	0.00350659		TRBV1	TRBJ2-3	CSASVAETLYF	5754	0.0750392		TRBV1	TRBJ1-4	CSAGHSNERLF	2333	0.04437		TRBV13-2	TRBJ2-5	CASGGTGGNQDTQYF	2447	0.0452882		TRBV31	TRBJ2-7	CAWSLETGAYE_YF	2471	0.0427996		TRBV13-1	TRBJ2-1	CASSPGAEQF	1152	0.0191512		TRBV1	TRBJ1-3	CSPRDRDGNTLYF	1792	0.0336515
TRBV31	TRBJ1-2	CAWSLGNSDYTF	3400	0.0442888		TRBV13-3	TRBJ2-7	CASSRDSYEQYF	318	0.00350659		TRBV1	TRBJ2-2	CSAGLGEGTGQLYF	5751	0.075		TRBV31	TRBJ2-7	CAWSRLGYEQYF	2330	0.0443129		TRBV5	TRBJ2-7	CASSQGTGVQYF	2441	0.0451772		TRBV5	TRBJ2-1	CASSQGGNYAEQF	2464	0.0426784		TRBV5	TRBJ2-5	CASSRLGGQDTQYF	1147	0.0190681		TRBV5	TRBJ2-3	CASSRDRGAETLYF	1790	0.033614
TRBV16	TRBJ2-3	CASSLVGAETLYF	3350	0.0436375		TRBV1	TRBJ2-7	CTRSAGTYSYEQYF	317	0.00349556		TRBV5	TRBJ1-1	CASSQGQGADTEVF	5746	0.0749348		TRBV26	TRBJ2-7	CASSQGSYEQYF	2320	0.0441228		TRBV1	TRBJ1-1	CSAGGGANTEVF	2441	0.0451772		TRBV1	TRBJ2-7	CSRDRVGEQYF	2464	0.0426784		TRBV1	TRBJ2-7	CSADRDSYEQYF	1146	0.0190514		TRBV5	TRBJ2-7	CASSQGTGAYEQYF	1787	0.0335576
TRBV1	TRBJ2-7	CSAGTGYEQYF	3265	0.0425303		TRBV1	TRBJ1-1	CSAAGADTEVF	317	0.00349556		TRBV1	TRBJ2-1	CRPGQGGAEQF	5739	0.0748435		TRBV29	TRBJ2-7	CASTQKDYEQYF	2317	0.0440657		TRBV13-2	TRBJ2-1	CASGEDRAGAEQF	2439	0.0451402		TRBV1	TRBJ2-7	CMGGAWSYEQYF	2455	0.0425225		TRBV1	TRBJ2-5	CSGTGVNQDTQYF	1146	0.0190514		TRBV1	TRBJ2-7	CSAVGGGEQYF	1786	0.0335388
TRBV1	TRBJ1-4	CSAGSNERLF	3204	0.0417357		TRBV13-2	TRBJ1-4	CASGGDERLF	316	0.00348453		TRBV1	TRBJ2-4	CSADRTQNTLYF	5737	0.0748175		TRBV13-3	TRBJ2-2	CASSDKDTGQLYF	2316	0.0440467		TRBV1	TRBJ2-1	CSVDGYAEQF	2435	0.0450661		TRBV1	TRBJ2-4	CSAHSQNTLYF	2453	0.0424879		TRBV1	TRBJ2-1	CSADKDAEQF	1143	0.0190016		TRBV1	TRBJ1-1	CSARDSNTEVF	1786	0.0335388
TRBV1	TRBJ2-1	CSPRTVNYAEQF	3154	0.0410844		TRBV30	TRBJ2-1	CGSRDGQNYAEQF	314	0.00346248		TRBV30	TRBJ2-5	CSSRARGPDTQYF	5735	0.0747914		TRBV5	TRBJ2-7	CASSQDRVYEQYF	2313	0.0439896		TRBV5	TRBJ2-7	CASSPGLGVYEQYF	2426	0.0448996		TRBV1	TRBJ2-5	CSARTGGDTQYF	2450	0.0424359		TRBV5	TRBJ2-1	CASSPDWNYAEQF	1140	0.0189517		TRBV13-2	TRBJ2-2	CASGGGSTGQLYF	1786	0.0335388
TRBV13-1	TRBJ2-7	CASSVGRKYEQYF	3149	0.0410193		TRBV1	TRBJ2-5	CTRSAEDTQYF	314	0.00346248		TRBV1	TRBJ2-3	CSSHGTGGSAETLYF	5733	0.0747653		TRBV31	TRBJ2-5	CAWSLDRGQDTQYF	2313	0.0439896		TRBV5	TRBJ2-7	CASSQGLGGSYEQYF	2421	0.044807		TRBV1	TRBJ2-5	CSADLGLQDTQYF	2438	0.0422281		TRBV1	TRBJ2-5	CSALGGQDTQYF	1133	0.0188353		TRBV1	TRBJ1-3	CSADLEGSGNTLYF	1784	0.0335013
TRBV15	TRBJ1-1	CASSLGQGEVLF	3118	0.0406155		TRBV1	TRBJ2-4	CSAQGSSQNTSYF	314	0.00346248		TRBV1	TRBJ1-4	CSAEAGEANERLF	5733	0.0747653		TRBV26	TRBJ2-5	CASLRGGQDTQYF	2312	0.0439706		TRBV1	TRBJ2-3	CSAGLGGAETLYF	2416	0.0447145		TRBV1	TRBJ2-5	CSADLGGDTQYF	2436	0.0421934		TRBV1	TRBJ1-6	CSGGQNNSPLYF	1130	0.0187854		TRBV13-2	TRBJ2-7	CASGDRDWGYEQYF	1783	0.0334825
TRBV5	TRBJ2-7	CASS_DWGGYEQYF	3083	0.0401596		TRBV1	TRBJ1-6	CNADQGRSYNSPLYF	314	0.00346248		TRBV1	TRBJ1-2	CSAGANSDYTF	5733	0.0747653		TRBV13-3	TRBJ1-1	CASSVPQGAGTEVF	2308	0.0438945		TRBV13-1	TRBJ2-5	CASSDGINQDTQYF	2412	0.0446405		TRBV1	TRBJ2-5	CSSPGNQDTQYF	2435	0.0421761		TRBV1	TRBJ1-1	CSAQTEVF	1130	0.0187854		TRBV5	TRBJ2-5	CASSQTGVNQDTQYF	1781	0.0334449
TRBV5	TRBJ2-1	CASSQDAGDAEQF	3024	0.039391		TRBV1	TRBJ2-2	CSGRDREGTGQLYF	313	0.00345145		TRBV13-2	TRBJ2-3	CASGEVGRSAETLYF	5732	0.0747523		TRBV1	TRBJ2-4	CSAGSQNTLYF	2303	0.0437994		TRBV13-1	TRBJ2-5	CASSDGGVTQYF	2411	0.044622		TRBV13-2	TRBJ1-2	CASGGTGANSDYTF	2433	0.0421415		TRBV5	TRBJ2-7	CASSQDWGYEQYF	1126	0.0187189		TRBV1	TRBJ2-4	CSVDSQNTLYF	1781	0.0334449
TRBV29	TRBJ1-1	CASSFPAEVF	2907	0.037867		TRBV5	TRBJ1-6	CASSPGQGDSYNPPLYF	312	0.00344042		TRBV1	TRBJ2-4	CSASPQSQNTLYF	5723	0.0746349		TRBV16	TRBJ2-5	CASSHGQQDTQYF	2300	0.0437424		TRBV1	TRBJ2-1	CSARDWGYAEQF	2409	0.0445849		TRBV1	TRBJ2-7	CSDKYEQYF	2430	0.0420895		TRBV31	TRBJ2-1	CAWSLGGLNYAEQF	1126	0.0187189		TRBV13-2	TRBJ1-4	CASGDRTGGAGERLF	1781	0.0334449
TRBV29	TRBJ2-3	CASSSRLGPSAETLYF	2836	0.0369421		TRBV1	TRBJ2-3	CTRSDSAETLYF	310	0.00341837		TRBV13-3	TRBJ2-7	CASSEGQNYEQYF	5716	0.0745436		TRBV26	TRBJ2-4	CASSLENTLYF	2296	0.0436663		TRBV13-2	TRBJ2-5	CASGDEGNQDTQYF	2408	0.0445664		TRBV1	TRBJ2-5	CSGTGQDTQYF	2423	0.0419682		TRBV1	TRBJ2-4	CSADQNTLYF	1126	0.0187189		TRBV1	TRBJ2-4	CSAPGGQNTLYF	1770	0.0332384
TRBV5	TRBJ2-2	CASSQDAGGDTGQLYF	2781	0.0362257		TRBV5	TRBJ1-2	CVSSQEGGQSNSDYTF	308	0.00339632		TRBV1	TRBJ2-1	CSAVMGSYAEQF	5715	0.0745306		TRBV13-3	TRBJ1-2	CASSDSGANSDYTF	2294	0.0436283		TRBV13-2	TRBJ2-5	CASGAAGDQDTQYF	2408	0.0445664		TRBV5	TRBJ2-2	CASSQEGGRDGTGQLYF	2422	0.0419509		TRBV5	TRBJ1-3	CASSQDWGQGAGNTLYF	1125	0.0187023		TRBV1	TRBJ2-7	CSAGLGAYEQYF	1764	0.0331257
TRBV31	TRBJ2-5	CAWSRQGVGTQYF	2625	0.0341936		TRBV3	TRBJ2-5	CASSLVQGEDT_YF	307	0.00338529		TRBV1	TRBJ2-3	CSASRDRGSAETLYF	5699	0.0743219		TRBV29	TRBJ2-7	CASSFYEQYF	2292	0.0435902		TRBV5	TRBJ2-5	CASSQGRQDTQYF	2406	0.0445294		TRBV1	TRBJ2-4	CSAQGGGQNTLYF	2418	0.0418816		TRBV1	TRBJ1-5	CSAGGNNQAPLF	1125	0.0187023		TRBV1	TRBJ2-4	CSARQGQNTLYF	1761	0.0330694
TRBV5	TRBJ2-1	CASSQEGLGGAEQF	2481	0.0323178		TRBV1	TRBJ1-6	CSAARNSYNSPPYF	307	0.00338529		TRBV1	TRBJ2-2	CSADLRNTGQLYF	5697	0.0742958		TRBV5	TRBJ2-2	CASSQTNTGQLYF	2287	0.0434952		TRBV5	TRBJ1-6	CASSPDRGSSYNSPLYF	2405	0.0445109		TRBV5	TRBJ2-3	CASSRDWGGAETLYF	2413	0.041795		TRBV1	TRBJ2-5	CSAGGEDTQYF	1122	0.0186525		TRBV5	TRBJ2-1	CASSQGYAEQF	1760	0.0330506
TRBV13-2	TRBJ1-4	CASSSERLF	2466	0.0321224		TRBV1	TRBJ2-5	CSGQGTQYF	306	0.00337426		TRBV1	TRBJ2-5	CSADNWGQDTQYF	5694	0.0742567		TRBV26	TRBJ2-1	CASSLQGTEQF	2275	0.0432669		TRBV1	TRBJ1-5	CSAEGGNQAQHF	2402	0.0444554		TRBV1	TRBJ2-1	CSARTGNYAEQF	2407	0.0416911		TRBV1	TRBJ1-1	CSGDNANTEVF	1122	0.0186525		TRBV1	TRBJ1-6	CSADQNSYNSPLYF	1760	0.0330506
TRBV5	TRBJ2-7	CASSLRDRGYEQYF	2410	0.031393		TRBV5	TRBJ2-3	CASGQDVGSSAETLYF	305	0.00336323		TRBV13-3	TRBJ2-5	CASSWGSQDTQYF	5681	0.0740872		TRBV1	TRBJ2-3	CSAGTGGSAETLYF	2275	0.0432669		TRBV31	TRBJ2-1	CAWDTNYAEQF	2397	0.0443629		TRBV13-2	TRBJ2-3	CASGEWGGYAETLYF	2398	0.0415352		TRBV31	TRBJ2-7	CAWIDWGSSYEQYF	1121	0.0186358		TRBV5	TRBJ2-4	CASSQGGAGQNTLYF	1759	0.0330318
TRBV29	TRBJ2-2	CASSQQGDTGQLYF	2402	0.0312888		TRBV1	TRBJ2-5	CSGQDTLYF	305	0.00336323		TRBV1	TRBJ2-3	CSELQIAETLYF	5676	0.0740219		TRBV13-3	TRBJ1-4	CASSRDRGQGNERLF	2275	0.0432669		TRBV5	TRBJ2-5	CASSQGGVQDTQYF	2395	0.0443258		TRBV1	TRBJ2-7	CSAGGYEQYF	2397	0.0415179		TRBV1	TRBJ2-3	CSAPGGSAETLYF	1121	0.0186358		TRBV5	TRBJ1-6	CASSQVPYNSPLYF	1755	0.0329567
TRBV16	TRBJ2-7	CASSLRGRGF	2385	0.0310673		TRBV1	TRBJ2-1	CSAEQGAYAEQSF	305	0.00336323		TRBV1	TRBJ1-2	CSASRTNSDYTF	5668	0.0739176		TRBV13-3	TRBJ2-1	CASSAWGGDYAEQF	2272	0.0432099		TRBV5	TRBJ2-1	CASSQVWGEAEQF	2393	0.0442888		TRBV1	TRBJ2-4	CSADRTTSQNTLYF	2396	0.0415006		TRBV13-3	TRBJ2-4	CASSDPDWGGGKNTLYF	1119	0.0186026		TRBV1	TRBJ2-7	CSATGGGEQYF	1755	0.0329567
TRBV31	TRBJ2-1	CAWSLSWGGSEQYF	2319	0.0302076		TRBV5	TRBJ2-5	CASSQDREGDAQYF	304	0.00335221		TRBV1	TRBJ1-2	CSAGQGAGSDYTF	5665	0.0738785		TRBV15	TRBJ2-7	CASSPGQTYEQYF	2267	0.0431148		TRBV30	TRBJ2-7	CSSRDWGVYEQYF	2390	0.0442333		TRBV31	TRBJ2-7	CAWKQGGEQYF	2393	0.0414486		TRBV5	TRBJ2-5	CASSQDWGQDTQYF	1117	0.0185693		TRBV1	TRBJ2-2	CSAGTGSNTGQLYF	1755	0.0329567
TRBV1	TRBJ2-5	CSANWGAQDTQHF	2277	0.0296605		TRBV5	TRBJ1-2	CASSLFGGANSDYTF	304	0.00335221		TRBV1	TRBJ2-7	CTSGTGFYEQYF	5662	0.0738394		TRBV13-3	TRBJ2-5	CASSQQGQDTQYF	2266	0.0430958		TRBV13-2	TRBJ1-4	CASGDAGINERLF	2384	0.0441223		TRBV1	TRBJ2-1	CSAVQGSGAEQF	2387	0.0413447		TRBV1	TRBJ2-1	CSAEQGARAEQF	1116	0.0185527		TRBV1	TRBJ2-1	CSADKDNYAEQF	1755	0.0329567
TRBV29	TRBJ2-3	CASSSLSAETLYF	2263	0.0294781		TRBV1	TRBJ2-2	CSATGQPYF	301	0.00331913		TRBV1	TRBJ1-2	CSARDSANSDYTF	5659	0.0738002		TRBV5	TRBJ1-4	CASSQGRKGGSNERLF	2265	0.0430767		TRBV13-2	TRBJ2-7	CASGGNRDWSYEQYF	2382	0.0440852		TRBV16	TRBJ1-1	CASSLAGTGNTEVF	2386	0.0413274		TRBV1	TRBJ1-1	CRDGNTEVF	1111	0.0184696		TRBV1	TRBJ2-7	CSAEVGYEQYF	1753	0.0329191
TRBV1	TRBJ2-4	CSAEGGRGNTLYF	2144	0.027928		TRBV1	TRBJ2-1	CTRSADAGAEQYF	301	0.00331913		TRBV1	TRBJ1-4	CSGGAVERLF	5658	0.0737872		TRBV13-3	TRBJ2-1	CASSDDWGDYAEQF	2264	0.0430577		TRBV13-2	TRBJ2-1	CASGGTGGVAEQF	2382	0.0440852		TRBV1	TRBJ2-2	CSAGGQANTGQLYF	2385	0.0413101		TRBV13-2	TRBJ2-7	CASGGLGGREQYF	1109	0.0184363		TRBV1	TRBJ2-4	CSADQNTLYF	1753	0.0329191
TRBV5	TRBJ2-5	CASSQTRGRDTQYF	2137	0.0278368		TRBV5	TRBJ2-5	CASSCGTGGKDTQYF	300	0.0033081		TRBV1	TRBJ2-7	CNRDWGYEQYF	5644	0.0736046		TRBV13-3	TRBJ2-2	CASSDAANTGQLYF	2248	0.0427534		TRBV1	TRBJ2-3	CSAAWGNAETLYF	2376	0.0439742		TRBV30	TRBJ2-5	CSSQNQDTQYF	2384	0.0412927		TRBV1	TRBJ1-3	CSADSGRGNTLYF	1108	0.0184197		TRBV1	TRBJ2-3	CSADSRGRGAETLYF	1753	0.0329191
TRBV5	TRBJ2-4	CASSQDLWTGGSQNTLYF	2133	0.0277847		TRBV1	TRBJ2-4	CTRSAAENTLYF	300	0.0033081		TRBV1	TRBJ1-1	CSAGRATEVF	5642	0.0735785		TRBV13-3	TRBJ1-5	CASSDAGYNNQAPLF	2242	0.0426393		TRBV13-1	TRBJ2-5	CASSDAGGEDTQYF	2376	0.0439742		TRBV1	TRBJ1-1	CSADNTEVF	2378	0.0411888		TRBV1	TRBJ1-1	CSADANTEVF	1104	0.0183532		TRBV1	TRBJ2-5	CSAVGVRDTQYF	1750	0.0328628
TRBV5	TRBJ2-7	CASSQDIGDEQYF	2077	0.0270553		TRBV5	TRBJ1-6	CASSPGQGDSYNSLLYF	298	0.00328605		TRBV1	TRBJ2-2	CSAVGARTGQLYF	5641	0.0735655		TRBV13-3	TRBJ2-4	CASSGQQNTLYF	2237	0.0425442		TRBV31	TRBJ2-2	CAWFLGGRNTGQLYF	2373	0.0439187		TRBV1	TRBJ1-1	CSAANTEVF	2377	0.0411715		TRBV13-2	TRBJ2-3	CASGDYGTGRGAETLYF	1102	0.01832		TRBV1	TRBJ2-4	CSAWGDQNTLYF	1749	0.032844
TRBV3	TRBJ1-4	CASSTGTGGISNERLF	2066	0.026912		TRBV1	TRBJ2-5	CSAEDAQYF	298	0.00328605		TRBV13-3	TRBJ2-5	CASSDNRGQKEDTQYF	5619	0.0732786		TRBV13-3	TRBJ2-1	CASSDPGAEQF	2235	0.0425062		TRBV5	TRBJ2-1	CASSPDNNYAEQF	2370	0.0438631		TRBV30	TRBJ2-3	CSSRENSAETLYF	2372	0.0410849		TRBV5	TRBJ2-1	CASSQGTGGYAEQF	1099	0.0182701		TRBV1	TRBJ2-7	CSAGQGAEEQYF	1748	0.0328252
TRBV29	TRBJ1-1	CASSFGGTEVF	2050	0.0267036		TRBV30	TRBJ2-1	CSSRDSQNYAEQF	297	0.00327502		TRBV1	TRBJ2-1	CSAGQNYAEQF	5609	0.0731482		TRBV15	TRBJ2-7	CASSLGQTLEQYF	2233	0.0424682		TRBV1	TRBJ1-1	CSAGTSNTEVF	2369	0.0438446		TRBV30	TRBJ2-2	CSSRWGDTGQLYF	2369	0.0410329		TRBV5	TRBJ1-1	CASSQGQGNTEVF	1096	0.0182202		TRBV1	TRBJ2-4	CSANSQNTLYF	1748	0.0328252
TRBV29	TRBJ1-3	CASSLFNSGNTLYF	2001	0.0260653		TRBV1	TRBJ1-1	CSAAGTANTEVF	297	0.00327502		TRBV1	TRBJ2-2	CSADWGHVTGQLYF	5607	0.0731221		TRBV26	TRBJ2-4	CASSPGQRDTLYF	2227	0.042354		TRBV13-1	TRBJ2-7	CASSDRGGEQYF	2353	0.0435485		TRBV1	TRBJ2-7	CSAEKESYEQYF	2353	0.0407558		TRBV30	TRBJ2-7	CSSREAVSSYEQYF	1096	0.0182202		TRBV1	TRBJ2-5	CSADRGKDTQYF	1747	0.0328065
TRBV5	TRBJ2-1	CASSQDIGDEQYF	1998	0.0260262		TRBV5	TRBJ1-2	CASSQEGGQSDSDYTF	296	0.00326399		TRBV1	TRBJ2-7	CSVSTDYEQYF	5601	0.0730439		TRBV5	TRBJ2-7	CASSQEGYEQYF	2224	0.042297		TRBV13-2	TRBJ2-3	CASGDWAETLYF	2351	0.0435115		TRBV1	TRBJ1-1	CSAGNTEVF	2353	0.0407558		TRBV13-2	TRBJ2-7	CASGTAYEQYF	1096	0.0182202		TRBV13-2	TRBJ2-7	CASGAPSYEQYF	1746	0.0327877
TRBV3	TRBJ1-4	CASSSGQTNERLF	1996	0.0260002		TRBV1	TRBJ2-7	CSAGTYPYEQYF	296	0.00326399		TRBV1	TRBJ1-2	CSAAGDSDYTF	5601	0.0730439		TRBV13-1	TRBJ2-1	CASGLGVYAEQF	2220	0.0422209		TRBV30	TRBJ2-7	CSSRPISYEQYF	2347	0.0434375		TRBV1	TRBJ2-7	CSPRGGYEQYF	2352	0.0407385		TRBV5	TRBJ2-1	CASSPRGNYAEQF	1094	0.018187		TRBV1	TRBJ2-4	CSAGLGENTLYF	1740	0.032675
TRBV13-1	TRBJ1-1	CASSDWGDTEVF	1983	0.0258308		TRBV1	TRBJ2-4	CTRSADSQNTLYF	296	0.00326399		TRBV13-3	TRBJ1-2	CASSDSNSDYTF	5594	0.0729526		TRBV31	TRBJ2-1	CAWSLMVYAEQF	2219	0.0422019		TRBV1	TRBJ1-6	CSGGQPYNSPLYF	2338	0.0432709		TRBV1	TRBJ2-3	CSASSAETLYF	2346	0.0406345		TRBV13-1	TRBJ2-7	CASRKAGAIEQYF	1093	0.0181703		TRBV1	TRBJ2-1	CSAGQGYAEQF	1739	0.0326562
TRBV3	TRBJ1-1	CASSLVGENTEVF	1981	0.0258048		TRBV30	TRBJ2-1	CSSRDGQNCAEQF	295	0.00325296		TRBV1	TRBJ2-4	CSGGGRDTLYF	5589	0.0728874		TRBV13-2	TRBJ1-5	CASGDARTGNNQAPLF	2218	0.0421829		TRBV13-2	TRBJ2-4	CASGEPGSQNTLYF	2335	0.0432154		TRBV1	TRBJ2-5	CSADPGTGQDTQYF	2344	0.0405999		TRBV13-2	TRBJ2-7	CASGRTGGHEQYF	1089	0.0181039		TRBV5	TRBJ1-1	CASSQGQNTEVF	1736	0.0325999
TRBV3	TRBJ2-1	CASSLQGGNYAEQF	1980	0.0257917		TRBV5	TRBJ2-7	CASSPWGYEQYF	294	0.00324194		TRBV1	TRBJ2-7	CSADLLSYEQYF	5587	0.0728613		TRBV31	TRBJ2-4	CAWSLLGESQNTLYF	2205	0.0419356		TRBV13-2	TRBJ2-4	CASGDHQNTLYF	2335	0.0432154		TRBV1	TRBJ1-6	CSAAGTGVNSPLYF	2340	0.0405306		TRBV1	TRBJ1-1	CSAGQGNTEVF	1086	0.018054		TRBV5	TRBJ2-4	CASSPGTENTLYF	1734	0.0325623
TRBV16	TRBJ2-5	CASSLEDTQYF	1953	0.02544		TRBV31	TRBJ2-7	CVWRGGLGYEQYF	294	0.00324194		TRBV5	TRBJ1-1	CASSQEWDTGTEVF	5586	0.0728482		TRBV13-3	TRBJ1-1	CASNRGGTEVF	2204	0.0419166		TRBV1	TRBJ2-5	CSAGGRDTQYF	2330	0.0431228		TRBV1	TRBJ1-1	CSADGSNTEVF	2337	0.0404787		TRBV5	TRBJ2-3	CASSQGLGGAETLYF	1085	0.0180374		TRBV1	TRBJ2-7	CSADQGGYEQYF	1732	0.0325248
TRBV3	TRBJ1-3	CASSTQGNSGNTLYF	1879	0.0244761		TRBV31	TRBJ2-7	CSARLGGYEQYF	294	0.00324194		TRBV1	TRBJ1-1	CSAGTTNTEVF	5585	0.0728352		TRBV13-3	TRBJ2-1	CASSDRDRGAEQF	2200	0.0418406		TRBV1	TRBJ1-1	CSADYIANTEVF	2327	0.0430673		TRBV1	TRBJ2-1	CSADRGGGAEQF	2336	0.0404613		TRBV1	TRBJ2-4	CSADWDWGSSQNTLYF	1083	0.0180041		TRBV13-2	TRBJ2-4	CASGDPGGSSQNTLYF	1732	0.0325248
TRBV3	TRBJ1-1	CASSLVRDTEVF	1855	0.0241635		TRBV1	TRBJ1-6	CSADQGRPYNSPLYF	294	0.00324194		TRBV1	TRBJ2-7	CSADYSSYEQYF	5570	0.0726396		TRBV13-3	TRBJ2-4	CASTQGSQNTLYF	2196	0.0417645		TRBV13-2	TRBJ2-7	CASGDSGGIRKQYF	2324	0.0430118		TRBV13-2	TRBJ2-4	CASGDGGTSQNTLYF	2336	0.0404613		TRBV1	TRBJ2-3	CSAVSAETLYF	1082	0.0179875		TRBV5	TRBJ1-6	CASSQGHSPLYF	1731	0.032506
TRBV3	TRBJ2-1	CASSYSWGGGNYAEQF	1823	0.0237466		TRBV5	TRBJ2-5	CASGLGQGADTQYF	291	0.00320886		TRBV5	TRBJ1-4	CASSQDAGPNERLF	5569	0.0726265		TRBV13-3	TRBJ2-1	CASSEIYAEQF	2196	0.0417645		TRBV13-2	TRBJ2-5	CASGDAQVNQDTQYF	2316	0.0428637		TRBV1	TRBJ1-1	CSADPGNTEVF	2334	0.0404267		TRBV1	TRBJ1-1	CSADQGRNTEVF	1082	0.0179875		TRBV1	TRBJ2-7	CSAVGGAREQYF	1730	0.0324872
TRBV29	TRBJ2-5	CASSGDTQYF	1793	0.0233559		TRBV1	TRBJ1-1	CSAERRGGEAF	291	0.00320886		TRBV1	TRBJ2-1	CSASTGWAEQF	5552	0.0724048		TRBV13-3	TRBJ2-1	CASSDADKNYAEQF	2196	0.0417645		TRBV1	TRBJ1-3	CSAADSGNTLYF	2312	0.0427897		TRBV5	TRBJ2-1	CASSPDWGGYNYAEQF	2332	0.0403921		TRBV1	TRBJ2-5	CSGDSQDTQYF	1081	0.0179709		TRBV1	TRBJ2-4	CSADQSQNTLYF	1730	0.0324872
TRBV3	TRBJ2-3	CASSHWGSSAETLYF	1778	0.0231605		TRBV1	TRBJ2-5	CSARSQGTQYF	288	0.00317578		TRBV13-3	TRBJ1-1	CASRGGNTEVF	5548	0.0723527		TRBV13-3	TRBJ2-5	CASSRDSQDTQYF	2194	0.0417264		TRBV1	TRBJ2-3	CSPRQGDTLYF	2309	0.0427342		TRBV13-3	TRBJ2-7	CASSVEGGEQYF	2329	0.0403401		TRBV13-3	TRBJ2-3	CASRKAGSAETLYF	1081	0.0179709		TRBV1	TRBJ2-7	CSAGLGGQEQYF	1728	0.0324497
TRBV13-1	TRBJ1-2	CASSSTGYSDYAF	1737	0.0226264		TRBV1	TRBJ2-4	CTGSADSQNTLYF	288	0.00317578		TRBV1	TRBJ2-2	CSADGGSNTGQLYF	5547	0.0723396		TRBV31	TRBJ2-7	CAWSLVGGEQYF	2190	0.0416504		TRBV5	TRBJ2-5	CASSPGIQDTQYF	2302	0.0426046		TRBV1	TRBJ1-1	CSAKGQSNTEVF	2328	0.0403228		TRBV30	TRBJ2-2	CSSVGGGGTGQLYF	1079	0.0179376		TRBV1	TRBJ2-5	CSAGQGDTQYF	1728	0.0324497
TRBV5	TRBJ2-7	CASSPRDWGYGQYF	1713	0.0223138		TRBV1	TRBJ2-4	CTRSAQGSSQNTLYF	287	0.00316475		TRBV1	TRBJ2-2	CSADHRSNTGQLYF	5545	0.0723135		TRBV13-3	TRBJ2-1	CASSDVGYAEQF	2189	0.0416313		TRBV13-2	TRBJ2-1	CASGKGTGGNYAEQF	2299	0.0425491		TRBV12-1	TRBJ2-7	CASSLEGLIYEQYF	2328	0.0403228		TRBV13-2	TRBJ1-1	CASGDGGDTEVF	1074	0.0178545		TRBV5	TRBJ2-1	CASSQQGRVAEQF	1723	0.0323558
TRBV13-1	TRBJ2-7	CASSRDWGHEQYF	1707	0.0222356		TRBV1	TRBJ1-1	CSAAGANTEVLF	287	0.00316475		TRBV1	TRBJ2-5	CSGTGADTQYF	5544	0.0723005		TRBV13-3	TRBJ2-1	CASSTGGYAEQF	2188	0.0416123		TRBV5	TRBJ2-7	CASSLDWGYEQYF	2296	0.0424936		TRBV1	TRBJ1-1	CSADLRDTEVF	2320	0.0401842		TRBV5	TRBJ2-7	CASSQVPGGYEQYF	1073	0.0178379		TRBV5	TRBJ1-1	CASSHGQGATEVF	1722	0.032337
TRBV1	TRBJ1-1	CSAVGDRGPEVF	1692	0.0220402		TRBV1	TRBJ2-1	CTRSVLGRGAEQF	286	0.00315372		TRBV13-3	TRBJ1-2	CASSEGDRGANSDYTF	5535	0.0721831		TRBV29	TRBJ1-2	CASSSGQGASDYTF	2185	0.0415553		TRBV13-2	TRBJ2-1	CASGDEGLGYAEQF	2286	0.0423085		TRBV5	TRBJ2-7	CASSQDLGDGAYEQYF	2316	0.0401149		TRBV13-3	TRBJ1-4	CASRDNNERLF	1063	0.0176716		TRBV13-2	TRBJ1-5	CASGDPDNNQAPLF	1722	0.032337
TRBV3	TRBJ1-2	CASSFAANSDYTF	1683	0.021923		TRBV31	TRBJ2-1	CAWRGGLGAEQYF	285	0.00314269		TRBV1	TRBJ1-1	CSADQVANTEVF	5534	0.0721701		TRBV26	TRBJ2-1	CASSPGYAEQF	2175	0.0413651		TRBV13-2	TRBJ1-6	CASGLTGTNSPLYF	2284	0.0422715		TRBV1	TRBJ2-1	CSAGTDAEQF	2315	0.0400976		TRBV13-3	TRBJ1-1	CASSWDSANTEVF	1061	0.0176384		TRBV1	TRBJ2-7	CSAEALSYEQYF	1720	0.0322994
TRBV29	TRBJ2-2	CASTLDTGQLYF	1672	0.0217797		TRBV1	TRBJ2-5	CSARSQDTLYF	285	0.00314269		TRBV1	TRBJ1-4	CSAEGAGNNERLF	5533	0.0721571		TRBV31	TRBJ2-7	CAWRGLGSYEQYF	2171	0.041289		TRBV13-2	TRBJ2-3	CASGHSAETLYF	2283	0.042253		TRBV1	TRBJ2-1	CSADSNYAEQF	2312	0.0400456		TRBV1	TRBJ2-4	CSGTSQNTLYF	1056	0.0175552		TRBV1	TRBJ2-1	CSGRDNYAEQF	1720	0.0322994
TRBV3	TRBJ2-5	CASSSGHNQDTQYF	1633	0.0212717		TRBV1	TRBJ1-1	CSAERRGGGVF	285	0.00314269		TRBV1	TRBJ2-3	CSARLGSSAETLYF	5531	0.072131		TRBV13-3	TRBJ1-2	CASSGQGANSDYTF	2171	0.041289		TRBV13-2	TRBJ1-6	CASSGPDSPLYF	2280	0.0421975		TRBV1	TRBJ2-2	CSADTGGKDTGQLYF	2310	0.040011		TRBV5	TRBJ1-1	CASSPGQANTEVF	1055	0.0175386		TRBV1	TRBJ1-1	CSANTEVF	1720	0.0322994
TRBV3	TRBJ2-5	CASSLQLGNQDTQYF	1633	0.0212717		TRBV5	TRBJ1-2	CASSLDGVGNSDYTF	284	0.00313167		TRBV1	TRBJ1-2	CSARQGANSDYTF	5531	0.072131		TRBV15	TRBJ2-1	CASSLGQGF	2169	0.041251		TRBV1	TRBJ1-5	CSATDNNQAPLF	2263	0.0418828		TRBV1	TRBJ2-2	CSAEAPSNTGQLYF	2295	0.0397512		TRBV13-2	TRBJ2-4	CASGGGGQNTLYF	1054	0.017522		TRBV1	TRBJ2-7	CSAGLGGLEQYF	1717	0.0322431
TRBV29	TRBJ2-4	CASSLWDRKNTLYF	1629	0.0212196		TRBV1	TRBJ1-6	CSADQGRSYNSPPYF	284	0.00313167		TRBV1	TRBJ2-7	CRGQYEQYF	5530	0.0721179		TRBV12-1	TRBJ2-1	CASSHLGGPNYAEQF	2165	0.0411749		TRBV1	TRBJ1-6	CSAGTGGNSPLYF	2258	0.0417903		TRBV1	TRBJ2-4	CSGNSQNTLYF	2273	0.0393701		TRBV1	TRBJ1-4	CSPGRISNERLF	1052	0.0174888		TRBV1	TRBJ2-7	CSAGLGPYEQYF	1714	0.0321868
TRBV1	TRBJ1-3	CSGDNPGNTLYF	1620	0.0211023		TRBV5	TRBJ2-1	CANSHGGRGSEQF	283	0.00312064		TRBV1	TRBJ2-5	CSARDSQDTQYF	5530	0.0721179		TRBV15	TRBJ2-1	CASSLGGRHAEQF	2164	0.0411559		TRBV13-1	TRBJ1-5	CASSDAAGNNQAPLF	2254	0.0417163		TRBV30	TRBJ2-7	CSSSNRYEQYF	2262	0.0391796		TRBV5	TRBJ2-7	CASSQGTGGYEQYF	1048	0.0174223		TRBV1	TRBJ2-7	CSADRQGREQYF	1708	0.0320741
TRBV3	TRBJ2-7	CASSSTGGYEQYF	1614	0.0210242		TRBV1	TRBJ2-5	CSADRDQGTQYF	283	0.00312064		TRBV1	TRBJ1-3	CSADGNTLYF	5529	0.0721049		TRBV29	TRBJ1-4	CASSETPFSNERLF	2157	0.0410228		TRBV13-1	TRBJ1-1	CASSDSRGNTEVF	2248	0.0416052		TRBV13-1	TRBJ2-3	CASSGWGVETLYF	2261	0.0391623		TRBV5	TRBJ1-4	CASSSRDNNERLF	1048	0.0174223		TRBV5	TRBJ2-7	CASSQGTGVYF	1707	0.0320553
TRBV3	TRBJ2-7	CASARKFVFSPYEQYF	1614	0.0210242		TRBV1	TRBJ2-1	CSPTGEDAEQF	283	0.00312064		TRBV1	TRBJ2-3	CSADYRHSAETLYF	5521	0.0720006		TRBV13-3	TRBJ1-2	CASSLGQGTSDYTF	2155	0.0409847		TRBV30	TRBJ2-1	CSLRDKNYAEQF	2246	0.0415682		TRBV30	TRBJ2-7	CSSRARDWGYEQYF	2260	0.039145		TRBV1	TRBJ2-7	CSAVGGEQYF	1046	0.017389		TRBV1	TRBJ2-1	CSAAGGAEQYF	1705	0.0320178
TRBV3	TRBJ1-3	CASSLGVSGNTLYF	1572	0.0204771		TRBV1	TRBJ2-4	CSVTESTLYF	282	0.00310961		TRBV31	TRBJ1-4	CAWTYNERLF	5518	0.0719614		TRBV1	TRBJ1-4	CSAGHFDERLF	2152	0.0409277		TRBV13-2	TRBJ2-1	CASGADWAEQF	2245	0.0415497		TRBV1	TRBJ1-6	CSASYNSPLYF	2258	0.0391103		TRBV16	TRBJ1-1	CASSLTDTEVF	1046	0.017389		TRBV1	TRBJ1-6	CSAVTGESPLYF	1704	0.031999
TRBV15	TRBJ2-1	CASRSGTDAEQF	1568	0.020425		TRBV1	TRBJ2-5	CGAEDTQYF	281	0.00309859		TRBV5	TRBJ1-3	CASSPGQNSGNTLYF	5503	0.0717658		TRBV1	TRBJ1-4	CSAGRFNERLF	2151	0.0409086		TRBV5	TRBJ1-1	CASSQGTGDTEVF	2244	0.0415312		TRBV1	TRBJ2-5	CSADDWGQDTQYF	2257	0.039093		TRBV13-1	TRBJ1-2	CASRQTGGNSDYTF	1046	0.017389		TRBV1	TRBJ2-5	CSATGGQDTQYF	1702	0.0319614
TRBV3	TRBJ2-1	CASSRLGANYAEQF	1516	0.0197476		TRBV5	TRBJ2-7	CAGSPRLGGLEQYF	278	0.00306551		TRBV1	TRBJ1-6	CSAEDSYNSPLYF	5493	0.0716354		TRBV13-3	TRBJ2-1	CASSEGGYYAEQF	2149	0.0408706		TRBV13-2	TRBJ2-5	CASASDWGGNQDTQYF	2243	0.0415127		TRBV30	TRBJ2-5	CSSRVQDTQYF	2250	0.0389717		TRBV1	TRBJ2-3	CSADRGAETLYF	1044	0.0173558		TRBV1	TRBJ1-4	CSEQISNERLF	1702	0.0319614
TRBV3	TRBJ2-2	CASSSLTAANTGQLYF	1515	0.0197346		TRBV1	TRBJ2-2	CTRSAVGGRSTGQLYF	278	0.00306551		TRBV1	TRBJ2-2	CSALKGGGTGQLYF	5486	0.0715441		TRBV13-3	TRBJ2-5	CASSDQLQDTQYF	2144	0.0407755		TRBV13-2	TRBJ2-4	CASGRLGGHQNTLYF	2242	0.0414942		TRBV1	TRBJ1-1	CSAWDRDDTEVF	2250	0.0389717		TRBV5	TRBJ2-7	CASSQGTGGDEQYF	1040	0.0172893		TRBV1	TRBJ2-1	CSAGTDYAEQF	1697	0.0318675
TRBV13-2	TRBJ2-5	CASGDAPGGARDTQYF	1492	0.019435		TRBV13-1	TRBJ2-1	CASRWGNYAEQF	278	0.00306551		TRBV1	TRBJ2-4	CSARWGEDTLYF	5479	0.0714528		TRBV13-3	TRBJ1-1	CASRPGQHTEVF	2139	0.0406804		TRBV13-2	TRBJ2-1	CASGDSWGGNYAEQF	2240	0.0414572		TRBV30	TRBJ2-7	CSSSGTVYEQYF	2248	0.0389371		TRBV5	TRBJ1-5	CASSPQGHNNQAPLF	1038	0.017256		TRBV13-2	TRBJ2-1	CASVLDWYAEQF	1697	0.0318675
TRBV29	TRBJ2-7	CASSLGGDEQYF	1487	0.0193699		TRBV5	TRBJ2-5	CASSRAGTGQDTQYF	276	0.00304345		TRBV1	TRBJ1-3	CSAGGGSGNTLYF	5479	0.0714528		TRBV13-3	TRBJ1-1	CASSDRGDTEVF	2119	0.0403001		TRBV13-2	TRBJ2-4	CASGSQSQNTLYF	2236	0.0413831		TRBV1	TRBJ2-3	CSADWGGAETLYF	2248	0.0389371		TRBV1	TRBJ1-1	CSAAQDTEVF	1037	0.0172394		TRBV5	TRBJ2-7	CASSQRGRTYEQYF	1696	0.0318487
TRBV1	TRBJ2-7	CSAVQYEQYF	1474	0.0192005		TRBV1	TRBJ1-1	CTRSAGPEVF	276	0.00304345		TRBV13-1	TRBJ1-6	CASSWTGSYNSPLYF	5470	0.0713355		TRBV31	TRBJ2-1	CAWSLWGLYAEQF	2118	0.040281		TRBV5	TRBJ2-7	CASSTRDWGYEQYF	2230	0.0412721		TRBV1	TRBJ2-5	CSADGGGDTQYF	2245	0.0388851		TRBV5	TRBJ2-7	CASSQKDRYEQYF	1029	0.0171064		TRBV12-1	TRBJ2-2	CASSLDNTGQLYF	1695	0.03183
TRBV3	TRBJ1-2	CASSLAGGDSDYTF	1473	0.0191875		TRBV1	TRBJ2-7	CTRSADNWGDYEQYF	275	0.00303242		TRBV1	TRBJ2-3	CSADLGAETLYF	5469	0.0713224		TRBV13-3	TRBJ2-4	CASTRDWGGNTLYF	2118	0.040281		TRBV13-1	TRBJ2-7	CASSDGTGGTEEQYF	2228	0.0412351		TRBV30	TRBJ2-7	CSSRDRGHEQYF	2236	0.0387293		TRBV30	TRBJ2-7	CSSRGARYEQYF	1029	0.0171064		TRBV1	TRBJ2-7	CSGTGGYEQYF	1694	0.0318112
TRBV3	TRBJ2-2	CASSPWGLNTGQLYF	1463	0.0190572		TRBV1	TRBJ2-5	CTRSARSQDTQYF	275	0.00303242		TRBV13-3	TRBJ2-7	CASSWGGREQYF	5469	0.0713224		TRBV13-3	TRBJ2-1	CASSAYAEQF	2104	0.0400148		TRBV1	TRBJ2-7	CSAGLGGHEQYF	2221	0.0411055		TRBV30	TRBJ2-3	CSSRRGAETLYF	2236	0.0387293		TRBV1	TRBJ2-7	CSAGTGSYEQYF	1024	0.0170233		TRBV1	TRBJ2-7	CSVTGGAYEQYF	1693	0.0317924
TRBV16	TRBJ2-3	CASGLVQNSAETLYF	1458	0.0189921		TRBV1	TRBJ2-1	CTRSLGNYAEQF	275	0.00303242		TRBV1	TRBJ2-4	CSADAGGGQNTLYF	5459	0.071192		TRBV5	TRBJ2-1	CASSQDLVNYAEQF	2103	0.0399958		TRBV13-2	TRBJ2-4	CASGGRQNTLYF	2221	0.0411055		TRBV13-2	TRBJ2-7	CASGPSGTEVLF	2229	0.038608		TRBV5	TRBJ2-7	CASSQDWGAYEQYF	1023	0.0170066		TRBV1	TRBJ2-7	CSADLQSSYEQYF	1693	0.0317924
TRBV3	TRBJ2-7	CASSLDTYEQYF	1434	0.0186795		TRBV1	TRBJ1-1	CTRSAERRGGEVF	275	0.00303242		TRBV13-2	TRBJ1-1	CASGWTGGTEVF	5458	0.071179		TRBV26	TRBJ2-5	CASSLGGEGTQYF	2091	0.0397675		TRBV1	TRBJ1-4	CSARTGPNERLF	2217	0.0410315		TRBV1	TRBJ1-1	CSGQNTEVF	2222	0.0384868		TRBV13-1	TRBJ2-3	CASRDSAETLYF	1021	0.0169734		TRBV5	TRBJ2-1	CASSQDHRVYAEQF	1689	0.0317173
TRBV3	TRBJ2-7	CASSLDGYEQYF	1422	0.0185232		TRBV1	TRBJ2-2	CSAVGGRSTGQPYF	274	0.0030214		TRBV5	TRBJ1-4	CASSPQGARSERLF	5452	0.0711007		TRBV16	TRBJ2-2	CASSYPGTGGYTGQLYF	2089	0.0397295		TRBV5	TRBJ1-1	CASSQGANTEVF	2216	0.041013		TRBV30	TRBJ2-7	CSSRDSGF	2221	0.0384694		TRBV13-1	TRBJ2-5	CASSDEQGAPDTQYF	1019	0.0169402		TRBV1	TRBJ2-5	CSAEGLGDTQYF	1687	0.0316797
TRBV13-1	TRBJ2-5	CASSALDRARDTQYF	1415	0.018432		TRBV5	TRBJ2-7	CASSQGGTAYEQYF	273	0.00301037		TRBV1	TRBJ1-1	CSAGNTEVF	5442	0.0709703		TRBV13-3	TRBJ2-7	CASSEVQGEQYF	2085	0.0396534		TRBV13-2	TRBJ2-1	CASETGGVAEQF	2216	0.041013		TRBV1	TRBJ2-2	CSADVGQNTGQLYF	2221	0.0384694		TRBV1	TRBJ1-4	CSAGFSNERLF	1018	0.0169235		TRBV1	TRBJ2-7	CSADGTGGEQYF	1686	0.031661
TRBV14	TRBJ1-4	CASSDGGASNERLF	1414	0.018419		TRBV1	TRBJ2-1	CSLTGGDAEQF	272	0.00299934		TRBV1	TRBJ2-4	CSEQGRENTLYF	5436	0.0708921		TRBV31	TRBJ2-5	CAWSGGQDTQYF	2082	0.0395964		TRBV31	TRBJ1-5	CAWSLTGAGNQAQHF	2214	0.040976		TRBV1	TRBJ1-3	CSADEGTGNTLYF	2221	0.0384694		TRBV30	TRBJ2-7	CSSSSGTGPYEQYF	1017	0.0169069		TRBV13-2	TRBJ2-4	CASGDVGGQNTLYF	1685	0.0316422
TRBV3	TRBJ1-2	CASSPGQINSDYTF	1399	0.0182236		TRBV1	TRBJ1-1	CSAAGTTSTEVF	271	0.00298832		TRBV13-2	TRBJ2-5	CASGANQDTQYF	5433	0.0708529		TRBV13-3	TRBJ1-5	CASSDWNNNQAPLF	2081	0.0395774		TRBV13-1	TRBJ2-5	CASSDGGQGADTQYF	2208	0.0408649		TRBV1	TRBJ2-3	CSAGTGTSAETLYF	2214	0.0383482		TRBV13-1	TRBJ1-1	CASSADKTEVF	1014	0.016857		TRBV5	TRBJ2-7	CASSQDWGHSYEQYF	1680	0.0315483
TRBV15	TRBJ2-1	CASSRRDWGGAGNYAERF	1397	0.0181975		TRBV1	TRBJ2-2	CTRSATGQLYF	270	0.00297729		TRBV1	TRBJ1-4	CSARGRNERLF	5432	0.0708399		TRBV31	TRBJ2-7	CAWSLLGGLF	2079	0.0395393		TRBV5	TRBJ2-7	CASSQKDSSYEQYF	2201	0.0407354		TRBV1	TRBJ2-4	CSAPGQGSSQNTLYF	2211	0.0382962		TRBV5	TRBJ1-3	CASSQDNSGNTLYF	1012	0.0168238		TRBV5	TRBJ2-1	CASSQEGAGAEQF	1678	0.0315107
TRBV3	TRBJ2-1	CASGHNYAEQF	1376	0.017924		TRBV26	TRBJ2-4	CASSLSGGGTLYF	268	0.00295524		TRBV1	TRBJ2-7	CSADSGGYEQYF	5428	0.0707877		TRBV5	TRBJ2-3	CASSQGLASAETLYF	2076	0.0394823		TRBV1	TRBJ1-6	CSAGQGRSPLYF	2201	0.0407354		TRBV30	TRBJ2-1	CSSRDFYAEQF	2207	0.038227		TRBV5	TRBJ2-5	CASSPGQQDTQYF	1011	0.0168072		TRBV1	TRBJ2-7	CSADSYEQYF	1675	0.0314544
TRBV3	TRBJ2-1	CASSLHWGGAGAEQF	1325	0.0172596		TRBV13-1	TRBJ2-1	CASRWGGEAEQYF	268	0.00295524		TRBV13-2	TRBJ2-4	CASGDPGGRCTLYF	5428	0.0707877		TRBV13-3	TRBJ1-2	CASSPGRANSDYTF	2073	0.0394252		TRBV13-1	TRBJ2-7	CASSDGKGEQYF	2199	0.0406983		TRBV5	TRBJ2-5	CASSQEGLGQDTQYF	2206	0.0382096		TRBV1	TRBJ2-3	CSADRLGGSAETLYF	1011	0.0168072		TRBV5	TRBJ2-1	CASSHTGDYAEQF	1671	0.0313793
TRBV15	TRBJ1-1	CASSLQGSNTEVF	1317	0.0171554		TRBV31	TRBJ2-7	CAWRGGLGCEQYF	266	0.00293318		TRBV31	TRBJ2-5	CAWSLDLADTQYF	5427	0.0707747		TRBV5	TRBJ2-2	CASSQETGRDTGQLYF	2060	0.039178		TRBV1	TRBJ2-5	CSAGTGGSQDTQYF	2198	0.0406798		TRBV1	TRBJ2-4	CSAGTGGSQNTLYF	2197	0.0380537		TRBV1	TRBJ2-3	CSAVDWGAETLYF	1008	0.0167573		TRBV1	TRBJ2-7	CSPRQGAYEQYF	1671	0.0313793
TRBV13-1	TRBJ1-3	CASSDGQGVYSGNTLYF	1290	0.0168037		TRBV1	TRBJ2-5	CSAGRDQDTQYF	266	0.00293318		TRBV1	TRBJ1-1	CSADRANTEVF	5399	0.0704095		TRBV13-3	TRBJ2-3	CASSATGSAETLYF	2056	0.0391019		TRBV31	TRBJ2-1	CAWSLQGNYAEQF	2190	0.0405318		TRBV1	TRBJ2-7	CSADIYEQYF	2195	0.0380191		TRBV1	TRBJ1-1	CSAGTTEVF	1006	0.016724		TRBV1	TRBJ2-7	CSAEGGGYEQYF	1671	0.0313793
TRBV16	TRBJ2-5	CASGLEDTQYF	1262	0.016439		TRBV1	TRBJ2-5	CSAEGTQYF	265	0.00292215		TRBV16	TRBJ2-1	CASSLPGTGDYAEQF	5394	0.0703443		TRBV13-3	TRBJ2-3	CASSAVTETLYF	2047	0.0389307		TRBV13-1	TRBJ2-5	CASSDGQGGQDTQYF	2187	0.0404762		TRBV30	TRBJ2-1	CSSSGTGVAEQF	2194	0.0380018		TRBV5	TRBJ2-1	CASSAHWGGYAEQF	1005	0.0167074		TRBV1	TRBJ2-2	CSAQGTGQLYF	1669	0.0313417
TRBV13-2	TRBJ1-3	CASGGGSGNTLYF	1257	0.0163738		TRBV1	TRBJ2-2	CSGRDRGDTGQLYF	264	0.00291113		TRBV1	TRBJ1-3	CSAGGHSGNTLYF	5386	0.07024		TRBV13-3	TRBJ1-2	CASSPRRPTNSDYTF	2033	0.0386645		TRBV13-2	TRBJ2-7	CASGEGQSSYEQYF	2180	0.0403467		TRBV1	TRBJ2-4	CSADRDRGSQNTLYF	2192	0.0379671		TRBV1	TRBJ1-2	CSADRNSDYTF	1004	0.0166908		TRBV13-2	TRBJ2-1	CASGDGGAYAEQF	1669	0.0313417
TRBV3	TRBJ2-7	CASSRGREQYF	1252	0.0163087		TRBV5	TRBJ2-3	CSSSLGTASAETLYF	263	0.0029001		TRBV1	TRBJ1-4	CSAAGSNERLF	5382	0.0701878		TRBV13-1	TRBJ2-7	CASSGQGWEQYF	2030	0.0386074		TRBV31	TRBJ1-6	CAWGQGHNSPLYF	2179	0.0403282		TRBV1	TRBJ1-1	CSAGTANTEVF	2182	0.0377939		TRBV13-2	TRBJ2-7	CASGPDWGGYEQYF	1004	0.0166908		TRBV1	TRBJ2-7	CSGGQSSYEQYF	1665	0.0312666
TRBV13-3	TRBJ2-3	CASSDWGGAGTLYF	1237	0.0161133		TRBV1	TRBJ2-3	CSAAAGAETLYF	263	0.0029001		TRBV1	TRBJ1-4	CSARQGPNERLF	5373	0.0700705		TRBV13-3	TRBJ1-2	CASSEGQANSDYTF	2026	0.0385313		TRBV13-2	TRBJ2-5	CASGVRGQDTQYF	2173	0.0402171		TRBV1	TRBJ2-3	CRRGTGGAAETLYF	2181	0.0377766		TRBV1	TRBJ2-7	CSARDSYEQYF	999	0.0166077		TRBV1	TRBJ2-2	CSDRDTGQLYF	1665	0.0312666
TRBV1	TRBJ2-3	CSPGVGAETLYF	1228	0.0159961		TRBV1	TRBJ2-4	CSAQGSSQSTLYF	262	0.00288907		TRBV16	TRBJ1-6	CASSTDGYNSPLYF	5372	0.0700574		TRBV13-2	TRBJ2-1	CASGDSGNYAEQF	2024	0.0384933		TRBV13-1	TRBJ1-6	CASSDGQGRNSPLYF	2169	0.0401431		TRBV1	TRBJ2-3	CSGTASAETLYF	2177	0.0377073		TRBV5	TRBJ2-7	CASSQTGGPYEQYF	997	0.0165744		TRBV1	TRBJ2-4	CSDWSQNTLYF	1663	0.031229
TRBV3	TRBJ1-6	CASSLINSPLYF	1219	0.0158789		TRBV1	TRBJ2-1	CSLGNYAEQLF	262	0.00288907		TRBV13-1	TRBJ2-7	CASSDNGAPEQYF	5371	0.0700444		TRBV13-3	TRBJ2-4	CASNTGKTSQNTLYF	2003	0.0380939		TRBV5	TRBJ2-4	CASSPDWAIQNTLYF	2159	0.039958		TRBV30	TRBJ2-5	CSSKEGGKDTQYF	2173	0.037638		TRBV1	TRBJ1-2	CSAGGNSDYTF	996	0.0165578		TRBV1	TRBJ2-5	CSVQDTQYF	1662	0.0312103
TRBV14	TRBJ1-4	CASSPGGAANERLF	1210	0.0157616		TRBV1	TRBJ1-1	CSAAGANTEAF	262	0.00288907		TRBV1	TRBJ2-3	CSETGDPETLYF	5370	0.0700313		TRBV30	TRBJ2-3	CSSRQNETLYF	1999	0.0380178		TRBV1	TRBJ1-3	CSAGNSGNTLYF	2157	0.039921		TRBV30	TRBJ2-5	CSSSGVDTQYF	2166	0.0375168		TRBV13-3	TRBJ1-2	CASSGQANSDYTF	995	0.0165412		TRBV1	TRBJ2-5	CSAGQDTQYF	1659	0.0311539
TRBV29	TRBJ2-4	CASSLPRSSQNTLYF	1202	0.0156574		TRBV5	TRBJ2-7	CASSPRLGGPEQYF	261	0.00287805		TRBV1	TRBJ2-4	CSARDGENTLYF	5362	0.069927		TRBV15	TRBJ1-2	CASSLGTGNSDYTF	1999	0.0380178		TRBV1	TRBJ1-6	CSAVGGNSPLYF	2154	0.0398655		TRBV30	TRBJ2-1	CSSREGAYAEQF	2165	0.0374995		TRBV13-2	TRBJ1-2	CASGQDANSDYTF	995	0.0165412		TRBV1	TRBJ2-7	CSADRGKEQYF	1658	0.0311352
TRBV3	TRBJ1-1	CASSLESNTEVF	1178	0.0153448		TRBV5	TRBJ1-6	CASSPGQGDPYNSPLYF	261	0.00287805		TRBV1	TRBJ1-3	CSADLGSGNTLYF	5355	0.0698357		TRBV13-3	TRBJ1-1	CASSDATNTEVF	1999	0.0380178		TRBV13-1	TRBJ2-5	CASSGTGQDTQYF	2148	0.0397544		TRBV13-3	TRBJ1-5	CASSTYNNQAPLF	2164	0.0374822		TRBV31	TRBJ2-7	CAWSPGQGAYEQYF	994	0.0165245		TRBV1	TRBJ2-4	CSAGTENTLYF	1658	0.0311352
TRBV3	TRBJ2-2	CASSWGTGQLYF	1166	0.0151885		TRBV31	TRBJ2-7	CAWSLETGAYEQYF	261	0.00287805		TRBV5	TRBJ1-4	CASSQAGNERLF	5353	0.0698096		TRBV13-3	TRBJ1-4	CASSDSPISNERLF	1991	0.0378657		TRBV13-1	TRBJ2-5	CASRGTVQDTQYF	2147	0.0397359		TRBV30	TRBJ1-2	CSSRLTTNSDYTF	2157	0.0373609		TRBV13-2	TRBJ2-5	CASGPQGNQDTQYF	991	0.0164747		TRBV1	TRBJ2-3	CSAGGGAETLYF	1656	0.0310976
TRBV3	TRBJ2-7	CASSLNWGGPEQYF	1159	0.0150973		TRBV5	TRBJ2-5	CASSRGTGGKDTRYF	260	0.00286702		TRBV1	TRBJ2-1	CSADNGFYAEQF	5347	0.0697314		TRBV1	TRBJ1-5	CSAGQGDNQAQHF	1989	0.0378277		TRBV13-2	TRBJ2-4	CASGEGGAGQNTLYF	2146	0.0397174		TRBV5	TRBJ2-5	CASSQGLGGQDTQYF	2155	0.0373263		TRBV1	TRBJ2-7	CSAAGGSSYEQYF	990	0.016458		TRBV1	TRBJ1-4	CSVGQGISNERLF	1656	0.0310976
TRBV29	TRBJ2-7	CASRPGGEQYF	1156	0.0150582		TRBV1	TRBJ2-7	CSADNWGGYEQYF	260	0.00286702		TRBV5	TRBJ2-1	CASSQEIYAEQF	5345	0.0697053		TRBV1	TRBJ1-4	CGAGHFNERLF	1988	0.0378086		TRBV13-2	TRBJ2-4	CASGDRQGNTLYF	2146	0.0397174		TRBV31	TRBJ2-5	CAWSGTGGEDTQYF	2152	0.0372743		TRBV31	TRBJ2-7	CAWSQGLGSYEQYF	989	0.0164414		TRBV1	TRBJ2-7	CSADGEQYF	1653	0.0310413
TRBV3	TRBJ1-4	CASRGGSNERLF	1129	0.0147065		TRBV1	TRBJ2-2	CSAVGGRSAGQLYF	259	0.00285599		TRBV1	TRBJ2-1	CSAARAEQYF	5336	0.0695879		TRBV13-3	TRBJ1-1	CASSQGNTEVF	1978	0.0376185		TRBV13-1	TRBJ2-7	CASSARLGGLSYEQYF	2144	0.0396804		TRBV31	TRBJ2-5	CAWSDWGGAQDTQYF	2151	0.037257		TRBV13-2	TRBJ1-6	CASGWGGGNSPLYF	989	0.0164414		TRBV1	TRBJ2-4	CSAGEQNTLYF	1653	0.0310413
TRBV3	TRBJ2-7	CASSTRVQVYEQYF	1099	0.0143157		TRBV1	TRBJ1-1	CTRSAAGTTNTEVF	259	0.00285599		TRBV1	TRBJ1-3	CSGGDGNTLYF	5330	0.0695097		TRBV1	TRBJ2-7	CSGDWGVVEQYF	1975	0.0375614		TRBV13-1	TRBJ2-7	CASSLGSYEQYF	2143	0.0396619		TRBV1	TRBJ2-3	CSADGRGF	2145	0.0371531		TRBV13-2	TRBJ2-4	CASGDAGGQNTLYF	986	0.0163915		TRBV1	TRBJ2-5	CSADWGDTQYF	1652	0.0310225
TRBV13-3	TRBJ1-3	CASTYSGNTLYF	1074	0.0139901		TRBV5	TRBJ2-5	CVSSQDREGDTQYF	258	0.00284497		TRBV1	TRBJ2-4	CSEDSQNTLYF	5327	0.0694706		TRBV1	TRBJ2-7	CSADLGGIYEQYF	1968	0.0374283		TRBV1	TRBJ2-3	CSADVGQSAETLYF	2138	0.0395694		TRBV30	TRBJ2-7	CSSRGGTYEQYF	2143	0.0371184		TRBV1	TRBJ1-6	CSDMYNSPLYF	985	0.0163749		TRBV12-1	TRBJ2-7	CASSYRGHEQYF	1652	0.0310225
TRBV14	TRBJ1-4	CASSPGQESNERLF	996	0.012974		TRBV1	TRBJ1-5	CTRSGNNQAQHF	258	0.00284497		TRBV1	TRBJ2-7	CSAPGQYEQYF	5316	0.0693271		TRBV13-3	TRBJ1-1	CASRRTGNTEVF	1966	0.0373902		TRBV5	TRBJ2-2	CASSQDWGGTGQLYF	2136	0.0395324		TRBV5	TRBJ2-7	CASSQSGF	2142	0.0371011		TRBV1	TRBJ2-1	CSAGTGGNYAEQF	981	0.0163084		TRBV1	TRBJ2-4	CSGTGGQNTLYF	1651	0.0310037
TRBV29	TRBJ2-5	CASSRTEDTQYF	984	0.0128177		TRBV1	TRBJ1-5	CSGNNQARHF	256	0.00282291		TRBV1	TRBJ1-3	CSDRVGNTLYF	5296	0.0690663		TRBV13-3	TRBJ2-3	CASSPGTGGAETLYF	1964	0.0373522		TRBV13-1	TRBJ1-2	CASRQGANSDYTF	2134	0.0394953		TRBV1	TRBJ2-3	CSARDSAETLYF	2134	0.0369625		TRBV1	TRBJ1-1	CSAENEVF	981	0.0163084		TRBV1	TRBJ2-1	CSARDNYAEQF	1651	0.0310037
TRBV13-2	TRBJ1-3	CASGGQGAGNTLYF	975	0.0127005		TRBV1	TRBJ2-2	CNAVGGRSTGQLYF	255	0.00281188		TRBV1	TRBJ1-4	CSAGTGPERLF	5295	0.0690532		TRBV13-1	TRBJ2-7	CASSGTGYEQYF	1964	0.0373522		TRBV13-1	TRBJ2-7	CASSERLGGRREQYF	2133	0.0394768		TRBV1	TRBJ2-3	CSADPGGSAETLYF	2132	0.0369279		TRBV31	TRBJ2-7	CAWMLGGPREQYF	980	0.0162918		TRBV1	TRBJ2-1	CSAGDNYAEQF	1648	0.0309474
TRBV5	TRBJ2-3	CASSQGTGGAETLYF	972	0.0126614		TRBV1	TRBJ2-1	CSAPYAEQSF	255	0.00281188		TRBV1	TRBJ2-7	CSGGQDEQYF	5290	0.068988		TRBV13-2	TRBJ2-4	CASGETGQNTLYF	1957	0.0372191		TRBV1	TRBJ1-6	CSAVRGGNSPLYF	2132	0.0394583		TRBV1	TRBJ1-1	CSADRANTEVF	2129	0.0368759		TRBV31	TRBJ2-7	CARDWGLSYEQYF	980	0.0162918		TRBV5	TRBJ2-7	CASSPRQGPYEQYF	1647	0.0309286
TRBV5	TRBJ1-1	CAGSQDLTDNTEVF	908	0.0118277		TRBV1	TRBJ1-1	CSAAGTTNTEAF	254	0.00280086		TRBV1	TRBJ2-3	CSAPGGARAETLYF	5285	0.0689228		TRBV1	TRBJ2-1	CSADDQNYAEQF	1946	0.0370099		TRBV1	TRBJ2-2	CSDRNTGQLYF	2131	0.0394398		TRBV31	TRBJ2-5	CAGTGDQDTQYF	2127	0.0368413		TRBV1	TRBJ1-3	CSAAGAGNTLYF	980	0.0162918		TRBV1	TRBJ2-4	CSAGAENTLYF	1647	0.0309286
TRBV1	TRBJ2-3	CSRLGGTGAETLYF	901	0.0117365		TRBV5	TRBJ2-7	CASSPRPGGLEQYF	253	0.00278983		TRBV5	TRBJ1-5	CASSQGDNQAPLF	5283	0.0688967		TRBV5	TRBJ2-3	CASSPHRGAETLYF	1942	0.0369338		TRBV5	TRBJ1-1	CASSQDPQANTEVF	2125	0.0393288		TRBV1	TRBJ1-2	CSADQGNSDYTF	2126	0.036824		TRBV5	TRBJ1-5	CASSQQGGAPLF	979	0.0162752		TRBV1	TRBJ2-5	CRDRDTQYF	1644	0.0308723
TRBV14	TRBJ1-4	CASSPRDRGRERLF	895	0.0116584		TRBV5	TRBJ2-7	CASS_EGTAYEQYF	253	0.00278983		TRBV1	TRBJ2-2	CSADQNTGQLYF	5283	0.0688967		TRBV13-3	TRBJ1-1	CASREANTEVF	1941	0.0369148		TRBV5	TRBJ2-1	CASSQDSGRAEQF	2123	0.0392918		TRBV30	TRBJ2-1	CSSRGAGGALAEQF	2120	0.03672		TRBV1	TRBJ2-1	CSAPGGYAEQF	978	0.0162586		TRBV1	TRBJ2-1	CSAGQNYAEQF	1643	0.0308535
TRBV29	TRBJ2-5	CASSLSGGDTQYF	886	0.0115412		TRBV1	TRBJ2-1	CTRSAEQGAYAEQF	253	0.00278983		TRBV5	TRBJ2-5	CASSQVGYQDTQYF	5282	0.0688837		TRBV1	TRBJ2-7	CSAMGWEQYF	1940	0.0368958		TRBV13-2	TRBJ2-7	CASGDWGGYEQYF	2122	0.0392732		TRBV1	TRBJ1-3	CSAVGQMGVSGNTLYF	2120	0.03672		TRBV31	TRBJ2-7	CAWSPREQYF	977	0.0162419		TRBV13-2	TRBJ1-6	CASGEGTNNSPLYF	1643	0.0308535
TRBV14	TRBJ2-2	CASRRDTSNTGQLYF	881	0.011476		TRBV1	TRBJ1-1	CSASGTANTEVLF	253	0.00278983		TRBV5	TRBJ1-1	CASSQGGANTEVF	5282	0.0688837		TRBV13-2	TRBJ2-1	CASGDHWGEQYF	1925	0.0366105		TRBV5	TRBJ2-7	CASSQDSGGREQYF	2121	0.0392547		TRBV30	TRBJ2-4	CSSSRTGVDTLYF	2119	0.0367027		TRBV13-3	TRBJ1-2	CASSDKNSDYTF	977	0.0162419		TRBV30	TRBJ2-7	CSSGTGGYEQYF	1642	0.0308347
TRBV13-2	TRBJ2-1	CASLGGYAEQF	879	0.01145		TRBV5	TRBJ2-1	CASSQDAGARAEQSF	252	0.0027788		TRBV5	TRBJ1-4	CASSQAGDERLF	5280	0.0688576		TRBV13-1	TRBJ2-7	CASSLPGLGGYEQYF	1925	0.0366105		TRBV1	TRBJ2-5	CSAGLGGGDTQYF	2119	0.0392177		TRBV1	TRBJ2-3	CKPGHSAETLYF	2117	0.0366681		TRBV31	TRBJ2-7	CARDWGVYEQYF	975	0.0162087		TRBV1	TRBJ2-7	CSGRDRGDEQYF	1642	0.0308347
TRBV16	TRBJ2-2	CASSLAGDTGQLYF	878	0.0114369		TRBV1	TRBJ2-5	CTRSAEWGDTQYF	252	0.0027788		TRBV13-3	TRBJ1-5	CASSDANNNQAPLF	5280	0.0688576		TRBV31	TRBJ2-7	CAWSLGGGAPYEQYF	1922	0.0365534		TRBV13-2	TRBJ2-2	CASGDRLGTNTGQLYF	2116	0.0391622		TRBV1	TRBJ1-1	CSERVDTEVF	2117	0.0366681		TRBV12-1	TRBJ2-5	CASSPGGGDTQYF	975	0.0162087		TRBV13-2	TRBJ2-7	CASGDARDEQYF	1641	0.0308159
TRBV1	TRBJ2-2	CSPGQGYTGQLYF	872	0.0113588		TRBV1	TRBJ2-1	CSADWGSEQCF	252	0.0027788		TRBV1	TRBJ1-1	CSAEGRANTEVF	5257	0.0685577		TRBV13-3	TRBJ2-3	CASLRGASAETLYF	1921	0.0365344		TRBV5	TRBJ1-1	CASRGTANTEVF	2112	0.0390882		TRBV1	TRBJ1-5	CSAEYNNQAPLF	2114	0.0366161		TRBV1	TRBJ2-7	CSADRGDAFYEQYF	974	0.0161921		TRBV1	TRBJ2-7	CSAGTDYEQYF	1640	0.0307971
TRBV14	TRBJ2-2	CASSFRGQGSDTGQLYF	871	0.0113458		TRBV5	TRBJ2-5	CVSSRGTGGKDTQYF	251	0.00276778		TRBV1	TRBJ2-7	CSAAREQYF	5255	0.0685316		TRBV13-3	TRBJ1-5	CASSEAGDNQAPLF	1921	0.0365344		TRBV30	TRBJ2-7	CSSRGTGGYEQYF	2112	0.0390882		TRBV1	TRBJ1-4	CSADGTGGERLF	2114	0.0366161		TRBV1	TRBJ2-4	CSAPGLGSSQNTLYF	970	0.0161256		TRBV1	TRBJ2-5	CSADSQDTQYF	1640	0.0307971
TRBV29	TRBJ1-2	CASSRDRNSDYTF	858	0.0111764		TRBV1	TRBJ2-2	CTRSGRDREDTGQLYF	251	0.00276778		TRBV13-3	TRBJ1-2	CASRANSDYTF	5255	0.0685316		TRBV31	TRBJ2-7	CAWSLGREQYF	1916	0.0364393		TRBV13-1	TRBJ2-7	CASSEEGAAYEQYF	2110	0.0390512		TRBV30	TRBJ2-7	CSSTGTGDEQYF	2112	0.0365815		TRBV1	TRBJ2-4	CSAAGGQNTLYF	969	0.0161089		TRBV1	TRBJ1-6	CSGTDNSPLYF	1640	0.0307971
TRBV5	TRBJ2-7	CASSQDGTAYEQYF	845	0.0110071		TRBV31	TRBJ1-1	CACRTANTGVF	250	0.00275675		TRBV1	TRBJ1-1	CSAGGTEVF	5250	0.0684664		TRBV13-2	TRBJ2-4	CASGDRLGGNQNTLYF	1912	0.0363632		TRBV13-2	TRBJ2-1	CASAGTDYAEQF	2108	0.0390141		TRBV1	TRBJ1-6	CSGQGGYNSPLYF	2112	0.0365815		TRBV5	TRBJ2-7	CASSNRDRGLEQYF	968	0.0160923		TRBV1	TRBJ1-6	CSADVPPLYF	1640	0.0307971
TRBV13-2	TRBJ1-1	CASGRGSTEVF	839	0.0109289		TRBV1	TRBJ2-4	CT_SAAENTLYF	250	0.00275675		TRBV13-3	TRBJ1-1	CASSDARQANTEVF	5249	0.0684533		TRBV29	TRBJ1-4	CASSLNQGPNERLF	1902	0.0361731		TRBV5	TRBJ2-3	CASSPDWGSAETLYF	2106	0.0389771		TRBV13-2	TRBJ2-4	CASGETGIQNTLYF	2110	0.0365468		TRBV1	TRBJ2-7	CSAGLGSSYEQYF	968	0.0160923		TRBV5	TRBJ1-1	CASSQETPNTEVF	1639	0.0307784
TRBV3	TRBJ1-2	CASSSGLTDYTF	820	0.0106814		TRBV1	TRBJ1-1	CTRARADTEVF	250	0.00275675		TRBV5	TRBJ1-1	CASSQEDRANTEVF	5247	0.0684273		TRBV13-3	TRBJ1-1	CASSDTHPEVF	1898	0.036097		TRBV5	TRBJ2-7	CATGAGVGEQYF	2095	0.0387735		TRBV30	TRBJ2-1	CSSTLWGNYAEQF	2106	0.0364776		TRBV1	TRBJ2-7	CSAGTGVYEQYF	965	0.0160424		TRBV13-2	TRBJ2-4	CASDSLCNTLYF	1639	0.0307784
TRBV5	TRBJ1-1	CASGRRTDTEVF	803	0.01046		TRBV30	TRBJ2-1	CSSRDGQNYAE_F	247	0.00272367		TRBV1	TRBJ1-6	CSDGGNSPLYF	5245	0.0684012		TRBV13-3	TRBJ1-1	CASSDPNTEVF	1895	0.0360399		TRBV1	TRBJ2-1	CSAVGGYAEQF	2095	0.0387735		TRBV5	TRBJ2-3	CASSQGTGSAETLYF	2105	0.0364602		TRBV1	TRBJ2-5	CSATGDQDTQYF	965	0.0160424		TRBV1	TRBJ2-7	CSADRVKGRNF	1638	0.0307596
TRBV15	TRBJ1-1	CASSGTGGRGTEVF	794	0.0103427		TRBV1	TRBJ2-2	CSAGLFYTGQPYF	247	0.00272367		TRBV1	TRBJ2-7	CSADPGGAYEQYF	5230	0.0682056		TRBV5	TRBJ2-2	CASSQVGEGDTGQLYF	1887	0.0358878		TRBV1	TRBJ2-5	CSADWGGWGDTQYF	2085	0.0385885		TRBV1	TRBJ1-3	CSAPGGDTLYF	2105	0.0364602		TRBV1	TRBJ1-4	CSAGQISNERLF	964	0.0160258		TRBV1	TRBJ2-3	CSGTGAAETLYF	1638	0.0307596
TRBV31	TRBJ2-7	CAWGLQYEQYF	792	0.0103167		TRBV1	TRBJ1-5	CSGNDQAQHF	247	0.00272367		TRBV1	TRBJ1-1	CSAGVNTEVF	5228	0.0681795		TRBV5	TRBJ2-2	CASSHGTGERTGQLYF	1886	0.0358688		TRBV13-2	TRBJ2-1	CASGDSEQF	2085	0.0385885		TRBV1	TRBJ2-2	CSGLGTGQLYF	2104	0.0364429		TRBV13-3	TRBJ2-7	CASSDAGGYEQYF	964	0.0160258		TRBV5	TRBJ2-5	CASSPSQEDTQYF	1637	0.0307408
TRBV3	TRBJ1-2	CASSSSANSDYTF	791	0.0103037		TRBV1	TRBJ1-1	CSASGTANTEAF	247	0.00272367		TRBV13-3	TRBJ2-1	CASLRDRENAEQF	5213	0.0679839		TRBV29	TRBJ2-1	CASSLDRGYAEQF	1882	0.0357927		TRBV13-1	TRBJ2-7	CASSDRGGGEQYF	2083	0.0385515		TRBV1	TRBJ2-5	CSAEDTQYF	2101	0.036391		TRBV5	TRBJ2-7	CASSPDWAYEQYF	963	0.0160092		TRBV1	TRBJ2-7	CSADLGGYEQYF	1637	0.0307408
TRBV14	TRBJ2-7	CASSSGSSYEQYF	777	0.0101213		TRBV5	TRBJ1-6	CASGPGQGDSYNSPLYF	246	0.00271264		TRBV1	TRBJ1-5	CSAGTNNQAPLF	5203	0.0678535		TRBV13-1	TRBJ1-4	CASSDRETINERLF	1880	0.0357547		TRBV13-2	TRBJ2-7	CASGGPTGGSYEQYF	2082	0.0385329		TRBV1	TRBJ1-3	CSAEDRGGNTLYF	2100	0.0363736		TRBV1	TRBJ2-7	CSADPGGEQYF	962	0.0159926		TRBV1	TRBJ1-6	CSAGQGNSPLYF	1636	0.030722
TRBV14	TRBJ2-5	CASSPLGINQDTQYF	776	0.0101083		TRBV1	TRBJ1-1	CSAPGTANTEVF	246	0.00271264		TRBV1	TRBJ1-6	CSAGGNSPLYF	5201	0.0678274		TRBV31	TRBJ2-7	CAWTGGREQYF	1874	0.0356405		TRBV1	TRBJ2-5	CSAGGAEDTQYF	2079	0.0384774		TRBV1	TRBJ2-4	CSADPGGQNTLYF	2094	0.0362697		TRBV1	TRBJ1-3	CSADRGGNTLYF	962	0.0159926		TRBV13-2	TRBJ1-1	CASGAGTSTEVF	1636	0.030722
TRBV13-1	TRBJ2-5	CASSDWDKQDAQYF	771	0.0100431		TRBV1	TRBJ2-5	CSARSRDTQYF	245	0.00270161		TRBV1	TRBJ1-3	CSADRGNTLYF	5198	0.0677882		TRBV1	TRBJ2-3	CSSGTGGETLYF	1874	0.0356405		TRBV1	TRBJ1-2	CSADRNSDYTF	2077	0.0384404		TRBV5	TRBJ2-2	CASSQGGSTGQLYF	2090	0.0362004		TRBV31	TRBJ2-7	CAWSLGGHEQYF	961	0.0159759		TRBV5	TRBJ2-4	CASSPEKDKNTLYF	1634	0.0306845
TRBV1	TRBJ2-2	CSARQDNTGQLYF	752	0.00979565		TRBV5	TRBJ2-3	CASSRDVGSSAETLYF	244	0.00269059		TRBV1	TRBJ2-2	CSGTANTGQLYF	5191	0.067697		TRBV1	TRBJ2-7	CSADWGGSSYEQYF	1863	0.0354313		TRBV5	TRBJ2-3	CASSQDWGGRAETLYF	2076	0.0384219		TRBV30	TRBJ2-7	CSSRAGGEQYF	2084	0.0360965		TRBV1	TRBJ2-7	CSAAGYEQYF	960	0.0159593		TRBV1	TRBJ2-3	CSAGGAAETLYF	1634	0.0306845
TRBV5	TRBJ2-7	CAGSQETDRAYEQYF	751	0.00978263		TRBV1	TRBJ1-1	CSASGTANAEVF	243	0.00267956		TRBV26	TRBJ1-5	CASSLQDNNQAPLF	5182	0.0675796		TRBV5	TRBJ2-5	CASSPWTLNQDTQYF	1862	0.0354123		TRBV13-1	TRBJ2-3	CASSPGLGGNAETLYF	2074	0.0383849		TRBV1	TRBJ1-3	CSADSGNTLYF	2084	0.0360965		TRBV1	TRBJ2-4	CSALGENTLYF	960	0.0159593		TRBV1	TRBJ2-5	CSAVGGQDTQYF	1633	0.0306657
TRBV5	TRBJ2-1	CASSQDPGGVAEQF	750	0.0097696		TRBV5	TRBJ2-3	CASGLGTASAETLYF	242	0.00266853		TRBV1	TRBJ1-4	CSAGSLSNERLF	5182	0.0675796		TRBV1	TRBJ2-1	CSADTRDTNYAEQF	1860	0.0353743		TRBV13-2	TRBJ2-4	CASGRTDQNTLYF	2071	0.0383294		TRBV1	TRBJ2-4	CSASSQNTLYF	2081	0.0360445		TRBV13-2	TRBJ2-4	CASGPPGLGGGQNTLYF	960	0.0159593		TRBV1	TRBJ1-4	CSARQFSNERLF	1633	0.0306657
TRBV13-2	TRBJ1-3	CASGRDRVGNTLYF	749	0.00975657		TRBV1	TRBJ2-7	CSADWGSERYF	242	0.00266853		TRBV1	TRBJ1-4	CSAQGVSNERLF	5167	0.067384		TRBV5	TRBJ2-3	CASSRDWGSAETLYF	1859	0.0353553		TRBV13-1	TRBJ1-6	CASSDGNSPLYF	2071	0.0383294		TRBV1	TRBJ2-3	CSADLGVAETLYF	2081	0.0360445		TRBV13-2	TRBJ2-7	CASGSSYEQYF	959	0.0159427		TRBV1	TRBJ2-1	CSARTGEAEQF	1632	0.0306469
TRBV14	TRBJ1-4	CASSPPDERLF	747	0.00973052		TRBV1	TRBJ2-4	CSADSQNTSYF	242	0.00266853		TRBV1	TRBJ2-3	CSARGSAETLYF	5162	0.0673188		TRBV16	TRBJ2-3	CASSFLGGGGAETLYF	1858	0.0353362		TRBV1	TRBJ1-4	CSAGTGPERLF	2067	0.0382553		TRBV30	TRBJ2-5	CSSRDIGDQDTQYF	2078	0.0359926		TRBV13-2	TRBJ2-4	CASGGSQNTLYF	956	0.0158928		TRBV1	TRBJ2-1	CSALEYAEQF	1632	0.0306469
TRBV14	TRBJ2-7	CASTEGGVSYEQYF	746	0.00971749		TRBV13-1	TRBJ2-1	CASRWRGEAEQF	242	0.00266853		TRBV1	TRBJ2-1	CSAGNYAEQF	5161	0.0673057		TRBV1	TRBJ1-4	CSAGHFNGRLF	1856	0.0352982		TRBV31	TRBJ2-2	CAWSLGQGRNTGQLYF	2064	0.0381998		TRBV1	TRBJ1-5	CSAANNNQAPLF	2075	0.0359406		TRBV13-3	TRBJ2-3	CASSVDTSAETLYF	955	0.0158762		TRBV26	TRBJ2-1	CASSLDSNYAEQF	1631	0.0306281
TRBV1	TRBJ1-2	CSAGGSDCTF	742	0.00966539		TRBV31	TRBJ1-1	CAAGTTNTEVF	241	0.00265751		TRBV13-1	TRBJ1-3	CASSDAGNTLYF	5155	0.0672275		TRBV3	TRBJ2-3	CASSFTGSAETLYF	1847	0.035127		TRBV13-2	TRBJ1-4	CASGDAGISNERLF	2064	0.0381998		TRBV5	TRBJ1-3	CASSQQGNSGNTLYF	2066	0.0357847		TRBV1	TRBJ2-7	CSAQGEQYF	953	0.0158429		TRBV1	TRBJ2-7	CSAVEGRF	1631	0.0306281
TRBV31	TRBJ2-7	CAWSLETGAYEQYF	737	0.00960026		TRBV1	TRBJ2-5	CSAEWGDAQYF	241	0.00265751		TRBV15	TRBJ1-4	CASRTGGTNERLF	5152	0.0671884		TRBV1	TRBJ2-7	CSADNWGDEQYF	1844	0.03507		TRBV1	TRBJ2-7	CSAGDWGGAEEQYF	2061	0.0381443		TRBV16	TRBJ1-5	CASSLDNNQAPLF	2066	0.0357847		TRBV1	TRBJ2-7	CSGSGGSYEQYF	950	0.0157931		TRBV12-1	TRBJ2-5	CASSPTGDQDTQYF	1631	0.0306281
TRBV14	TRBJ2-7	CASSFAGGTYEQYF	733	0.00954815		TRBV1	TRBJ2-3	CSDSAETPYF	241	0.00265751		TRBV16	TRBJ2-3	CASSLGQGAETLYF	5146	0.0671101		TRBV1	TRBJ1-4	CSAGTFSNERLF	1844	0.03507		TRBV13-2	TRBJ2-3	CASGDGLGRSAETLYF	2060	0.0381258		TRBV30	TRBJ2-4	CSSRDRFSQNTLYF	2061	0.0356981		TRBV1	TRBJ2-7	CSALGGREQYF	949	0.0157764		TRBV30	TRBJ1-1	CSSRRDTEVF	1630	0.0306094
TRBV5	TRBJ2-2	CASSQDAGGNTGQLYF	720	0.00937882		TRBV1	TRBJ1-1	CSASGAANTEVF	241	0.00265751		TRBV12-1	TRBJ2-7	CASSPGLGVYEQYF	5145	0.0670971		TRBV13-2	TRBJ2-3	CASGGAWGSAETLYF	1839	0.0349749		TRBV31	TRBJ2-4	CAWGPGGGLNTLYF	2059	0.0381073		TRBV1	TRBJ2-4	CSAPGQNTLYF	2060	0.0356808		TRBV1	TRBJ2-7	CSAGGSSYEQYF	948	0.0157598		TRBV1	TRBJ2-7	CSADAGEYF	1630	0.0306094
TRBV13-1	TRBJ2-5	CASSSDSQDTQYF	701	0.00913132		TRBV13-1	TRBJ2-1	CSLTGEDAEQF	241	0.00265751		TRBV13-2	TRBJ2-7	CASGSGTGGPYEQYF	5134	0.0669536		TRBV13-1	TRBJ2-4	CASSVDNSQNTLYF	1838	0.0349559		TRBV1	TRBJ2-1	CSAAGTGGDAEQF	2059	0.0381073		TRBV5	TRBJ1-1	CASSQDVGTGDTEVF	2046	0.0354383		TRBV1	TRBJ2-5	CSARDNQDTQYF	948	0.0157598		TRBV13-2	TRBJ2-3	CASEAGGEAETLYF	1630	0.0306094
TRBV31	TRBJ1-4	CAWSLGQGSERLF	699	0.00910527		TRBV5	TRBJ2-7	CAGSQEGTAYEQYF	240	0.00264648		TRBV13-3	TRBJ2-3	CASSDGTASAETLYF	5132	0.0669275		TRBV5	TRBJ1-4	CASSQDGRTSNERLF	1830	0.0348037		TRBV1	TRBJ2-1	CSAGLGGRAEQF	2057	0.0380703		TRBV30	TRBJ2-5	CSSVNQDTQYF	2045	0.035421		TRBV1	TRBJ2-7	CSAEGGYEQYF	946	0.0157266		TRBV13-2	TRBJ1-6	CASGDWNSPLYF	1629	0.0305906
TRBV13-1	TRBJ1-3	CASSDLRDRVGNTLYF	693	0.00902711		TRBV1	TRBJ2-2	CSGRDREDAGQLYF	240	0.00264648		TRBV1	TRBJ2-7	CSADYNYEQYF	5122	0.0667971		TRBV1	TRBJ2-7	CSAEDWGYEQYF	1827	0.0347467		TRBV13-1	TRBJ2-1	CASSDASYAEQF	2057	0.0380703		TRBV31	TRBJ2-5	CAWSLLGQDTQYF	2038	0.0352997		TRBV5	TRBJ2-7	CASSPRQVSYEQYF	945	0.01571		TRBV1	TRBJ2-1	CSADQGYAEQF	1627	0.030553
TRBV13-1	TRBJ2-7	CASSPRDWGYEQYF	692	0.00901408		TRBV1	TRBJ1-6	CSADRDGGNSPLYF	240	0.00264648		TRBV1	TRBJ1-2	CSGDSRSDYTF	5114	0.0666928		TRBV13-3	TRBJ2-5	CASSALEGNTQYF	1826	0.0347277		TRBV1	TRBJ2-5	CSGDWGEDTQYF	2051	0.0379592		TRBV31	TRBJ2-1	CAWSTGLGGYAEQF	2033	0.0352131		TRBV1	TRBJ1-2	CSGTANSDYTF	945	0.01571		TRBV1	TRBJ2-5	CSAVRDTQYF	1625	0.0305155
TRBV13-3	TRBJ1-1	CASSDPREGDTEVF	674	0.00877961		TRBV1	TRBJ1-1	CTRSAAGANTEVF	240	0.00264648		TRBV1	TRBJ2-5	CSGWNQDTQYF	5112	0.0666667		TRBV5	TRBJ2-7	CASSQDTSWGGYEQYF	1825	0.0347086		TRBV1	TRBJ2-7	CSATGTGGSYEQYF	2047	0.0378852		TRBV12-1	TRBJ2-1	CASSPSGAEQYF	2029	0.0351439		TRBV5	TRBJ1-1	CASSPGNTEVF	943	0.0156767		TRBV1	TRBJ1-3	CSAAGDGNTLYF	1625	0.0305155
TRBV5	TRBJ1-1	CASSQDPTDNTEVF	668	0.00870146		TRBV31	TRBJ2-7	CAWRGGLGYEQHF	239	0.00263545		TRBV5	TRBJ2-7	CASSRDWGSYEQYF	5108	0.0666145		TRBV13-2	TRBJ2-7	CASGDPGNAYEQYF	1825	0.0347086		TRBV13-2	TRBJ2-4	CASGVSRQNTLYF	2046	0.0378667		TRBV30	TRBJ2-7	CSSRVPRGEQYF	2028	0.0351265		TRBV13-2	TRBJ2-7	CASGDAGGEQYF	943	0.0156767		TRBV12-1	TRBJ2-7	CASSLGRGGEQYF	1625	0.0305155
TRBV14	TRBJ1-1	CASSRDRGNTEVF	662	0.0086233		TRBV1	TRBJ2-4	CSVTEDTLYF	238	0.00262443		TRBV1	TRBJ1-4	CSVTESNERLF	5101	0.0665232		TRBV5	TRBJ2-3	CASSLRWGTSAETLYF	1820	0.0346135		TRBV13-1	TRBJ2-7	CASSGVYEQYF	2044	0.0378297		TRBV1	TRBJ1-1	CSAASGTAEVF	2021	0.0350053		TRBV5	TRBJ2-1	CASSQDGGNYAEQF	942	0.0156601		TRBV5	TRBJ2-7	CASSQRGGASYEQYF	1623	0.0304779
TRBV13-3	TRBJ1-1	CASSDPRERDAEVF	651	0.00848001		TRBV1	TRBJ1-3	CSASSGNTPYF	238	0.00262443		TRBV1	TRBJ2-7	CSGPGLGGYEQYF	5097	0.0664711		TRBV13-3	TRBJ2-1	CASSGQVRAEQF	1819	0.0345945		TRBV31	TRBJ1-1	CAMGGRGTEVF	2043	0.0378111		TRBV13-2	TRBJ2-7	CASGMRPGGSYEQYF	2011	0.0348321		TRBV31	TRBJ2-7	CAWSLDWGSSYEQYF	941	0.0156435		TRBV1	TRBJ2-7	CSADRQPYEQYF	1623	0.0304779
TRBV29	TRBJ2-3	CASRPGQSAETLYF	647	0.00842791		TRBV30	TRBJ2-1	CSSRDGQNYTEQF	237	0.0026134		TRBV1	TRBJ1-6	CSADTTANSPLYF	5096	0.066458		TRBV13-1	TRBJ2-7	CASRDRGGEQYF	1815	0.0345185		TRBV1	TRBJ2-5	CSADLGLGADTQYF	2043	0.0378111		TRBV1	TRBJ1-1	CSARSNTEVF	2010	0.0348148		TRBV1	TRBJ2-7	CSADLGTGGIEQYF	941	0.0156435		TRBV1	TRBJ2-5	CSAGDGDTQYF	1623	0.0304779
TRBV1	TRBJ2-5	CSTGQDTQYF	623	0.00811528		TRBV5	TRBJ2-5	CTSSRGTGGKDTQYF	236	0.00260237		TRBV5	TRBJ1-6	CASSQDSYNSPLYF	5092	0.0664059		TRBV29	TRBJ1-1	CASSLRDRGGSTEVF	1811	0.0344424		TRBV13-1	TRBJ2-5	CASTLGGRQDTQYF	2041	0.0377741		TRBV1	TRBJ1-1	CSASGTGNTEVF	2006	0.0347455		TRBV1	TRBJ2-7	CSAEGQGAF	939	0.0156102		TRBV1	TRBJ2-3	CSAGGETLYF	1623	0.0304779
TRBV13-2	TRBJ2-5	CASGDNNQGTQYF	621	0.00808923		TRBV1	TRBJ2-1	CTRSLTGEDAEQF	236	0.00260237		TRBV15	TRBJ2-7	CASRTGGDYEQYF	5092	0.0664059		TRBV1	TRBJ2-1	CSAGTGGYAEQF	1810	0.0344234		TRBV13-1	TRBJ2-7	CASSGRDWGYEQYF	2037	0.0377001		TRBV1	TRBJ2-2	CSADGGANTGQLYF	2002	0.0346762		TRBV1	TRBJ2-5	CSADLSQDTQYF	939	0.0156102		TRBV1	TRBJ2-7	CSAGTGYEQYF	1620	0.0304216
TRBV5	TRBJ2-1	CASSRPGGGYAEQF	619	0.00806318		TRBV1	TRBJ2-1	CSVLGRGAEQLF	236	0.00260237		TRBV1	TRBJ1-1	CSASDRGGTEVF	5091	0.0663928		TRBV5	TRBJ2-5	CASSQAGTTKDTQYF	1807	0.0343663		TRBV1	TRBJ2-7	CSAAGGAREQYF	2034	0.0376446		TRBV1	TRBJ2-1	CSAGLGVNYAEQF	2002	0.0346762		TRBV31	TRBJ2-7	CAWSLDAGGALEQYF	938	0.0155936		TRBV1	TRBJ1-4	CSAGTEISNERLF	1619	0.0304028
TRBV1	TRBJ1-1	CSARVNTGVF	589	0.00767239		TRBV5	TRBJ2-5	CASGQAGTGQDTQYF	235	0.00259134		TRBV1	TRBJ1-1	CSATTNTEVF	5090	0.0663798		TRBV13-2	TRBJ2-4	CASGVTGENTLYF	1806	0.0343473		TRBV13-1	TRBJ2-7	CASSESDFYEQYF	2033	0.0376261		TRBV1	TRBJ1-1	CSASGTGKATEVF	2001	0.0346589		TRBV1	TRBJ2-7	CSGGQGGLYEQYF	938	0.0155936		TRBV13-2	TRBJ1-1	CASGDGGSPEVF	1618	0.030384
TRBV24	TRBJ2-7	CASSLSGLREQYF	586	0.00763331		TRBV5	TRBJ1-6	CSPGQGDSYNSPLYF	235	0.00259134		TRBV1	TRBJ1-6	CSADNSYNSPLYF	5077	0.0662103		TRBV1	TRBJ2-3	CSGTGGAETLYF	1805	0.0343283		TRBV13-1	TRBJ2-7	CASSDYAGSYEQYF	2030	0.0375705		TRBV31	TRBJ2-7	CAWSRDWGHEQYF	1997	0.0345896		TRBV1	TRBJ2-7	CSADNYEQYF	936	0.0155603		TRBV13-2	TRBJ1-2	CASGGRNSDYTF	1616	0.0303464
TRBV13-1	TRBJ2-7	CASGDSYEQYF	585	0.00762029		TRBV3	TRBJ2-3	CASSQDPGLGGAETLYF	235	0.00259134		TRBV1	TRBJ1-5	CSAAGGNQAPLF	5065	0.0660538		TRBV1	TRBJ2-2	CSAGANTGQLYF	1803	0.0342902		TRBV1	TRBJ2-3	CSAVAPSAETLYF	2028	0.0375335		TRBV13-3	TRBJ1-5	CASSGSNQAPLF	1990	0.0344683		TRBV1	TRBJ2-7	CSAGQEQYF	935	0.0155437		TRBV1	TRBJ2-7	CSSGLGGYEQYF	1614	0.0303089
TRBV5	TRBJ2-7	CAGSPRDWGYEQYF	582	0.00758121		TRBV1	TRBJ2-3	CSAATGAETPYF	235	0.00259134		TRBV1	TRBJ1-4	CSADQGFSNERLF	5065	0.0660538		TRBV15	TRBJ1-1	CASRGTGGNAEVF	1801	0.0342522		TRBV13-1	TRBJ2-4	CASSDGGPSQNTLYF	2021	0.037404		TRBV5	TRBJ1-1	CASSQVGANTEVF	1988	0.0344337		TRBV1	TRBJ2-5	CSADWSQDTQYF	935	0.0155437		TRBV1	TRBJ2-7	CSEGQGYEQYF	1614	0.0303089
TRBV1	TRBJ2-3	CSRPGGTSAETLYF	576	0.00750305		TRBV1	TRBJ1-6	CTRSADQGRSYNSPLYF	235	0.00259134		TRBV16	TRBJ2-5	CASSFRDSQDTQYF	5064	0.0660407		TRBV26	TRBJ1-1	CASSLTYTEVF	1798	0.0341951		TRBV13-2	TRBJ1-2	CASGDHRGQGSDYTF	2017	0.0373299		TRBV30	TRBJ1-1	CSSRGTTNTEVF	1988	0.0344337		TRBV31	TRBJ2-7	CAWSPPTGEYEQYF	933	0.0155105		TRBV1	TRBJ2-7	CSPGTGYEQYF	1613	0.0302901
TRBV1	TRBJ1-1	CSAQGARDTEAF	576	0.00750305		TRBV1	TRBJ1-6	CSADRDRGSSPLYF	235	0.00259134		TRBV1	TRBJ2-5	CGGGQDTQYF	5062	0.0660146		TRBV1	TRBJ1-4	CSAGHFSERLF	1796	0.0341571		TRBV13-1	TRBJ2-3	CASSWGGAGAETLYF	2014	0.0372744		TRBV16	TRBJ2-3	CASSPGQGAETLYF	1987	0.0344164		TRBV1	TRBJ2-4	CSASGGQNTLYF	933	0.0155105		TRBV13-2	TRBJ2-5	CASGDVGGRDTQYF	1612	0.0302713
TRBV1	TRBJ2-1	CSAGDNNYAEQLF	573	0.00746397		TRBV13-1	TRBJ2-1	CASRWGSEAEQF	235	0.00259134		TRBV1	TRBJ1-1	CSARGYTEVF	5062	0.0660146		TRBV1	TRBJ2-3	CSADWGSAETLYF	1794	0.0341191		TRBV1	TRBJ2-1	CSAETGGYAEQF	2010	0.0372004		TRBV13-3	TRBJ2-1	CASSDGTGIYAEQF	1984	0.0343644		TRBV1	TRBJ2-1	CSAGTGGYAEQF	929	0.015444		TRBV1	TRBJ2-7	CSVGDEQYF	1611	0.0302526
TRBV13-1	TRBJ2-7	CASSGGRYEQYF	573	0.00746397		TRBV5	TRBJ2-3	CASSLGTDSAETLYF	234	0.00258032		TRBV1	TRBJ2-4	CSAGEENTLYF	5053	0.0658973		TRBV1	TRBJ1-4	CSAPTGEGERLF	1790	0.034043		TRBV1	TRBJ2-5	CSAGTGGAQDTQYF	2008	0.0371634		TRBV13-2	TRBJ2-5	CASGDGTGGDTQYF	1984	0.0343644		TRBV5	TRBJ2-3	CASSQRLAAETLYF	928	0.0154273		TRBV13-2	TRBJ2-4	CASGDAEGARDQNTLYF	1610	0.0302338
TRBV13-2	TRBJ1-1	CASSDPRERDTEVF	567	0.00738582		TRBV1	TRBJ2-7	CSALQGEERYF	233	0.00256929		TRBV1	TRBJ1-6	CSGDNSYNSPLYF	5049	0.0658451		TRBV1	TRBJ1-1	CSADRGGVNTEVF	1782	0.0338908		TRBV1	TRBJ2-5	CSADWGGDTQYF	2007	0.0371449		TRBV31	TRBJ2-1	CAWSRDWGNYAEQF	1969	0.0341046		TRBV12-1	TRBJ2-7	CASSLGLGGYEQYF	927	0.0154107		TRBV13-2	TRBJ2-3	CASGSGLRTLYF	1610	0.0302338
TRBV31	TRBJ2-2	CAWSLGGLGTGRLYF	557	0.00725556		TRBV1	TRBJ2-7	CSAGWGSEQYF	233	0.00256929		TRBV1	TRBJ1-4	CSARTGFNERLF	5049	0.0658451		TRBV31	TRBJ2-2	CAWSLWGKNTGQLYF	1781	0.0338718		TRBV13-1	TRBJ2-3	CASSEAGIGAETLYF	2006	0.0371264		TRBV1	TRBJ1-1	CSAPGRANTEVF	1969	0.0341046		TRBV13-2	TRBJ1-1	CASGALGQANTEVF	926	0.0153941		TRBV1	TRBJ2-7	CSGTGGAPEQYF	1609	0.030215
TRBV5	TRBJ2-5	CASSSDSQGTQYF	538	0.00700806		TRBV5	TRBJ1-2	CTSSQEGGQSNSDYTF	232	0.00255826		TRBV16	TRBJ1-1	CASSLGGNTEVF	5046	0.065806		TRBV13-3	TRBJ2-2	CASSDGTGATGQLYF	1781	0.0338718		TRBV13-1	TRBJ2-4	CASSARKNQNTLYF	2004	0.0370893		TRBV1	TRBJ2-7	CSAEGEQYF	1961	0.033966		TRBV1	TRBJ2-5	CSAPGQQDTQYF	924	0.0153608		TRBV1	TRBJ2-1	CSADWGHYAEQF	1608	0.0301962
TRBV3	TRBJ1-2	CASSLTEGSDYTF	537	0.00699503		TRBV31	TRBJ2-7	CAWRGGPGYEQYF	232	0.00255826		TRBV13-1	TRBJ1-4	CASAGQGYERLF	5045	0.0657929		TRBV5	TRBJ2-1	CASSQDYWGGGYAEQF	1780	0.0338528		TRBV1	TRBJ2-5	CSAVGAQDTQYF	2003	0.0370708		TRBV31	TRBJ2-3	CAWSLRLGGISAETLYF	1958	0.0339141		TRBV13-3	TRBJ2-4	CASSDWGSQNTLYF	924	0.0153608		TRBV1	TRBJ1-5	CSRGTGAPLF	1608	0.0301962
TRBV1	TRBJ2-4	CSADAQGTLYF	526	0.00685175		TRBV5	TRBJ2-1	CASSRDAGARAEQF	231	0.00254724		TRBV1	TRBJ1-3	CSADSGSGNTLYF	5041	0.0657408		TRBV1	TRBJ2-7	CSADEQYF	1776	0.0337767		TRBV13-1	TRBJ2-3	CASSDPEAETLYF	2002	0.0370523		TRBV1	TRBJ2-5	CSAPGGDNQDTQYF	1953	0.0338275		TRBV12-1	TRBJ2-7	CASSLEGLIYEQYF	924	0.0153608		TRBV1	TRBJ2-7	CSASTGGQYF	1607	0.0301774
TRBV5	TRBJ1-1	CASSPGQGGAEVF	518	0.00674754		TRBV1	TRBJ2-3	CDTHSAETPYF	231	0.00254724		TRBV1	TRBJ1-1	CSADRDANTEVF	5037	0.0656886		TRBV5	TRBJ1-1	CASSPGTEVF	1775	0.0337577		TRBV13-1	TRBJ2-1	CASSDATGGKAEQF	2001	0.0370338		TRBV1	TRBJ2-7	CSAGGGADEQYF	1947	0.0337236		TRBV5	TRBJ2-3	CASSQDWGIAETLYF	923	0.0153442		TRBV1	TRBJ2-1	CSAAGAEQYF	1607	0.0301774
TRBV14	TRBJ1-3	CASRDNSGNTLYF	516	0.00672148		TRBV1	TRBJ2-1	CSLTGEGAEQF	231	0.00254724		TRBV1	TRBJ1-4	CSADTGVGERLF	5028	0.0655712		TRBV5	TRBJ2-7	CASSQDWAGGYEQYF	1772	0.0337007		TRBV1	TRBJ1-6	CSAGGRGRNSPLYF	2000	0.0370153		TRBV30	TRBJ2-2	CSSMDTGQLYF	1937	0.0335503		TRBV30	TRBJ2-7	CSSAGTGGYEQYF	923	0.0153442		TRBV1	TRBJ2-7	CSAVRGEQYF	1606	0.0301587
TRBV26	TRBJ2-4	CARKSSQNALYF	515	0.00670846		TRBV1	TRBJ1-3	CSASSGSTLYF	231	0.00254724		TRBV15	TRBJ2-5	CASSSGNQDTQYF	5022	0.065493		TRBV5	TRBJ2-5	CASSQDGDKDTQYF	1766	0.0335866		TRBV13-1	TRBJ2-3	CASSEGTAETLYF	2000	0.0370153		TRBV13-2	TRBJ2-1	CASGRAPGQGYAEQF	1937	0.0335503		TRBV1	TRBJ2-4	CSAEGSQNTLYF	922	0.0153276		TRBV1	TRBJ1-5	CSAGGNNQAPLF	1606	0.0301587
TRBV31	TRBJ2-3	CAWSHISQILENSQSGS_AKIQRF	514	0.00669543		TRBV1	TRBJ2-4	CSAAENTSYF	230	0.00253621		TRBV13-1	TRBJ1-5	CASSDGDRGQAPLF	5021	0.06548		TRBV15	TRBJ2-7	CASSVPPGLGGDEQYF	1760	0.0334724		TRBV1	TRBJ2-5	CSAEMGRQDTQYF	1999	0.0369968		TRBV5	TRBJ1-6	CASSQDLRDSPLYF	1936	0.033533		TRBV1	TRBJ2-1	CSADRGVNYAEQF	922	0.0153276		TRBV1	TRBJ1-4	CSAQISNERLF	1606	0.0301587
TRBV15	TRBJ2-3	CASSFAGETLYF	507	0.00660425		TRBV1	TRBJ2-1	CGLGNYAEQF	230	0.00253621		TRBV16	TRBJ2-1	CASSPGTVYAEQF	5011	0.0653495		TRBV1	TRBJ2-4	CSAGGRQNTLYF	1757	0.0334154		TRBV1	TRBJ2-7	CSAGGGGHEQYF	1998	0.0369783		TRBV1	TRBJ1-5	CSADPANNNQAPLF	1932	0.0334637		TRBV1	TRBJ2-5	CSARLGGQDTQYF	921	0.015311		TRBV1	TRBJ2-7	CSPGTGAYEQYF	1604	0.0301211
TRBV13-3	TRBJ1-1	CASGDPRERDTEVF	502	0.00653912		TRBV1	TRBJ1-6	CSADQGGSYNSPLYF	230	0.00253621		TRBV13-2	TRBJ2-1	CASGPNWGEQYF	5005	0.0652713		TRBV16	TRBJ2-5	CASSSRINQDTQYF	1757	0.0334154		TRBV1	TRBJ2-7	CSAELGGEDEQYF	1995	0.0369228		TRBV31	TRBJ2-3	CAWSLGEGDAETLYF	1925	0.0333425		TRBV13-3	TRBJ2-7	CASSRTGGWEQYF	921	0.015311		TRBV1	TRBJ1-6	CSATGDNSPLYF	1604	0.0301211
TRBV31	TRBJ2-5	CAWSLEPGGDTQYF	496	0.00646096		TRBV1	TRBJ2-7	CGADWGSEQYF	229	0.00252518		TRBV13-2	TRBJ2-4	CASGDPGGAQSQNTLYF	5003	0.0652452		TRBV5	TRBJ2-7	CASSQAGQGREQYF	1737	0.033035		TRBV1	TRBJ2-5	CSAPGTGKDTQYF	1995	0.0369228		TRBV1	TRBJ1-3	CSGQVSGNTLYF	1923	0.0333079		TRBV31	TRBJ2-7	CAWSLRDWGYEQYF	918	0.0152611		TRBV1	TRBJ2-7	CSAKDIEQYF	1602	0.0300835
TRBV12-1	TRBJ2-1	CASSPSGAEQYF	496	0.00646096		TRBV1	TRBJ2-5	CSADRGQDTQYF	229	0.00252518		TRBV13-2	TRBJ2-7	CASGDWGEYEQYF	5000	0.0652061		TRBV1	TRBJ2-7	CSADPGQGYEQYF	1735	0.032997		TRBV13-2	TRBJ2-1	CASGDWGGAEQYF	1995	0.0369228		TRBV1	TRBJ1-6	CSAVGNSPLYF	1922	0.0332905		TRBV13-3	TRBJ2-7	CASSDPGIEQYF	918	0.0152611		TRBV1	TRBJ2-5	CSAGNQDTQYF	1600	0.030046
TRBV14	TRBJ1-1	CASSSGTANTEVF	492	0.00640886		TRBV1	TRBJ2-7	CTRSALQGEEQYF	227	0.00250313		TRBV1	TRBJ1-3	CSADHSSGNTLYF	4990	0.0650757		TRBV1	TRBJ2-7	CSAGGDYEQYF	1727	0.0328448		TRBV13-2	TRBJ1-4	CASGPTEISNERLF	1993	0.0368858		TRBV31	TRBJ2-5	CAWSLAGNQDTQYF	1921	0.0332732		TRBV1	TRBJ2-4	CSGRSQNTLYF	916	0.0152278		TRBV1	TRBJ2-7	CSANRGF	1597	0.0299897
TRBV1	TRBJ2-3	CSADGGSAETLHF	489	0.00636978		TRBV1	TRBJ1-3	CTRSASSGNTLYF	227	0.00250313		TRBV1	TRBJ2-1	CSAKENYAEQF	4978	0.0649192		TRBV1	TRBJ2-3	CSADPTSAETLYF	1726	0.0328258		TRBV1	TRBJ2-1	CSAAGGASYAEQF	1990	0.0368302		TRBV1	TRBJ1-1	CSGTKNTEVF	1917	0.0332039		TRBV13-2	TRBJ2-7	CASGVRDRGYEQYF	916	0.0152278		TRBV1	TRBJ2-5	CRWGLGQDTQYF	1597	0.0299897
TRBV13-3	TRBJ2-3	CASSDSGGAETLYF	488	0.00635675		TRBV5	TRBJ2-3	CASSLGTAGAETLYF	226	0.0024921		TRBV1	TRBJ2-5	CSAGWGDTQYF	4969	0.0648018		TRBV13-2	TRBJ2-7	CASGERLGGYEQYF	1723	0.0327688		TRBV1	TRBJ2-1	CSADRLGGAEQF	1987	0.0367747		TRBV1	TRBJ1-4	CSAVGSSNERLF	1911	0.0331		TRBV1	TRBJ2-3	CSSSGGGIGAETLYF	915	0.0152112		TRBV13-2	TRBJ2-4	CASGGTGGATLYF	1597	0.0299897
TRBV13-1	TRBJ2-2	CASSQQGTGQLYF	482	0.0062786		TRBV1	TRBJ2-7	CSAGTYSHEQYF	226	0.0024921		TRBV15	TRBJ2-7	CASSFGTEYEQYF	4964	0.0647366		TRBV13-3	TRBJ2-3	CASSDAMGQGAETLYF	1718	0.0326737		TRBV31	TRBJ1-2	CAWSLGTGSSDYTF	1985	0.0367377		TRBV13-1	TRBJ2-7	CASSDTGGNEQYF	1909	0.0330654		TRBV5	TRBJ2-2	CASSQEWGRGTGQLYF	912	0.0151614		TRBV1	TRBJ2-7	CSGGGSYEQYF	1595	0.0299521
TRBV1	TRBJ2-2	CSAGQGYTGQLHF	473	0.00616136		TRBV5	TRBJ2-5	CASNRGTGGKDTQYF	225	0.00248107		TRBV1	TRBJ2-7	CSADTGREQYF	4963	0.0647236		TRBV1	TRBJ2-7	CSAGTGGYEQYF	1712	0.0325596		TRBV13-1	TRBJ2-7	CASSSGGVYEQYF	1985	0.0367377		TRBV1	TRBJ2-4	CSAPGTLSQNTLYF	1907	0.0330307		TRBV5	TRBJ2-1	CASSQDWGIYAEQF	912	0.0151614		TRBV1	TRBJ2-5	CSAADTQYF	1595	0.0299521
TRBV5	TRBJ1-1	CASSQDTNTEVLF	471	0.00613531		TRBV1	TRBJ1-5	CSGNNRAQHF	225	0.00248107		TRBV1	TRBJ1-1	CSGDGANTEVF	4955	0.0646192		TRBV15	TRBJ1-1	CASRGTGGNTEVF	1711	0.0325405		TRBV1	TRBJ2-7	CSAGLGGHYEQYF	1984	0.0367192		TRBV5	TRBJ2-7	CASSQGTGGYEQYF	1906	0.0330134		TRBV13-3	TRBJ2-7	CASRAPGSSYEQYF	912	0.0151614		TRBV1	TRBJ2-5	CSAGAGEDTQYF	1591	0.029877
TRBV16	TRBJ2-5	CASSKGQDTQYF	466	0.00607018		TRBV31	TRBJ2-7	CAWRGGLGYEQCF	224	0.00247005		TRBV16	TRBJ2-7	CASSLGGSSYEQYF	4955	0.0646192		TRBV1	TRBJ1-4	CSAGGSVSNERLF	1709	0.0325025		TRBV1	TRBJ2-5	CSAKGLGGQDTQYF	1984	0.0367192		TRBV5	TRBJ2-7	CASSQEGGDEQYF	1900	0.0329095		TRBV13-2	TRBJ2-5	CASAPGWDTQYF	911	0.0151447		TRBV1	TRBJ2-1	CSADRGAEQF	1591	0.029877
TRBV5	TRBJ2-2	CANMSQGRTLYCTCSAGQGYTGQLYF	455	0.00592689		TRBV1	TRBJ1-5	CSGSNQAQHF	224	0.00247005		TRBV16	TRBJ2-5	CASSTDWGGYQDTQYF	4955	0.0646192		TRBV1	TRBJ2-7	CSAGLGYEQYF	1701	0.0323504		TRBV13-1	TRBJ2-5	CASSDRGARDTQYF	1980	0.0366452		TRBV13-2	TRBJ2-4	CASGGSQNTLYF	1897	0.0328575		TRBV1	TRBJ2-5	CSAGTGQDTQYF	909	0.0151115		TRBV13-2	TRBJ2-7	CASGDATAGGNEQYF	1591	0.029877
TRBV13-2	TRBJ1-1	CASSVQNTEVF	451	0.00587479		TRBV5	TRBJ2-1	CASGQDAGARAEQF	223	0.00245902		TRBV13-3	TRBJ1-4	CASSPGQSNERLF	4954	0.0646062		TRBV13-2	TRBJ1-5	CASGDAGNQAPLF	1697	0.0322743		TRBV13-2	TRBJ2-4	CASGDAGWGGAQNTLYF	1975	0.0365526		TRBV5	TRBJ2-3	CASSQEGTSSAETLYF	1896	0.0328402		TRBV1	TRBJ2-4	CSGTGSQNTLYF	907	0.0150782		TRBV1	TRBJ2-7	CSSSTGGEQYF	1590	0.0298582
TRBV1	TRBJ1-1	CTRSADGGGTEVF	446	0.00580965		TRBV5	TRBJ1-2	CANSQEGGQSNSDYTF	223	0.00245902		TRBV5	TRBJ1-1	CASSTRQEVF	4947	0.0645149		TRBV1	TRBJ1-1	CSAGTGGTEVF	1695	0.0322362		TRBV1	TRBJ2-5	CSADGGQGEDTQYF	1970	0.0364601		TRBV1	TRBJ1-4	CSAASNERLF	1894	0.0328056		TRBV13-3	TRBJ2-7	CASSDRYEQYF	907	0.0150782		TRBV1	TRBJ2-1	CSARDRGAEQF	1589	0.0298394
TRBV1	TRBJ1-1	CSAGRREVF	446	0.00580965		TRBV1	TRBJ2-1	CSAPYAEQLF	223	0.00245902		TRBV1	TRBJ1-2	CSAGNSDYTF	4938	0.0643975		TRBV13-3	TRBJ1-2	CASSEGGSDYTF	1691	0.0321602		TRBV13-2	TRBJ2-7	CASQGGEQYF	1970	0.0364601		TRBV1	TRBJ1-5	CSGGGRNQAQHF	1893	0.0327882		TRBV5	TRBJ2-5	CASSPDWGQDTQYF	906	0.0150616		TRBV1	TRBJ2-7	CSAERAGEQYF	1588	0.0298206
TRBV1	TRBJ2-1	CSADRQANYAEQLF	443	0.00577058		TRBV13-1	TRBJ2-1	CANRWGGEAEQF	223	0.00245902		TRBV1	TRBJ1-4	CSADVRESERLF	4935	0.0643584		TRBV13-3	TRBJ2-1	CASRIQDYAEQF	1689	0.0321221		TRBV13-2	TRBJ2-7	CASGDAPEQYF	1968	0.0364231		TRBV13-1	TRBJ1-4	CASSERTGGFSNERLF	1892	0.0327709		TRBV13-2	TRBJ2-7	CASGDAGEQYF	906	0.0150616		TRBV1	TRBJ2-7	CSGQSSYEQYF	1585	0.0297643
TRBV5	TRBJ1-1	CASSQDLTDDTEVF	438	0.00570545		TRBV5	TRBJ2-3	CVSSLGTASAETLYF	222	0.00244799		TRBV15	TRBJ2-5	CASSTGQRDTQYF	4934	0.0643454		TRBV5	TRBJ2-3	CASSPTGRAETLYF	1687	0.0320841		TRBV1	TRBJ2-7	CSAPGHTYEQYF	1966	0.0363861		TRBV5	TRBJ2-5	CASSQDNQDTQYF	1890	0.0327363		TRBV30	TRBJ2-5	CSSRDWGNQDTQYF	905	0.015045		TRBV1	TRBJ1-1	CSARGTEVF	1585	0.0297643
TRBV13-2	TRBJ1-4	CASSVVQGTNERLF	437	0.00569242		TRBV1	TRBJ2-3	CSAPGGRAETLYF	221	0.00243697		TRBV1	TRBJ1-5	CSGTGNNNQAPLF	4930	0.0642932		TRBV5	TRBJ2-4	CASSQARGPSQNTLYF	1686	0.0320651		TRBV13-1	TRBJ2-7	CASSRDWGSSYEQYF	1966	0.0363861		TRBV13-3	TRBJ2-2	CASSGTGVNTGQLYF	1888	0.0327016		TRBV5	TRBJ2-1	CASSQELGDNYAEQF	904	0.0150284		TRBV1	TRBJ2-7	CSAPGRRYEQYF	1584	0.0297455
TRBV13-2	TRBJ2-4	CASGGEGERGQNTLYF	434	0.00565334		TRBV5	TRBJ2-5	CASSQAGTGQDTRYF	220	0.00242594		TRBV1	TRBJ1-1	CSADPGGTEVF	4930	0.0642932		TRBV13-3	TRBJ1-5	CASSGQNNQAPLF	1684	0.032027		TRBV13-1	TRBJ2-4	CASSGQNTLYF	1966	0.0363861		TRBV31	TRBJ2-3	CSGGTSAETLYF	1885	0.0326497		TRBV1	TRBJ1-1	CSAYRDSNTEVF	904	0.0150284		TRBV1	TRBJ2-7	CKGLGVYEQYF	1584	0.0297455
TRBV26	TRBJ2-4	CARKSSQYTLYF	432	0.00562729		TRBV5	TRBJ1-6	CASSLTGYNSPLYF	220	0.00242594		TRBV1	TRBJ2-2	CTDDWGGTGQLYF	4928	0.0642671		TRBV5	TRBJ2-5	CASSPRDSQDTQYF	1682	0.031989		TRBV1	TRBJ2-7	CSAEWGDYEQYF	1964	0.036349		TRBV1	TRBJ1-1	CSAALANTEVF	1881	0.0325804		TRBV1	TRBJ1-1	CSADPGGGTEVF	904	0.0150284		TRBV1	TRBJ2-4	CSADLGENTLYF	1584	0.0297455
TRBV31	TRBJ2-2	CAWSPGGLGTGQLYF	431	0.00561426		TRBV1	TRBJ2-7	CSADSWGDYEQYF	220	0.00242594		TRBV1	TRBJ2-1	CRAWGGYAEQF	4918	0.0641367		TRBV1	TRBJ2-1	CSADPGAEQF	1682	0.031989		TRBV1	TRBJ2-5	CSADNQDTQYF	1963	0.0363305		TRBV16	TRBJ2-5	CASSLETGGDQDTQYF	1877	0.0325111		TRBV13-3	TRBJ2-3	CASSDWGASAETLYF	904	0.0150284		TRBV1	TRBJ1-6	CSAAGYNSPLYF	1584	0.0297455
TRBV1	TRBJ1-1	CSAGVDAEVF	431	0.00561426		TRBV1	TRBJ2-5	CSGQDAQYF	220	0.00242594		TRBV1	TRBJ1-1	CSGGQGANTEVF	4914	0.0640845		TRBV13-3	TRBJ2-3	CASSDARASAETLYF	1682	0.031989		TRBV5	TRBJ2-5	CASSQELGGQDTQYF	1960	0.036275		TRBV1	TRBJ1-5	CTRQGDNQAQHF	1866	0.0323206		TRBV1	TRBJ2-5	CSGQDTQYF	903	0.0150117		TRBV30	TRBJ1-4	CSSRDPGDERLF	1583	0.0297268
TRBV5	TRBJ1-1	CASSRRADTEVF	424	0.00552308		TRBV1	TRBJ2-5	CSAERGDTQYF	220	0.00242594		TRBV13-2	TRBJ2-1	CASGQGGGYAEQF	4911	0.0640454		TRBV5	TRBJ2-7	CASSQEGQGADEQYF	1681	0.03197		TRBV1	TRBJ2-7	CSAGSSSYEQYF	1960	0.036275		TRBV1	TRBJ2-2	CSAGTNTGQLYF	1858	0.032182		TRBV1	TRBJ2-3	CSADGWGGVAETLYF	901	0.0149785		TRBV1	TRBJ2-7	CSADSRGYEQYF	1582	0.029708
TRBV13-3	TRBJ1-4	CASSAVQGTNERLF	421	0.005484		TRBV1	TRBJ2-1	CSAEQGAYAEQLF	220	0.00242594		TRBV1	TRBJ1-4	CSGTGKNERLF	4903	0.0639411		TRBV29	TRBJ2-4	CASIDSSQNTLYF	1678	0.0319129		TRBV1	TRBJ2-5	CSAAWGQDTQYF	1960	0.036275		TRBV1	TRBJ1-1	CSADGNTEVF	1856	0.0321474		TRBV13-3	TRBJ2-4	CASSDEGVSQNTLYF	898	0.0149286		TRBV1	TRBJ2-7	CSARDSSYEQYF	1581	0.0296892
TRBV13-1	TRBJ2-1	CASSDQGNYAGQF	421	0.005484		TRBV1	TRBJ2-3	CSALGGRTETLYF	219	0.00241491		TRBV30	TRBJ2-5	CSSRGGEGDTQYF	4900	0.063902		TRBV1	TRBJ2-3	CSGTGGSAETLYF	1677	0.0318939		TRBV1	TRBJ2-1	CSADRGYAEQF	1959	0.0362565		TRBV5	TRBJ2-7	CASSQDAGLGYEQYF	1854	0.0321127		TRBV1	TRBJ2-1	CSAGGNYAEQF	897	0.014912		TRBV1	TRBJ2-4	CSADIQNTLYF	1581	0.0296892
TRBV13-3	TRBJ1-1	CASSDPRERGTEVF	419	0.00545795		TRBV13-1	TRBJ2-1	CASRWGGEAEHF	219	0.00241491		TRBV5	TRBJ2-2	CASSPSTGQLYF	4893	0.0638107		TRBV29	TRBJ1-1	CASWGGTEVF	1676	0.0318749		TRBV1	TRBJ2-5	CSARLGGPDTQYF	1958	0.036238		TRBV31	TRBJ2-5	CAWRTGTEDTQYF	1852	0.0320781		TRBV1	TRBJ1-4	CSASGQGDERLF	897	0.014912		TRBV1	TRBJ1-6	CSVGQNNSPLYF	1581	0.0296892
TRBV3	TRBJ2-1	CASSSRLGAYAEQF	416	0.00541887		TRBV5	TRBJ2-1	CASSHGGRGPEQF	218	0.00240389		TRBV1	TRBJ1-6	CSALRDISYNSPLYF	4886	0.0637194		TRBV16	TRBJ2-1	CASSWDWVYAEQF	1676	0.0318749		TRBV1	TRBJ2-5	CSADQQDTQYF	1958	0.036238		TRBV30	TRBJ2-3	CSSRGGGAETLYF	1850	0.0320434		TRBV5	TRBJ1-3	CASSQDSSGNTLYF	894	0.0148621		TRBV13-2	TRBJ2-4	CASGDPGSSQNTLYF	1581	0.0296892
TRBV13-1	TRBJ2-3	CASSDWGGAETLYF	411	0.00535374		TRBV5	TRBJ2-1	CASSHGGGGSEQF	218	0.00240389		TRBV13-2	TRBJ1-6	CASGDAGNSPLYF	4885	0.0637063		TRBV5	TRBJ2-7	CASSAGTDSYEQYF	1674	0.0318369		TRBV1	TRBJ2-5	CSAVWGDTQYF	1957	0.0362195		TRBV5	TRBJ2-3	CASSQGTASAETLYF	1843	0.0319222		TRBV5	TRBJ2-7	CASSQDAGGYEQYF	893	0.0148455		TRBV1	TRBJ2-1	CSAWDNYAEQF	1578	0.0296329
TRBV5	TRBJ2-1	CASSQGTNYAKQF	406	0.00528861		TRBV1	TRBJ2-4	CSAELGGQNTSYF	218	0.00240389		TRBV1	TRBJ1-2	CSATGKNSDYTF	4878	0.0636151		TRBV26	TRBJ2-5	CASSPAEDTQYF	1674	0.0318369		TRBV1	TRBJ2-5	CSVDWGEDTQYF	1956	0.036201		TRBV5	TRBJ2-7	CASSQDSSYEQYF	1840	0.0318702		TRBV1	TRBJ2-5	CSDQDTQYF	893	0.0148455		TRBV1	TRBJ2-7	CSGDWGGDEQYF	1577	0.0296141
TRBV13-2	TRBJ2-7	CASGDPYEQYF	404	0.00526256		TRBV1	TRBJ2-4	CSADSQSTLYF	218	0.00240389		TRBV1	TRBJ1-2	CSADTGSDYTF	4874	0.0635629		TRBV1	TRBJ2-4	CSGTGGSQNTLYF	1674	0.0318369		TRBV1	TRBJ2-5	CSAGLGNQDTQYF	1956	0.036201		TRBV13-1	TRBJ1-1	CASSGGRNTEVF	1838	0.0318356		TRBV1	TRBJ2-7	CSAGQIEQYF	892	0.0148289		TRBV1	TRBJ2-7	CSAETGTYEQYF	1576	0.0295953
TRBV13-2	TRBJ2-4	CASGDEGERGQNALYF	404	0.00526256		TRBV1	TRBJ2-2	CSDRDREDTGQLYF	218	0.00240389		TRBV1	TRBJ1-3	CSAVVSGNTLYF	4863	0.0634194		TRBV1	TRBJ2-4	CSAPGLGENTLYF	1673	0.0318178		TRBV13-1	TRBJ2-3	CASSDVRGGAETLYF	1956	0.036201		TRBV5	TRBJ2-5	CASSPDNQDTQYF	1837	0.0318183		TRBV1	TRBJ2-1	CSADSYAEQF	892	0.0148289		TRBV1	TRBJ2-4	CSADRVQNTLYF	1575	0.0295765
TRBV29	TRBJ1-2	CASSSNSDYTF	403	0.00524953		TRBV5	TRBJ2-5	CASSLRQGADTQYF	216	0.00238183		TRBV13-1	TRBJ2-7	CASSDVGGSSYEQYF	4838	0.0630934		TRBV13-3	TRBJ2-5	CASSDGDTQYF	1672	0.0317988		TRBV1	TRBJ2-5	CSAPGLGFNQDTQYF	1954	0.036164		TRBV30	TRBJ1-2	CSSRDRGDSDYTF	1830	0.031697		TRBV1	TRBJ1-3	CSADPNSGNTLYF	892	0.0148289		TRBV1	TRBJ2-5	CSAALGEDTQYF	1574	0.0295577
TRBV26	TRBJ2-4	CARKSSQNTSYF	397	0.00517137		TRBV5	TRBJ1-2	CASSQEGRQSNSDYTF	216	0.00238183		TRBV16	TRBJ2-7	CASSPGQSYEQYF	4834	0.0630412		TRBV1	TRBJ2-5	CSAQDTQYF	1671	0.0317798		TRBV1	TRBJ2-7	CSADWGGSYEQYF	1953	0.0361455		TRBV13-2	TRBJ2-7	CASGGPRTGGHYEQYF	1830	0.031697		TRBV1	TRBJ1-1	CSAGQNTEVF	892	0.0148289		TRBV1	TRBJ2-1	CSADSNYAEQF	1574	0.0295577
TRBV5	TRBJ1-1	CASSQGSGGNAEVF	395	0.00514532		TRBV1	TRBJ2-2	CSAGLFYTGRLYF	216	0.00238183		TRBV1	TRBJ1-1	CSDRGDTEVF	4832	0.0630152		TRBV16	TRBJ2-2	CASSWDNTGQLYF	1671	0.0317798		TRBV1	TRBJ1-5	CSADRQPQAPLF	1953	0.0361455		TRBV13-3	TRBJ2-7	CASSEGGAYEQYF	1828	0.0316624		TRBV13-2	TRBJ2-7	CASGLGGYEQYF	892	0.0148289		TRBV1	TRBJ1-3	CSAEGAGNTLYF	1574	0.0295577
TRBV13-1	TRBJ2-5	CASSWDREDTQYF	394	0.0051323		TRBV1	TRBJ2-1	CSAGAGAEQYF	216	0.00238183		TRBV1	TRBJ1-6	CSAERTPYNSPLYF	4823	0.0628978		TRBV1	TRBJ1-1	CSAEPGTEVF	1670	0.0317608		TRBV1	TRBJ2-5	CSAGTVQDTQYF	1950	0.0360899		TRBV1	TRBJ1-3	CSGQGRGNTLYF	1827	0.0316451		TRBV13-2	TRBJ2-3	CASGVGLGGAETLYF	892	0.0148289		TRBV1	TRBJ2-7	CSAVWGDEQYF	1571	0.0295014
TRBV1	TRBJ1-5	CSADPQGEAPPF	390	0.00508019		TRBV13-1	TRBJ2-1	CASRWEGEAEQF	216	0.00238183		TRBV13-1	TRBJ2-4	CASSAWGSQNTLYF	4820	0.0628587		TRBV5	TRBJ2-5	CASSPGTDNQDTQYF	1669	0.0317418		TRBV1	TRBJ1-4	CSAPISNERLF	1950	0.0360899		TRBV13-1	TRBJ1-5	CASSGGQGNNQAPLF	1826	0.0316277		TRBV13-2	TRBJ1-1	CASGGTAEVF	892	0.0148289		TRBV1	TRBJ2-5	CSETGGADTQYF	1571	0.0295014
TRBV1	TRBJ1-1	CSADTGRANTEVF	390	0.00508019		TRBV5	TRBJ2-7	CASSQDQGTYGQYF	215	0.0023708		TRBV5	TRBJ2-5	CASSQVWGQDTQYF	4808	0.0627022		TRBV13-3	TRBJ2-4	CASSYNSQNTLYF	1664	0.0316467		TRBV5	TRBJ2-7	CASSLRLGSSYEQYF	1947	0.0360344		TRBV5	TRBJ2-3	CASSQGTSSAETLYF	1825	0.0316104		TRBV5	TRBJ2-4	CASSPTSGVNTLYF	891	0.0148122		TRBV5	TRBJ1-1	CASSQEGQANTEVF	1570	0.0294826
TRBV1	TRBJ1-4	CSADMGRDEGLF	389	0.00506717		TRBV5	TRBJ2-5	CASGQDREGDTQYF	215	0.0023708		TRBV13-1	TRBJ2-7	CASSVLGGREQYF	4802	0.0626239		TRBV1	TRBJ2-3	CSAGLGSSAETLYF	1662	0.0316086		TRBV1	TRBJ2-1	CSADWDWGGIAEQF	1946	0.0360159		TRBV5	TRBJ2-5	CASSLRERDTQYF	1824	0.0315931		TRBV1	TRBJ2-5	CSGQINQDTQYF	891	0.0148122		TRBV1	TRBJ2-4	CSAGENTLYF	1570	0.0294826
TRBV13-3	TRBJ1-4	CASSVVQGTDERLF	388	0.00505414		TRBV1	TRBJ2-4	CSADRRGGDTLYF	214	0.00235978		TRBV12-1	TRBJ2-7	CASSLVGGLSYEQYF	4781	0.0623501		TRBV1	TRBJ1-1	CSARTANTEVF	1662	0.0316086		TRBV13-1	TRBJ2-3	CASSDGLGVSAETLYF	1946	0.0360159		TRBV13-2	TRBJ1-1	CASGDGEGVNTEVF	1816	0.0314545		TRBV13-1	TRBJ2-7	CASSDNYEQYF	891	0.0148122		TRBV1	TRBJ2-1	CSAGGNYAEQF	1569	0.0294638
TRBV5	TRBJ2-7	CASSQDRGREYEQYF	384	0.00500203		TRBV5	TRBJ1-2	CASSQEGGQSNSDCTF	213	0.00234875		TRBV1	TRBJ1-3	CSADYRAGNTLYF	4766	0.0621544		TRBV1	TRBJ1-1	CATGLGTEVF	1661	0.0315896		TRBV1	TRBJ2-7	CSADPGLGGREQYF	1944	0.0359789		TRBV5	TRBJ2-5	CASSQGTGGQDTQYF	1813	0.0314026		TRBV30	TRBJ2-4	CSSRLGQNTLYF	890	0.0147956		TRBV1	TRBJ2-7	CSAEMDSYEQYF	1567	0.0294263
TRBV13-3	TRBJ2-3	CASSQTGGGAETLYF	384	0.00500203		TRBV5	TRBJ2-5	CASSRRTGGKDTQYF	212	0.00233772		TRBV16	TRBJ2-5	CASSLDGDTQYF	4762	0.0621023		TRBV1	TRBJ2-3	CSAPTSAETLYF	1656	0.0314945		TRBV5	TRBJ2-1	CASSRDNNYAEQF	1943	0.0359604		TRBV1	TRBJ1-3	CSAGQTSGNTLYF	1813	0.0314026		TRBV1	TRBJ2-7	CSADAQGAREQYF	890	0.0147956		TRBV1	TRBJ2-5	CSVTANQDTQYF	1567	0.0294263
TRBV5	TRBJ1-1	CAGSPRDRANTEVF	382	0.00497598		TRBV1	TRBJ1-1	CSAGRRGGEVF	212	0.00233772		TRBV15	TRBJ2-4	CASSSGSQNTLYF	4756	0.062024		TRBV1	TRBJ2-7	CSAGDSYEQYF	1650	0.0313804		TRBV1	TRBJ2-5	CSGTGGADTQYF	1943	0.0359604		TRBV31	TRBJ2-1	CAWSLPGGAYAEQF	1805	0.031264		TRBV13-3	TRBJ2-7	CASRYRGSYEQYF	890	0.0147956		TRBV1	TRBJ2-1	CSPGQGRAEQF	1567	0.0294263
TRBV13-3	TRBJ1-1	CASSVQNTEVLF	382	0.00497598		TRBV5	TRBJ2-7	CASSQDRGTYEQYF	211	0.0023267		TRBV13-3	TRBJ1-5	CASRDREEAPLF	4756	0.062024		TRBV1	TRBJ1-6	CSADPRQGADNSPLYF	1649	0.0313614		TRBV1	TRBJ2-7	CSADGDEQYF	1941	0.0359234		TRBV5	TRBJ2-5	CASSQEWGNQDTQYF	1802	0.031212		TRBV13-2	TRBJ2-7	CASGDRGEQYF	890	0.0147956		TRBV1	TRBJ2-5	CRSTNQDTQYF	1566	0.0294075
TRBV13-3	TRBJ1-1	CASSAQNTEVF	381	0.00496296		TRBV1	TRBJ2-4	CSADRRGGSTLYF	211	0.0023267		TRBV1	TRBJ2-3	CSAGPGVGETLYF	4743	0.0618545		TRBV13-2	TRBJ2-4	CASGESLGGKENTLYF	1648	0.0313424		TRBV1	TRBJ2-5	CSAEGNQDTQYF	1941	0.0359234		TRBV13-2	TRBJ1-1	CASGHRGAGTEVF	1800	0.0311774		TRBV1	TRBJ2-5	CSAEDTQYF	889	0.014779		TRBV1	TRBJ2-7	CSSRTDYEQYF	1564	0.02937
TRBV13-2	TRBJ2-3	CASNWGSAETLYF	377	0.00491085		TRBV1	TRBJ1-6	CSAGQGRSYNSPLYF	210	0.00231567		TRBV1	TRBJ1-5	CSADLGAPLF	4731	0.061698		TRBV26	TRBJ2-1	CASSLSNYAEQF	1642	0.0312283		TRBV30	TRBJ2-7	CSSRVGAYEQYF	1938	0.0358678		TRBV13-2	TRBJ2-7	CASGDARGSSYEQYF	1798	0.0311428		TRBV30	TRBJ2-5	CSGRDNQDTQYF	888	0.0147624		TRBV1	TRBJ2-1	CSAPDNYAEQF	1564	0.02937
TRBV13-3	TRBJ1-1	CASSGPRERDTEVF	376	0.00489783		TRBV5	TRBJ2-7	CANMSQGRTLYCTCSALQGEEQYF	209	0.00230464		TRBV13-3	TRBJ1-4	CASSWDRSNERLF	4710	0.0614241		TRBV16	TRBJ1-3	CASSLALSGNTLYF	1641	0.0312092		TRBV13-1	TRBJ2-3	CASSGGTASAETLYF	1937	0.0358493		TRBV1	TRBJ1-2	CSAPGGTANSDYTF	1795	0.0310908		TRBV1	TRBJ2-7	CSAPGQSYEQYF	888	0.0147624		TRBV5	TRBJ2-2	CASSQENWGGAGTGQLYF	1561	0.0293136
TRBV13-2	TRBJ2-3	CASSDWGGAETLYF	375	0.0048848		TRBV1	TRBJ2-3	CDAHSAETLYF	209	0.00230464		TRBV13-2	TRBJ2-3	CASGDAQGARGAETLYF	4709	0.0614111		TRBV1	TRBJ2-3	CSGDSGGTLYF	1640	0.0311902		TRBV1	TRBJ2-5	CSAVPGQQDTQYF	1933	0.0357753		TRBV13-2	TRBJ1-4	CASGQNERLF	1794	0.0310735		TRBV13-3	TRBJ2-4	CASSRGQNTLYF	888	0.0147624		TRBV1	TRBJ2-7	CGAKYEQYF	1561	0.0293136
TRBV31	TRBJ2-7	CAWSLQYERYF	371	0.00483269		TRBV1	TRBJ2-1	CSALGRGAEQF	209	0.00230464		TRBV1	TRBJ2-1	CSAEGGDYAEQF	4704	0.0613459		TRBV5	TRBJ2-4	CASSQDQSQNTLYF	1639	0.0311712		TRBV1	TRBJ2-7	CSAERLGGSYEQYF	1931	0.0357383		TRBV1	TRBJ1-5	CSAGQNNQAQHF	1793	0.0310562		TRBV13-3	TRBJ2-4	CASSDNSQNTLYF	888	0.0147624		TRBV1	TRBJ2-4	CSATGGQNTLYF	1561	0.0293136
TRBV5	TRBJ2-1	CANMSQGRTLYCTCTGRDTYAEQF	369	0.00480664		TRBV5	TRBJ2-7	CVSSQEGTAYEQYF	208	0.00229362		TRBV16	TRBJ2-5	CASSLGQKDTQYF	4703	0.0613328		TRBV1	TRBJ1-1	CSAQGDTEVF	1639	0.0311712		TRBV1	TRBJ1-6	CSAPSYNSPLYF	1927	0.0356643		TRBV31	TRBJ2-3	CAWSLGAETLYF	1792	0.0310388		TRBV13-3	TRBJ2-1	CASSVAGVNYAEQF	887	0.0147457		TRBV13-2	TRBJ2-3	CASGARRGYSAETLYF	1561	0.0293136
TRBV12-1	TRBJ2-7	CASSLEGLIYEQYF	369	0.00480664		TRBV5	TRBJ1-6	CVSSPGQGDSYNSPLYF	208	0.00229362		TRBV1	TRBJ1-1	CSADEQGYTEVF	4701	0.0613068		TRBV13-1	TRBJ2-7	CASTKLGSSYEQYF	1636	0.0311142		TRBV13-2	TRBJ2-7	CASGDDRGYEQYF	1925	0.0356272		TRBV5	TRBJ1-6	CASSPDSYNSPLYF	1791	0.0310215		TRBV1	TRBJ2-5	CSADWGARDTQYF	886	0.0147291		TRBV30	TRBJ2-7	CSSSPGTGEEQYF	1560	0.0292948
TRBV1	TRBJ2-1	CSAHWGGYAEQF	364	0.00474151		TRBV5	TRBJ2-7	CASSQGQGTYEQYF	207	0.00228259		TRBV16	TRBJ2-4	CASSFGTGENTLYF	4701	0.0613068		TRBV5	TRBJ2-3	CASSPRWGDGAETLYF	1632	0.0310381		TRBV1	TRBJ2-2	CSAEAGVTGQLYF	1924	0.0356087		TRBV1	TRBJ2-2	CSARDRNTGQLYF	1790	0.0310042		TRBV1	TRBJ2-3	CSPGGAETLYF	886	0.0147291		TRBV1	TRBJ1-4	CSAGAANERLF	1560	0.0292948
TRBV13-1	TRBJ2-3	CASSDRGSAETLYF	364	0.00474151		TRBV1	TRBJ2-7	CSVDWGSEQYF	207	0.00228259		TRBV1	TRBJ1-4	CRGTNERLF	4696	0.0612416		TRBV1	TRBJ1-6	CSAWDRGGNSPLYF	1629	0.030981		TRBV1	TRBJ2-1	CSAAGGRAEQF	1924	0.0356087		TRBV13-3	TRBJ1-4	CASSDGNSNERLF	1786	0.0309349		TRBV1	TRBJ2-4	CRSQNTLYF	884	0.0146959		TRBV1	TRBJ2-5	CSADNQDTQYF	1559	0.0292761
TRBV31	TRBJ2-5	CASSSDSQDTQYF	363	0.00472849		TRBV1	TRBJ2-3	CSVLGGRAETLYF	207	0.00228259		TRBV1	TRBJ2-5	CSADPPGGGDTQYF	4684	0.0610851		TRBV1	TRBJ2-7	CSALSYEQYF	1628	0.030962		TRBV13-2	TRBJ2-1	CASGDAGGANYAEQF	1924	0.0356087		TRBV13-2	TRBJ1-6	CASGGDRYSPLYF	1785	0.0309176		TRBV1	TRBJ2-1	CSAGGQYAEQF	884	0.0146959		TRBV1	TRBJ2-7	CSAGGGEQYF	1558	0.0292573
TRBV1	TRBJ1-5	CSAAHSNQAPLF	363	0.00472849		TRBV13-1	TRBJ2-1	CASSLGNYAEQF	207	0.00228259		TRBV1	TRBJ1-2	CSARNSDYTF	4681	0.0610459		TRBV5	TRBJ1-4	CASSQEDRANERLF	1627	0.030943		TRBV13-1	TRBJ2-7	CASSGPGQGYEQYF	1924	0.0356087		TRBV1	TRBJ1-3	CSADPAAGNTLYF	1784	0.0309003		TRBV1	TRBJ2-7	CSGDWGGEQYF	883	0.0146792		TRBV1	TRBJ2-5	CSARDRGDTQYF	1558	0.0292573
TRBV5	TRBJ1-4	CASSQEGDTHERLF	360	0.00468941		TRBV5	TRBJ2-5	CASSRGTDGKDTQYF	206	0.00227156		TRBV13-2	TRBJ2-1	CASGKAEQF	4679	0.0610199		TRBV1	TRBJ1-6	CSAGHYNSPLYF	1620	0.0308099		TRBV1	TRBJ2-4	CSAGGENTLYF	1921	0.0355532		TRBV31	TRBJ2-3	CAWPGASAETLYF	1780	0.030831		TRBV1	TRBJ2-5	CSAVGGRDTQYF	883	0.0146792		TRBV16	TRBJ2-7	CASSPTGGAYEQYF	1558	0.0292573
TRBV5	TRBJ2-1	CASGQAGGAF	356	0.0046373		TRBV1	TRBJ2-7	CSAGTCSYEQYF	206	0.00227156		TRBV13-2	TRBJ1-1	CASGEHGGTEVF	4679	0.0610199		TRBV5	TRBJ1-1	CASSQRQNTEVF	1614	0.0306957		TRBV13-3	TRBJ1-2	CASSDRRGDSDYTF	1921	0.0355532		TRBV5	TRBJ1-1	CASSQGQNTEVF	1777	0.030779		TRBV1	TRBJ1-1	CSADGGNTEVF	883	0.0146792		TRBV1	TRBJ2-5	CSGQGKKDTQYF	1556	0.0292197
TRBV5	TRBJ2-7	CAGSQGTTYEQYF	354	0.00461125		TRBV1	TRBJ2-2	CSGRDGEDTGQLYF	206	0.00227156		TRBV1	TRBJ1-1	CSAREGEVF	4677	0.0609938		TRBV1	TRBJ2-2	CSADMGQGYTGQLYF	1612	0.0306577		TRBV30	TRBJ1-2	CSSLRGPDYTF	1920	0.0355347		TRBV26	TRBJ2-7	CASSLLNSSYEQYF	1774	0.0307271		TRBV1	TRBJ2-1	CSADRGNYAEQF	882	0.0146626		TRBV1	TRBJ2-5	CSADLGVDTQYF	1555	0.0292009
TRBV1	TRBJ1-1	CSAGQNTEVSF	354	0.00461125		TRBV5	TRBJ2-1	CASSRGGRGSEQF	205	0.00226053		TRBV1	TRBJ1-5	CSGQGENQAPLF	4672	0.0609286		TRBV29	TRBJ2-3	CASSKGGETLYF	1609	0.0306007		TRBV1	TRBJ2-7	CSASGLGNSYEQYF	1920	0.0355347		TRBV5	TRBJ2-3	CASSQGRGASAETLYF	1773	0.0307097		TRBV1	TRBJ1-2	CSATTGGDSDYTF	882	0.0146626		TRBV1	TRBJ2-3	CRQGGRAETLYF	1555	0.0292009
TRBV31	TRBJ2-2	CAWSTAGGTGRLYF	347	0.00452007		TRBV5	TRBJ2-7	CASSQDQGAYEQYF	204	0.00224951		TRBV1	TRBJ1-2	CSATGDSDYTF	4660	0.0607721		TRBV1	TRBJ1-1	CSAPDRNTEVF	1600	0.0304295		TRBV1	TRBJ1-5	CSAEQYNNQAQHF	1920	0.0355347		TRBV31	TRBJ2-3	CARGDRGASAETLYF	1773	0.0307097		TRBV13-3	TRBJ2-7	CASRKGDYEQYF	882	0.0146626		TRBV1	TRBJ1-1	CSTGQNTEVF	1555	0.0292009
TRBV5	TRBJ2-3	CASSSSSAETLYF	342	0.00445494		TRBV1	TRBJ2-7	CSADSGVYERYF	203	0.00223848		TRBV13-3	TRBJ1-1	CASSDADRAATEVF	4642	0.0605373		TRBV5	TRBJ2-3	CASSLGTGGSGAETLYF	1599	0.0304105		TRBV1	TRBJ2-5	CSAPGQGARDTQYF	1918	0.0354977		TRBV1	TRBJ2-1	CSMTGDYAEQF	1772	0.0306924		TRBV13-3	TRBJ2-4	CASSDSSQNTLYF	879	0.0146127		TRBV1	TRBJ2-7	CSATGGVYEQYF	1553	0.0291634
TRBV1	TRBJ1-1	CRDRGGGVF	341	0.00444191		TRBV5	TRBJ2-5	CVSSLGQGADTQYF	202	0.00222745		TRBV13-2	TRBJ2-4	CASGDRLGENTLYF	4639	0.0604982		TRBV13-3	TRBJ1-1	CASSHRESTEVF	1598	0.0303915		TRBV13-2	TRBJ1-4	CASGEPSSERLF	1918	0.0354977		TRBV13-2	TRBJ2-4	CASGAPGQSQNTLYF	1772	0.0306924		TRBV30	TRBJ2-1	CSSRQGDAEQF	878	0.0145961		TRBV5	TRBJ2-3	CASSQDRGGAETLYF	1551	0.0291258
TRBV13-3	TRBJ2-3	CASSGWGGAETLYF	336	0.00437678		TRBV5	TRBJ2-7	CASGQEGTAYEQYF	201	0.00221643		TRBV1	TRBJ1-3	CSPRNSGNTLYF	4634	0.060433		TRBV5	TRBJ2-2	CASSQNIRGPTGQLYF	1596	0.0303534		TRBV13-2	TRBJ1-2	CASGSGHLNSDYTF	1918	0.0354977		TRBV31	TRBJ2-5	CAWSPTVNQDTQYF	1769	0.0306405		TRBV1	TRBJ1-4	CSADRGNERLF	878	0.0145961		TRBV13-2	TRBJ2-4	CASGSSQNTLYF	1551	0.0291258
TRBV13-2	TRBJ1-5	CASSDPGGNQAPLF	335	0.00436375		TRBV1	TRBJ2-1	CSLGNYAGQF	201	0.00221643		TRBV1	TRBJ1-1	CSGNTEVF	4631	0.0603939		TRBV26	TRBJ2-5	CASINQDTQYF	1596	0.0303534		TRBV1	TRBJ2-5	CRNRGGQDTQYF	1915	0.0354422		TRBV5	TRBJ2-2	CASSQDGGANTGQLYF	1766	0.0305885		TRBV1	TRBJ2-1	CSALGGRYAEQF	876	0.0145629		TRBV1	TRBJ2-7	CSADFGYEQYF	1548	0.0290695
TRBV31	TRBJ2-5	CAWSLPGGEDTQYF	331	0.00431165		TRBV13-1	TRBJ2-1	CASRWGGEAEQCF	200	0.0022054		TRBV1	TRBJ1-3	CSADSNSGNTLYF	4628	0.0603548		TRBV1	TRBJ2-7	CSAGTGDSYEQYF	1593	0.0302964		TRBV1	TRBJ2-1	CSADGTGYAEQF	1915	0.0354422		TRBV30	TRBJ2-2	CSSRDLLNTGQLYF	1764	0.0305539		TRBV1	TRBJ2-4	CSAVQNTLYF	875	0.0145463		TRBV1	TRBJ2-7	CSATGDEQYF	1547	0.0290507
TRBV26	TRBJ2-4	CARKSSQSTLYF	326	0.00424652		TRBV5	TRBJ2-5	CASSQGRTLYCTCSGQDTQYF	199	0.00219437		TRBV13-1	TRBJ2-7	CASSQSSYEQYF	4624	0.0603026		TRBV1	TRBJ2-7	CSADYEQYF	1591	0.0302583		TRBV13-1	TRBJ2-4	CASSGQGGQNTLYF	1913	0.0354051		TRBV1	TRBJ1-1	CSAETNTEVF	1762	0.0305192		TRBV1	TRBJ2-3	CSGTGGAETLYF	875	0.0145463		TRBV13-2	TRBJ1-2	CASGPGQSNSDYTF	1547	0.0290507
TRBV1	TRBJ1-4	CSADRNEGLF	326	0.00424652		TRBV31	TRBJ1-1	CAYRTANTEVF	199	0.00219437		TRBV13-1	TRBJ2-7	CASSPPGTENYEQYF	4615	0.0601852		TRBV13-2	TRBJ2-3	CASGDAGGSAETLYF	1591	0.0302583		TRBV1	TRBJ2-5	CSAALGGRDQDTQYF	1912	0.0353866		TRBV1	TRBJ1-1	CSRTENTEVF	1760	0.0304846		TRBV1	TRBJ1-4	CSARDNNERLF	874	0.0145296		TRBV1	TRBJ2-5	CSAVGGADTQYF	1546	0.0290319
TRBV13-1	TRBJ2-2	CASSDAGDNTGQLNF	325	0.00423349		TRBV1	TRBJ2-7	CTYSADWGSEQYF	199	0.00219437		TRBV16	TRBJ2-3	CASSLDGGLGAETLYF	4611	0.0601331		TRBV5	TRBJ2-3	CASSPRESAETLYF	1586	0.0301632		TRBV1	TRBJ2-5	CRPLGGHQDTQYF	1912	0.0353866		TRBV13-2	TRBJ2-3	CASGDVMGSETLYF	1760	0.0304846		TRBV13-3	TRBJ2-1	CASSDGGRAEQF	872	0.0144964		TRBV5	TRBJ2-2	CASSQENTGQLYF	1544	0.0289944
TRBV13-2	TRBJ2-7	CASGDSYTQYF	322	0.00419441		TRBV1	TRBJ2-3	CSALGGRAGTLYF	199	0.00219437		TRBV13-2	TRBJ1-2	CASGDGTTNSDYTF	4606	0.0600678		TRBV5	TRBJ1-4	CASSQNPGQISNERLF	1585	0.0301442		TRBV1	TRBJ2-1	CSADQGYAEQF	1911	0.0353681		TRBV5	TRBJ2-5	CASSQEQGWDTQYF	1757	0.0304326		TRBV1	TRBJ2-7	CSADGGGEQYF	871	0.0144798		TRBV1	TRBJ2-5	CSARGDTQYF	1544	0.0289944
TRBV1	TRBJ1-6	CSAGAGDNSPLYF	321	0.00418139		TRBV1	TRBJ1-6	CSAAGNSYNSPLYF	199	0.00219437		TRBV1	TRBJ1-4	CSVPGQGAGERLF	4603	0.0600287		TRBV5	TRBJ2-5	CASSQDGGRDTQYF	1581	0.0300681		TRBV1	TRBJ1-6	CSGTALYNSPLYF	1911	0.0353681		TRBV30	TRBJ2-1	CSSGGEDYAEQF	1756	0.0304153		TRBV1	TRBJ2-3	CSAGSAETLYF	871	0.0144798		TRBV5	TRBJ2-1	CASSQQLDNYAEQF	1543	0.0289756
TRBV5	TRBJ2-7	CASSLDWGGYEQYF	319	0.00415534		TRBV1	TRBJ2-7	CNADSGVYEQYF	198	0.00218335		TRBV1	TRBJ1-5	CSLRQGVQAPLF	4600	0.0599896		TRBV1	TRBJ1-2	CSADPGYSDYTF	1580	0.0300491		TRBV1	TRBJ2-7	CSGDREDEQYF	1908	0.0353126		TRBV16	TRBJ2-1	CASSLGGGYAEQF	1755	0.030398		TRBV1	TRBJ1-3	CSGRGPGNTLYF	871	0.0144798		TRBV1	TRBJ2-1	CSALGGYAEQF	1543	0.0289756
TRBV20	TRBJ2-3	CGARVGGAETLYF	319	0.00415534		TRBV1	TRBJ2-3	CSDSTETLYF	198	0.00218335		TRBV15	TRBJ2-1	CASSLGVAEQF	4589	0.0598461		TRBV1	TRBJ2-3	CRDSAETLYF	1579	0.0300301		TRBV1	TRBJ2-7	CSGDWGGDEQYF	1907	0.0352941		TRBV16	TRBJ1-3	CASSPRDRDGNTLYF	1755	0.030398		TRBV13-3	TRBJ2-7	CASSDGGEQYF	871	0.0144798		TRBV1	TRBJ2-7	CSDRLGVYEQYF	1542	0.0289568
TRBV16	TRBJ2-1	CASSPRQGGYAEQF	318	0.00414231		TRBV1	TRBJ2-1	CSLTGEDAGQF	198	0.00218335		TRBV16	TRBJ2-7	CASSLSGTGGDEQYF	4575	0.0596636		TRBV1	TRBJ1-6	CSLGNSPLYF	1577	0.0299921		TRBV1	TRBJ2-5	CSAMGGRSQDTQYF	1907	0.0352941		TRBV13-2	TRBJ2-4	CASGDAGTGGGQNTLYF	1755	0.030398		TRBV1	TRBJ2-1	CSGTGGRAEQF	869	0.0144465		TRBV1	TRBJ2-5	CSRDWGGADTQYF	1542	0.0289568
TRBV13-1	TRBJ2-1	CASSDQGNYAEQLF	316	0.00411626		TRBV5	TRBJ2-1	CASSHGGRGAEQF	197	0.00217232		TRBV13-1	TRBJ1-1	CASSAGTEVF	4573	0.0596375		TRBV1	TRBJ1-2	CSARENSDYTF	1573	0.029916		TRBV1	TRBJ2-7	CSAGTGGYEQYF	1906	0.0352756		TRBV13-2	TRBJ2-2	CASGPSGIDTGQLYF	1754	0.0303806		TRBV13-1	TRBJ1-2	CASSDSANSDYTF	869	0.0144465		TRBV1	TRBJ2-5	CSADQDTQYF	1542	0.0289568
TRBV13-1	TRBJ2-5	CASSQGGNQDTQYF	315	0.00410323		TRBV1	TRBJ2-1	CSAPYAGQF	197	0.00217232		TRBV1	TRBJ1-1	CTSSANTEVF	4570	0.0595984		TRBV13-2	TRBJ1-6	CASGDGNSPLYF	1573	0.029916		TRBV1	TRBJ2-7	CSAGRVEQYF	1904	0.0352386		TRBV13-2	TRBJ2-3	CASGDATGTETLYF	1749	0.030294		TRBV1	TRBJ2-5	CSAVTGNQDTQYF	868	0.0144299		TRBV13-2	TRBJ2-1	CASGDGGALAEQF	1542	0.0289568
TRBV1	TRBJ1-1	CSARVNTEVLF	314	0.00409021		TRBV5	TRBJ2-3	CASNQDPGLGGAETLYF	195	0.00215026		TRBV12-1	TRBJ2-5	CASSLGLQDTQYF	4559	0.0594549		TRBV5	TRBJ2-3	CASSQDVGQGAETLYF	1572	0.029897		TRBV1	TRBJ1-6	CSAGDRGYNSPLYF	1904	0.0352386		TRBV5	TRBJ2-1	CASSQTGRDYAEQF	1747	0.0302594		TRBV13-3	TRBJ2-7	CASSDARGYEQYF	868	0.0144299		TRBV1	TRBJ1-3	CSAGGAGNTLYF	1540	0.0289193
TRBV1	TRBJ2-7	CSAVGGSSYEQYF	313	0.00407718		TRBV1	TRBJ2-5	CSADRDQDAQYF	195	0.00215026		TRBV13-1	TRBJ1-2	CASSTGDSDYTF	4555	0.0594027		TRBV1	TRBJ2-2	CSADTANTGQLYF	1571	0.029878		TRBV13-2	TRBJ1-2	CASGDPGTTNSDYTF	1904	0.0352386		TRBV1	TRBJ1-5	CSAGTGGQAQHF	1743	0.0301901		TRBV1	TRBJ2-1	CSARQGYAEQF	867	0.0144133		TRBV1	TRBJ2-3	CSGGQGAETLYF	1536	0.0288441
TRBV13-2	TRBJ2-7	CASGGSYEQYF	311	0.00405113		TRBV5	TRBJ2-5	CASSQDPTGVQGTQYF	194	0.00213924		TRBV1	TRBJ2-2	CSADMGIGQLYF	4544	0.0592593		TRBV13-2	TRBJ2-7	CASGDGTGGAREQYF	1570	0.0298589		TRBV1	TRBJ2-5	CSATGFQDTQYF	1903	0.0352201		TRBV13-3	TRBJ2-2	CASSDDRNTGQLYF	1742	0.0301728		TRBV1	TRBJ2-7	CSAGSSSYEQYF	866	0.0143966		TRBV1	TRBJ2-7	CSAGTGVYEQYF	1535	0.0288254
TRBV13-1	TRBJ2-7	CASGDAGGLEQYF	311	0.00405113		TRBV13-1	TRBJ2-1	CSVLGRGAEQF	194	0.00213924		TRBV1	TRBJ1-1	CSASSAAEVF	4542	0.0592332		TRBV12-1	TRBJ2-1	CASSLGGNYAEQF	1570	0.0298589		TRBV13-1	TRBJ2-3	CASSDDGAETLYF	1902	0.0352016		TRBV13-3	TRBJ1-1	CASKTGNTEVF	1736	0.0300689		TRBV1	TRBJ2-3	CSADWGAETLYF	866	0.0143966		TRBV1	TRBJ2-3	CSATGFAETLYF	1535	0.0288254
TRBV5	TRBJ2-1	CANMSQGRTLYCTCSADRQANYAEQF	310	0.0040381		TRBV5	TRBJ2-1	CVSSQDAGARAEQF	193	0.00212821		TRBV13-1	TRBJ2-7	CASARLGGYEQYF	4524	0.0589985		TRBV29	TRBJ2-3	CASSSPSAETLYF	1566	0.0297829		TRBV13-1	TRBJ2-5	CASSDAGQQDTQYF	1899	0.035146		TRBV5	TRBJ2-1	CASSQGTEYAEQF	1731	0.0299823		TRBV13-2	TRBJ2-3	CASGSSSAETLYF	866	0.0143966		TRBV5	TRBJ1-3	CASSQDAGNTLYF	1531	0.0287503
TRBV13-3	TRBJ2-3	CASNWGGAETLYF	310	0.0040381		TRBV5	TRBJ2-3	CASSQDVGSSAGTLYF	192	0.00211718		TRBV1	TRBJ1-4	CSAEGGQTNERLF	4484	0.0584768		TRBV13-1	TRBJ2-7	CASSVRSYEQYF	1563	0.0297258		TRBV1	TRBJ2-7	CSAPGLGYEQYF	1898	0.0351275		TRBV13-1	TRBJ1-6	CASSDRGRNSPLYF	1731	0.0299823		TRBV13-2	TRBJ2-2	CASGVRVNTGQLYF	866	0.0143966		TRBV1	TRBJ2-7	CSADSGGDEQYF	1531	0.0287503
TRBV5	TRBJ1-1	CASNRDKEVF	309	0.00402507		TRBV26	TRBJ2-4	CAGSLSGGDTLYF	191	0.00210616		TRBV13-1	TRBJ2-3	CASSGLGSSAETLYF	4468	0.0582682		TRBV13-2	TRBJ2-1	CASGGLGSYAEQF	1561	0.0296878		TRBV13-2	TRBJ1-1	CASGEVQNTEVF	1898	0.0351275		TRBV13-1	TRBJ2-5	CASSLRDRGDTQYF	1728	0.0299303		TRBV5	TRBJ1-2	CASSQDSSNSDYTF	865	0.01438		TRBV1	TRBJ2-4	CSAAGSQNTLYF	1530	0.0287315
TRBV13-1	TRBJ2-5	CASSQDNGQDTQYF	304	0.00395994		TRBV1	TRBJ2-3	CGALGGRAETLYF	191	0.00210616		TRBV1	TRBJ1-1	CSADKAEVF	4462	0.0581899		TRBV5	TRBJ2-3	CASSPDISAETLYF	1557	0.0296117		TRBV26	TRBJ2-1	CAEDRNNYAEQF	1897	0.035109		TRBV1	TRBJ2-3	CSGQGAETLYF	1727	0.029913		TRBV1	TRBJ2-5	CSEQDTQYF	865	0.01438		TRBV1	TRBJ2-7	CSADTDNYEQYF	1529	0.0287127
TRBV13-1	TRBJ2-1	CASSRTGGWAEQLF	303	0.00394692		TRBV1	TRBJ2-1	CSAPCAEQF	191	0.00210616		TRBV13-1	TRBJ2-4	CASSAGQKNTLYF	4449	0.0580204		TRBV5	TRBJ2-5	CASSQEEDREDTQYF	1554	0.0295546		TRBV31	TRBJ1-5	CASSGGNNQAQHF	1896	0.0350905		TRBV5	TRBJ2-2	CASSQDWGDTGQLYF	1726	0.0298957		TRBV1	TRBJ2-3	CSADPRSAETLYF	865	0.01438		TRBV1	TRBJ2-7	CKGGAREQYF	1529	0.0287127
TRBV13-3	TRBJ1-1	CAGSVQNTEVF	301	0.00392087		TRBV31	TRBJ2-7	CAWRGGLGHEQYF	190	0.00209513		TRBV12-1	TRBJ2-5	CASFRGQDTQYF	4449	0.0580204		TRBV5	TRBJ1-1	CASSLGTSNTEVF	1552	0.0295166		TRBV1	TRBJ2-4	CSAASGLGGQNTLYF	1896	0.0350905		TRBV31	TRBJ2-1	CAWSPTGGNYAEQF	1721	0.0298091		TRBV30	TRBJ2-1	CSSRDWVEQYF	864	0.0143634		TRBV1	TRBJ2-7	CSVRDWGGEQYF	1528	0.0286939
TRBV12-1	TRBJ2-1	CASSLQGNNYAEQF	301	0.00392087		TRBV20	TRBJ2-7	CGARLGGDEQYF	190	0.00209513		TRBV1	TRBJ1-1	CSGRGNTEVF	4447	0.0579943		TRBV1	TRBJ2-5	CSADPQDTQYF	1550	0.0294786		TRBV1	TRBJ2-1	CSADSGGF	1896	0.0350905		TRBV13-1	TRBJ2-4	CASSDDWGENTLYF	1713	0.0296705		TRBV13-3	TRBJ2-5	CASSDRDRGQDTQYF	864	0.0143634		TRBV12-1	TRBJ2-7	CASSLVEQYF	1528	0.0286939
TRBV5	TRBJ2-1	CANMSQGRTLYCTCSADGAHYAEQF	298	0.00388179		TRBV1	TRBJ2-4	CGAAENTLYF	190	0.00209513		TRBV15	TRBJ2-2	CASSHQGSTGQLYF	4440	0.057903		TRBV13-2	TRBJ1-2	CASGDVAGGNSDYTF	1550	0.0294786		TRBV1	TRBJ2-7	CSAPGQGHYEQYF	1895	0.035072		TRBV13-2	TRBJ2-1	CASEQGEHYAEQF	1710	0.0296185		TRBV1	TRBJ2-7	CSAGGTDEQYF	863	0.0143468		TRBV1	TRBJ2-7	CSADPGGGEQYF	1526	0.0286564
TRBV31	TRBJ2-2	CSAGQGYTGQLYF	298	0.00388179		TRBV5	TRBJ2-7	CASSPRLGGLEQHF	189	0.0020841		TRBV13-1	TRBJ2-5	CASSDWGDQDTQYF	4430	0.0577726		TRBV5	TRBJ2-3	CASSQDWASAETLYF	1549	0.0294596		TRBV1	TRBJ2-5	CSAGRGDTQYF	1894	0.0350535		TRBV13-2	TRBJ2-1	CASGGYAEQF	1703	0.0294973		TRBV1	TRBJ2-3	CSAAGTTSAETLYF	862	0.0143301		TRBV1	TRBJ2-5	CSAGGQDTQYF	1526	0.0286564
TRBV13-1	TRBJ2-5	CASSRRGNQDTQYF	298	0.00388179		TRBV1	TRBJ2-7	CSADNWGDYEQHF	189	0.0020841		TRBV5	TRBJ1-1	CASRGQGEVF	4422	0.0576683		TRBV1	TRBJ1-1	CSAEANTEVF	1549	0.0294596		TRBV1	TRBJ1-6	CRGQGGSPLYF	1894	0.0350535		TRBV13-2	TRBJ2-3	CASGDAGGKTETLYF	1698	0.0294107		TRBV13-2	TRBJ2-7	CASGVEQYF	861	0.0143135		TRBV1	TRBJ2-4	CSVQGSQNTLYF	1525	0.0286376
TRBV24	TRBJ2-4	CASSLGGDTLYF	297	0.00386876		TRBV1	TRBJ2-1	CSVLGRGAGQF	189	0.0020841		TRBV1	TRBJ1-6	CSGGQTYNSPLYF	4421	0.0576552		TRBV31	TRBJ1-4	CAWSLGTGGNERLF	1548	0.0294405		TRBV13-1	TRBJ2-5	CASRLDNQDTQYF	1894	0.0350535		TRBV1	TRBJ1-4	CSADRNERLF	1697	0.0293934		TRBV30	TRBJ2-4	CSSKGYQNTLYF	860	0.0142969		TRBV1	TRBJ2-2	CRDREDTGQLYF	1523	0.0286
TRBV13-3	TRBJ2-3	CASSHPAETLYF	295	0.00384271		TRBV1	TRBJ2-2	CSAGLLYTGQLYF	188	0.00207308		TRBV5	TRBJ1-1	CASSQGTDTEVF	4410	0.0575118		TRBV5	TRBJ2-7	CASSQDERGSYEQYF	1547	0.0294215		TRBV5	TRBJ2-2	CASSQGTLANTGQLYF	1890	0.0349795		TRBV13-1	TRBJ2-7	CASSDAGEGEQYF	1693	0.0293241		TRBV13-2	TRBJ2-7	CASGDGQYEQYF	860	0.0142969		TRBV5	TRBJ2-5	CASSQEGGGLDTQYF	1522	0.0285812
TRBV1	TRBJ1-1	CTRSAGVDTEVF	294	0.00382968		TRBV5	TRBJ2-5	CVSSQAGTGQDTQYF	187	0.00206205		TRBV1	TRBJ1-4	CSADPGPNERLF	4393	0.0572901		TRBV12-1	TRBJ2-3	CASSQTGAGETLYF	1546	0.0294025		TRBV13-2	TRBJ2-7	CASGAAGVEQYF	1890	0.0349795		TRBV13-1	TRBJ1-1	CASRGQTEVF	1687	0.0292202		TRBV1	TRBJ1-4	CSADTGTGDERLF	859	0.0142803		TRBV1	TRBJ2-1	CSVDIYAEQF	1521	0.0285625
TRBV13-1	TRBJ2-3	CASSGWGSAETLYF	294	0.00382968		TRBV1	TRBJ2-4	CSAQGSSQDTLYF	187	0.00206205		TRBV1	TRBJ1-1	CSATGGPTEVF	4378	0.0570944		TRBV5	TRBJ2-3	CASSQTGGSAETLYF	1545	0.0293835		TRBV13-1	TRBJ2-4	CASSEGGLGENTLYF	1890	0.0349795		TRBV5	TRBJ2-4	CASSQEGTGVSQNTLYF	1685	0.0291855		TRBV13-2	TRBJ2-3	CASGEGGAETLYF	858	0.0142636		TRBV1	TRBJ1-4	CSASGTGGGERLF	1520	0.0285437
TRBV13-3	TRBJ1-1	CASGDPRERDTEVLF	293	0.00381666		TRBV1	TRBJ2-4	CSAAENALYF	186	0.00205102		TRBV13-1	TRBJ2-3	CASSVPGGASAETLYF	4373	0.0570292		TRBV5	TRBJ2-1	CASSPRTGGGYAEQF	1544	0.0293645		TRBV13-2	TRBJ2-1	CASGERDWGAYNYAEQF	1889	0.034961		TRBV13-1	TRBJ2-7	CASKPGQGALEQYF	1685	0.0291855		TRBV1	TRBJ2-3	CSAGTTSAETLYF	857	0.014247		TRBV5	TRBJ1-1	CASSQDSNTEVF	1519	0.0285249
TRBV13-1	TRBJ2-2	CASSDAGDNTGQPYF	293	0.00381666		TRBV1	TRBJ2-4	CSAAEDTLYF	186	0.00205102		TRBV16	TRBJ2-5	CASSAPGHQDTQYF	4364	0.0569119		TRBV1	TRBJ2-5	CSAEQGDTQYF	1544	0.0293645		TRBV1	TRBJ2-1	CSAVGGALAEQF	1888	0.0349425		TRBV30	TRBJ2-1	CSSGANNYAEQF	1684	0.0291682		TRBV1	TRBJ2-1	CSAEAEQF	857	0.014247		TRBV1	TRBJ2-1	CSAGDYAEQF	1519	0.0285249
TRBV13-1	TRBJ2-5	CASSQVETEDTQYF	292	0.00380363		TRBV1	TRBJ1-6	CGADRDRGNSPLYF	186	0.00205102		TRBV13-2	TRBJ2-5	CASGGRDWQDTQYF	4363	0.0568988		TRBV13-2	TRBJ1-4	CASGDAQISNERLF	1544	0.0293645		TRBV1	TRBJ1-6	CSADVEGSYNSPLYF	1888	0.0349425		TRBV13-2	TRBJ2-5	CASGAWDWGNQDTQYF	1679	0.0290816		TRBV5	TRBJ2-7	CASSQDWGSSYEQYF	856	0.0142304		TRBV5	TRBJ2-4	CASSQTGGENTLYF	1518	0.0285061
TRBV5	TRBJ2-1	CANMSQGRTLYCTCSGPRDTYAEQF	291	0.0037906		TRBV1	TRBJ1-1	CSASGTADTEVF	186	0.00205102		TRBV13-2	TRBJ1-6	CASGGQNSYNSPLYF	4363	0.0568988		TRBV13-2	TRBJ2-5	CASGDVEGRQDTQYF	1542	0.0293264		TRBV13-2	TRBJ1-1	CASGVPGQGNTEVF	1888	0.0349425		TRBV30	TRBJ2-1	CSSREGGYYAEQF	1676	0.0290296		TRBV1	TRBJ2-1	CSAEGQGDAEQF	855	0.0142138		TRBV1	TRBJ2-5	CSAEWGDTQYF	1518	0.0285061
TRBV5	TRBJ1-1	CAGSRRTDTEVF	289	0.00376455		TRBV1	TRBJ1-1	CSAERRGGEVLF	186	0.00205102		TRBV13-1	TRBJ2-7	CASSRDRAYEQYF	4359	0.0568467		TRBV31	TRBJ2-3	CACGTGGSAETLYF	1541	0.0293074		TRBV1	TRBJ2-4	CSAEAGGQNTLYF	1886	0.0349054		TRBV13-2	TRBJ2-1	CASGDARGADYAEQF	1673	0.0289777		TRBV13-2	TRBJ1-6	CASGTGYNSPLYF	855	0.0142138		TRBV1	TRBJ2-4	CSDREEGTLYF	1518	0.0285061
TRBV13-1	TRBJ2-7	CASSQDLVSSYEQYF	289	0.00376455		TRBV5	TRBJ2-1	CASNQDAGARAEQF	185	0.00203999		TRBV12-1	TRBJ2-5	CASSPLGGRGQDTQYF	4342	0.056625		TRBV5	TRBJ2-7	CASSLGLGGRYEQYF	1537	0.0292313		TRBV1	TRBJ2-5	CSAEGGAGDTQYF	1885	0.0348869		TRBV1	TRBJ2-5	CTMGQKDTQYF	1671	0.028943		TRBV1	TRBJ1-3	CSAVNSGNTLYF	854	0.0141971		TRBV5	TRBJ2-3	CASSPFTGGSAETLYF	1517	0.0284874
TRBV12-1	TRBJ2-7	CASSLVGGYEQYF	288	0.00375153		TRBV5	TRBJ1-6	CASRTLYCTCSADRDRGNSPLYF	185	0.00203999		TRBV16	TRBJ2-3	CASSPTGAETLYF	4336	0.0565467		TRBV31	TRBJ2-3	CAWRTGSAETLYF	1535	0.0291933		TRBV1	TRBJ2-7	CSAGTGSYEQYF	1883	0.0348499		TRBV1	TRBJ1-4	CSAPTGGVERLF	1669	0.0289084		TRBV5	TRBJ2-7	CASSQDWQYEQYF	853	0.0141805		TRBV1	TRBJ2-7	CSGLGGEQYF	1517	0.0284874
TRBV26	TRBJ2-4	CASSLGTASQDTLYF	285	0.00371245		TRBV1	TRBJ2-5	CSGQDTRYF	185	0.00203999		TRBV31	TRBJ2-7	CAWSPGLGYEQYF	4334	0.0565206		TRBV5	TRBJ1-1	CASSQETEVF	1531	0.0291172		TRBV1	TRBJ1-6	CSADLGNSPLYF	1883	0.0348499		TRBV5	TRBJ2-2	CASSQWGDTGQLYF	1665	0.0288391		TRBV13-3	TRBJ2-4	CASSGQSQNTLYF	853	0.0141805		TRBV1	TRBJ2-5	CSAGGNQDTQYF	1516	0.0284686
TRBV13-1	TRBJ2-5	CASGDNNQDTQYF	285	0.00371245		TRBV1	TRBJ2-1	CSVLGRGTEQF	185	0.00203999		TRBV13-1	TRBJ2-3	CASSDLGSAETLYF	4329	0.0564554		TRBV5	TRBJ2-5	CASSLGLGDQDTQYF	1528	0.0290602		TRBV13-2	TRBJ2-7	CASGENRGYEQYF	1883	0.0348499		TRBV1	TRBJ2-7	CSAGGGYEQYF	1664	0.0288218		TRBV13-3	TRBJ2-3	CASSPGVETLYF	853	0.0141805		TRBV1	TRBJ1-2	CSAGGANSDYTF	1516	0.0284686
TRBV31	TRBJ2-2	CASSQQGTGQLYF	284	0.00369942		TRBV1	TRBJ2-1	CSAKPGQNAGQF	185	0.00203999		TRBV16	TRBJ1-3	CASSRNGNTLYF	4325	0.0564033		TRBV5	TRBJ2-7	CASSQDWGYEQYF	1527	0.0290411		TRBV1	TRBJ2-5	CSAGLGQDTQYF	1882	0.0348314		TRBV5	TRBJ2-7	CASSQESGRDEQYF	1663	0.0288045		TRBV13-3	TRBJ2-1	CASRPGQGGAEQF	853	0.0141805		TRBV12-1	TRBJ2-1	CASCTGNAEQF	1516	0.0284686
TRBV1	TRBJ1-1	CSAEGRRNTEVF	283	0.0036864		TRBV5	TRBJ2-5	CASSQDREGDTRYF	184	0.00202897		TRBV16	TRBJ1-1	CASSLQGADTEVF	4325	0.0564033		TRBV5	TRBJ2-5	CASSQEPGQGGRDTQYF	1527	0.0290411		TRBV1	TRBJ1-6	CSADVGAGNSPLYF	1882	0.0348314		TRBV13-2	TRBJ2-7	CASGDGVGGPEQYF	1661	0.0287698		TRBV1	TRBJ2-1	CSADGGSLYAEQF	852	0.0141639		TRBV13-2	TRBJ2-4	CASGDASKSSQNTLYF	1515	0.0284498
TRBV13-1	TRBJ2-1	CASSPRDNYAEQF	283	0.0036864		TRBV5	TRBJ1-6	CASSPGQGGSYNSPLYF	184	0.00202897		TRBV12-1	TRBJ1-3	CASSLQGAGNTLYF	4324	0.0563902		TRBV5	TRBJ2-1	CASSQVPGNYAEQF	1526	0.0290221		TRBV1	TRBJ2-4	CSAGGAGQNTLYF	1880	0.0347944		TRBV1	TRBJ1-3	CSGQDSGNTLYF	1660	0.0287525		TRBV13-3	TRBJ2-7	CASSAGTGGYEQYF	852	0.0141639		TRBV1	TRBJ2-7	CSYRDTYEQYF	1514	0.028431
TRBV5	TRBJ2-2	CASGQQGTGQLYF	282	0.00367337		TRBV1	TRBJ2-3	CTRDTHSAETLYF	184	0.00202897		TRBV5	TRBJ1-4	CASSQEGPNSNERLF	4320	0.0563381		TRBV1	TRBJ2-5	CSGHQDTQYF	1526	0.0290221		TRBV1	TRBJ2-1	CSADPRAEQYF	1879	0.0347759		TRBV16	TRBJ1-5	CASSLAGTGNNQAPLF	1658	0.0287178		TRBV1	TRBJ2-4	CSAGVSTLYF	851	0.0141473		TRBV1	TRBJ2-7	CSAGQYEQYF	1514	0.028431
TRBV13-1	TRBJ2-5	CASSQEHWGQDTQYF	280	0.00364732		TRBV1	TRBJ2-1	CSLGNYAEQSF	184	0.00202897		TRBV16	TRBJ2-5	CASSYNSQDTQYF	4319	0.056325		TRBV1	TRBJ1-1	CSAELNTEVF	1526	0.0290221		TRBV1	TRBJ2-5	CSEGNQDTQYF	1877	0.0347389		TRBV5	TRBJ1-1	CASSQDGQNTEVF	1654	0.0286486		TRBV1	TRBJ1-4	CSAANERLF	851	0.0141473		TRBV1	TRBJ2-1	CRPTGNYAEQF	1514	0.028431
TRBV5	TRBJ2-5	CASSQTGGLQDTQYF	279	0.00363429		TRBV13-1	TRBJ2-7	CASSDGYEQYF	184	0.00202897		TRBV30	TRBJ2-4	CSSRDGQNTLYF	4316	0.0562859		TRBV31	TRBJ2-7	CAWSLWGSEQYF	1525	0.0290031		TRBV1	TRBJ2-1	CSALTGVYAEQF	1877	0.0347389		TRBV1	TRBJ2-7	CSAAGGAYEQYF	1654	0.0286486		TRBV1	TRBJ2-5	CSAAGGQDTQYF	850	0.0141306		TRBV12-1	TRBJ2-7	CASSPGQYEQYF	1513	0.0284122
TRBV13-2	TRBJ2-3	CASGRLFGAETLYF	279	0.00363429		TRBV1	TRBJ2-1	CGVLGRGAEQF	183	0.00201794		TRBV1	TRBJ1-5	CSATNNNQAPLF	4311	0.0562207		TRBV1	TRBJ2-5	CSALGVNQDTQYF	1524	0.0289841		TRBV13-1	TRBJ1-2	CASSDAGYSDYTF	1876	0.0347204		TRBV1	TRBJ1-2	CSGSGTANSDYTF	1651	0.0285966		TRBV1	TRBJ1-6	CSAGQYNSPLYF	850	0.0141306		TRBV16	TRBJ2-5	CASSLADNQDTQYF	1512	0.0283935
TRBV13-1	TRBJ2-3	CASSDWGSAETPYF	277	0.00360824		TRBV1	TRBJ2-4	CSAELGGQSTLYF	182	0.00200691		TRBV1	TRBJ1-5	CSADGAPLF	4308	0.0561816		TRBV5	TRBJ2-7	CASSQAGGDTEQYF	1523	0.0289651		TRBV1	TRBJ2-5	CSAEEDTQYF	1875	0.0347019		TRBV13-2	TRBJ1-4	CASGDHKISNERLF	1651	0.0285966		TRBV1	TRBJ2-7	CSGPGVGTEQYF	848	0.0140974		TRBV1	TRBJ1-1	CSADRQGTEVF	1511	0.0283747
TRBV13-3	TRBJ2-3	CASSAPGLGAGTLYF	276	0.00359521		TRBV1	TRBJ2-3	CSDSAEALYF	182	0.00200691		TRBV13-1	TRBJ1-3	CASSDAGAGNTLYF	4307	0.0561685		TRBV5	TRBJ2-4	CASSQGLGASQNTLYF	1523	0.0289651		TRBV1	TRBJ2-4	CSADWGAPQNTLYF	1875	0.0347019		TRBV13-2	TRBJ2-3	CASGETGPSAETLYF	1649	0.028562		TRBV1	TRBJ1-1	CSAVGQNTEVF	848	0.0140974		TRBV1	TRBJ2-7	CSADPQGGEQYF	1510	0.0283559
TRBV13-3	TRBJ1-1	CASSDPRERDTEAF	276	0.00359521		TRBV1	TRBJ2-1	CSLGSYAEQF	182	0.00200691		TRBV13-2	TRBJ2-3	CASGGLGGSAETLYF	4303	0.0561164		TRBV31	TRBJ2-3	CASSGTGGSAETLYF	1521	0.028927		TRBV1	TRBJ2-7	CSAGQGGEQYF	1874	0.0346833		TRBV5	TRBJ2-7	CASSQETGGDEQYF	1647	0.0285273		TRBV5	TRBJ2-7	CASSQTGYEQYF	847	0.0140808		TRBV3	TRBJ2-1	CASSDDWGPYAEQF	1509	0.0283371
TRBV13-1	TRBJ2-5	CAGSATGGSNQDTQYF	276	0.00359521		TRBV5	TRBJ2-3	CASSQDPGLGGAETLHF	181	0.00199589		TRBV1	TRBJ1-3	CSADYDSGNTLYF	4300	0.0560772		TRBV13-1	TRBJ2-3	CASSESSAETLYF	1521	0.028927		TRBV1	TRBJ2-7	CSADPGGYEQYF	1874	0.0346833		TRBV31	TRBJ2-3	CAWSLEGEDAETLYF	1640	0.0284061		TRBV5	TRBJ1-4	CASSQGTISNERLF	846	0.0140641		TRBV5	TRBJ1-3	CASSHDSSGNTLYF	1508	0.0283183
TRBV1	TRBJ2-4	CSGQGARSQNTLYF	275	0.00358219		TRBV5	TRBJ2-1	CAGSHGGRGSEQF	181	0.00199589		TRBV13-1	TRBJ2-7	CASSDINYEQYF	4300	0.0560772		TRBV13-2	TRBJ2-1	CASGGGQNYAEQF	1519	0.028889		TRBV13-1	TRBJ2-1	CASSVTGGYAEQF	1873	0.0346648		TRBV5	TRBJ2-7	CASSQEEDTYEQYF	1639	0.0283888		TRBV13-3	TRBJ2-4	CASRSGGDTLYF	845	0.0140475		TRBV1	TRBJ1-1	CSADGRNTEVF	1508	0.0283183
TRBV13-1	TRBJ2-7	CASSQVGAEEQYF	275	0.00358219		TRBV26	TRBJ2-4	CASSLSGGDTSYF	181	0.00199589		TRBV13-1	TRBJ2-7	CASSDGTGGYEQYF	4296	0.0560251		TRBV29	TRBJ2-3	CASSLLGKGETLYF	1516	0.0288319		TRBV1	TRBJ1-6	CSAARQGGNSPLYF	1870	0.0346093		TRBV5	TRBJ1-6	CASSQDGTAYNSPLYF	1636	0.0283368		TRBV31	TRBJ2-7	CAWSGTGGPYEQYF	844	0.0140309		TRBV1	TRBJ2-5	CSAEQGQDTQYF	1506	0.0282808
TRBV13-2	TRBJ1-1	CAGGDHDTEVF	274	0.00356916		TRBV1	TRBJ1-1	CSASGTASTEVF	181	0.00199589		TRBV15	TRBJ1-6	CASSLARGNSPLYF	4279	0.0558034		TRBV1	TRBJ1-6	CSTGGAYNSPLYF	1514	0.0287939		TRBV30	TRBJ2-5	CSSRGLGQDTQYF	1869	0.0345908		TRBV1	TRBJ1-4	CSAANERLF	1633	0.0282848		TRBV1	TRBJ1-4	CSARDSSNERLF	843	0.0140143		TRBV1	TRBJ2-3	CSAGWGAETLYF	1505	0.028262
TRBV13-1	TRBJ2-5	CASSPTGEEDTQYF	274	0.00356916		TRBV1	TRBJ1-1	CSAGPEAF	181	0.00199589		TRBV15	TRBJ2-4	CASSPGWDQNTLYF	4275	0.0557512		TRBV5	TRBJ2-7	CASSLDWGDYEQYF	1512	0.0287559		TRBV1	TRBJ2-7	CSADWDWGGYEQYF	1869	0.0345908		TRBV13-1	TRBJ2-5	CASSQTGPQDTQYF	1627	0.0281809		TRBV13-3	TRBJ2-3	CASSYRGGAETLYF	843	0.0140143		TRBV5	TRBJ2-7	CASSHQGSYEQYF	1504	0.0282432
TRBV1	TRBJ2-7	CSVAGVEQYF	272	0.00354311		TRBV1	TRBJ1-1	CSASGTANTGVF	180	0.00198486		TRBV12-1	TRBJ2-3	CASSLRWGLSAETLYF	4273	0.0557251		TRBV5	TRBJ2-5	CASSQDFNQDTQYF	1511	0.0287369		TRBV1	TRBJ2-1	CSADRNYAEQF	1869	0.0345908		TRBV16	TRBJ1-3	CASSFLRDRVGNTLYF	1625	0.0281463		TRBV5	TRBJ1-6	CASSQQGYNSPLYF	842	0.0139977		TRBV1	TRBJ2-1	CSGQNYAEQF	1504	0.0282432
TRBV1	TRBJ2-7	CSADWGGGGQYF	272	0.00354311		TRBV1	TRBJ1-1	CSAAGTTNAEVF	180	0.00198486		TRBV5	TRBJ1-1	CASSQDTGANTEVF	4272	0.0557121		TRBV1	TRBJ2-3	CSAVGSAETLYF	1511	0.0287369		TRBV13-1	TRBJ2-7	CASSDGGHSYEQYF	1869	0.0345908		TRBV13-1	TRBJ2-1	CASSEDSNYAEQF	1625	0.0281463		TRBV13-3	TRBJ2-5	CASSGLALNQDTQYF	842	0.0139977		TRBV1	TRBJ2-7	CSALGGRQEQYF	1503	0.0282245
TRBV13-3	TRBJ1-4	CASSVVQGANERLF	270	0.00351706		TRBV5	TRBJ2-7	CANMSQGRTLYCTCSADNWGDYEQYF	179	0.00197383		TRBV1	TRBJ1-1	CSETGGTEVF	4272	0.0557121		TRBV15	TRBJ1-1	CASSSLNTEVF	1511	0.0287369		TRBV16	TRBJ1-5	CASSPGTENNNQAPLF	1866	0.0345353		TRBV16	TRBJ2-2	CASSLDWGANTGQLYF	1622	0.0280943		TRBV5	TRBJ2-3	CASSQGGASAETLYF	841	0.013981		TRBV1	TRBJ2-5	CSYGGQDTQYF	1503	0.0282245
TRBV13-2	TRBJ2-3	CASSDWGSAETLYF	269	0.00350403		TRBV1	TRBJ2-5	CTRSGQDTQYF	179	0.00197383		TRBV13-1	TRBJ1-5	CASRDRDNQAPLF	4272	0.0557121		TRBV5	TRBJ2-7	CASSQESGGYEQYF	1509	0.0286988		TRBV1	TRBJ2-1	CSADRGGNYAEQF	1865	0.0345168		TRBV31	TRBJ2-3	CAWSLSGGVAETLYF	1621	0.028077		TRBV13-3	TRBJ2-3	CASSDSGSSAETLYF	841	0.013981		TRBV13-2	TRBJ2-4	CASGAGQKNTLYF	1503	0.0282245
TRBV29	TRBJ2-2	CASTLDTGQLHF	268	0.003491		TRBV1	TRBJ2-5	CSAGWGDTQYF	179	0.00197383		TRBV16	TRBJ2-1	CASSPNWGLNYAEQF	4259	0.0555425		TRBV3	TRBJ2-1	CASSLGQGADAEQF	1508	0.0286798		TRBV1	TRBJ2-7	CRGQGYEQYF	1864	0.0344983		TRBV5	TRBJ2-3	CASSQDGGAETLYF	1617	0.0280077		TRBV13-3	TRBJ2-4	CASSGNSQNTLYF	840	0.0139644		TRBV5	TRBJ2-3	CASSQEGAETLYF	1502	0.0282057
TRBV12-1	TRBJ2-1	CASSPPGLGGSYAEQF	268	0.003491		TRBV1	TRBJ2-4	CSADSQNTMYF	179	0.00197383		TRBV5	TRBJ1-1	CASSQDKNANTEVF	4256	0.0555034		TRBV1	TRBJ2-1	CSGTLAEQF	1508	0.0286798		TRBV1	TRBJ2-1	CSADDWRYAEQF	1864	0.0344983		TRBV13-1	TRBJ2-5	CASSPPVSQYF	1617	0.0280077		TRBV13-3	TRBJ2-4	CASRDSQNTLYF	840	0.0139644		TRBV1	TRBJ2-5	CSAPRQDTQYF	1502	0.0282057
TRBV1	TRBJ2-2	CSAGQGYTGQPYF	266	0.00346495		TRBV31	TRBJ1-1	CVCRTANTEVF	178	0.00196281		TRBV5	TRBJ1-1	CASSQAGGEVTEVF	4247	0.055386		TRBV5	TRBJ2-5	CASSQDRRGGQDTQYF	1505	0.0286227		TRBV1	TRBJ2-7	CSALGLGTYEQYF	1863	0.0344798		TRBV13-1	TRBJ2-5	CASSPGGDQDTQYF	1616	0.0279904		TRBV13-3	TRBJ2-1	CASRGGNYAEQF	840	0.0139644		TRBV1	TRBJ2-5	CKLGANQDTQYF	1502	0.0282057
TRBV1	TRBJ1-4	CGADRNERLF	265	0.00345192		TRBV26	TRBJ2-4	CASSLSGGDALYF	178	0.00196281		TRBV13-1	TRBJ1-3	CASSDAGQAGNTLYF	4243	0.0553339		TRBV15	TRBJ1-3	CASSLGVSGNTLYF	1505	0.0286227		TRBV1	TRBJ2-5	CSAEGGHQDTQYF	1863	0.0344798		TRBV5	TRBJ2-7	CASSQDRDYYEQYF	1613	0.0279384		TRBV13-2	TRBJ2-7	CASGSYEQYF	840	0.0139644		TRBV30	TRBJ2-7	CSSRGTGVYEQYF	1501	0.0281869
TRBV13-1	TRBJ2-5	CASSQDAGLDQDTQYF	264	0.0034389		TRBV5	TRBJ2-1	CASSHGGRGSEQSF	177	0.00195178		TRBV15	TRBJ2-1	CASSWTGGHNYAEQF	4236	0.0552426		TRBV13-2	TRBJ2-3	CASGDAGGDAETLYF	1505	0.0286227		TRBV13-2	TRBJ2-3	CASGDAGGRRAETLYF	1863	0.0344798		TRBV13-2	TRBJ2-7	CASGVDWGVSYEQYF	1611	0.0279038		TRBV13-1	TRBJ2-4	CASRKGQDQNTLYF	840	0.0139644		TRBV16	TRBJ2-4	CASSLRLGGQNTLYF	1500	0.0281681
TRBV13-1	TRBJ2-1	CASSQDNWGGYAEQF	263	0.00342587		TRBV30	TRBJ2-1	CSSRDGQNYVEQF	177	0.00195178		TRBV13-2	TRBJ1-2	CASGDPTGNSDYTF	4235	0.0552296		TRBV5	TRBJ2-3	CASSLRGLGAETLYF	1502	0.0285657		TRBV5	TRBJ2-5	CASSQDWGGEDTQYF	1862	0.0344613		TRBV5	TRBJ1-3	CASSQGQGAGNTLYF	1610	0.0278865		TRBV1	TRBJ2-4	CSADNSQNTLYF	837	0.0139145		TRBV13-2	TRBJ2-2	CASRTANTGQLYF	1500	0.0281681
TRBV13-1	TRBJ2-1	CASSQDGQGYAEQF	263	0.00342587		TRBV5	TRBJ2-3	CASSLGTASAGTLYF	176	0.00194075		TRBV13-1	TRBJ2-3	CASSDAQGGAETLYF	4232	0.0551904		TRBV26	TRBJ1-2	CASSPQANSDYTF	1501	0.0285467		TRBV31	TRBJ1-3	CAWSRSGNTLYF	1861	0.0344428		TRBV5	TRBJ2-4	CASSQDWGGQNTLYF	1609	0.0278691		TRBV13-3	TRBJ2-5	CASSDDWGNQDTQYF	837	0.0139145		TRBV1	TRBJ2-5	CSAQDTQYF	1499	0.0281493
TRBV13-1	TRBJ2-1	CASSPDREGAEQF	263	0.00342587		TRBV1	TRBJ2-4	CTYSAQGSSQNTLYF	176	0.00194075		TRBV1	TRBJ2-7	CSADPAYEQYF	4218	0.0550079		TRBV5	TRBJ1-3	CASSPRGEGNTLYF	1500	0.0285276		TRBV1	TRBJ2-7	CSADRDRDEQYF	1861	0.0344428		TRBV5	TRBJ2-1	CASSQDKGTEPYAEQF	1609	0.0278691		TRBV31	TRBJ2-7	CARDWGYEQYF	836	0.0138979		TRBV1	TRBJ2-7	CSGGQGSYEQYF	1498	0.0281306
TRBV13-1	TRBJ2-1	CASSHGTGGYAEQF	263	0.00342587		TRBV1	TRBJ1-1	CSAAGASTEVF	176	0.00194075		TRBV13-1	TRBJ2-4	CASSGQEGQNTLYF	4218	0.0550079		TRBV5	TRBJ2-7	CASSQAGGYEQYF	1496	0.0284516		TRBV5	TRBJ2-5	CASSPDWGGQDTQYF	1860	0.0344242		TRBV13-2	TRBJ2-7	CASGARDWGSSYEQYF	1609	0.0278691		TRBV13-3	TRBJ2-5	CASIELGGEDTQYF	836	0.0138979		TRBV1	TRBJ2-4	CSAEGSQNTLYF	1498	0.0281306
TRBV13-3	TRBJ1-5	CASSGPGGNQAPLF	261	0.00339982		TRBV1	TRBJ2-3	CSALGGRAEALYF	174	0.0019187		TRBV13-1	TRBJ1-1	CASSDVGTGGNTEVF	4212	0.0549296		TRBV13-1	TRBJ2-7	CASSDERSSYEQYF	1496	0.0284516		TRBV1	TRBJ2-4	CSAVGGGGQNTLYF	1860	0.0344242		TRBV31	TRBJ2-7	CARGGSEQYF	1606	0.0278172		TRBV30	TRBJ2-7	CSSREWGGNEQYF	835	0.0138813		TRBV1	TRBJ2-5	CSGDNQDTQYF	1497	0.0281118
TRBV15	TRBJ2-3	CASRPDWASAETLYF	260	0.00338679		TRBV1	TRBJ2-1	CSAKPGQDAEQF	174	0.0019187		TRBV5	TRBJ1-4	CASSQEGTGGYERLF	4200	0.0547731		TRBV1	TRBJ1-3	CSADSSGNTLYF	1494	0.0284135		TRBV1	TRBJ2-7	CSAVDRVEQYF	1859	0.0344057		TRBV5	TRBJ2-3	CASSQSRDWGGATLYF	1604	0.0277825		TRBV1	TRBJ2-7	CSADIYEQYF	835	0.0138813		TRBV1	TRBJ2-5	CSAESDTQYF	1497	0.0281118
TRBV13-1	TRBJ2-1	CASSQDAGTGGYAEQF	260	0.00338679		TRBV5	TRBJ2-3	CASSLGTASAEALYF	173	0.00190767		TRBV1	TRBJ1-5	CRRQNQAPLF	4196	0.0547209		TRBV1	TRBJ1-1	CSAHRGAEVF	1494	0.0284135		TRBV1	TRBJ2-7	CSAGLGGLEQYF	1859	0.0344057		TRBV16	TRBJ2-7	CASSGDRSSYEQYF	1603	0.0277652		TRBV1	TRBJ2-3	CSAGTGGASAETLYF	835	0.0138813		TRBV1	TRBJ2-5	CSSTGGQDTQYF	1496	0.028093
TRBV5	TRBJ2-1	CANMSQGRTLYCTCSAGDNNYAEQF	259	0.00337377		TRBV31	TRBJ1-1	CACRTADTEVLF	173	0.00190767		TRBV16	TRBJ1-6	CASSPQGAHNSPLYF	4187	0.0546036		TRBV5	TRBJ2-2	CASSQDWTDTGQLYF	1493	0.0283945		TRBV1	TRBJ2-7	CSADWGDEQYF	1859	0.0344057		TRBV13-1	TRBJ2-7	CASSDDNYEQYF	1603	0.0277652		TRBV1	TRBJ1-2	CSAERGDSDYTF	835	0.0138813		TRBV5	TRBJ2-1	CASSQETQYAEQF	1495	0.0280742
TRBV26	TRBJ2-4	CAGKSSQNTLYF	259	0.00337377		TRBV1	TRBJ2-3	CSAATGAEALYF	173	0.00190767		TRBV15	TRBJ2-2	CASSPTGQLYF	4183	0.0545514		TRBV5	TRBJ1-4	CASSQEGDSLSNERLF	1493	0.0283945		TRBV1	TRBJ2-5	CSAERGGFNQDTQYF	1859	0.0344057		TRBV31	TRBJ2-1	CAWSLEGQNYAEQF	1601	0.0277306		TRBV13-3	TRBJ2-4	CASSDGGQNTLYF	835	0.0138813		TRBV1	TRBJ2-5	CSPGLVQDTQYF	1495	0.0280742
TRBV1	TRBJ1-1	CSADLGPNTEVF	259	0.00337377		TRBV1	TRBJ1-6	CSVDRDRGNSPLYF	173	0.00190767		TRBV12-1	TRBJ1-4	CASSLPGQGNERLF	4179	0.0544992		TRBV5	TRBJ2-7	CASSLRDRGYEQYF	1492	0.0283755		TRBV1	TRBJ2-5	CSADEGGRNTQYF	1859	0.0344057		TRBV1	TRBJ2-7	CSAEGGTAYEQYF	1598	0.0276786		TRBV13-3	TRBJ2-2	CASSGQGDTGQLYF	835	0.0138813		TRBV13-2	TRBJ2-7	CASGAGQYEQYF	1495	0.0280742
TRBV13-1	TRBJ2-1	CASSQTGNYAEQF	258	0.00336074		TRBV5	TRBJ1-6	CASSPGQGDSYN_PLYF	172	0.00189664		TRBV13-1	TRBJ2-1	CASSDRGTAYAEQF	4178	0.0544862		TRBV5	TRBJ2-3	CASSQEGTTSAETLYF	1492	0.0283755		TRBV1	TRBJ2-7	CSAESGGASYEQYF	1858	0.0343872		TRBV13-1	TRBJ1-6	CASSGDRGSSPLYF	1598	0.0276786		TRBV1	TRBJ2-4	CSADRGQNTLYF	834	0.0138647		TRBV13-2	TRBJ1-5	CASGDRDRNQAPLF	1495	0.0280742
TRBV26	TRBJ2-4	CASSPCRAGGGQNTLYF	257	0.00334772		TRBV4	TRBJ2-1	CASSTGTAFYAEQF	172	0.00189664		TRBV1	TRBJ1-1	CSADRAEVF	4168	0.0543558		TRBV31	TRBJ2-2	CAWRLLGGDTGQLYF	1492	0.0283755		TRBV1	TRBJ2-5	CSADKAGTDTQYF	1858	0.0343872		TRBV5	TRBJ2-1	CASSPDSNYAEQF	1597	0.0276613		TRBV13-2	TRBJ2-7	CASGGGTGYEQYF	834	0.0138647		TRBV1	TRBJ2-5	CSAVDTQYF	1493	0.0280367
TRBV13-3	TRBJ1-1	CASSVQNTEAF	257	0.00334772		TRBV1	TRBJ2-4	CSARGSSQNTLYF	172	0.00189664		TRBV13-1	TRBJ2-5	CASSDGTGGFQDTQYF	4167	0.0543428		TRBV5	TRBJ1-4	CASSQDGFGEGERLF	1489	0.0283184		TRBV30	TRBJ2-5	CSSSTGRDTQYF	1857	0.0343687		TRBV13-1	TRBJ2-4	CASSARLGTSQNTLYF	1597	0.0276613		TRBV31	TRBJ2-7	CAWSLNWGSSYEQYF	833	0.013848		TRBV30	TRBJ2-5	CSSWDSQDTQYF	1492	0.0280179
TRBV13-2	TRBJ2-2	CASGDAVGQGNTGQLYF	257	0.00334772		TRBV1	TRBJ2-2	CSAVGGRSTGQLHF	172	0.00189664		TRBV16	TRBJ2-5	CASSSRLGGDTQYF	4158	0.0542254		TRBV5	TRBJ2-1	CASSQTGTGVGAEQF	1488	0.0282994		TRBV1	TRBJ2-5	CSADTQGRDSQYF	1856	0.0343502		TRBV1	TRBJ1-6	CSADPGAPRNSPLYF	1596	0.027644		TRBV1	TRBJ1-2	CSAVANSDYTF	833	0.013848		TRBV1	TRBJ2-7	CSAGLGGPEQYF	1492	0.0280179
TRBV26	TRBJ2-7	CASSLAGVTEQSF	256	0.00333469		TRBV31	TRBJ2-7	CAWRGGLGYE_YF	171	0.00188562		TRBV13-2	TRBJ2-1	CASGYLGDAEQF	4153	0.0541602		TRBV31	TRBJ2-4	CAWSLRGADQNTLYF	1488	0.0282994		TRBV1	TRBJ2-1	CSADLGGRKQF	1856	0.0343502		TRBV1	TRBJ2-5	CSAGHQDTQYF	1591	0.0275574		TRBV1	TRBJ2-1	CSPLGNYAEQF	832	0.0138314		TRBV1	TRBJ1-6	CSARMGNSPLYF	1492	0.0280179
TRBV13-1	TRBJ2-1	CASSQEEGNYAEQF	256	0.00333469		TRBV1	TRBJ2-4	CSAELGDQNTLYF	171	0.00188562		TRBV5	TRBJ1-1	CASSPTRGTEVF	4149	0.054108		TRBV13-2	TRBJ1-5	CASGNRNQAPLF	1488	0.0282994		TRBV13-2	TRBJ1-4	CASGEPSNERLF	1855	0.0343317		TRBV1	TRBJ2-4	CSAPGTQNTLYF	1590	0.02754		TRBV1	TRBJ1-1	CSADLGDTEVF	832	0.0138314		TRBV30	TRBJ2-7	CSSRDRGEQYF	1489	0.0279615
TRBV13-3	TRBJ2-3	CASSDWGGAETPYF	255	0.00332166		TRBV1	TRBJ1-1	CSAAGANAEVF	171	0.00188562		TRBV12-1	TRBJ2-5	CASSPAGADTQYF	4149	0.054108		TRBV31	TRBJ2-1	CAWSLKGAGEGAEQF	1487	0.0282804		TRBV1	TRBJ2-7	CSAIPGTGGVYEQYF	1852	0.0342762		TRBV5	TRBJ2-1	CASSQDWGDEQYF	1580	0.0273668		TRBV1	TRBJ1-6	CSGDSYNSPLYF	831	0.0138148		TRBV5	TRBJ2-2	CASSQEQGGTGQLYF	1486	0.0279052
TRBV13-1	TRBJ2-1	CASSQDRGDAEQF	255	0.00332166		TRBV5	TRBJ2-3	CASSLGTASAETLHF	170	0.00187459		TRBV13-1	TRBJ1-4	CASSELGNERLF	4145	0.0540558		TRBV5	TRBJ2-7	CASSPRDSSYEQYF	1485	0.0282424		TRBV1	TRBJ2-5	CSADLGGLVQDTQYF	1851	0.0342577		TRBV13-2	TRBJ2-5	CASGTWDRGSDTQYF	1579	0.0273495		TRBV13-3	TRBJ2-3	CASSRTLSAETLYF	831	0.0138148		TRBV5	TRBJ2-7	CASSQGGARYEQYF	1485	0.0278864
TRBV1	TRBJ1-1	CSAQGARGTEVF	254	0.00330864		TRBV1	TRBJ2-4	CSAELGGQDTLYF	170	0.00187459		TRBV13-1	TRBJ2-7	CASSATYEQYF	4131	0.0538733		TRBV5	TRBJ2-5	CASSPGLGVNQDTQYF	1485	0.0282424		TRBV1	TRBJ2-1	CSAERTGYAEQF	1851	0.0342577		TRBV13-2	TRBJ2-4	CASGVGGPQNTLYF	1575	0.0272802		TRBV13-2	TRBJ2-4	CASGGRDWGRRDQNTLYF	831	0.0138148		TRBV1	TRBJ2-1	CSAAGGRAEQF	1485	0.0278864
TRBV1	TRBJ1-4	CGGQPNERLF	253	0.00329561		TRBV1	TRBJ2-1	CSVLGRGAERF	170	0.00187459		TRBV1	TRBJ1-3	CSAGRVGNTLYF	4119	0.0537168		TRBV5	TRBJ2-3	CASSQVGGSAETLYF	1485	0.0282424		TRBV1	TRBJ1-6	CSAVQLSYNSPLYF	1851	0.0342577		TRBV13-2	TRBJ2-3	CASGDGSAETLYF	1575	0.0272802		TRBV30	TRBJ1-4	CSSSRDNSNERLF	830	0.0137982		TRBV5	TRBJ1-6	CASSSGTEYNSPLYF	1482	0.0278301
TRBV13-1	TRBJ2-7	CASSPGQSSYEQYF	253	0.00329561		TRBV1	TRBJ2-7	CSARTYSYEQYF	169	0.00186356		TRBV13-1	TRBJ2-3	CASSDFSSAETLYF	4113	0.0536385		TRBV31	TRBJ2-3	CAWSRTGAAETLYF	1485	0.0282424		TRBV5	TRBJ2-1	CASSQDGWGNYAEQF	1850	0.0342392		TRBV1	TRBJ2-7	CSGDWGGSYEQYF	1569	0.0271763		TRBV13-3	TRBJ2-4	CASSLDRSQNTLYF	830	0.0137982		TRBV12-1	TRBJ2-7	CASSLGLGSSYEQYF	1481	0.0278113
TRBV13-1	TRBJ2-1	CASSQGTNYAEQF	253	0.00329561		TRBV1	TRBJ2-4	CSAGLGGQNTLYF	169	0.00186356		TRBV5	TRBJ1-2	CASSQETGANSDYTF	4106	0.0535472		TRBV5	TRBJ2-3	CASSQEPGEGAETLYF	1480	0.0281473		TRBV1	TRBJ2-7	CSAGWDEQYF	1850	0.0342392		TRBV30	TRBJ2-1	CSSSWGGAEQF	1562	0.0270551		TRBV13-3	TRBJ2-4	CASSDLGESQNTLYF	829	0.0137815		TRBV5	TRBJ2-1	CASSPTGGNYAEQF	1480	0.0277925
TRBV13-1	TRBJ2-7	CASSPQGGYEQYF	252	0.00328259		TRBV5	TRBJ2-3	CASSQDPGLGGAEALYF	168	0.00185254		TRBV13-1	TRBJ2-4	CASSGSGTGASQNTLYF	4106	0.0535472		TRBV5	TRBJ1-4	CASSQETNSNERLF	1476	0.0280712		TRBV1	TRBJ2-1	CSARQGDAEQF	1850	0.0342392		TRBV16	TRBJ2-2	CASSYNTGQLYF	1560	0.0270204		TRBV5	TRBJ2-7	CASSQDWGGYEQYF	828	0.0137649		TRBV1	TRBJ1-5	CSAGDRNQAPLF	1480	0.0277925
TRBV1	TRBJ1-1	CSADRGGTEVF	251	0.00326956		TRBV5	TRBJ2-3	CASSLRTASAETLYF	168	0.00185254		TRBV13-1	TRBJ2-7	CASSGLGGQEQYF	4105	0.0535342		TRBV13-2	TRBJ2-7	CASGVSSYEQYF	1475	0.0280522		TRBV1	TRBJ2-1	CSAAGGF	1850	0.0342392		TRBV1	TRBJ2-5	CSAGQGLDQDTQYF	1558	0.0269858		TRBV13-3	TRBJ2-7	CASSEGTGIEQYF	828	0.0137649		TRBV1	TRBJ2-1	CSPGQGYAEQF	1479	0.0277738
TRBV5	TRBJ2-1	CASGRSGNYAEQF	250	0.00325653		TRBV5	TRBJ2-1	CASSQDAGAWAEQF	168	0.00185254		TRBV5	TRBJ1-4	CASSPGRGRGERLF	4090	0.0533386		TRBV5	TRBJ2-5	CASSQDTQDTQYF	1474	0.0280332		TRBV1	TRBJ2-7	CSAGLLSYEQYF	1849	0.0342207		TRBV1	TRBJ2-7	CSAEGGREQYF	1553	0.0268992		TRBV13-3	TRBJ2-4	CASKLGGQNTLYF	828	0.0137649		TRBV1	TRBJ2-3	CSGDSAETLYF	1478	0.027755
TRBV3	TRBJ2-5	CASSLQQGNQDTQYF	249	0.00324351		TRBV5	TRBJ1-2	CASNQEGGQSNSDYTF	168	0.00185254		TRBV12-1	TRBJ1-4	CASSLVNERLF	4084	0.0532603		TRBV13-2	TRBJ2-7	CASGDWGYEQYF	1472	0.0279951		TRBV1	TRBJ2-1	CSATGRAEQF	1849	0.0342207		TRBV13-1	TRBJ2-7	CASSVELGASYEQYF	1551	0.0268645		TRBV1	TRBJ2-7	CSADLGLGYEQYF	827	0.0137483		TRBV1	TRBJ2-2	CSGGTGGNTGQLYF	1478	0.027755
TRBV1	TRBJ2-3	CSADGGGAGTLYF	249	0.00324351		TRBV1	TRBJ2-7	CSADWGSEQHF	168	0.00185254		TRBV13-1	TRBJ2-4	CASSDVGQKNTLYF	4083	0.0532473		TRBV13-2	TRBJ1-2	CASGDAPNSDYTF	1471	0.0279761		TRBV1	TRBJ2-1	CSAGHNYAEQF	1848	0.0342022		TRBV13-1	TRBJ2-7	CASSNRPGLGGHEQYF	1546	0.0267779		TRBV1	TRBJ2-2	CSGGQNTGQLYF	827	0.0137483		TRBV12-1	TRBJ2-7	CASSWDWGVSYEQYF	1478	0.027755
TRBV16	TRBJ2-5	CASSLGDRGDEQYF	249	0.00324351		TRBV5	TRBJ2-7	CASSQDQGTYEQHF	167	0.00184151		TRBV13-1	TRBJ1-2	CASSDAGGDSSDYTF	4078	0.0531821		TRBV5	TRBJ2-5	CASSQLGGQDTQYF	1470	0.0279571		TRBV1	TRBJ2-7	CSAVLGGHEQYF	1847	0.0341836		TRBV1	TRBJ2-3	CSGTTSAETLYF	1545	0.0267606		TRBV1	TRBJ2-1	CSASGGNYAEQF	827	0.0137483		TRBV26	TRBJ1-2	CASSYRGDSDYTF	1476	0.0277174
TRBV5	TRBJ2-5	CASSPTGEEGTQYF	248	0.00323048		TRBV30	TRBJ2-1	CSSRDGQTYAEQF	167	0.00184151		TRBV12-1	TRBJ1-2	CASRDRPNSDYTF	4069	0.0530647		TRBV5	TRBJ2-7	CASSQAGTGGSSYEQYF	1468	0.0279191		TRBV1	TRBJ1-6	CSAGSLDSPLYF	1847	0.0341836		TRBV5	TRBJ2-3	CASSLSAETLYF	1541	0.0266913		TRBV13-3	TRBJ2-2	CASRRVGTGQLYF	827	0.0137483		TRBV1	TRBJ2-3	CSTGTSAETLYF	1476	0.0277174
TRBV1	TRBJ1-2	CSAEGSDYTF	248	0.00323048		TRBV1	TRBJ2-5	CSADRD_DTQYF	167	0.00184151		TRBV13-1	TRBJ2-4	CASRTGGNQNTLYF	4063	0.0529865		TRBV5	TRBJ2-3	CASSQGGGSAETLYF	1467	0.0279		TRBV1	TRBJ2-5	CSALDNQDTQYF	1846	0.0341651		TRBV1	TRBJ2-7	CSAGWGFSYEQYF	1540	0.026674		TRBV13-3	TRBJ1-2	CASSPREGSDYTF	827	0.0137483		TRBV1	TRBJ2-7	CSAYRYEQYF	1475	0.0276986
TRBV13-1	TRBJ2-1	CASSRGTGNYAEQF	248	0.00323048		TRBV1	TRBJ2-5	CGAEWGDTQYF	167	0.00184151		TRBV13-1	TRBJ2-7	CASSVSYEQYF	4061	0.0529604		TRBV5	TRBJ2-7	CASSQDGTGGDEQYF	1465	0.027862		TRBV13-1	TRBJ2-4	CASARGPSQNTLYF	1846	0.0341651		TRBV13-1	TRBJ2-7	CASSDAGREQYF	1540	0.026674		TRBV5	TRBJ2-3	CASSQDWGGAETLYF	826	0.0137317		TRBV1	TRBJ2-4	CSAAGQNTLYF	1473	0.0276611
TRBV13-3	TRBJ2-3	CASSHGTTSAETLYF	246	0.00320443		TRBV1	TRBJ2-4	CSAGSQNTLYF	166	0.00183048		TRBV5	TRBJ2-7	CASSPSSYEQYF	4059	0.0529343		TRBV5	TRBJ2-3	CASSQDWGAETLYF	1465	0.027862		TRBV1	TRBJ2-1	CSAGTGGARGYAEQF	1845	0.0341466		TRBV5	TRBJ2-5	CASSQDSQDTQYF	1539	0.0266567		TRBV1	TRBJ2-3	CSGGVSAETLYF	826	0.0137317		TRBV1	TRBJ2-5	CSAVTGRDTQYF	1472	0.0276423
TRBV13-1	TRBJ2-1	CASSRPGGGYAEQF	246	0.00320443		TRBV1	TRBJ2-2	CSGRDREDTGQLHF	166	0.00183048		TRBV13-1	TRBJ1-2	CASSWTGGTSDYTF	4057	0.0529082		TRBV31	TRBJ1-6	CAWRDRYNSPLYF	1465	0.027862		TRBV13-1	TRBJ2-7	CASSSYEQYF	1844	0.0341281		TRBV13-2	TRBJ1-6	CASGGTYNSPLYF	1538	0.0266394		TRBV13-3	TRBJ2-3	CASSDSGAETLYF	826	0.0137317		TRBV5	TRBJ1-1	CASSQDRANTEVF	1471	0.0276235
TRBV1	TRBJ1-1	CSADRGDTEVLF	242	0.00315232		TRBV1	TRBJ2-2	CSAGPFYTGQLYF	166	0.00183048		TRBV13-1	TRBJ2-3	CASSGGATETLYF	4056	0.0528952		TRBV5	TRBJ1-3	CASSQVNSGNTLYF	1463	0.027824		TRBV1	TRBJ2-2	CSADRGHNGQLYF	1843	0.0341096		TRBV1	TRBJ1-5	CSAEAGSVQAQHF	1537	0.026622		TRBV13-3	TRBJ1-1	CASSDGGRNTEVF	824	0.0136984		TRBV1	TRBJ2-1	CSAWDYAEQF	1471	0.0276235
TRBV1	TRBJ1-1	CSADQGATGVF	242	0.00315232		TRBV5	TRBJ2-3	CASSQDPGLGGVETLYF	165	0.00181945		TRBV12-1	TRBJ1-2	CASSPGYSDYTF	4054	0.0528691		TRBV5	TRBJ2-2	CASSPGTTNTGQLYF	1462	0.0278049		TRBV1	TRBJ2-1	CSARTGYAEQF	1843	0.0341096		TRBV1	TRBJ2-5	CSAAQGGQDTQYF	1534	0.0265701		TRBV1	TRBJ2-4	CSADWGGQNTLYF	823	0.0136818		TRBV16	TRBJ2-1	CASSPWTGNYAEQF	1471	0.0276235
TRBV16	TRBJ2-3	CVSSLAGGGAETLYF	242	0.00315232		TRBV1	TRBJ2-2	CSALLTGQLCF	165	0.00181945		TRBV15	TRBJ1-1	CASSSPVTEVF	4029	0.0525431		TRBV5	TRBJ2-3	CASSQDNRGAETLYF	1460	0.0277669		TRBV13-1	TRBJ1-5	CASSPGQNNQAPLF	1843	0.0341096		TRBV13-1	TRBJ2-1	CASSDFLSRDSYAEQF	1533	0.0265528		TRBV1	TRBJ2-3	CSAEDRGGAETLYF	823	0.0136818		TRBV1	TRBJ2-7	CSAETGGEQYF	1470	0.0276048
TRBV16	TRBJ2-3	CASSLVQSSAETLYF	242	0.00315232		TRBV1	TRBJ1-5	CSGDNQAQHF	165	0.00181945		TRBV26	TRBJ1-1	CASSPDTEVF	4016	0.0523735		TRBV5	TRBJ2-7	CASSQAGHLYEQYF	1459	0.0277479		TRBV1	TRBJ2-7	CSADRTGEQYF	1842	0.0340911		TRBV1	TRBJ2-5	CSARGPQDTQYF	1527	0.0264488		TRBV1	TRBJ1-1	CSAQNTEVF	823	0.0136818		TRBV1	TRBJ2-3	CSAGGAETLYF	1470	0.0276048
TRBV13-1	TRBJ2-7	CASSQDRDREYEQYF	242	0.00315232		TRBV5	TRBJ1-6	CASSPGQGDSHNSPLYF	164	0.00180843		TRBV1	TRBJ1-1	CSDQGGEVF	4016	0.0523735		TRBV31	TRBJ2-3	CAWSLVWGSAETLYF	1459	0.0277479		TRBV1	TRBJ2-7	CSAAGQGYEQYF	1842	0.0340911		TRBV1	TRBJ2-7	CSADTGGASEQYF	1524	0.0263969		TRBV1	TRBJ1-1	CSADRQANTEVF	823	0.0136818		TRBV1	TRBJ2-5	CRDRGNQDTQYF	1469	0.027586
TRBV13-1	TRBJ2-3	CAGSDWGSAETLYF	242	0.00315232		TRBV1	TRBJ2-3	CSVATGAETLYF	164	0.00180843		TRBV13-1	TRBJ1-2	CASSDQTNSDYTF	4015	0.0523605		TRBV16	TRBJ1-2	CASSPTGDSDYTF	1459	0.0277479		TRBV1	TRBJ2-7	CSAGGPYEQYF	1839	0.0340356		TRBV13-1	TRBJ2-3	CASSSGTGGRAETLYF	1523	0.0263795		TRBV1	TRBJ2-7	CSDRYEQYF	822	0.0136652		TRBV12-1	TRBJ1-3	CASSLTGDSGNTLYF	1469	0.027586
TRBV13-1	TRBJ2-2	CASSGAGDNTGQLYF	242	0.00315232		TRBV1	TRBJ2-3	CDTHSAEALYF	164	0.00180843		TRBV13-1	TRBJ2-1	CASSDGQGANYAEQF	4014	0.0523474		TRBV13-2	TRBJ2-7	CASGGLGGYEQYF	1458	0.0277289		TRBV13-1	TRBJ2-5	CASSDTDWGVQDTQYF	1839	0.0340356		TRBV5	TRBJ2-4	CASSQDLGDGQNTLYF	1522	0.0263622		TRBV1	TRBJ2-2	CSAGDRDAGQLYF	821	0.0136485		TRBV30	TRBJ2-3	CSSRAGTGAETLYF	1468	0.0275672
TRBV13-1	TRBJ2-1	CASGETGGYAEQF	242	0.00315232		TRBV1	TRBJ1-3	CSADRRGGNTLYF	164	0.00180843		TRBV12-1	TRBJ2-1	CASSSGF	4011	0.0523083		TRBV31	TRBJ2-3	CAWSLRGTSAETLYF	1457	0.0277099		TRBV13-1	TRBJ1-2	CASSDGGSDYTF	1839	0.0340356		TRBV13-2	TRBJ2-5	CASGDAWGGNQDTQYF	1521	0.0263449		TRBV1	TRBJ2-1	CSAGADAEQF	821	0.0136485		TRBV1	TRBJ2-7	CRPTGRDEQYF	1467	0.0275484
TRBV3	TRBJ1-1	CASSLGQHTEVF	238	0.00310022		TRBV5	TRBJ2-5	CASSRETGGKDTQYF	163	0.0017974		TRBV13-1	TRBJ2-5	CASSDGQGEDTQYF	4008	0.0522692		TRBV1	TRBJ2-4	CSAGDQNTLYF	1454	0.0276528		TRBV1	TRBJ2-7	CSATGGASYEQYF	1838	0.0340171		TRBV1	TRBJ2-7	CRVGQGFHEQYF	1520	0.0263276		TRBV1	TRBJ2-1	CSADPGGVNYAEQF	821	0.0136485		TRBV1	TRBJ2-7	CSADDLEQYF	1466	0.0275296
TRBV13-1	TRBJ2-7	CASSQEGGVEQYF	238	0.00310022		TRBV1	TRBJ2-1	CSAEQGAYAGQF	163	0.0017974		TRBV1	TRBJ1-4	CSGDISNERLF	4006	0.0522431		TRBV5	TRBJ2-1	CASSSGRGNYAEQF	1451	0.0275957		TRBV13-2	TRBJ2-1	CASGGRDIYAEQF	1838	0.0340171		TRBV1	TRBJ1-5	CSAGDQAPLF	1520	0.0263276		TRBV13-3	TRBJ2-7	CASSRDFSSYEQYF	821	0.0136485		TRBV1	TRBJ2-3	CSAGGSAETLYF	1465	0.0275109
TRBV1	TRBJ2-1	CSADRRANYAEQF	237	0.00308719		TRBV1	TRBJ1-1	CSASGTTNTEVF	163	0.0017974		TRBV13-1	TRBJ1-4	CASRDRGPNERLF	4003	0.052204		TRBV5	TRBJ2-1	CASSADGGDYAEQF	1451	0.0275957		TRBV31	TRBJ2-7	CASDWGDHEQYF	1835	0.0339616		TRBV1	TRBJ2-4	CSADLGGGTLYF	1519	0.0263103		TRBV1	TRBJ2-7	CSADSYEQYF	820	0.0136319		TRBV1	TRBJ2-7	CSADRNYEQYF	1464	0.0274921
TRBV3	TRBJ1-1	CASSPRQGRNTEVF	235	0.00306114		TRBV1	TRBJ1-1	CSAERRGGEVSF	163	0.0017974		TRBV13-1	TRBJ2-5	CASSRLGNQDTQYF	4001	0.0521779		TRBV31	TRBJ1-4	CAWRRTGPNERLF	1449	0.0275577		TRBV1	TRBJ2-1	CSAEGAYAEQF	1835	0.0339616		TRBV13-1	TRBJ2-5	CASSRQGTQDTQYF	1518	0.0262929		TRBV5	TRBJ2-7	CASSPGLGSYEQYF	819	0.0136153		TRBV1	TRBJ2-4	CSADSQNTLYF	1464	0.0274921
TRBV31	TRBJ1-4	CAWSHISQILQDRQLGSMTEK_SF	235	0.00306114		TRBV26	TRBJ1-2	CASSPGRNSDYTF	162	0.00178637		TRBV1	TRBJ1-1	CTGNTEVF	3989	0.0520214		TRBV1	TRBJ1-6	CSSTHRGLSPLYF	1449	0.0275577		TRBV1	TRBJ2-5	CSPRGGKDQDTQYF	1834	0.033943		TRBV13-1	TRBJ2-5	CASSLLGEKDTQYF	1518	0.0262929		TRBV1	TRBJ2-4	CSAASQNTLYF	818	0.0135987		TRBV12-1	TRBJ2-7	CASSQTGSYEQYF	1464	0.0274921
TRBV13-1	TRBJ2-2	CASSDAGDNAGQLYF	235	0.00306114		TRBV5	TRBJ2-5	CANSRGTGGKDTQYF	161	0.00177535		TRBV13-1	TRBJ2-3	CASSERLGGPETLYF	3984	0.0519562		TRBV5	TRBJ2-5	CASSQDGGNQDTQYF	1448	0.0275387		TRBV1	TRBJ2-1	CSADRGTGGNYAEQF	1834	0.033943		TRBV31	TRBJ2-3	CAWGLGDSETLYF	1517	0.0262756		TRBV13-1	TRBJ2-4	CASSEGGQNTLYF	818	0.0135987		TRBV30	TRBJ2-7	CSSKTGGYEQYF	1462	0.0274545
TRBV1	TRBJ1-6	CNARGEYNSPLYF	234	0.00304811		TRBV1	TRBJ1-6	CSADQGRSYNSLLYF	161	0.00177535		TRBV26	TRBJ2-7	CASSTRDISYEQYF	3977	0.0518649		TRBV5	TRBJ2-3	CASSPRLGGRGAETLYF	1446	0.0275007		TRBV1	TRBJ1-5	CSAGGQQAQHF	1834	0.033943		TRBV1	TRBJ2-5	CSADPGGRDTQYF	1517	0.0262756		TRBV13-2	TRBJ2-7	CASGRLGGSYEQYF	817	0.013582		TRBV1	TRBJ2-1	CSAEPGGYAEQF	1462	0.0274545
TRBV13-2	TRBJ1-6	CASGDDYSSPLYF	230	0.00299601		TRBV1	TRBJ1-1	CSAGPEVLF	161	0.00177535		TRBV5	TRBJ1-5	CASSLRGLSNQAPLF	3970	0.0517736		TRBV5	TRBJ2-7	CASSQERF	1445	0.0274816		TRBV1	TRBJ1-6	CSAGPYNSPLYF	1833	0.0339245		TRBV13-2	TRBJ2-3	CASGNWGASAETLYF	1515	0.026241		TRBV13-3	TRBJ2-1	CASSDAEGSYAEQF	816	0.0135654		TRBV5	TRBJ2-7	CASSPGLGGSYEQYF	1461	0.0274357
TRBV13-1	TRBJ2-5	CASSQTGGFQDTQYF	230	0.00299601		TRBV5	TRBJ2-3	CVSSQDPGLGGAETLYF	160	0.00176432		TRBV5	TRBJ2-5	CASSRRGNQDTQYF	3966	0.0517215		TRBV5	TRBJ2-5	CASSQEVGDLGQDTQYF	1445	0.0274816		TRBV1	TRBJ2-7	CSADLQGPYEQYF	1832	0.033906		TRBV1	TRBJ2-7	CSVDWGDEQYF	1514	0.0262237		TRBV13-2	TRBJ2-4	CASGDLGENTLYF	814	0.0135322		TRBV1	TRBJ2-1	CSADAEQF	1458	0.0273794
TRBV13-1	TRBJ2-1	CANSGGGYAEQF	230	0.00299601		TRBV5	TRBJ2-3	CASSRDPGLGGAETLYF	160	0.00176432		TRBV13-1	TRBJ1-2	CASSEGTANSDYTF	3963	0.0516823		TRBV5	TRBJ2-5	CASSQDPGGRDTQYF	1444	0.0274626		TRBV1	TRBJ2-7	CSARTGGYEQYF	1831	0.0338875		TRBV1	TRBJ2-7	CSADWGGYEQYF	1514	0.0262237		TRBV13-2	TRBJ1-1	CASGGPGQNTEVF	814	0.0135322		TRBV1	TRBJ2-4	CSAGQSQNTLYF	1457	0.0273606
TRBV1	TRBJ1-1	CRDRGGEVLF	229	0.00298298		TRBV5	TRBJ2-3	CASSLGTASTETLYF	160	0.00176432		TRBV5	TRBJ2-7	CASSQVDRGYEQYF	3962	0.0516693		TRBV31	TRBJ2-1	CAWSPGTGANYAEQF	1444	0.0274626		TRBV1	TRBJ2-7	CSAVGLGMGEQYF	1830	0.033869		TRBV13-1	TRBJ2-3	CASSEGLGSAETLYF	1514	0.0262237		TRBV13-3	TRBJ2-7	CASSETGREQYF	813	0.0135155		TRBV1	TRBJ2-7	CTGGTGGYEQYF	1456	0.0273419
TRBV16	TRBJ2-4	CASRGDSQNTLYF	229	0.00298298		TRBV5	TRBJ2-5	CASSQGPTGVQDTQYF	159	0.00175329		TRBV13-2	TRBJ2-4	CASGGPHREGQNTLYF	3961	0.0516563		TRBV5	TRBJ1-5	CASSPQGNNQAPLF	1442	0.0274246		TRBV1	TRBJ2-3	CSASSAETLYF	1830	0.033869		TRBV1	TRBJ2-7	CRPGQGVEQYF	1513	0.0262063		TRBV5	TRBJ2-7	CASSQGGGPYEQYF	811	0.0134823		TRBV1	TRBJ2-5	CYNQDTQYF	1456	0.0273419
TRBV13-2	TRBJ1-1	CASGAGTGTTEVF	229	0.00298298		TRBV3	TRBJ2-5	CASSQDPTGVQDTQYF	159	0.00175329		TRBV12-1	TRBJ1-3	CASSQSQNSGNTLYF	3961	0.0516563		TRBV31	TRBJ2-3	CAWSPRGTAETLYF	1441	0.0274056		TRBV1	TRBJ2-5	CSAEGGRDQDTQYF	1829	0.0338505		TRBV1	TRBJ2-7	CSADRGKEQYF	1512	0.026189		TRBV31	TRBJ2-7	CAWRPTGGF	811	0.0134823		TRBV1	TRBJ2-5	CSGNQDTQYF	1455	0.0273231
TRBV13-1	TRBJ2-2	CASSQTTPNTGQLYF	229	0.00298298		TRBV1	TRBJ2-2	CSATGRLYF	159	0.00175329		TRBV13-2	TRBJ2-7	CASGDSGYEQYF	3948	0.0514867		TRBV5	TRBJ1-1	CASSPDRGRGNTEVF	1439	0.0273675		TRBV13-2	TRBJ2-7	CASGEGQYEQYF	1829	0.0338505		TRBV1	TRBJ2-7	CSAVGGRYEQYF	1509	0.0261371		TRBV30	TRBJ2-7	CSSAGTEVLF	811	0.0134823		TRBV1	TRBJ2-7	CSAGPPSYEQYF	1454	0.0273043
TRBV12-1	TRBJ2-5	CASSPGGGDTQYF	229	0.00298298		TRBV5	TRBJ2-5	CASSQDPTGVQDAQYF	158	0.00174227		TRBV12-1	TRBJ2-2	CASSRDRADTGQLYF	3944	0.0514346		TRBV31	TRBJ2-5	CAWSLVDTQYF	1439	0.0273675		TRBV13-2	TRBJ2-1	CASGRDSYNYAEQF	1829	0.0338505		TRBV1	TRBJ1-4	CSADFSNERLF	1507	0.0261024		TRBV1	TRBJ2-7	CSATYEQYF	810	0.0134657		TRBV12-1	TRBJ2-7	CASSLWTGDSYEQYF	1454	0.0273043
TRBV13-3	TRBJ1-1	CASSDPRGRDTEVF	228	0.00296996		TRBV5	TRBJ1-6	CTSSPGQGDSYNSPLYF	158	0.00174227		TRBV13-2	TRBJ2-4	CASGDAQGRQNTLYF	3936	0.0513302		TRBV5	TRBJ2-5	CASSRTDQDTQYF	1434	0.0272724		TRBV1	TRBJ2-5	CSAATGGQDTQYF	1828	0.033832		TRBV5	TRBJ2-2	CASSRIQGADTGQLYF	1506	0.0260851		TRBV13-3	TRBJ2-4	CASSLNSQNTLYF	810	0.0134657		TRBV30	TRBJ2-7	CSSAGTASYEQYF	1453	0.0272855
TRBV13-3	TRBJ1-2	CASSQGSNSDYTF	227	0.00295693		TRBV1	TRBJ2-7	CSADNWGDYEQCF	158	0.00174227		TRBV5	TRBJ2-3	CASSQEGEGAETLYF	3933	0.0512911		TRBV5	TRBJ2-5	CASSQDSVNQDTQYF	1434	0.0272724		TRBV1	TRBJ2-5	CSAVDTQYF	1827	0.0338135		TRBV1	TRBJ2-4	CSGTENTLYF	1502	0.0260158		TRBV13-3	TRBJ1-4	CASSAGQGNDERLF	810	0.0134657		TRBV1	TRBJ2-7	CSANWGGYEQYF	1453	0.0272855
TRBV1	TRBJ1-1	CSAQGARDAEVF	226	0.00294391		TRBV5	TRBJ2-5	CASSRGTGGKDTQHF	157	0.00173124		TRBV12-1	TRBJ2-5	CASSPGLGGLTDTQYF	3930	0.051252		TRBV5	TRBJ2-1	CASSQGLGGHAEQF	1434	0.0272724		TRBV1	TRBJ2-1	CSARLGGIAEQF	1826	0.033795		TRBV1	TRBJ2-5	CSAEGGQDTQYF	1500	0.0259812		TRBV1	TRBJ2-1	CSPGLGGGAEQF	809	0.013449		TRBV1	TRBJ2-7	CSADHSSYEQYF	1453	0.0272855
TRBV13-2	TRBJ2-3	CASSAPGLGAETLYF	226	0.00294391		TRBV5	TRBJ2-1	CANMSQGRTLYCTCSLGNYAEQF	157	0.00173124		TRBV13-3	TRBJ2-4	CASSGRKNTLYF	3924	0.0511737		TRBV21	TRBJ1-6	CASSRDRENSPLYF	1434	0.0272724		TRBV13-2	TRBJ1-1	CASGLRGPNTEVF	1826	0.033795		TRBV13-1	TRBJ2-4	CASSGPSQNTLYF	1499	0.0259638		TRBV1	TRBJ2-4	CSGGLGQNTLYF	808	0.0134324		TRBV1	TRBJ2-7	CSEQYYEQYF	1450	0.0272292
TRBV5	TRBJ1-1	CASSRRTGTEVF	225	0.00293088		TRBV1	TRBJ2-4	CGADSQNTLYF	157	0.00173124		TRBV13-1	TRBJ1-1	CASSEENTEVF	3918	0.0510955		TRBV5	TRBJ2-7	CASSQDGTGGALEQYF	1429	0.0271773		TRBV1	TRBJ2-4	CSAGLDSQNTLYF	1825	0.0337765		TRBV1	TRBJ2-7	CSAVWGGASEQYF	1498	0.0259465		TRBV13-3	TRBJ2-7	CASSGYEQYF	807	0.0134158		TRBV30	TRBJ2-7	CSSRTGGSYEQYF	1449	0.0272104
TRBV13-3	TRBJ2-3	CASSPQGSSAETLYF	225	0.00293088		TRBV1	TRBJ2-1	CSAEQGAHAEQF	157	0.00173124		TRBV13-2	TRBJ2-4	CASGDRGGQNTLYF	3916	0.0510694		TRBV5	TRBJ1-3	CASSQDGRSGNTLYF	1429	0.0271773		TRBV1	TRBJ2-1	CSGTGGYAEQF	1825	0.0337765		TRBV1	TRBJ2-4	CSAEAGGQNTLYF	1498	0.0259465		TRBV13-3	TRBJ2-1	CASSGTGGNYAEQF	807	0.0134158		TRBV1	TRBJ2-7	CSADGGVEQYF	1449	0.0272104
TRBV13-3	TRBJ1-5	CASSDPGGNQAPPF	224	0.00291785		TRBV5	TRBJ2-3	CASSLGTTSAETLYF	156	0.00172021		TRBV13-1	TRBJ1-1	CASSPGQANTEVF	3904	0.0509129		TRBV5	TRBJ2-5	CASSQDSGVNQDTQYF	1426	0.0271203		TRBV1	TRBJ1-6	CSAEGYNSPLYF	1825	0.0337765		TRBV1	TRBJ2-7	CSAWGVGEQYF	1497	0.0259292		TRBV13-2	TRBJ2-4	CASGVGLGVQNTLYF	807	0.0134158		TRBV1	TRBJ2-2	CSAVKNTGQLYF	1449	0.0272104
TRBV13-1	TRBJ2-7	CASSQGTTYEQYF	224	0.00291785		TRBV5	TRBJ2-5	CASSLGQGVDTQYF	155	0.00170918		TRBV13-1	TRBJ2-4	CASSANRESQNTLYF	3903	0.0508999		TRBV5	TRBJ2-3	CASSQEAGQGSAETLYF	1426	0.0271203		TRBV1	TRBJ2-7	CSAGTGGEEQYF	1824	0.033758		TRBV13-1	TRBJ2-3	CASSDEGRAETLYF	1497	0.0259292		TRBV1	TRBJ2-3	CSADPRGGAETLYF	804	0.0133659		TRBV5	TRBJ2-7	CASSQESGRGEQYF	1448	0.0271916
TRBV31	TRBJ2-5	CAWSLPGEGDTQYF	223	0.00290483		TRBV5	TRBJ2-5	CASSHGTGGKDTQYF	155	0.00170918		TRBV5	TRBJ1-2	CASSQDPRGDSDYTF	3898	0.0508347		TRBV1	TRBJ2-1	CSADHRGGAEQF	1423	0.0270632		TRBV31	TRBJ1-2	CAWSLGSDYTF	1823	0.0337395		TRBV13-1	TRBJ1-1	CASSDTANTEVF	1497	0.0259292		TRBV1	TRBJ2-3	CSAGGQSAETLYF	803	0.0133493		TRBV1	TRBJ1-1	CSAEGVSTEVF	1448	0.0271916
TRBV5	TRBJ1-1	CASSQGLTDNTEVF	222	0.0028918		TRBV1	TRBJ2-7	CSADNWGDYERYF	155	0.00170918		TRBV1	TRBJ1-1	CSADRAGGVF	3896	0.0508086		TRBV5	TRBJ2-7	CASSQDEGSYEQYF	1422	0.0270442		TRBV13-1	TRBJ2-3	CASSDATDSAETLYF	1823	0.0337395		TRBV1	TRBJ2-4	CSARQQNTLYF	1496	0.0259119		TRBV13-3	TRBJ2-1	CASMGLGGNYAEQF	803	0.0133493		TRBV1	TRBJ2-3	CSSGGAETLYF	1447	0.0271728
TRBV1	TRBJ1-1	CSARGARDTEVF	222	0.0028918		TRBV1	TRBJ1-6	CSAARNPYNSPLYF	155	0.00170918		TRBV1	TRBJ1-4	CSADWTVSNERLF	3893	0.0507695		TRBV31	TRBJ2-4	CAWSPDWGGQNTLYF	1422	0.0270442		TRBV1	TRBJ2-5	CSVTGGVNQDTQYF	1822	0.033721		TRBV1	TRBJ1-2	CSAGGNSDYTF	1495	0.0258946		TRBV1	TRBJ2-5	CSADPGGQDTQYF	802	0.0133327		TRBV1	TRBJ2-1	CSAGTGVAEQF	1447	0.0271728
TRBV1	TRBJ1-1	CSADRGNTEVLF	222	0.0028918		TRBV5	TRBJ2-5	CANSLGQGADTQYF	154	0.00169816		TRBV5	TRBJ1-4	CASSQGGRNERLF	3892	0.0507564		TRBV5	TRBJ2-5	CASSPGERDTQYF	1420	0.0270062		TRBV1	TRBJ2-7	CSADFGGYEQYF	1821	0.0337024		TRBV5	TRBJ2-1	CASSQGLGDNYAEQF	1493	0.0258599		TRBV1	TRBJ1-4	CSAGNERLF	802	0.0133327		TRBV15	TRBJ2-7	CASSLGGQGRYEQYF	1447	0.0271728
TRBV13-3	TRBJ1-2	CASSNRGRNSGYTF	222	0.0028918		TRBV1	TRBJ2-3	CGAATGAETLYF	154	0.00169816		TRBV13-2	TRBJ2-1	CASGHRLGANYAEQF	3890	0.0507303		TRBV5	TRBJ2-7	CASSQEGQGYEQYF	1419	0.0269872		TRBV13-2	TRBJ2-3	CASGDRGRNAETLYF	1821	0.0337024		TRBV1	TRBJ2-7	CSAPGLAYEQYF	1493	0.0258599		TRBV13-3	TRBJ2-7	CASSPGTGGYEQYF	802	0.0133327		TRBV1	TRBJ2-5	CSADQGQDTQYF	1446	0.0271541
TRBV13-1	TRBJ2-5	CASSRPHQDTQYF	222	0.0028918		TRBV5	TRBJ2-5	CASSRGTGGKDTQCF	153	0.00168713		TRBV12-1	TRBJ1-3	CASSLGQGGNTLYF	3887	0.0506912		TRBV5	TRBJ1-3	CASSQQTGSGNTLYF	1419	0.0269872		TRBV1	TRBJ2-1	CSAGTGVNYAEQF	1820	0.0336839		TRBV1	TRBJ2-7	CSASGTGSYEQYF	1492	0.0258426		TRBV13-2	TRBJ2-2	CASGDAGANTGQLYF	802	0.0133327		TRBV1	TRBJ2-3	CSDAASAETLYF	1446	0.0271541
TRBV5	TRBJ2-7	CASS_ETTYEQYF	221	0.00287878		TRBV5	TRBJ1-2	CASSQEGGQSNSNYTF	153	0.00168713		TRBV13-1	TRBJ1-2	CASSDGTASNSDYTF	3873	0.0505086		TRBV5	TRBJ2-5	CASSQGTGGGQDTQYF	1418	0.0269681		TRBV1	TRBJ2-1	CSADPGNYAEQF	1820	0.0336839		TRBV1	TRBJ2-5	CSAGQGQDTQYF	1491	0.0258253		TRBV13-3	TRBJ2-7	CASSDNWGYEQYF	801	0.0133161		TRBV1	TRBJ1-3	CSADRDGNTLYF	1446	0.0271541
TRBV1	TRBJ1-4	CTYSEGQLSNERLF	221	0.00287878		TRBV1	TRBJ2-7	CSALQGGEQYF	153	0.00168713		TRBV16	TRBJ1-1	CASSLWGNTEVF	3868	0.0504434		TRBV31	TRBJ2-5	CAWSLEDWGEDTQYF	1418	0.0269681		TRBV1	TRBJ1-6	CSASTDYNSPLYF	1820	0.0336839		TRBV13-1	TRBJ1-1	CASSDSNTEVF	1491	0.0258253		TRBV5	TRBJ2-7	CASSQEGGYEQYF	800	0.0132994		TRBV1	TRBJ1-1	CSAGTGGAEVF	1446	0.0271541
TRBV1	TRBJ1-1	CTRSADNTEVF	220	0.00286575		TRBV1	TRBJ2-7	CSADRGSEQYF	153	0.00168713		TRBV5	TRBJ1-5	CASSQGTYNNQAPLF	3865	0.0504043		TRBV5	TRBJ2-5	CASSQNPGTGDTQYF	1417	0.0269491		TRBV1	TRBJ2-7	CSAVGEQYF	1819	0.0336654		TRBV1	TRBJ2-7	CSADGQGEQYF	1490	0.025808		TRBV1	TRBJ1-1	CSAGTYTEVF	800	0.0132994		TRBV1	TRBJ2-5	CSGDWGGNTQYF	1444	0.0271165
TRBV31	TRBJ2-5	CAWSLPGEEGTQYF	219	0.00285272		TRBV1	TRBJ2-4	CSAQGSSQNALYF	153	0.00168713		TRBV13-2	TRBJ2-3	CASGIAETLYF	3860	0.0503391		TRBV5	TRBJ2-7	CASSLRQSSYEQYF	1415	0.0269111		TRBV1	TRBJ2-4	CSAAGGFQNTLYF	1819	0.0336654		TRBV1	TRBJ2-4	CSAGGDTLYF	1490	0.025808		TRBV13-1	TRBJ2-1	CASGTDYAEQF	800	0.0132994		TRBV1	TRBJ2-2	CSAGQGSDTGQLYF	1444	0.0271165
TRBV1	TRBJ1-1	CSAGQSTEVF	218	0.0028397		TRBV1	TRBJ1-6	CGAARNSYNSPLYF	153	0.00168713		TRBV5	TRBJ1-1	CASSLGTANTEVF	3857	0.0503		TRBV5	TRBJ2-1	CASSQDQDRDYAEQF	1415	0.0269111		TRBV1	TRBJ2-7	CSGWGGYEQYF	1818	0.0336469		TRBV1	TRBJ2-7	CSAGRVYEQYF	1489	0.0257906		TRBV13-3	TRBJ2-7	CASSSGTGGYEQYF	799	0.0132828		TRBV1	TRBJ2-5	CSVRDTQDTQYF	1443	0.0270977
TRBV13-1	TRBJ2-1	CASSQAGGAF	218	0.0028397		TRBV1	TRBJ2-1	CSADWGSEQYF	152	0.0016761		TRBV13-1	TRBJ2-3	CASRPGQGETLYF	3857	0.0503		TRBV31	TRBJ2-5	CAWGDWGGQDTQYF	1415	0.0269111		TRBV1	TRBJ2-7	CSADWGGVEQYF	1818	0.0336469		TRBV1	TRBJ2-7	CSAAGGRDEQYF	1489	0.0257906		TRBV13-2	TRBJ2-7	CASGDWGSSYEQYF	799	0.0132828		TRBV1	TRBJ2-4	CRQYSQNTLYF	1443	0.0270977
TRBV1	TRBJ2-4	CSAEGGRGNTSYF	217	0.00282667		TRBV13-1	TRBJ2-1	CASRWGGDAEQF	152	0.0016761		TRBV12-1	TRBJ2-3	CASSPLGTSAETLYF	3854	0.0502609		TRBV31	TRBJ2-3	CAWSLGGGAGAETLYF	1415	0.0269111		TRBV1	TRBJ2-1	CSADLGGYNYAEQF	1818	0.0336469		TRBV1	TRBJ2-5	CSADSWVQDTQYF	1484	0.025704		TRBV5	TRBJ2-7	CASSQGQYEQYF	797	0.0132496		TRBV1	TRBJ2-2	CSAYRNTGQLYF	1443	0.0270977
TRBV1	TRBJ1-1	CSAVTGGNTEAF	217	0.00282667		TRBV13-1	TRBJ2-1	CACRWGGEAEQF	152	0.0016761		TRBV13-1	TRBJ2-4	CASTGGRGQNTLYF	3850	0.0502087		TRBV16	TRBJ2-3	CASSFSAETLYF	1413	0.026873		TRBV1	TRBJ2-7	CSGRDWGYEQYF	1815	0.0335914		TRBV1	TRBJ2-5	CSAPGTGGQDTQYF	1483	0.0256867		TRBV13-3	TRBJ1-2	CASSDRGGSDYTF	797	0.0132496		TRBV1	TRBJ2-7	CSAGTGGYEQYF	1442	0.0270789
TRBV31	TRBJ2-7	CASSPRDWGYEQYF	216	0.00281364		TRBV1	TRBJ1-6	CSAGRDRGNSPLYF	151	0.00166508		TRBV13-1	TRBJ1-4	CASSDRGQHLSNERLF	3842	0.0501044		TRBV5	TRBJ2-1	CASSQDAEQF	1410	0.026816		TRBV1	TRBJ2-5	CSARDSQDTQYF	1815	0.0335914		TRBV13-1	TRBJ2-4	CASSDVGGQNTLYF	1483	0.0256867		TRBV1	TRBJ2-2	CSADRNTGQLYF	796	0.0132329		TRBV1	TRBJ2-3	CRTDSAETLYF	1440	0.0270414
TRBV1	TRBJ1-5	CSARQGARGAQHF	216	0.00281364		TRBV5	TRBJ2-1	CASSQDAGARAERF	150	0.00165405		TRBV13-1	TRBJ1-2	CASSDGTGGSDYTF	3842	0.0501044		TRBV31	TRBJ1-6	CAWSPDSSYNSPLYF	1410	0.026816		TRBV1	TRBJ2-5	CLGGLNQDTQYF	1815	0.0335914		TRBV1	TRBJ2-5	CSATGGQDTQYF	1482	0.0256694		TRBV1	TRBJ1-1	CSAGTANTEVF	796	0.0132329		TRBV1	TRBJ2-3	CSAPNSAETLYF	1439	0.0270226
TRBV13-2	TRBJ2-7	CASGDSYGQYF	216	0.00281364		TRBV1	TRBJ2-2	CSALLTGQPYF	150	0.00165405		TRBV15	TRBJ1-1	CASSFAAEVF	3834	0.05		TRBV5	TRBJ2-7	CASSQEGTGGGEQYF	1409	0.026797		TRBV1	TRBJ2-3	CSADLGGRGVETLYF	1815	0.0335914		TRBV5	TRBJ2-7	CASSQEGGSSYEQYF	1481	0.0256521		TRBV13-3	TRBJ2-3	CASSRDRSSAETLYF	796	0.0132329		TRBV13-2	TRBJ2-4	CASGGDWGQNTLYF	1438	0.0270038
TRBV1	TRBJ1-1	CSARHASTEVF	215	0.00280062		TRBV31	TRBJ2-7	CAWRGELGYEQYF	149	0.00164302		TRBV13-1	TRBJ2-3	CASSDAFGFAETLYF	3834	0.05		TRBV5	TRBJ1-6	CASSQYVINSYNSPLYF	1409	0.026797		TRBV1	TRBJ2-7	CKRTGGYEQYF	1814	0.0335729		TRBV1	TRBJ2-7	CSAENWGGYEQYF	1481	0.0256521		TRBV13-2	TRBJ2-4	CASASTGTTLYF	796	0.0132329		TRBV31	TRBJ2-7	CAWSLTGKEQYF	1437	0.0269851
TRBV1	TRBJ2-5	CSADGGQQDTQYF	214	0.00278759		TRBV1	TRBJ2-5	CSAGDTQYF	149	0.00164302		TRBV15	TRBJ2-2	CASRAWGLNTGQLYF	3827	0.0499087		TRBV5	TRBJ2-2	CASSQDGGRNTGQLYF	1407	0.0267589		TRBV1	TRBJ2-1	CSAGGDNYAEQF	1814	0.0335729		TRBV1	TRBJ2-7	CSADRGYEQYF	1481	0.0256521		TRBV13-2	TRBJ1-5	CASGDNIQAPLF	796	0.0132329		TRBV1	TRBJ2-5	CSETGRQDTQYF	1437	0.0269851
TRBV13-1	TRBJ2-7	CASSDAGGALGQYF	214	0.00278759		TRBV1	TRBJ1-6	CSADRGRSYNSPLYF	149	0.00164302		TRBV5	TRBJ2-3	CASSQDGDNSAETLYF	3826	0.0498957		TRBV13-2	TRBJ1-1	CASGDAGGRTVF	1405	0.0267209		TRBV1	TRBJ2-5	CSARDNQDTQYF	1813	0.0335544		TRBV1	TRBJ2-5	CSAGQNQDTQYF	1481	0.0256521		TRBV5	TRBJ2-7	CASSQERGGEQYF	795	0.0132163		TRBV1	TRBJ1-3	CSASGGGNTLYF	1431	0.0268724
TRBV13-1	TRBJ2-2	CAGSDAGDNTGQLYF	214	0.00278759		TRBV1	TRBJ1-6	CSADRDRGDSPLYF	149	0.00164302		TRBV5	TRBJ2-3	CASSPGTGGNAETLYF	3822	0.0498435		TRBV5	TRBJ2-5	CASSQAGGAPDTQYF	1404	0.0267019		TRBV13-2	TRBJ2-3	CASGDAGLDSAETLYF	1813	0.0335544		TRBV13-1	TRBJ1-6	CASSSGTGDPSYNSPLYF	1481	0.0256521		TRBV5	TRBJ2-5	CASSQQFQDTQYF	795	0.0132163		TRBV1	TRBJ1-1	CSAARDRGVF	1430	0.0268536
TRBV31	TRBJ2-5	CAWSLPGEEDAQYF	213	0.00277457		TRBV1	TRBJ1-1	CGASGTANTEVF	149	0.00164302		TRBV5	TRBJ2-2	CASSHGQGANTGQLYF	3815	0.0497522		TRBV5	TRBJ2-5	CASSQDGHQDTQYF	1403	0.0266829		TRBV1	TRBJ2-5	CSALGEDTQYF	1812	0.0335359		TRBV31	TRBJ1-4	CAWSPGISNERLF	1480	0.0256348		TRBV13-1	TRBJ1-1	CASSDATEVF	795	0.0132163		TRBV1	TRBJ2-7	CSPLLGREQYF	1429	0.0268348
TRBV13-3	TRBJ2-3	CAGSDWGGAETLYF	213	0.00277457		TRBV5	TRBJ1-6	CASSLGQGDSYNSPLYF	148	0.001632		TRBV5	TRBJ2-1	CASSSGGTDYAEQF	3815	0.0497522		TRBV5	TRBJ2-4	CASSGQGQNTLYF	1402	0.0266638		TRBV1	TRBJ1-6	CSASGTGPYNSPLYF	1812	0.0335359		TRBV1	TRBJ2-7	CSGGLGREQYF	1480	0.0256348		TRBV1	TRBJ2-7	CSAEDEQYF	794	0.0131997		TRBV1	TRBJ2-5	CSVGNFQDTQYF	1429	0.0268348
TRBV13-2	TRBJ2-1	CASSDQGNYAEQF	213	0.00277457		TRBV31	TRBJ1-5	CSGNNQAQHF	148	0.001632		TRBV26	TRBJ1-2	CASSPNSDYTF	3815	0.0497522		TRBV5	TRBJ2-2	CASSQEAANTGQLYF	1402	0.0266638		TRBV1	TRBJ1-6	CSAGSSYNSPLYF	1811	0.0335174		TRBV1	TRBJ2-7	CSAGGSYEQYF	1479	0.0256174		TRBV1	TRBJ2-2	CSAEDRGRVGQLYF	794	0.0131997		TRBV1	TRBJ2-5	CSPGTGGDTQYF	1428	0.026816
TRBV13-1	TRBJ2-7	CASASSYEQYF	213	0.00277457		TRBV1	TRBJ2-5	CGADRDQDTQYF	148	0.001632		TRBV13-1	TRBJ1-4	CASSGGTGNERLF	3810	0.049687		TRBV5	TRBJ1-3	CASSQDGTNSGNTLYF	1402	0.0266638		TRBV1	TRBJ2-7	CSADLGVSYEQYF	1809	0.0334804		TRBV31	TRBJ2-2	CASTGTGTNTGQLYF	1478	0.0256001		TRBV5	TRBJ1-1	CASSQFANTEVF	793	0.0131831		TRBV1	TRBJ1-2	CSAGDTNSDYTF	1428	0.026816
TRBV13-1	TRBJ2-2	CASGDAGDNTGQLYF	213	0.00277457		TRBV1	TRBJ2-3	CDTHNAETLYF	148	0.001632		TRBV5	TRBJ2-7	CASSQDWGPYEQYF	3807	0.0496479		TRBV31	TRBJ2-3	CAWSPPVDSAETLYF	1402	0.0266638		TRBV1	TRBJ2-1	CSALGNYAEQF	1809	0.0334804		TRBV1	TRBJ2-5	CSAGLGGRLDTQYF	1478	0.0256001		TRBV1	TRBJ2-7	CSGLGGREQYF	792	0.0131664		TRBV1	TRBJ2-3	CSADRGAETLYF	1424	0.0267409
TRBV31	TRBJ2-5	CAWSRQGVDAQYF	212	0.00276154		TRBV1	TRBJ2-2	CSALPTGQLYF	148	0.001632		TRBV13-1	TRBJ2-1	CASSDGGGSYAEQF	3805	0.0496218		TRBV5	TRBJ2-1	CASSQEGTDYAEQF	1399	0.0266068		TRBV31	TRBJ1-2	CAWSLTGDSDYTF	1808	0.0334618		TRBV1	TRBJ2-5	CSAWGGQDTQYF	1477	0.0255828		TRBV1	TRBJ2-4	CSGQGSQNTLYF	791	0.0131498		TRBV1	TRBJ1-2	CSADPSSDYTF	1424	0.0267409
TRBV13-1	TRBJ2-3	CASSDWGSAGTLYF	212	0.00276154		TRBV5	TRBJ2-7	CVSSPRLGGLEQYF	147	0.00162097		TRBV1	TRBJ1-5	CSEDFNQAPLF	3801	0.0495697		TRBV31	TRBJ1-6	CAWSRDRGNSPLYF	1398	0.0265878		TRBV13-2	TRBJ2-7	CASGDERTGGYEQYF	1808	0.0334618		TRBV1	TRBJ2-4	CSASTGGENTLYF	1477	0.0255828		TRBV1	TRBJ2-2	CSAGTGTGQLYF	791	0.0131498		TRBV1	TRBJ2-7	CSAQLGYEQYF	1422	0.0267034
TRBV5	TRBJ2-1	CAGSQDRGDAEQF	211	0.00274851		TRBV5	TRBJ2-3	CASSQDVGSSTETLYF	147	0.00162097		TRBV5	TRBJ2-5	CASRRQGGQDTQYF	3797	0.0495175		TRBV5	TRBJ1-2	CASSQGLTNSDYTF	1397	0.0265687		TRBV1	TRBJ2-7	CRAGGAYEQYF	1807	0.0334433		TRBV1	TRBJ2-5	CSGRGNQDTQYF	1476	0.0255655		TRBV1	TRBJ1-2	CSAPDRGGSDYTF	791	0.0131498		TRBV13-1	TRBJ2-4	CASSDPGGQNTLYF	1421	0.0266846
TRBV13-3	TRBJ1-1	CASSVQSTEVF	211	0.00274851		TRBV5	TRBJ2-3	CASSQDVGSGAETLYF	147	0.00162097		TRBV12-1	TRBJ2-7	CASSPDRDEQYF	3796	0.0495045		TRBV5	TRBJ1-1	CASSPNRGRDTEVF	1397	0.0265687		TRBV1	TRBJ2-7	CSADDSYEQYF	1805	0.0334063		TRBV1	TRBJ2-1	CSAPGGYREQYF	1474	0.0255308		TRBV5	TRBJ2-7	CASSQDWGNYEQYF	790	0.0131332		TRBV1	TRBJ2-1	CSAEDNYAEQF	1420	0.0266658
TRBV13-2	TRBJ1-4	CASGAPEQFSNERLF	211	0.00274851		TRBV31	TRBJ2-7	CALQGEEQYF	147	0.00162097		TRBV12-1	TRBJ2-1	CASSPIGTDTYAEQF	3791	0.0494393		TRBV13-2	TRBJ1-1	CASGDRDSANTEVF	1397	0.0265687		TRBV1	TRBJ2-5	CSAEINQDTQYF	1805	0.0334063		TRBV1	TRBJ2-7	CSAGTGGAREQYF	1471	0.0254789		TRBV1	TRBJ2-7	CSAEGQGYEQYF	790	0.0131332		TRBV1	TRBJ2-7	CSAGSSYEQYF	1419	0.026647
TRBV13-1	TRBJ2-5	CASSQEADRGGTQYF	211	0.00274851		TRBV30	TRBJ2-1	CNSRDGQNYAEQF	147	0.00162097		TRBV13-1	TRBJ2-3	CASRATGWSAETLYF	3785	0.049361		TRBV5	TRBJ2-5	CASSLDWGGQDTQYF	1396	0.0265497		TRBV1	TRBJ2-5	CSADNEGEDTQYF	1805	0.0334063		TRBV1	TRBJ2-5	CSAEGHQDTQYF	1469	0.0254442		TRBV13-2	TRBJ2-5	CASGGLFNQDTQYF	790	0.0131332		TRBV1	TRBJ2-5	CSAEVNQDTQYF	1419	0.026647
TRBV3	TRBJ2-4	CASSASQNTLYF	210	0.00273549		TRBV1	TRBJ2-4	CGAELGGQNTLYF	147	0.00162097		TRBV13-1	TRBJ1-6	CASRPRDRGDSPLYF	3779	0.0492828		TRBV5	TRBJ2-2	CASSQDGDSNTGQLYF	1396	0.0265497		TRBV1	TRBJ2-7	CSGTGGSSYEQYF	1804	0.0333878		TRBV13-2	TRBJ2-7	CASGDPQGGYEQYF	1469	0.0254442		TRBV13-1	TRBJ1-2	CASSLVANSDYTF	790	0.0131332		TRBV1	TRBJ1-6	CSAESYNSPLYF	1419	0.026647
TRBV31	TRBJ2-5	CAWSLESGGGTQYF	210	0.00273549		TRBV5	TRBJ2-7	CAGSQDQGTYEQYF	146	0.00160994		TRBV5	TRBJ2-7	CASSRDWGYEQYF	3773	0.0492045		TRBV5	TRBJ2-1	CASSPGLGF	1395	0.0265307		TRBV13-1	TRBJ2-1	CASSDVQYNYAEQF	1804	0.0333878		TRBV1	TRBJ2-7	CSADLDWAYEQYF	1468	0.0254269		TRBV1	TRBJ2-5	CWGGQDTQYF	789	0.0131166		TRBV1	TRBJ1-2	CSADPNSDYTF	1419	0.026647
TRBV1	TRBJ1-3	CSASSGNALYF	210	0.00273549		TRBV5	TRBJ2-3	CASSQDPGLGDAETLYF	146	0.00160994		TRBV5	TRBJ2-5	CASSQDLGAQDTQYF	3772	0.0491915		TRBV5	TRBJ2-1	CASSPDWGIYAEQF	1395	0.0265307		TRBV13-1	TRBJ2-7	CASSDAPQYEQYF	1802	0.0333508		TRBV1	TRBJ2-5	CSAGTGQDTQYF	1468	0.0254269		TRBV13-3	TRBJ2-7	CASNLGGYYEQYF	789	0.0131166		TRBV1	TRBJ2-7	CSARDRGLEQYF	1418	0.0266283
TRBV13-1	TRBJ2-1	CASGDWGGYAEQF	210	0.00273549		TRBV1	TRBJ1-6	CSAARNSYNPPLYF	146	0.00160994		TRBV1	TRBJ2-5	CSADLGGDTQYF	3769	0.0491523		TRBV1	TRBJ1-2	CSETGANSDYTF	1395	0.0265307		TRBV1	TRBJ2-5	CSAGQINQDTQYF	1801	0.0333323		TRBV13-2	TRBJ2-4	CASGDNRSQNTLYF	1468	0.0254269		TRBV5	TRBJ2-5	CASSQDWGNQDTQYF	788	0.0130999		TRBV1	TRBJ2-4	CSSRQSQNTLYF	1418	0.0266283
TRBV26	TRBJ2-4	CASSQDRDWGSQNTLYF	209	0.00272246		TRBV5	TRBJ2-1	CASRWGGEAEQF	145	0.00159891		TRBV5	TRBJ1-4	CASSQEGDTSNERLF	3766	0.0491132		TRBV5	TRBJ2-5	CASSLDWGVQDTQYF	1394	0.0265117		TRBV1	TRBJ2-5	CSAGGVGDTQYF	1801	0.0333323		TRBV13-1	TRBJ2-7	CASSDLGGGYEQYF	1467	0.0254096		TRBV1	TRBJ2-2	CSARTGGARNTGQLYF	788	0.0130999		TRBV1	TRBJ2-7	CSADRSSYEQYF	1417	0.0266095
TRBV26	TRBJ2-4	CARKSSQDTLYF	209	0.00272246		TRBV31	TRBJ2-7	CAWRGGLGEEQYF	145	0.00159891		TRBV16	TRBJ2-3	CASRTDAETLYF	3765	0.0491002		TRBV13-2	TRBJ1-6	CASGDANNSPLYF	1394	0.0265117		TRBV1	TRBJ2-7	CSAGDRDEQYF	1799	0.0332953		TRBV31	TRBJ2-1	CACQFYAEQF	1465	0.0253749		TRBV13-1	TRBJ1-5	CASSDSGNNQAPLF	788	0.0130999		TRBV1	TRBJ1-2	CSGDRGDSDYTF	1417	0.0266095
TRBV13-1	TRBJ2-3	CASSQTGGGAETLYF	209	0.00272246		TRBV1	TRBJ2-4	CSADSQNTLCF	145	0.00159891		TRBV12-1	TRBJ2-1	CASSLGWGANYAEQF	3763	0.0490741		TRBV5	TRBJ2-5	CASSRIQGGNQDTQYF	1393	0.0264927		TRBV1	TRBJ2-7	CSAEGYEQYF	1799	0.0332953		TRBV1	TRBJ2-4	CSARDWGALQNTLYF	1465	0.0253749		TRBV5	TRBJ2-7	CASSQDGGYEQYF	787	0.0130833		TRBV13-2	TRBJ2-7	CASGDGGSSYEQYF	1417	0.0266095
TRBV13-1	TRBJ2-1	CASSRSGNYAEQF	209	0.00272246		TRBV1	TRBJ2-3	CGDSAETLYF	145	0.00159891		TRBV5	TRBJ2-7	CASSQSPGLGGHYEQYF	3762	0.0490611		TRBV31	TRBJ2-5	CAWSLGLGEGDTQYF	1392	0.0264737		TRBV1	TRBJ2-7	CSADLRQGEEQYF	1799	0.0332953		TRBV1	TRBJ2-5	CSAEGTGGDTQYF	1464	0.0253576		TRBV13-3	TRBJ2-7	CASSDTYEQYF	787	0.0130833		TRBV12-1	TRBJ2-7	CASSLGVSYEQYF	1417	0.0266095
TRBV5	TRBJ2-7	CASSQETDGAYEQYF	208	0.00270944		TRBV1	TRBJ2-5	CSAVEGEGQYF	144	0.00158789		TRBV13-1	TRBJ2-7	CASSGTTYEQYF	3757	0.0489959		TRBV5	TRBJ2-7	CASSQGYEQYF	1391	0.0264546		TRBV1	TRBJ2-5	CSPAGTGEDTQYF	1799	0.0332953		TRBV1	TRBJ2-4	CSAGGGQNTLYF	1464	0.0253576		TRBV13-2	TRBJ2-1	CASGSGLGGNYAEQF	787	0.0130833		TRBV1	TRBJ1-3	CSAETGANSGNTLYF	1416	0.0265907
TRBV1	TRBJ2-5	CTRSAGQDTQYF	208	0.00270944		TRBV1	TRBJ2-3	CSALGGHAETLYF	143	0.00157686		TRBV13-1	TRBJ2-1	CASSDWGNYAEQF	3755	0.0489698		TRBV5	TRBJ2-3	CASSQLGGPAETLYF	1391	0.0264546		TRBV1	TRBJ2-1	CSAEGPYAEQF	1799	0.0332953		TRBV13-1	TRBJ2-7	CASRRDNYEQYF	1464	0.0253576		TRBV5	TRBJ2-5	CASSQGDWGDEDTQYF	786	0.0130667		TRBV1	TRBJ1-1	CSTGTGDTEVF	1416	0.0265907
TRBV1	TRBJ1-3	CSAGRGGNTLYF	208	0.00270944		TRBV1	TRBJ2-2	CGAVGGRSTGQLYF	143	0.00157686		TRBV13-1	TRBJ2-2	CASSDAAGQANTGQLYF	3753	0.0489437		TRBV31	TRBJ2-4	CAWSLGLGQNTLYF	1391	0.0264546		TRBV1	TRBJ1-6	CSAPGYSYNSPLYF	1799	0.0332953		TRBV13-1	TRBJ1-5	CASRGQGNQAPLF	1462	0.025323		TRBV13-3	TRBJ2-5	CASSRDREDTQYF	786	0.0130667		TRBV1	TRBJ1-3	CSPPGAGNTLYF	1414	0.0265531
TRBV26	TRBJ2-4	CARKSSQNTLCF	206	0.00268338		TRBV1	TRBJ1-1	CGAAGANTEVF	143	0.00157686		TRBV5	TRBJ2-3	CASSQVLESAETLYF	3749	0.0488915		TRBV1	TRBJ1-5	CSAAGTGRQAPLF	1391	0.0264546		TRBV1	TRBJ2-5	CSATGKDTQYF	1798	0.0332768		TRBV1	TRBJ2-7	CSAGRYEQYF	1461	0.0253057		TRBV1	TRBJ1-5	CSARDKYNNQAPLF	785	0.0130501		TRBV1	TRBJ2-7	CSETGDEQYF	1412	0.0265156
TRBV1	TRBJ2-2	CSAGRGYTGQLYF	206	0.00268338		TRBV13-1	TRBJ2-1	CASKWGGEAEQF	143	0.00157686		TRBV16	TRBJ2-3	CASSLVGGRGAETLYF	3747	0.0488654		TRBV31	TRBJ1-3	CAWRDRAGNTLYF	1390	0.0264356		TRBV1	TRBJ2-5	CSAPGQDTQYF	1797	0.0332583		TRBV1	TRBJ2-7	CSAGLGGEEQYF	1460	0.0252883		TRBV1	TRBJ2-4	CSALGGQNTLYF	784	0.0130334		TRBV1	TRBJ2-5	CSATGVQDTQYF	1412	0.0265156
TRBV1	TRBJ2-5	CSGQEDNQYF	205	0.00267036		TRBV1	TRBJ2-5	CSARSQDTRYF	142	0.00156583		TRBV5	TRBJ1-4	CASSHNQGGERLF	3738	0.0487481		TRBV5	TRBJ2-7	CASSQDGGDSYEQYF	1385	0.0263405		TRBV1	TRBJ2-1	CSAEAGTNYAEQF	1797	0.0332583		TRBV1	TRBJ2-5	CSAPGDSQDTQYF	1460	0.0252883		TRBV13-3	TRBJ2-4	CASSTSQNTLYF	784	0.0130334		TRBV5	TRBJ2-7	CASSQGQSYEQYF	1409	0.0264592
TRBV5	TRBJ2-2	CASGQDTGVNTGQLYF	204	0.00265733		TRBV1	TRBJ2-4	CSADRRGGNALYF	142	0.00156583		TRBV13-1	TRBJ1-4	CASAAGFSNERLF	3733	0.0486829		TRBV5	TRBJ2-5	CASSPRDIQDTQYF	1385	0.0263405		TRBV13-2	TRBJ2-7	CASGDAEYEQYF	1797	0.0332583		TRBV13-1	TRBJ2-7	CASSDAAGGLSYEQYF	1460	0.0252883		TRBV31	TRBJ2-7	CAAGTGVEQYF	783	0.0130168		TRBV12-1	TRBJ2-7	CASSLGRGYEQYF	1409	0.0264592
TRBV5	TRBJ2-2	CANMSQGRTLYCTCSADSGDGQLYF	204	0.00265733		TRBV13-1	TRBJ2-1	CASRWGGEAEPF	142	0.00156583		TRBV5	TRBJ2-7	CASSQDEGALEQYF	3732	0.0486698		TRBV1	TRBJ2-5	CSVDWPQDTQYF	1385	0.0263405		TRBV13-2	TRBJ1-5	CASGDVRDRGQAPLF	1797	0.0332583		TRBV1	TRBJ2-7	CSAGTGGSEQYF	1459	0.025271		TRBV1	TRBJ1-2	CSAGRGANSDYTF	783	0.0130168		TRBV1	TRBJ2-7	CVGGRGEQYF	1408	0.0264405
TRBV31	TRBJ2-5	CASSQEHWGQDTQYF	204	0.00265733		TRBV1	TRBJ2-3	CSALGGRAETLHF	141	0.00155481		TRBV13-1	TRBJ2-5	CASTGQQDTQYF	3730	0.0486437		TRBV5	TRBJ2-5	CASSRGLGQDTQYF	1384	0.0263215		TRBV5	TRBJ2-5	CASSETGEGQDTQYF	1796	0.0332398		TRBV1	TRBJ2-5	CSAAGGQDTQYF	1459	0.025271		TRBV13-3	TRBJ2-1	CASSGAKQYF	783	0.0130168		TRBV1	TRBJ2-7	CSDSYEQYF	1408	0.0264405
TRBV1	TRBJ1-1	CTRSADRGNTEVF	204	0.00265733		TRBV1	TRBJ1-5	CSGNSQAQHF	141	0.00155481		TRBV13-1	TRBJ1-4	CASSDGAGAISNERLF	3729	0.0486307		TRBV1	TRBJ2-2	CSYREDTGQLYF	1383	0.0263025		TRBV5	TRBJ1-1	CASSQERAGWTEVF	1796	0.0332398		TRBV13-1	TRBJ2-7	CASSVVRTGGYEQYF	1459	0.025271		TRBV13-2	TRBJ2-4	CASGQLDSQNTLYF	783	0.0130168		TRBV1	TRBJ2-1	CSAEGWVYAEQF	1408	0.0264405
TRBV13-1	TRBJ2-1	CASSDQGNYAERF	204	0.00265733		TRBV1	TRBJ1-5	CGGNNQAQHF	141	0.00155481		TRBV13-1	TRBJ1-1	CASSDAGQGQVF	3729	0.0486307		TRBV31	TRBJ2-5	CAWSSNQDTQYF	1380	0.0262454		TRBV1	TRBJ2-7	CSAQGFYEQYF	1796	0.0332398		TRBV1	TRBJ2-7	CSALGGRDEQYF	1458	0.0252537		TRBV13-2	TRBJ1-2	CASGDRGKNSDYTF	783	0.0130168		TRBV1	TRBJ1-2	CSAGVANSDYTF	1408	0.0264405
TRBV5	TRBJ1-1	CASSQDLTDNTEAF	203	0.0026443		TRBV1	TRBJ1-1	CGAERRGGEVF	141	0.00155481		TRBV5	TRBJ2-4	CASSHRGQNTLYF	3725	0.0485785		TRBV31	TRBJ1-2	CAWSRGDSDYTF	1380	0.0262454		TRBV1	TRBJ2-3	CSADLGGRRGAETLYF	1795	0.0332212		TRBV1	TRBJ2-7	CSAELGGSYEQYF	1457	0.0252364		TRBV1	TRBJ2-5	CSGAFTGRGDTQYF	782	0.0130002		TRBV13-1	TRBJ1-2	CASRQQGVGSDYTF	1408	0.0264405
TRBV5	TRBJ1-1	CASSQDLTDNAEVF	203	0.0026443		TRBV5	TRBJ2-3	CDTHSAETLYF	140	0.00154378		TRBV13-1	TRBJ2-7	CASSDSVDEQYF	3725	0.0485785		TRBV5	TRBJ2-7	CASSQDSGGAYEQYF	1378	0.0262074		TRBV1	TRBJ2-1	CSGELGGRYAEQF	1795	0.0332212		TRBV13-1	TRBJ2-7	CASTRDKPYEQYF	1457	0.0252364		TRBV1	TRBJ1-1	CSAGQGATEVF	782	0.0130002		TRBV5	TRBJ2-3	CASSQGDWGAETLYF	1406	0.0264029
TRBV13-3	TRBJ1-1	CASSDPRERDTEVLF	203	0.0026443		TRBV5	TRBJ1-2	CASSQEEGQSNSDYTF	140	0.00154378		TRBV12-1	TRBJ2-1	CASSLERLGGRAEQF	3723	0.0485525		TRBV5	TRBJ2-5	CASSQDRGRDTQYF	1378	0.0262074		TRBV1	TRBJ2-1	CSAALWGNYAEQF	1795	0.0332212		TRBV13-1	TRBJ2-5	CASSSGTGKDTQYF	1457	0.0252364		TRBV31	TRBJ2-7	CAWSLAREQYF	781	0.0129836		TRBV5	TRBJ1-1	CASSQGANTEVF	1406	0.0264029
TRBV13-1	TRBJ2-1	CASSGQGNYAEQF	202	0.00263128		TRBV1	TRBJ2-7	CGALQGEEQYF	140	0.00154378		TRBV31	TRBJ2-5	CAWSPWGNQDTQYF	3712	0.048409		TRBV5	TRBJ1-6	CASSQRHSYNSPLYF	1378	0.0262074		TRBV1	TRBJ2-1	CSGTGGFNYAEQF	1794	0.0332027		TRBV1	TRBJ2-5	CSATGGAQDTQYF	1456	0.0252191		TRBV1	TRBJ2-5	CSAGDTQYF	781	0.0129836		TRBV1	TRBJ2-1	CSGTGGAEQYF	1406	0.0264029
TRBV13-3	TRBJ1-4	CAGSVVQGTNERLF	201	0.00261825		TRBV1	TRBJ2-5	CGGQDTQYF	140	0.00154378		TRBV5	TRBJ2-1	CASSQSGGYAEQF	3708	0.0483568		TRBV5	TRBJ2-3	CASSQDGGSAETLYF	1376	0.0261694		TRBV1	TRBJ2-1	CRPGTGDYAEQF	1794	0.0332027		TRBV1	TRBJ2-1	CSAGLGRNYAEQF	1454	0.0251844		TRBV13-3	TRBJ2-3	CASMLGASAETLYF	780	0.0129669		TRBV1	TRBJ1-5	CSADRTQAPLF	1405	0.0263841
TRBV31	TRBJ2-5	CAWSLESGGDAQYF	200	0.00260523		TRBV1	TRBJ2-4	CTYSAELGGQNTLYF	140	0.00154378		TRBV13-3	TRBJ2-4	CASTWGDSQNTLYF	3708	0.0483568		TRBV5	TRBJ2-1	CASSQDQGYAEQF	1374	0.0261313		TRBV5	TRBJ2-5	CASSQDGQKDTQYF	1793	0.0331842		TRBV13-2	TRBJ2-7	CASGAGVSYEQYF	1454	0.0251844		TRBV30	TRBJ1-1	CSSRTGTNTEVF	778	0.0129337		TRBV1	TRBJ1-1	CSADRDTEVF	1405	0.0263841
TRBV1	TRBJ1-1	CSGGQGRSTEVF	200	0.00260523		TRBV1	TRBJ1-1	CGAAGTTNTEVF	140	0.00154378		TRBV13-1	TRBJ1-5	CASSDDRGNNQAPLF	3705	0.0483177		TRBV5	TRBJ2-7	CASSPRDRGVYEQYF	1373	0.0261123		TRBV1	TRBJ2-7	CSAMGYEQYF	1793	0.0331842		TRBV1	TRBJ2-7	CSARQGAYEQYF	1453	0.0251671		TRBV1	TRBJ2-1	CSTQSPDWSYAEQF	778	0.0129337		TRBV1	TRBJ1-3	CSSDRGGNTLYF	1404	0.0263654
TRBV13-3	TRBJ1-5	CAGSDPGGNQAPLF	200	0.00260523		TRBV13-1	TRBJ2-1	CASRWGGKAEQF	140	0.00154378		TRBV5	TRBJ2-7	CASSPTGKGSYEQYF	3702	0.0482786		TRBV5	TRBJ2-1	CASSQEDGNYAEQF	1373	0.0261123		TRBV1	TRBJ2-7	CSAGDSSYEQYF	1793	0.0331842		TRBV1	TRBJ2-7	CSAEDWGGREQYF	1453	0.0251671		TRBV1	TRBJ1-1	CSARTANTEVF	777	0.0129171		TRBV1	TRBJ2-7	CSADSGEQYF	1403	0.0263466
TRBV13-2	TRBJ1-4	CAGSSERLF	200	0.00260523		TRBV5	TRBJ1-2	CASSPGQNSDYTF	139	0.00153275		TRBV5	TRBJ2-3	CASSQARGRGAETLYF	3700	0.0482525		TRBV5	TRBJ2-5	CASSQDGWDQDTQYF	1372	0.0260933		TRBV1	TRBJ2-4	CSADLGGQNTLYF	1792	0.0331657		TRBV13-1	TRBJ2-5	CASSDAGRQDTQYF	1453	0.0251671		TRBV1	TRBJ1-3	CSAQVSGNTLYF	776	0.0129004		TRBV5	TRBJ1-3	CASSQGSGNTLYF	1402	0.0263278
TRBV13-1	TRBJ1-1	CASSDRDTNTEVF	200	0.00260523		TRBV31	TRBJ2-7	CAWRGRLGYEQYF	139	0.00153275		TRBV13-1	TRBJ2-7	CASKTGSSYEQYF	3689	0.048109		TRBV5	TRBJ2-1	CASSQEEGDYAEQF	1371	0.0260743		TRBV1	TRBJ2-5	CSAGDRDDTQYF	1791	0.0331472		TRBV1	TRBJ2-7	CSAARDWSYEQYF	1452	0.0251498		TRBV13-3	TRBJ2-7	CASSATGGASYEQYF	776	0.0129004		TRBV1	TRBJ2-7	CSAAGTAYEQYF	1401	0.026309
TRBV1	TRBJ2-2	CSARGDAGQLYF	199	0.0025922		TRBV26	TRBJ2-4	CASGLSGGDTLYF	139	0.00153275		TRBV5	TRBJ2-7	CASSQELQYEQYF	3685	0.0480569		TRBV5	TRBJ2-1	CASSPTGGNYAEQF	1370	0.0260553		TRBV13-1	TRBJ2-4	CASSETSQNTLYF	1791	0.0331472		TRBV5	TRBJ2-3	CASSQGGAGAETLYF	1450	0.0251151		TRBV13-1	TRBJ1-6	CASAFNSYNSPLYF	776	0.0129004		TRBV1	TRBJ2-4	CSAGGGRPTLYF	1401	0.026309
TRBV13-3	TRBJ1-2	CASSNRGRSSDYTF	199	0.0025922		TRBV1	TRBJ2-7	CSAGEQYF	139	0.00153275		TRBV13-1	TRBJ2-1	CASSGGGDAEQF	3681	0.0480047		TRBV5	TRBJ2-5	CASSQQGDQDTQYF	1369	0.0260362		TRBV1	TRBJ2-4	CSAVDRVQNTLYF	1790	0.0331287		TRBV13-1	TRBJ2-4	CASRHGLEGQNTLYF	1450	0.0251151		TRBV1	TRBJ2-4	CSAEGQNTLYF	775	0.0128838		TRBV1	TRBJ2-3	CSGDRDAETLYF	1401	0.026309
TRBV13-1	TRBJ2-2	CASSPLWGGMDTGQLYF	199	0.0025922		TRBV1	TRBJ2-7	CSADWGSE_YF	139	0.00153275		TRBV13-1	TRBJ2-5	CASSDSDRGEDTQYF	3679	0.0479786		TRBV5	TRBJ2-7	CASSPGLGLYEQYF	1368	0.0260172		TRBV1	TRBJ2-4	CSATGGLSQNTLYF	1790	0.0331287		TRBV31	TRBJ2-7	CAWSPPKQGTYEQYF	1449	0.0250978		TRBV1	TRBJ1-5	CSADQRGQAPLF	775	0.0128838		TRBV1	TRBJ1-3	CSAEGNTLYF	1400	0.0262902
TRBV13-1	TRBJ2-2	CASSPGTTNTGQLYF	199	0.0025922		TRBV1	TRBJ2-2	CGGRDREDTGQLYF	139	0.00153275		TRBV13-1	TRBJ1-3	CASSDAQWSGNTLYF	3671	0.0478743		TRBV31	TRBJ2-3	CAWSPLLGGQAETLYF	1368	0.0260172		TRBV1	TRBJ2-4	CSAGSQNTLYF	1790	0.0331287		TRBV1	TRBJ2-5	CSAAGGKDTQYF	1447	0.0250632		TRBV13-3	TRBJ2-1	CASSDATGGYAEQF	774	0.0128672		TRBV12-1	TRBJ2-7	CASSLWGDEQYF	1400	0.0262902
TRBV13-3	TRBJ2-3	CASSDWGSAETLYF	198	0.00257917		TRBV1	TRBJ1-1	CSVSGTANTEVF	139	0.00153275		TRBV13-1	TRBJ2-1	CASSDGGANYAEQF	3670	0.0478613		TRBV13-2	TRBJ2-7	CASGPDWGGYEQYF	1366	0.0259792		TRBV1	TRBJ1-6	CSASNSYNSPLYF	1790	0.0331287		TRBV1	TRBJ2-7	CSAERTGSYEQYF	1446	0.0250458		TRBV5	TRBJ2-5	CASSHHRGNQDTQYF	773	0.0128506		TRBV1	TRBJ2-7	CSGGQGAAGGQYF	1399	0.0262715
TRBV1	TRBJ1-1	CSADRGDTEAF	197	0.00256615		TRBV13-1	TRBJ2-1	CASRWGGEVEQF	139	0.00153275		TRBV5	TRBJ2-5	CASSPGLGGNQDTQYF	3669	0.0478482		TRBV5	TRBJ2-1	CASSQDPNYAEQF	1365	0.0259602		TRBV1	TRBJ1-6	CSADPDSYNSPLYF	1790	0.0331287		TRBV1	TRBJ2-1	CSASGQGGAEQF	1446	0.0250458		TRBV30	TRBJ1-1	CSSGTTNTEVF	772	0.012834		TRBV1	TRBJ2-4	CRDSSQNTLYF	1398	0.0262527
TRBV13-1	TRBJ2-7	CASSQERQEGYEQYF	196	0.00255312		TRBV5	TRBJ1-6	CASSPGQGDSYNSPLHF	138	0.00152173		TRBV13-2	TRBJ2-3	CASDRTGGAETLYF	3669	0.0478482		TRBV5	TRBJ2-7	CASSTSTGNYEQYF	1364	0.0259411		TRBV13-1	TRBJ1-4	CASSPDRNERLF	1790	0.0331287		TRBV1	TRBJ2-4	CSADWAQNTLYF	1444	0.0250112		TRBV13-2	TRBJ2-4	CASGDGQNTLYF	772	0.012834		TRBV1	TRBJ2-5	CSGTGDQDTQYF	1397	0.0262339
TRBV5	TRBJ2-3	CANMSQGRTLYCTCRALGVSAETLYF	195	0.0025401		TRBV1	TRBJ2-7	CSADSGVYEQCF	138	0.00152173		TRBV13-1	TRBJ2-2	CASSGGAQTGQLYF	3660	0.0477309		TRBV5	TRBJ2-7	CASSQDGWGGYEQYF	1364	0.0259411		TRBV1	TRBJ2-7	CSADGGYEQYF	1789	0.0331102		TRBV1	TRBJ2-1	CSAGAEQYF	1443	0.0249939		TRBV1	TRBJ2-7	CSGGQSSYEQYF	771	0.0128173		TRBV13-1	TRBJ2-7	CASSAPWEQYF	1395	0.0261963
TRBV1	TRBJ1-1	CSAGHANTEVF	195	0.0025401		TRBV1	TRBJ2-7	CGADNWGDYEQYF	138	0.00152173		TRBV5	TRBJ1-1	CASSQERNTEVF	3658	0.0477048		TRBV31	TRBJ2-7	CAWSLSGGALEQYF	1364	0.0259411		TRBV31	TRBJ2-1	CAWSPGGVNYAEQF	1788	0.0330917		TRBV13-2	TRBJ2-1	CASCGQGGYAEQF	1443	0.0249939		TRBV1	TRBJ2-2	CSADRTNTGQLYF	771	0.0128173		TRBV1	TRBJ2-5	CSATGNNQDTQYF	1394	0.0261776
TRBV16	TRBJ2-4	CASSFPGAKNTLYF	195	0.0025401		TRBV1	TRBJ2-3	CSAATGAETLCF	138	0.00152173		TRBV5	TRBJ2-3	CASSLQGAVAETLYF	3654	0.0476526		TRBV13-2	TRBJ1-2	CASGAQGSDYTF	1364	0.0259411		TRBV13-2	TRBJ1-1	CASGEGQGADTEVF	1787	0.0330732		TRBV1	TRBJ2-5	CSARDNEDTQYF	1442	0.0249766		TRBV1	TRBJ1-1	CSAGQANTEVF	771	0.0128173		TRBV1	TRBJ1-5	CSARDQAPLF	1394	0.0261776
TRBV13-2	TRBJ1-4	CASGDSISNEGLF	195	0.0025401		TRBV1	TRBJ2-1	CSLGDYAEQF	138	0.00152173		TRBV5	TRBJ2-5	CASSQESGGYQDTQYF	3653	0.0476396		TRBV5	TRBJ2-1	CASSPDNNYAEQF	1363	0.0259221		TRBV1	TRBJ2-7	CSDWGGASYEQYF	1786	0.0330547		TRBV1	TRBJ2-4	CSADRDWGGENTLYF	1439	0.0249246		TRBV5	TRBJ2-7	CASSQLGSSYEQYF	770	0.0128007		TRBV5	TRBJ2-7	CASSQDRGQEYEQYF	1392	0.02614
TRBV13-1	TRBJ2-5	CASGRDWADTQYF	195	0.0025401		TRBV5	TRBJ2-1	CSQDAGARAEQF	137	0.0015107		TRBV5	TRBJ2-3	CASSQGGGAGGAETLYF	3653	0.0476396		TRBV5	TRBJ2-4	CASSQDALGDSQNTLYF	1362	0.0259031		TRBV1	TRBJ2-7	CSADLGGLF	1786	0.0330547		TRBV13-2	TRBJ2-1	CASGETGGAEGYAEQF	1439	0.0249246		TRBV13-2	TRBJ2-5	CASGGGLQDTQYF	770	0.0128007		TRBV1	TRBJ2-4	CRATSQNTLYF	1392	0.02614
TRBV31	TRBJ2-7	CAWSLTGRNGQYF	194	0.00252707		TRBV1	TRBJ2-4	CSADSQDTLYF	137	0.0015107		TRBV5	TRBJ2-7	CASSRLGASSYEQYF	3645	0.0475352		TRBV5	TRBJ2-2	CASSPTTNTGQLYF	1362	0.0259031		TRBV1	TRBJ2-5	CSADSAGQVKDTQYF	1786	0.0330547		TRBV1	TRBJ2-7	CSADEGGVEQYF	1438	0.0249073		TRBV31	TRBJ2-7	CAWSLGGEQYF	768	0.0127675		TRBV1	TRBJ2-1	CSAGTAYAEQF	1392	0.02614
TRBV3	TRBJ1-5	CASSPGTANQAQHF	193	0.00251404		TRBV1	TRBJ2-7	CSTDWGSEQYF	136	0.00149967		TRBV13-2	TRBJ2-5	CASAYGGRSQDTQYF	3645	0.0475352		TRBV5	TRBJ2-3	CASSQVPGGSAETLYF	1361	0.0258841		TRBV1	TRBJ1-6	CSAQSYNSPLYF	1786	0.0330547		TRBV5	TRBJ2-7	CASSQEGQGYEQYF	1436	0.0248726		TRBV31	TRBJ2-4	CAQDRGGQNTLYF	768	0.0127675		TRBV1	TRBJ2-7	CSTLGGMYEQYF	1389	0.0260837
TRBV13-1	TRBJ2-3	CASSSGSAETLYF	193	0.00251404		TRBV5	TRBJ2-7	CASSQEGTYSYEQYF	134	0.00147762		TRBV15	TRBJ2-1	CASSFLGGNYAEQF	3642	0.0474961		TRBV5	TRBJ2-3	CASSQDREESAETLYF	1359	0.025846		TRBV1	TRBJ2-5	CSADGGLGVDTQYF	1785	0.0330362		TRBV5	TRBJ2-2	CASSQDPTGQLYF	1436	0.0248726		TRBV13-3	TRBJ2-5	CASSDGDTQYF	768	0.0127675		TRBV1	TRBJ1-3	CSASRDGNTLYF	1389	0.0260837
TRBV13-3	TRBJ1-1	CSGGQGRNTEVF	192	0.00250102		TRBV5	TRBJ2-5	CASSQDPTGAQDTQYF	134	0.00147762		TRBV13-1	TRBJ1-2	CASSGTTNSDYTF	3642	0.0474961		TRBV5	TRBJ2-2	CASSQDGRGTGQLYF	1359	0.025846		TRBV1	TRBJ2-7	CSADEGGQYF	1784	0.0330177		TRBV1	TRBJ2-7	CSADQGYEQYF	1436	0.0248726		TRBV1	TRBJ2-7	CSAGIYEQYF	766	0.0127342		TRBV12-1	TRBJ2-7	CASSPAWASSYEQYF	1389	0.0260837
TRBV13-1	TRBJ2-2	CASSDAGDNTRQLYF	192	0.00250102		TRBV5	TRBJ2-5	CASSLGQEADTQYF	134	0.00147762		TRBV13-1	TRBJ2-5	CASSQGAGDTQYF	3640	0.04747		TRBV5	TRBJ1-4	CASSQEGVSNERLF	1359	0.025846		TRBV1	TRBJ2-5	CSSDQLGGQDTQYF	1784	0.0330177		TRBV16	TRBJ1-6	CASPRGRYNSPLYF	1436	0.0248726		TRBV5	TRBJ2-3	CASSQDSAETLYF	765	0.0127176		TRBV5	TRBJ2-5	CASSPPGDTQYF	1388	0.0260649
TRBV1	TRBJ2-5	CSGLGEQGTQYF	191	0.00248799		TRBV5	TRBJ2-1	CASSPRLGGLEQCF	134	0.00147762		TRBV13-1	TRBJ1-4	CASTPGPSNERLF	3640	0.04747		TRBV31	TRBJ2-2	CAWSPGTGQLYF	1359	0.025846		TRBV1	TRBJ2-5	CSAGGGRDTQYF	1784	0.0330177		TRBV1	TRBJ2-7	CSPGTGGYEQYF	1435	0.0248553		TRBV31	TRBJ2-7	CAWSLTGTEVLF	765	0.0127176		TRBV1	TRBJ2-5	CGGINQDTQYF	1388	0.0260649
TRBV31	TRBJ2-3	CAWGLGGGGAETLYF	190	0.00247497		TRBV5	TRBJ2-5	CASNQDREGDTQYF	133	0.00146659		TRBV5	TRBJ2-7	CASSPDSSYEQYF	3637	0.0474309		TRBV31	TRBJ2-2	CAWSFNTGQLYF	1357	0.025808		TRBV1	TRBJ1-6	CSADGGTSPLYF	1784	0.0330177		TRBV1	TRBJ2-5	CSARGGDTQYF	1435	0.0248553		TRBV1	TRBJ2-7	CSAGGQGYEQYF	765	0.0127176		TRBV1	TRBJ2-1	CTGLYAEQF	1388	0.0260649
TRBV26	TRBJ2-4	CARKSGQNTLYF	190	0.00247497		TRBV5	TRBJ2-5	CASIRGTGGKDTQYF	133	0.00146659		TRBV15	TRBJ2-2	CASSSGGSNTGQLYF	3630	0.0473396		TRBV13-1	TRBJ2-7	CASSSSSYEQYF	1357	0.025808		TRBV1	TRBJ2-7	CSAEGTGNYEQYF	1783	0.0329992		TRBV1	TRBJ2-4	CSAQGSQNTLYF	1435	0.0248553		TRBV1	TRBJ2-4	CSAGGVQNTLYF	765	0.0127176		TRBV1	TRBJ1-3	CSADRSGNTLYF	1387	0.0260461
TRBV1	TRBJ2-2	CTRSAGQGYTGQLYF	190	0.00247497		TRBV5	TRBJ2-3	CASSQDVGSSVETLYF	133	0.00146659		TRBV13-2	TRBJ2-7	CASGDLDWGGEQYF	3627	0.0473005		TRBV5	TRBJ1-3	CASSQEGATSGNTLYF	1356	0.025789		TRBV1	TRBJ1-6	CSARQHNSPLYF	1783	0.0329992		TRBV1	TRBJ2-7	CSATGGAGEQYF	1434	0.024838		TRBV13-2	TRBJ2-4	CASARWLGAGGQNTLYF	765	0.0127176		TRBV12-1	TRBJ2-7	CASSLVDNYEQYF	1386	0.0260273
TRBV1	TRBJ1-4	CSADMGRDERLLF	190	0.00247497		TRBV5	TRBJ1-6	CASSSGQGDSYNSPLYF	133	0.00146659		TRBV5	TRBJ2-3	CASSQDGGAWGAETLYF	3624	0.0472614		TRBV31	TRBJ2-5	CAWKGLGQDTQYF	1356	0.025789		TRBV13-1	TRBJ2-3	CASSDAAGGPETLYF	1783	0.0329992		TRBV1	TRBJ2-5	CSAVWGVQDTQYF	1434	0.024838		TRBV13-3	TRBJ2-3	CASRDSSETLYF	764	0.012701		TRBV1	TRBJ2-4	CSASQNTLYF	1385	0.0260086
TRBV1	TRBJ1-1	CSADQGAAEVF	190	0.00247497		TRBV1	TRBJ2-1	CSVLGRGAEQSF	133	0.00146659		TRBV13-1	TRBJ1-6	CASSDSSYNSPLYF	3623	0.0472483		TRBV5	TRBJ2-7	CASSQVDSSYEQYF	1355	0.02577		TRBV1	TRBJ2-5	CSADRAGQDTQYF	1782	0.0329806		TRBV5	TRBJ1-1	CASSRDRRNTEVF	1433	0.0248207		TRBV5	TRBJ1-1	CASSQTGNTEVF	763	0.0126843		TRBV1	TRBJ1-5	CSAGSQAPLF	1385	0.0260086
TRBV13-3	TRBJ2-3	CASSWGSAETLYF	190	0.00247497		TRBV5	TRBJ2-5	CASRTLYCTCSARSQDTQYF	132	0.00145556		TRBV13-1	TRBJ2-7	CASRDRYEQYF	3620	0.0472092		TRBV5	TRBJ2-7	CASSQTGDEQYF	1355	0.02577		TRBV1	TRBJ2-1	CSALGGNYAEQF	1782	0.0329806		TRBV5	TRBJ2-3	CASSQERHLAETLYF	1432	0.0248034		TRBV1	TRBJ2-7	CSADRGGAGDGEQYF	761	0.0126511		TRBV1	TRBJ1-3	CSADTGNTLYF	1385	0.0260086
TRBV1	TRBJ2-5	CTRSAGKDTQYF	189	0.00246194		TRBV5	TRBJ2-4	CASSLLGSQNTLYF	132	0.00145556		TRBV12-1	TRBJ2-1	CASSLAGGRYAEQF	3610	0.0470788		TRBV5	TRBJ2-4	CASSQDQQGRQNTLYF	1355	0.02577		TRBV1	TRBJ2-7	CSARDWAYEQYF	1780	0.0329436		TRBV13-2	TRBJ2-1	CASGDAAGRAEQF	1432	0.0248034		TRBV1	TRBJ1-5	CSADQGQAPLF	760	0.0126345		TRBV30	TRBJ2-7	CSSRKDRVEQYF	1384	0.0259898
TRBV1	TRBJ2-5	CSSSGGARDAQYF	188	0.00244891		TRBV5	TRBJ2-3	CASSLATGAETLYF	132	0.00145556		TRBV13-1	TRBJ1-1	CASSATGEATEVF	3603	0.0469875		TRBV5	TRBJ2-3	CASSPDWGSAETLYF	1355	0.02577		TRBV1	TRBJ2-5	CSAGTGQDTQYF	1780	0.0329436		TRBV1	TRBJ2-7	CSATGGTYEQYF	1431	0.024786		TRBV13-2	TRBJ2-3	CASGDPGASAETLYF	759	0.0126178		TRBV1	TRBJ2-5	CSGLGDDTQYF	1382	0.0259522
TRBV13-3	TRBJ1-4	CASSVVQGTNEGLF	188	0.00244891		TRBV1	TRBJ2-2	CSAPLTGQLYF	132	0.00145556		TRBV5	TRBJ2-7	CASSQLEYEQYF	3602	0.0469745		TRBV31	TRBJ1-6	CAWGTDNSPLYF	1355	0.02577		TRBV1	TRBJ2-5	CSETVNQDTQYF	1779	0.0329251		TRBV1	TRBJ2-7	CSAQTGGYEQYF	1431	0.024786		TRBV5	TRBJ1-1	CASSSGANTEVF	758	0.0126012		TRBV1	TRBJ1-1	CSAGEANTEVF	1382	0.0259522
TRBV13-2	TRBJ1-4	CASGAPGQFPNERLF	188	0.00244891		TRBV1	TRBJ2-1	CSAPYAERF	132	0.00145556		TRBV5	TRBJ2-7	CASSPDWGAYEQYF	3602	0.0469745		TRBV31	TRBJ2-5	CAWSLEWANQDTQYF	1354	0.025751		TRBV13-1	TRBJ2-7	CASSVEGAGEQYF	1779	0.0329251		TRBV1	TRBJ2-7	CSAGLGFSYEQYF	1431	0.024786		TRBV1	TRBJ1-1	CSADRGEVF	758	0.0126012		TRBV12-1	TRBJ2-7	CASSPYLGGSYEQYF	1381	0.0259334
TRBV5	TRBJ1-1	CASSRRTDAEVF	187	0.00243589		TRBV1	TRBJ2-7	CSVGTYSYEQYF	131	0.00144454		TRBV13-1	TRBJ1-6	CASRPDIYNSPLYF	3602	0.0469745		TRBV5	TRBJ1-4	CASSQQGGERLF	1353	0.0257319		TRBV1	TRBJ2-1	CSGRDWGAEQF	1778	0.0329066		TRBV1	TRBJ2-5	CSAGQQDTQYF	1431	0.024786		TRBV12-1	TRBJ1-2	CASPLATNSDYTF	758	0.0126012		TRBV1	TRBJ1-1	CSAGRANTEVF	1380	0.0259147
TRBV5	TRBJ2-1	CANMSQGRTLYCTCSAGGRAEQF	186	0.00242286		TRBV1	TRBJ2-1	CGAEQGAYAEQF	131	0.00144454		TRBV31	TRBJ2-7	CAWSIFRGRREQYF	3601	0.0469614		TRBV1	TRBJ1-5	CSARGGDNQAQHF	1353	0.0257319		TRBV1	TRBJ2-7	CSALGEYEQYF	1775	0.0328511		TRBV1	TRBJ2-5	CSAAGGEDTQYF	1431	0.024786		TRBV5	TRBJ2-7	CASSQDSYEQYF	757	0.0125846		TRBV5	TRBJ1-4	CASSHRTDNERLF	1379	0.0258959
TRBV5	TRBJ1-1	CASSGGTGGGTEVF	186	0.00242286		TRBV5	TRBJ2-1	CASSHGGRGSEQLF	130	0.00143351		TRBV13-2	TRBJ1-1	CASGDAQQGGNTEVF	3598	0.0469223		TRBV5	TRBJ2-5	CASSQDPVNQDTQYF	1352	0.0257129		TRBV1	TRBJ2-5	CSPHPNQDTQYF	1775	0.0328511		TRBV1	TRBJ2-1	CSAEGGYAEQF	1431	0.024786		TRBV13-3	TRBJ2-3	CASSRTSSAETLYF	757	0.0125846		TRBV1	TRBJ2-7	CSAWGYEQYF	1379	0.0258959
TRBV13-3	TRBJ1-4	CASSVVRGTNERLF	186	0.00242286		TRBV1	TRBJ2-4	CSADSQNALYF	130	0.00143351		TRBV5	TRBJ2-3	CASSQGSSAETLYF	3596	0.0468962		TRBV5	TRBJ2-1	CASSQDDNYAEQF	1352	0.0257129		TRBV13-1	TRBJ1-1	CASSGTGANTEVF	1775	0.0328511		TRBV1	TRBJ2-5	CSADPRGGDTQYF	1430	0.0247687		TRBV13-3	TRBJ1-2	CASSDAGTSDYTF	757	0.0125846		TRBV1	TRBJ2-5	CSGTEDTQYF	1379	0.0258959
TRBV13-3	TRBJ1-1	CAGSDPRERDTEVF	186	0.00242286		TRBV26	TRBJ2-4	CSLEIQSSEAGDSALCLCASSLSGGDTLYF	129	0.00142248		TRBV5	TRBJ2-4	CASSQVTDSQNTLYF	3595	0.0468832		TRBV5	TRBJ1-1	CASSQEEEGNTEVF	1352	0.0257129		TRBV1	TRBJ2-5	CSVDRGDTQYF	1774	0.0328326		TRBV13-2	TRBJ2-3	CASGDRGGAETLYF	1430	0.0247687		TRBV1	TRBJ1-3	CSTSNSGNTLYF	756	0.012568		TRBV1	TRBJ2-4	CSADPQKNTLYF	1378	0.0258771
TRBV1	TRBJ2-1	CSVPGAGGEAEQF	185	0.00240983		TRBV1	TRBJ2-4	CGAQGSSQNTLYF	129	0.00142248		TRBV5	TRBJ2-4	CASGGQNTLYF	3594	0.0468701		TRBV5	TRBJ2-1	CASSPRLGDYAEQF	1351	0.0256939		TRBV1	TRBJ2-5	CSAGGTGEDTQYF	1774	0.0328326		TRBV13-1	TRBJ2-2	CASRLGGPGQLYF	1430	0.0247687		TRBV13-2	TRBJ2-3	CASGHAETLYF	756	0.012568		TRBV1	TRBJ1-1	CSPGQGGTEVF	1378	0.0258771
TRBV13-3	TRBJ1-5	CASSDPGGSQAPLF	184	0.00239681		TRBV5	TRBJ1-6	CASSPGQGRSYNSPLYF	128	0.00141146		TRBV13-1	TRBJ2-5	CASSDEGTGVNQDTQYF	3586	0.0467658		TRBV31	TRBJ2-1	CAWSQGGHAEQF	1351	0.0256939		TRBV1	TRBJ1-6	CSAEVQGFSPLYF	1774	0.0328326		TRBV13-1	TRBJ1-2	CASSDAGTANSDYTF	1430	0.0247687		TRBV13-1	TRBJ2-4	CASSSQNTLYF	755	0.0125513		TRBV13-1	TRBJ2-4	CASSGTGRGQNTLYF	1377	0.0258583
TRBV13-1	TRBJ2-5	CASSQDGGGQDTQYF	184	0.00239681		TRBV26	TRBJ1-2	CAGSPGQNSDYTF	128	0.00141146		TRBV1	TRBJ2-1	CSERDKNYAEQF	3584	0.0467397		TRBV5	TRBJ2-5	CASSQDIHREDTQYF	1349	0.0256559		TRBV1	TRBJ1-6	CSADQGASYNSPLYF	1774	0.0328326		TRBV13-2	TRBJ1-6	CASGDVGDNSPLYF	1429	0.0247514		TRBV1	TRBJ1-1	CSAVNTEVF	754	0.0125347		TRBV1	TRBJ2-7	CSETGGSYEQYF	1376	0.0258396
TRBV13-1	TRBJ2-3	CASGELGSAETLYF	184	0.00239681		TRBV1	TRBJ2-7	CGADSGVYEQYF	128	0.00141146		TRBV13-2	TRBJ1-5	CASGDAGQNQAPLF	3584	0.0467397		TRBV5	TRBJ2-4	CASSQGLGPSQNTLYF	1349	0.0256559		TRBV1	TRBJ2-7	CSETGF	1773	0.0328141		TRBV5	TRBJ1-1	CASSQDRGTEVF	1428	0.0247341		TRBV13-1	TRBJ2-3	CASSDARDSAETLYF	754	0.0125347		TRBV1	TRBJ2-7	CSADNNYEQYF	1376	0.0258396
TRBV13-1	TRBJ2-2	CASSQGTGTGQLYF	184	0.00239681		TRBV1	TRBJ2-1	CTYSADAGAEQYF	128	0.00141146		TRBV5	TRBJ2-5	CASSHTGVNQDTQYF	3581	0.0467006		TRBV21	TRBJ2-5	CASSQPDRVQDTQYF	1349	0.0256559		TRBV1	TRBJ2-7	CSAPGTDSYEQYF	1773	0.0328141		TRBV1	TRBJ2-5	CSADWGEDTQYF	1428	0.0247341		TRBV1	TRBJ2-3	CSADWGGRAETLYF	753	0.0125181		TRBV1	TRBJ1-2	CSGQANSDYTF	1376	0.0258396
TRBV5	TRBJ2-1	CANMSQGRTLYCTCSAGVYAEQF	183	0.00238378		TRBV1	TRBJ2-1	CSADVGAEQYF	128	0.00141146		TRBV13-2	TRBJ2-7	CASGDGGGADEQYF	3580	0.0466876		TRBV14	TRBJ2-7	CASSFRTGGEQYF	1349	0.0256559		TRBV13-2	TRBJ2-2	CASGLGGLATGQLYF	1773	0.0328141		TRBV1	TRBJ2-5	CSAARGQDTQYF	1428	0.0247341		TRBV13-1	TRBJ1-4	CASTPGTNERLF	753	0.0125181		TRBV1	TRBJ1-1	CSAQNTEVF	1376	0.0258396
TRBV31	TRBJ2-5	CASSQDAGLDQDTQYF	183	0.00238378		TRBV1	TRBJ1-5	CSGNN_AQHF	128	0.00141146		TRBV5	TRBJ2-5	CASSQGGGRDTQYF	3578	0.0466615		TRBV5	TRBJ2-3	CASSHGTGGGAETLYF	1348	0.0256368		TRBV1	TRBJ2-1	CSAEGGDAEQF	1772	0.0327956		TRBV1	TRBJ2-7	CSAEGGGISYEQYF	1427	0.0247167		TRBV5	TRBJ2-3	CASSQEAGGRGAETLYF	752	0.0125015		TRBV1	TRBJ1-1	CSAPGRNTEVF	1376	0.0258396
TRBV1	TRBJ2-5	CSAAGDQGTQYF	183	0.00238378		TRBV5	TRBJ2-3	CASSQDPGLGSAETLYF	127	0.00140043		TRBV31	TRBJ2-3	CAWSLVGGAGAETLYF	3575	0.0466224		TRBV5	TRBJ2-1	CASSQERGWAEQF	1348	0.0256368		TRBV31	TRBJ1-2	CARETGGRSDYTF	1770	0.0327586		TRBV13-2	TRBJ1-2	CASGDPGQANSDYTF	1427	0.0247167		TRBV1	TRBJ2-5	CSERDTQYF	752	0.0125015		TRBV12-1	TRBJ2-7	CASSPTAF	1376	0.0258396
TRBV13-3	TRBJ2-3	CASNWGSAETPYF	183	0.00238378		TRBV5	TRBJ2-3	CASNQDVGSSAETLYF	127	0.00140043		TRBV5	TRBJ2-7	CASSRDSYEQYF	3574	0.0466093		TRBV5	TRBJ2-2	CASSPSGQENTGQLYF	1347	0.0256178		TRBV1	TRBJ2-1	CSADGGGLNYAEQF	1770	0.0327586		TRBV1	TRBJ2-5	CSARTDQDTQYF	1426	0.0246994		TRBV1	TRBJ2-5	CSADLGSQDTQYF	752	0.0125015		TRBV31	TRBJ2-7	CALDGTGDYEQYF	1375	0.0258208
TRBV13-2	TRBJ2-3	CASGRLFSAETPYF	183	0.00238378		TRBV5	TRBJ1-2	CASSSGTTNSDYTF	127	0.00140043		TRBV13-2	TRBJ2-7	CASGEF	3572	0.0465832		TRBV1	TRBJ1-1	CSAQGANTEVF	1347	0.0256178		TRBV1	TRBJ2-3	CSAGGRGAETLYF	1769	0.03274		TRBV5	TRBJ2-1	CASSQTGTGVAEQF	1425	0.0246821		TRBV31	TRBJ2-7	CAWSPRDWGGSYEQYF	751	0.0124848		TRBV1	TRBJ2-5	CSAGLGGRDTQYF	1374	0.025802
TRBV13-1	TRBJ2-7	CASSQETTYEQYF	183	0.00238378		TRBV3	TRBJ1-3	CAGSSGGNTLYF	127	0.00140043		TRBV5	TRBJ2-4	CASSPGTASQNTLYF	3571	0.0465702		TRBV5	TRBJ2-7	CASSQVLGTYEQYF	1346	0.0255988		TRBV1	TRBJ2-7	CSAEYEQYF	1767	0.032703		TRBV1	TRBJ2-7	CSADLDWGYEQYF	1425	0.0246821		TRBV13-3	TRBJ2-7	CASSPTGGYEQYF	751	0.0124848		TRBV1	TRBJ2-7	CSAAGGAYEQYF	1373	0.0257832
TRBV13-1	TRBJ2-1	CASSDLGDHAEQF	183	0.00238378		TRBV26	TRBJ2-4	CASSLSGGQNTLYF	127	0.00140043		TRBV5	TRBJ2-1	CASSQLRGMYAEQF	3570	0.0465571		TRBV5	TRBJ2-7	CASSQDYWGGNEQYF	1345	0.0255798		TRBV1	TRBJ2-5	CSAVGTGKDTQYF	1767	0.032703		TRBV1	TRBJ2-1	CSAGQERAEQF	1425	0.0246821		TRBV5	TRBJ2-1	CASSQAGKNYAEQF	750	0.0124682		TRBV1	TRBJ1-3	CSADRGNTLYF	1373	0.0257832
TRBV5	TRBJ2-5	CANMSQGRTLYCTCSAGQDTQYF	182	0.00237076		TRBV1	TRBJ2-1	CSVPGRGAEQF	127	0.00140043		TRBV13-2	TRBJ1-1	CASGRQGNTEVF	3562	0.0464528		TRBV5	TRBJ2-4	CASSQDRQNTLYF	1345	0.0255798		TRBV1	TRBJ2-5	CSGLGGRDTQYF	1766	0.0326845		TRBV16	TRBJ2-1	CASSLDEGGLYAEQF	1425	0.0246821		TRBV1	TRBJ2-3	CSADRGETLYF	750	0.0124682		TRBV1	TRBJ2-3	CSAERPETLYF	1372	0.0257644
TRBV1	TRBJ2-4	CSGSRGQNTLYF	182	0.00237076		TRBV1	TRBJ2-1	CSAGQGAYAEQF	127	0.00140043		TRBV5	TRBJ2-7	CASSQDQNRGRTEQYF	3561	0.0464398		TRBV5	TRBJ2-7	CASSLRDRAYEQYF	1343	0.0255418		TRBV1	TRBJ2-1	CSAPGQGNYAEQF	1766	0.0326845		TRBV31	TRBJ1-5	CAWSLTTGDNQAPLF	1424	0.0246648		TRBV1	TRBJ1-1	CSAETRGLGTEVF	750	0.0124682		TRBV1	TRBJ2-3	CSADEAETLYF	1371	0.0257457
TRBV13-1	TRBJ2-5	CASSATGGSNQDAQYF	182	0.00237076		TRBV1	TRBJ1-6	CSTDRDRGNSPLYF	127	0.00140043		TRBV5	TRBJ2-1	CASSQDSFYAEQF	3559	0.0464137		TRBV5	TRBJ2-5	CASSHGTGQDTQYF	1342	0.0255227		TRBV1	TRBJ2-1	CSADSLGPYAEQF	1766	0.0326845		TRBV1	TRBJ2-5	CSADWGGNQDTQYF	1424	0.0246648		TRBV1	TRBJ2-3	CSAAGGGAETLYF	748	0.012435		TRBV1	TRBJ1-2	CSADQTNSDYTF	1371	0.0257457
TRBV12-1	TRBJ2-7	CASSLDSSHEQYF	182	0.00237076		TRBV1	TRBJ1-3	CSAGSGNTLYF	127	0.00140043		TRBV13-1	TRBJ2-2	CASSDVGADTGQLYF	3557	0.0463876		TRBV29	TRBJ2-7	CASSYNRGGEQYF	1342	0.0255227		TRBV13-1	TRBJ2-7	CASSDNRGRSYEQYF	1766	0.0326845		TRBV13-1	TRBJ1-2	CASSDDPNSDYTF	1424	0.0246648		TRBV13-2	TRBJ2-7	CASGGRDRYEQYF	748	0.012435		TRBV1	TRBJ2-7	CSAGTGEYEQYF	1370	0.0257269
TRBV1	TRBJ1-1	CTRSGGQGRNTEVF	181	0.00235773		TRBV5	TRBJ2-5	CASSRGTGGRDTQYF	126	0.0013894		TRBV5	TRBJ2-7	CASSPGQASSYEQYF	3556	0.0463746		TRBV5	TRBJ2-5	CASSQDIWGAQDTQYF	1341	0.0255037		TRBV5	TRBJ2-5	CASSQDRDSQDTQYF	1763	0.032629		TRBV1	TRBJ2-7	CSAGVGSSYEQYF	1423	0.0246475		TRBV5	TRBJ2-5	CASSQGQNQDTQYF	746	0.0124017		TRBV12-1	TRBJ2-7	CASSLELGDSYEQYF	1369	0.0257081
TRBV13-3	TRBJ2-3	CAGNWGSAETLYF	181	0.00235773		TRBV5	TRBJ2-5	CASSLGQGADTQHF	126	0.0013894		TRBV12-1	TRBJ1-3	CASSLSPHSGNTLYF	3556	0.0463746		TRBV5	TRBJ2-5	CASSQDGTQDTQYF	1341	0.0255037		TRBV1	TRBJ2-7	CSADHEQYF	1763	0.032629		TRBV1	TRBJ2-7	CSAESGSYEQYF	1423	0.0246475		TRBV1	TRBJ2-7	CSADGGGYEQYF	746	0.0124017		TRBV1	TRBJ2-7	CSEGFSYEQYF	1368	0.0256893
TRBV13-2	TRBJ1-2	CASGRQGANSDYTF	181	0.00235773		TRBV5	TRBJ1-1	CASSPGTANTEVF	126	0.0013894		TRBV5	TRBJ2-5	CASSQESGGQDTQYF	3555	0.0463615		TRBV5	TRBJ2-7	CASSQEGDYEQYF	1340	0.0254847		TRBV1	TRBJ2-1	CSADGEEGAEQF	1763	0.032629		TRBV1	TRBJ2-5	CSAAGEQDTQYF	1423	0.0246475		TRBV13-3	TRBJ1-2	CASSDTGNSDYTF	746	0.0124017		TRBV1	TRBJ2-5	CSARDFQDTQYF	1367	0.0256705
TRBV13-1	TRBJ2-7	CASGVGRKYEQYF	180	0.0023447		TRBV31	TRBJ2-7	CAWRGGLEYEQYF	126	0.0013894		TRBV5	TRBJ2-1	CASSPDWGEAEQF	3554	0.0463485		TRBV5	TRBJ2-1	CASSQDDWGYAEQF	1339	0.0254657		TRBV1	TRBJ2-1	CSAAGQIYAEQF	1763	0.032629		TRBV13-1	TRBJ2-4	CASSVGLGGLTLYF	1423	0.0246475		TRBV5	TRBJ2-7	CASSQDFGGYEQYF	744	0.0123685		TRBV1	TRBJ2-2	CKTGANTGQLYF	1366	0.0256518
TRBV5	TRBJ2-5	CASSPDSQDTQYF	178	0.00231865		TRBV1	TRBJ2-7	CSALQGEEQHF	126	0.0013894		TRBV5	TRBJ2-7	CASSTDWGSSYEQYF	3551	0.0463094		TRBV31	TRBJ1-1	CNRGNTEVF	1338	0.0254467		TRBV13-1	TRBJ2-7	CASSGTGGLEQYF	1763	0.032629		TRBV13-2	TRBJ1-4	CASGAAGHERLF	1422	0.0246301		TRBV5	TRBJ2-5	CASSQGLGEDTQYF	743	0.0123518		TRBV5	TRBJ1-4	CASSPGTGAERLF	1365	0.025633
TRBV5	TRBJ1-1	CASSQRGQGASTEVF	178	0.00231865		TRBV1	TRBJ2-1	CSLTGEDAEQSF	126	0.0013894		TRBV5	TRBJ2-1	CASSQDGTVLAEQF	3545	0.0462311		TRBV5	TRBJ1-6	CASSQEGDF	1336	0.0254086		TRBV1	TRBJ2-7	CSAGTPEQYF	1761	0.032592		TRBV1	TRBJ2-4	CSADWGGDQNTLYF	1421	0.0246128		TRBV31	TRBJ2-7	CAWTGDYEQYF	743	0.0123518		TRBV1	TRBJ1-3	CSAQGSGNTLYF	1365	0.025633
TRBV1	TRBJ1-1	CTRSARHANTEVF	178	0.00231865		TRBV5	TRBJ2-5	CAGSQDPTGVQDTQYF	125	0.00137837		TRBV5	TRBJ2-7	CASSQDAGEYEQYF	3544	0.0462181		TRBV5	TRBJ1-4	CASSSQGPNERLF	1335	0.0253896		TRBV1	TRBJ2-5	CSANPRLGEDTQYF	1761	0.032592		TRBV13-1	TRBJ1-5	CASSRDHNNQAPLF	1421	0.0246128		TRBV1	TRBJ1-3	CSAEGASGNTLYF	742	0.0123352		TRBV1	TRBJ1-1	CSADSGNTEVF	1363	0.0255954
TRBV1	TRBJ1-1	CGAEGVVF	178	0.00231865		TRBV30	TRBJ2-1	CSSRDGPNYAEQF	125	0.00137837		TRBV13-1	TRBJ1-2	CASSDAGRAANSDYTF	3544	0.0462181		TRBV5	TRBJ2-5	CASSQGTGGDTQYF	1334	0.0253706		TRBV1	TRBJ2-5	CSAEAWDNQDTQYF	1761	0.032592		TRBV1	TRBJ2-1	CSADWGGGAEQF	1420	0.0245955		TRBV1	TRBJ1-2	CSAVRNSDYTF	742	0.0123352		TRBV5	TRBJ1-5	CASSQGTDNNQAPLF	1360	0.0255391
TRBV21	TRBJ1-2	CASSRSGGSNSDYTF	177	0.00230563		TRBV1	TRBJ2-3	CSAATGAETLHF	125	0.00137837		TRBV5	TRBJ1-3	CASSPGTGGNTLYF	3543	0.046205		TRBV5	TRBJ1-2	CASSQEAQGANSDYTF	1334	0.0253706		TRBV13-1	TRBJ2-3	CASRMGGRGAETLYF	1761	0.032592		TRBV1	TRBJ2-7	CSAHWGDEQYF	1419	0.0245782		TRBV13-2	TRBJ2-4	CASGDGGGHTLYF	742	0.0123352		TRBV1	TRBJ1-1	CSADKNTEVF	1360	0.0255391
TRBV1	TRBJ2-5	CSAGQGTQYF	177	0.00230563		TRBV31	TRBJ1-1	CTCRTANTEVF	124	0.00136735		TRBV13-1	TRBJ1-6	CASSGDRGDSPLYF	3541	0.0461789		TRBV31	TRBJ1-1	CAWSLDRGGNTEVF	1334	0.0253706		TRBV13-1	TRBJ2-2	CASSRDWGGAGTGQLYF	1761	0.032592		TRBV1	TRBJ2-5	CSAPGTKDTQYF	1418	0.0245609		TRBV31	TRBJ2-7	CAWSLTGTGGYEQYF	741	0.0123186		TRBV13-2	TRBJ2-1	CASGANWGGNYAEQF	1360	0.0255391
TRBV1	TRBJ1-1	CRGRGGEVF	177	0.00230563		TRBV5	TRBJ2-5	CTSSLGQGADTQYF	123	0.00135632		TRBV5	TRBJ2-1	CASSPGLGYAEQF	3539	0.0461529		TRBV5	TRBJ2-1	CASSQDWDRKAEQF	1333	0.0253516		TRBV1	TRBJ2-3	CSGTGGAETLYF	1760	0.0325735		TRBV1	TRBJ2-7	CSGGSSYEQYF	1416	0.0245262		TRBV1	TRBJ2-7	CSAPGLGYEQYF	741	0.0123186		TRBV26	TRBJ2-1	CASSPGLGAEQF	1359	0.0255203
TRBV13-1	TRBJ2-2	CASSQDTGVNTGQLYF	177	0.00230563		TRBV5	TRBJ2-5	CANMSQGRTLYCTCSAE_GDTQYF	123	0.00135632		TRBV31	TRBJ2-3	CAWSLVGGSAETLYF	3528	0.0460094		TRBV5	TRBJ2-3	CASSQTGLETLYF	1332	0.0253326		TRBV1	TRBJ1-6	CSADQGWNSPLYF	1760	0.0325735		TRBV13-1	TRBJ1-2	CASSNTANSDYTF	1416	0.0245262		TRBV5	TRBJ2-7	CASSQDRQGYEQYF	740	0.012302		TRBV1	TRBJ2-7	CSERSEQYF	1358	0.0255015
TRBV5	TRBJ2-1	CASSQTGNYAEQSF	176	0.0022926		TRBV5	TRBJ2-3	CASSLGTASVETLYF	123	0.00135632		TRBV5	TRBJ2-7	CASSLGTGYEQYF	3524	0.0459572		TRBV5	TRBJ2-2	CASSQDGAANTGQLYF	1331	0.0253135		TRBV13-1	TRBJ1-2	CASSDDRGHSDYTF	1760	0.0325735		TRBV1	TRBJ2-5	CSAEAGGALDTQHF	1415	0.0245089		TRBV5	TRBJ2-7	CASSQDGGGADEQYF	740	0.012302		TRBV1	TRBJ2-1	CSDWGNYAEQF	1358	0.0255015
TRBV31	TRBJ2-5	CASSQVETEDTQYF	176	0.0022926		TRBV1	TRBJ2-7	CSAGTYSYERYF	123	0.00135632		TRBV5	TRBJ2-3	CASSRTGGKGETLYF	3524	0.0459572		TRBV5	TRBJ1-6	CASSQEGTEDSPLYF	1331	0.0253135		TRBV1	TRBJ2-7	CSADMGLGYEQYF	1759	0.032555		TRBV1	TRBJ2-5	CSADRDIQDTQYF	1415	0.0245089		TRBV1	TRBJ2-5	CSADFPGIDTQYF	740	0.012302		TRBV5	TRBJ2-7	CASSQSGTGVYEQYF	1357	0.0254828
TRBV1	TRBJ2-3	CTRRALGVSAETLYF	176	0.0022926		TRBV1	TRBJ2-4	CSAELGGQNTLHF	123	0.00135632		TRBV5	TRBJ2-1	CASSQERGAPYAEQF	3523	0.0459442		TRBV5	TRBJ1-4	CASSQPANERLF	1331	0.0253135		TRBV1	TRBJ2-1	CSGRLHNYAEQF	1758	0.0325365		TRBV1	TRBJ2-5	CSADQWGQDTQYF	1415	0.0245089		TRBV1	TRBJ2-1	CSSDRGAEQF	740	0.012302		TRBV5	TRBJ2-1	CASSLGTGGYAEQF	1357	0.0254828
TRBV13-3	TRBJ1-3	CASSDRGAGNTLYF	176	0.0022926		TRBV1	TRBJ2-4	CSADLGGQNTLYF	123	0.00135632		TRBV5	TRBJ2-5	CASSQGNNQDTQYF	3520	0.0459051		TRBV31	TRBJ2-3	CAWSLTSSAETLYF	1331	0.0253135		TRBV1	TRBJ1-6	CSADRDIYNSPLYF	1758	0.0325365		TRBV13-2	TRBJ2-4	CASGETGEGQNTLYF	1415	0.0245089		TRBV1	TRBJ1-1	CSAGTEVF	740	0.012302		TRBV1	TRBJ1-4	CSAAGTNERLF	1357	0.0254828
TRBV13-1	TRBJ2-7	CASSDAGGALKQYF	176	0.0022926		TRBV1	TRBJ2-2	CSAVGGRSTGRLYF	123	0.00135632		TRBV5	TRBJ1-3	CASSQDGGDGNTLYF	3518	0.045879		TRBV5	TRBJ2-7	CASSQGTDYEQYF	1329	0.0252755		TRBV1	TRBJ2-1	CSADHRGAEQF	1757	0.032518		TRBV5	TRBJ2-1	CASSQEVEYNYAEQF	1414	0.0244916		TRBV13-3	TRBJ2-2	CASSDSGQGGTGQLYF	740	0.012302		TRBV1	TRBJ1-1	CSARDRNTEVF	1357	0.0254828
TRBV13-1	TRBJ2-5	CASSDWGKQDTQYF	176	0.0022926		TRBV1	TRBJ2-2	CSAVGGRNTGQLYF	123	0.00135632		TRBV13-2	TRBJ2-1	CASGDVGGNYAEQF	3517	0.045866		TRBV5	TRBJ2-1	CASSQNAEQF	1329	0.0252755		TRBV13-2	TRBJ2-5	CASGDGDIQDTQYF	1757	0.032518		TRBV1	TRBJ2-1	CSADLGGYAEQF	1414	0.0244916		TRBV13-3	TRBJ2-1	CASSDADRGAEQF	740	0.012302		TRBV1	TRBJ2-2	CSAGWANTGQLYF	1356	0.025464
TRBV13-1	TRBJ2-3	CASSDWGSAEALYF	176	0.0022926		TRBV1	TRBJ2-2	CSAVGGRGTGQLYF	123	0.00135632		TRBV5	TRBJ2-1	CASSQDRGWGGAEQF	3513	0.0458138		TRBV5	TRBJ1-6	CASSQDSRDSYNSPLYF	1329	0.0252755		TRBV1	TRBJ2-7	CSAGGEQYF	1754	0.0324624		TRBV1	TRBJ2-7	CSSGRGEQYF	1413	0.0244743		TRBV13-2	TRBJ2-5	CASGGPGLQDTQYF	739	0.0122853		TRBV1	TRBJ2-3	CSAEKVAETLYF	1355	0.0254452
TRBV13-1	TRBJ2-1	CASSQDGGNYAEQF	176	0.0022926		TRBV1	TRBJ2-2	CGATGQLYF	123	0.00135632		TRBV16	TRBJ2-3	CASSLDSGGSAETLYF	3509	0.0457616		TRBV5	TRBJ1-4	CASSPDRDERLF	1329	0.0252755		TRBV1	TRBJ2-5	CSAVDWNQDTQYF	1754	0.0324624		TRBV5	TRBJ2-3	CASSQVGEGAETLYF	1412	0.0244569		TRBV13-3	TRBJ2-5	CASSWTGGEDTQYF	738	0.0122687		TRBV1	TRBJ2-7	CSAVNYEQYF	1354	0.0254264
TRBV5	TRBJ2-5	CASSQVGTEDTQYF	175	0.00227957		TRBV5	TRBJ2-3	CTSSQDPGLGGAETLYF	121	0.00133427		TRBV12-1	TRBJ1-1	CASSLGDRGREVF	3509	0.0457616		TRBV1	TRBJ1-6	CSADSSYNSPLYF	1329	0.0252755		TRBV1	TRBJ2-5	CSADSGVDTQYF	1754	0.0324624		TRBV1	TRBJ2-1	CSADGGPEQF	1412	0.0244569		TRBV13-3	TRBJ1-1	CASSTRSEVF	737	0.0122521		TRBV1	TRBJ1-3	CSGDSSGNTLYF	1354	0.0254264
TRBV5	TRBJ1-2	CASSQGQGNSGYTF	175	0.00227957		TRBV30	TRBJ2-1	CSSRDGQNYAEQYF	121	0.00133427		TRBV5	TRBJ2-7	CASSQDSSYEQYF	3507	0.0457355		TRBV13-2	TRBJ2-7	CASGPLGVYEQYF	1328	0.0252565		TRBV1	TRBJ2-5	CRTGLNQDTQYF	1754	0.0324624		TRBV16	TRBJ1-1	CASSLPGTLNTEVF	1412	0.0244569		TRBV13-2	TRBJ2-7	CASGDAGDEQYF	737	0.0122521		TRBV5	TRBJ2-5	CASSPRDNQDTQYF	1353	0.0254076
TRBV30	TRBJ2-4	CGSRMGGGQNTLYF	175	0.00227957		TRBV1	TRBJ2-5	CSAEDTRYF	121	0.00133427		TRBV5	TRBJ2-3	CASSPGLGSSAETLYF	3506	0.0457225		TRBV5	TRBJ2-1	CASSQEDYAEQF	1327	0.0252375		TRBV1	TRBJ1-6	CSAQGAYNSPLYF	1754	0.0324624		TRBV13-2	TRBJ1-4	CASGDATETSNERLF	1412	0.0244569		TRBV5	TRBJ1-1	CASSQGTGNTEVF	736	0.0122355		TRBV1	TRBJ1-6	CRRTDNSPLYF	1352	0.0253889
TRBV26	TRBJ2-4	CSLEIQSSEAGDSALYLRARKSSQNTLYF	175	0.00227957		TRBV1	TRBJ2-4	CSAQGSGQNTLYF	121	0.00133427		TRBV13-2	TRBJ2-4	CASGDRGMQNTLYF	3505	0.0457095		TRBV31	TRBJ1-6	CAWSLAGDYNSPLYF	1325	0.0251994		TRBV1	TRBJ2-1	CSAPDWGNYAEQF	1753	0.0324439		TRBV1	TRBJ2-7	CSAGLGEYEQYF	1411	0.0244396		TRBV1	TRBJ1-3	CSAGGAGNTLYF	736	0.0122355		TRBV1	TRBJ1-1	CSRDGANTEVF	1350	0.0253513
TRBV1	TRBJ1-1	CSGGQGGNTEVF	175	0.00227957		TRBV5	TRBJ2-7	CASSQEGTANEQYF	120	0.00132324		TRBV13-1	TRBJ1-4	CASSDNNERLF	3505	0.0457095		TRBV5	TRBJ2-1	CASSPQQGNYAEQF	1324	0.0251804		TRBV1	TRBJ2-3	CSARLGGDAETLYF	1752	0.0324254		TRBV1	TRBJ2-4	CSARGRENTLYF	1411	0.0244396		TRBV1	TRBJ1-1	CSADNKNTEVF	736	0.0122355		TRBV1	TRBJ2-7	CSAGDWGYEQYF	1349	0.0253325
TRBV15	TRBJ1-1	CASSLQGSSTEVF	175	0.00227957		TRBV5	TRBJ2-3	CASSQDPGPGGAETLYF	120	0.00132324		TRBV5	TRBJ2-5	CASSPDSNQDTQYF	3503	0.0456834		TRBV31	TRBJ2-1	CAWSGTGYAEQF	1324	0.0251804		TRBV1	TRBJ2-1	CSGTELYAEQF	1750	0.0323884		TRBV16	TRBJ1-2	CASSLEDRANSDYTF	1411	0.0244396		TRBV13-2	TRBJ2-3	CASGHRVSAETLYF	736	0.0122355		TRBV1	TRBJ1-5	CSTGNNQAPLF	1347	0.025295
TRBV13-2	TRBJ2-7	CASGDSYAQYF	175	0.00227957		TRBV5	TRBJ2-1	CASSQDAGARTEQF	120	0.00132324		TRBV13-2	TRBJ2-7	CASGGRDWGVEQYF	3498	0.0456182		TRBV5	TRBJ2-5	CASSQETGGSQDTQYF	1323	0.0251614		TRBV1	TRBJ2-1	CSAPTGNYAEQF	1749	0.0323699		TRBV13-1	TRBJ1-6	CASSRDSYNSPLYF	1411	0.0244396		TRBV13-2	TRBJ2-1	CASGDNYAEQF	736	0.0122355		TRBV1	TRBJ1-4	CSPGTPNERLF	1347	0.025295
TRBV5	TRBJ2-2	CASSDAGDNTGQLYF	174	0.00226655		TRBV5	TRBJ1-6	CANSPGQGDSYNSPLYF	120	0.00132324		TRBV5	TRBJ2-3	CASSPDRASAETLYF	3497	0.0456051		TRBV5	TRBJ1-6	CASSPGRYNSPLYF	1323	0.0251614		TRBV1	TRBJ2-5	CSADKVNQDTQYF	1748	0.0323514		TRBV1	TRBJ2-4	CSADRGKNTLYF	1410	0.0244223		TRBV5	TRBJ2-5	CASSQDLGGQDTQYF	734	0.0122022		TRBV5	TRBJ1-1	CASSPSNTEVF	1346	0.0252762
TRBV13-1	TRBJ2-7	CATSGLGAYEQYF	174	0.00226655		TRBV1	TRBJ2-5	CTYSADRDQDTQYF	120	0.00132324		TRBV13-1	TRBJ1-4	CASSETISNERLF	3496	0.0455921		TRBV5	TRBJ2-7	CASSQVGGREQYF	1322	0.0251424		TRBV1	TRBJ2-3	CSAGGGSAETLYF	1748	0.0323514		TRBV1	TRBJ2-1	CSASGTDAEQF	1410	0.0244223		TRBV1	TRBJ2-7	CRGTEYEQYF	734	0.0122022		TRBV1	TRBJ2-2	CSGLANTGQLYF	1346	0.0252762
TRBV13-1	TRBJ2-7	CASGALYEQYF	174	0.00226655		TRBV1	TRBJ2-4	CGVTENTLYF	120	0.00132324		TRBV5	TRBJ2-5	CASSPDWGQDTQYF	3485	0.0454486		TRBV5	TRBJ2-7	CASSQDPGLGAYEQYF	1321	0.0251233		TRBV1	TRBJ1-6	CSGRDTSYNSPLYF	1748	0.0323514		TRBV5	TRBJ1-1	CASSQDQDTEVF	1409	0.024405		TRBV16	TRBJ1-6	CASSFHSYNSPLYF	734	0.0122022		TRBV1	TRBJ1-1	CSADPGNPEVF	1346	0.0252762
TRBV13-1	TRBJ2-1	CASSDPGDYAEQF	174	0.00226655		TRBV1	TRBJ2-2	CSGRDREDTGRLYF	120	0.00132324		TRBV5	TRBJ2-5	CASSQPDWGDTQYF	3484	0.0454356		TRBV16	TRBJ1-4	CASSSGTGGSNERLF	1321	0.0251233		TRBV1	TRBJ2-5	CSADREDTQYF	1747	0.0323329		TRBV1	TRBJ2-7	CSAGGEGVEQYF	1409	0.024405		TRBV5	TRBJ1-2	CASSQDREGSDYTF	733	0.0121856		TRBV1	TRBJ1-1	CSAGQGATEVF	1345	0.0252574
TRBV5	TRBJ1-1	CASSRRTDTEVLF	173	0.00225352		TRBV1	TRBJ2-1	CGLTGEDAEQF	120	0.00132324		TRBV13-2	TRBJ2-3	CASGVWGGASAETLYF	3482	0.0454095		TRBV31	TRBJ2-4	CAWSLGQQNTLYF	1319	0.0250853		TRBV1	TRBJ1-6	CSASYNSPLYF	1747	0.0323329		TRBV5	TRBJ2-3	CASSQDRGSAETLYF	1407	0.0243703		TRBV1	TRBJ2-4	CSADRGSQNTLYF	733	0.0121856		TRBV5	TRBJ2-1	CASSRGQFNYAEQF	1344	0.0252386
TRBV13-2	TRBJ1-1	CATGTTSTEVF	173	0.00225352		TRBV1	TRBJ1-1	CGAGPEVF	120	0.00132324		TRBV5	TRBJ1-2	CASSQTANSDYTF	3462	0.0451487		TRBV5	TRBJ2-4	CASSLPGQQNTLYF	1318	0.0250663		TRBV13-2	TRBJ1-1	CASGDGTGDTEVF	1747	0.0323329		TRBV1	TRBJ2-7	CSAPLGGRF	1407	0.0243703		TRBV13-3	TRBJ2-4	CASSEASQNTLYF	733	0.0121856		TRBV1	TRBJ2-7	CTDWASSYEQYF	1344	0.0252386
TRBV5	TRBJ1-1	CASSQDLADNTEVF	172	0.00224049		TRBV31	TRBJ2-4	CSVTENTLYF	118	0.00130119		TRBV5	TRBJ2-7	CASSPSRGRDEQYF	3461	0.0451357		TRBV5	TRBJ2-3	CASSPGQGAETLYF	1318	0.0250663		TRBV13-1	TRBJ1-6	CASRDRANSPLYF	1746	0.0323144		TRBV1	TRBJ2-5	CSAAHNQDTQYF	1407	0.0243703		TRBV13-3	TRBJ2-3	CASSVPEASSAETLYF	733	0.0121856		TRBV1	TRBJ1-5	CSASGQAPLF	1344	0.0252386
TRBV13-1	TRBJ2-1	CASSQDNYAEQF	172	0.00224049		TRBV1	TRBJ2-4	CSAELGGQNALYF	118	0.00130119		TRBV31	TRBJ2-5	CAWSTGGEGTQYF	3457	0.0450835		TRBV31	TRBJ2-1	CAWSLANYAEQF	1318	0.0250663		TRBV1	TRBJ2-5	CSPRTGANQDTQYF	1745	0.0322959		TRBV31	TRBJ1-5	CAWSLRGQNQAQHF	1406	0.024353		TRBV13-2	TRBJ2-7	CASDPGGAYEQYF	733	0.0121856		TRBV1	TRBJ2-7	CSAEGTGGYEQYF	1342	0.0252011
TRBV13-1	TRBJ2-1	CASSDQGSYAEQF	172	0.00224049		TRBV1	TRBJ2-4	CSADGQNTLYF	118	0.00130119		TRBV13-1	TRBJ2-1	CASSGTIYAEQF	3454	0.0450444		TRBV5	TRBJ2-7	CASSQDLQGVYEQYF	1317	0.0250473		TRBV1	TRBJ2-5	CSADGQDTQYF	1745	0.0322959		TRBV1	TRBJ2-5	CSAEQGNQDTQYF	1406	0.024353		TRBV1	TRBJ2-7	CSAGTGGREQYF	732	0.012169		TRBV12-1	TRBJ2-7	CASSPGLGGYEQYF	1342	0.0252011
TRBV13-1	TRBJ1-1	CASSDWGDTEVLF	171	0.00222747		TRBV1	TRBJ2-3	CSDGAETLYF	118	0.00130119		TRBV5	TRBJ2-3	CASSQDWGGGAETLYF	3447	0.0449531		TRBV5	TRBJ1-2	CASSQGHANSDYTF	1317	0.0250473		TRBV1	TRBJ2-7	CSADYEQYF	1744	0.0322774		TRBV1	TRBJ2-4	CSGTGGVSQNTLYF	1406	0.024353		TRBV13-3	TRBJ2-7	CASSPGTTYEQYF	731	0.0121524		TRBV1	TRBJ2-7	CSAVGREQYF	1341	0.0251823
TRBV5	TRBJ2-1	CASSRGTGSYAEQF	170	0.00221444		TRBV1	TRBJ2-2	CSALLTGQLHF	118	0.00130119		TRBV13-2	TRBJ2-4	CASGSQNTLYF	3447	0.0449531		TRBV31	TRBJ1-6	CAWRQGEDNSPLYF	1316	0.0250283		TRBV1	TRBJ2-4	CSAGMGQNTLYF	1744	0.0322774		TRBV13-1	TRBJ1-1	CASSHPGQANTEVF	1406	0.024353		TRBV1	TRBJ2-4	CSADWGRDTLYF	729	0.0121191		TRBV1	TRBJ1-3	CSADPSGNTLYF	1341	0.0251823
TRBV5	TRBJ1-1	CASSQGTNTEVF	170	0.00221444		TRBV1	TRBJ2-1	CSAPHAEQF	118	0.00130119		TRBV16	TRBJ2-2	CASTRTVNTGQLYF	3445	0.044927		TRBV13-2	TRBJ2-1	CASGPTGRAEQF	1315	0.0250092		TRBV1	TRBJ2-1	CSADRGGYAEQF	1744	0.0322774		TRBV1	TRBJ2-7	CSAGDEQYF	1405	0.0243357		TRBV1	TRBJ1-3	CSAGSGNTLYF	729	0.0121191		TRBV12-1	TRBJ2-7	CASSPSGQSSYEQYF	1341	0.0251823
TRBV5	TRBJ1-1	CANMSQGRTLYCTCSAVTGGNTEVF	170	0.00221444		TRBV1	TRBJ2-1	CSAEQGVYAEQF	118	0.00130119		TRBV12-1	TRBJ1-5	CASSPGPGNQAPLF	3441	0.0448748		TRBV31	TRBJ2-2	CAWSPGANTGQLYF	1314	0.0249902		TRBV1	TRBJ1-6	CSAAQGGSYNSPLYF	1743	0.0322588		TRBV1	TRBJ2-4	CSADWGTLYF	1405	0.0243357		TRBV13-3	TRBJ1-2	CASSGTANSDYTF	728	0.0121025		TRBV1	TRBJ2-1	CSASGGGAEQF	1340	0.0251635
TRBV31	TRBJ1-1	CARGERNTEIF	170	0.00221444		TRBV5	TRBJ2-7	CASSSRLGGLEQYF	117	0.00129016		TRBV5	TRBJ1-3	CASSQGTGGLGNTLYF	3439	0.0448487		TRBV5	TRBJ2-1	CASSQGTSNYAEQF	1312	0.0249522		TRBV1	TRBJ2-7	CSAEELSYEQYF	1742	0.0322403		TRBV1	TRBJ2-1	CSAGGEHAEQF	1405	0.0243357		TRBV5	TRBJ2-3	CASSPGQGVGAETLYF	727	0.0120859		TRBV1	TRBJ1-3	CSAGDSGNTLYF	1340	0.0251635
TRBV13-1	TRBJ2-7	CASSQDIGDEQYF	170	0.00221444		TRBV5	TRBJ2-1	CTSSQDAGARAEQF	117	0.00129016		TRBV5	TRBJ2-5	CASSSHQDTQYF	3437	0.0448227		TRBV29	TRBJ2-1	CASSLGGYAEQF	1312	0.0249522		TRBV1	TRBJ2-4	CSAGTGGSQNTLYF	1742	0.0322403		TRBV1	TRBJ2-1	CSADQGWGGYAEQF	1405	0.0243357		TRBV5	TRBJ2-2	CASSQVGRDTGQLYF	727	0.0120859		TRBV12-1	TRBJ2-7	CASSLGTGDYEQYF	1339	0.0251447
TRBV13-1	TRBJ2-5	CASSGAGADTQYF	170	0.00221444		TRBV1	TRBJ2-5	CGARSQDTQYF	117	0.00129016		TRBV13-1	TRBJ2-7	CASSDAFRSYEQYF	3433	0.0447705		TRBV16	TRBJ2-5	CASSRDWGEDTQYF	1312	0.0249522		TRBV1	TRBJ2-7	CSADPYEQYF	1741	0.0322218		TRBV1	TRBJ2-5	CSAGRQDTQYF	1404	0.0243184		TRBV1	TRBJ2-7	CSAPLREQYF	727	0.0120859		TRBV1	TRBJ1-5	CSAGTHNQAPLF	1338	0.025126
TRBV13-1	TRBJ2-5	CASSATGGPNQDTQYF	170	0.00221444		TRBV5	TRBJ2-5	CASSLGQGTDTQYF	116	0.00127913		TRBV13-2	TRBJ2-4	CASGGTGGSQNTLYF	3431	0.0447444		TRBV5	TRBJ2-7	CASSPGQLSYEQYF	1311	0.0249332		TRBV1	TRBJ2-7	CSATGGPSYEQYF	1740	0.0322033		TRBV1	TRBJ1-6	CSADGDRGLYF	1404	0.0243184		TRBV1	TRBJ1-3	CSAEQGSGNTLYF	727	0.0120859		TRBV1	TRBJ1-1	CSADRATEVF	1338	0.025126
TRBV5	TRBJ2-1	CASGQDRGDAEQF	169	0.00220142		TRBV30	TRBJ2-1	CSSRDGQNYAKQF	116	0.00127913		TRBV5	TRBJ2-2	CASSQEGTGGIYTGQLYF	3429	0.0447183		TRBV31	TRBJ2-3	CAWSLAGGLAETLYF	1311	0.0249332		TRBV5	TRBJ2-5	CASSQDAGGNQDTQYF	1739	0.0321848		TRBV1	TRBJ2-1	CSADRDNYAEQF	1403	0.0243011		TRBV1	TRBJ2-2	CSAEGQTGQLYF	726	0.0120692		TRBV1	TRBJ1-1	CSADLGAGVF	1338	0.025126
TRBV14	TRBJ1-5	CASSFIRGNNQAPLF	169	0.00220142		TRBV1	TRBJ1-1	CSVAGTTNTEVF	116	0.00127913		TRBV31	TRBJ1-1	CALGQGEVF	3428	0.0447053		TRBV5	TRBJ2-1	CASSQEGGDYAEQF	1310	0.0249141		TRBV1	TRBJ2-7	CSGGQTSYEQYF	1739	0.0321848		TRBV1	TRBJ2-7	CSSGGGYEQYF	1402	0.0242837		TRBV13-3	TRBJ1-4	CASSAATISNERLF	726	0.0120692		TRBV13-2	TRBJ2-4	CASGERGARNTLYF	1337	0.0251072
TRBV5	TRBJ2-5	CASSSDGQDTQYF	168	0.00218839		TRBV5	TRBJ2-3	CASSQDVGSSAETLCF	115	0.0012681		TRBV5	TRBJ2-1	CASSPRAGGNAEQF	3427	0.0446923		TRBV5	TRBJ1-1	CASSQEGDTEVF	1310	0.0249141		TRBV1	TRBJ2-5	CSALGNQDTQYF	1739	0.0321848		TRBV1	TRBJ2-7	CSAEGSGGVYEQYF	1402	0.0242837		TRBV13-3	TRBJ1-2	CASSVTGANSDYTF	726	0.0120692		TRBV5	TRBJ2-1	CASSPGQGATEQF	1336	0.0250884
TRBV31	TRBJ1-3	CAWSLVRAPSGNTPYF	168	0.00218839		TRBV5	TRBJ2-1	CASSQDAGARAEQYF	115	0.0012681		TRBV13-1	TRBJ1-2	CASSASVLNSDYTF	3426	0.0446792		TRBV5	TRBJ2-5	CASSQDGLGGRDQDTQYF	1309	0.0248951		TRBV1	TRBJ2-5	CSAGQQDTQYF	1739	0.0321848		TRBV1	TRBJ2-5	CSPRWGNQDTQYF	1402	0.0242837		TRBV13-3	TRBJ2-7	CASSSTGYEQYF	725	0.0120526		TRBV1	TRBJ2-1	CKGTPNYAEQF	1335	0.0250696
TRBV30	TRBJ2-4	CSSRVGGGQNTLYF	168	0.00218839		TRBV1	TRBJ1-1	CSAERWGGEVF	115	0.0012681		TRBV13-1	TRBJ1-6	CASSRDRDYNSPLYF	3423	0.0446401		TRBV5	TRBJ2-1	CASSQGSNYAEQF	1308	0.0248761		TRBV13-1	TRBJ1-5	CASSDARAGNQAPLF	1739	0.0321848		TRBV1	TRBJ2-1	CSAGGGYAEQF	1402	0.0242837		TRBV5	TRBJ2-7	CASSQDWGSYEQYF	724	0.012036		TRBV1	TRBJ1-5	CSPGQNQAPLF	1334	0.0250508
TRBV1	TRBJ1-1	CSAVAGGNTEVF	168	0.00218839		TRBV13-1	TRBJ2-1	CASRGGGEAEQF	115	0.0012681		TRBV5	TRBJ2-1	CASSQQTGGYAEQF	3421	0.044614		TRBV5	TRBJ1-4	CASSQVGTGFSNERLF	1308	0.0248761		TRBV1	TRBJ2-1	CSAHRGHYAEQF	1738	0.0321663		TRBV13-1	TRBJ2-3	CASSLGGWAETLYF	1402	0.0242837		TRBV13-2	TRBJ2-5	CASGDAWDQDTQYF	724	0.012036		TRBV1	TRBJ1-1	CSPQGGTEVF	1334	0.0250508
TRBV16	TRBJ2-1	CASSSRRGGYAEQF	168	0.00218839		TRBV5	TRBJ2-3	CASSLETASAETLYF	114	0.00125708		TRBV5	TRBJ2-4	CASSQGGGGQNTLYF	3412	0.0444966		TRBV5	TRBJ1-6	CASSQVGNSPLYF	1307	0.0248571		TRBV13-2	TRBJ1-2	CASGAGQGNSDYTF	1738	0.0321663		TRBV31	TRBJ1-5	CAWSLPTNNNQAPLF	1401	0.0242664		TRBV1	TRBJ2-3	CSAGGASAETLYF	723	0.0120194		TRBV15	TRBJ1-1	CASSFQNTEVF	1332	0.0250133
TRBV13-2	TRBJ2-2	CASSDAGDNTGQLYF	168	0.00218839		TRBV1	TRBJ2-7	CGAGTYSYEQYF	114	0.00125708		TRBV5	TRBJ2-5	CASSRQGEDTQYF	3410	0.0444706		TRBV31	TRBJ1-1	CAWSLGTANTEVF	1306	0.0248381		TRBV1	TRBJ2-7	CSARQGAAYEQYF	1737	0.0321478		TRBV1	TRBJ2-7	CSADDGVEQYF	1401	0.0242664		TRBV13-3	TRBJ2-7	CASSDGDSYEQYF	723	0.0120194		TRBV5	TRBJ1-4	CASSLRTSNERLF	1331	0.0249945
TRBV13-2	TRBJ1-3	CASGGQGAGDTLYF	168	0.00218839		TRBV1	TRBJ2-5	CSALQGEEQYF	114	0.00125708		TRBV5	TRBJ2-7	CASSQGWGAYEQYF	3406	0.0444184		TRBV5	TRBJ2-7	CASSQDPDSSYEQYF	1305	0.0248191		TRBV1	TRBJ2-1	CSALGGRYAEQF	1737	0.0321478		TRBV1	TRBJ1-6	CSASGGNSPLYF	1401	0.0242664		TRBV13-2	TRBJ2-7	CASGGLGQQYF	723	0.0120194		TRBV1	TRBJ1-4	CSASEDERLF	1331	0.0249945
TRBV13-1	TRBJ2-5	CASSDWDKQGTQYF	168	0.00218839		TRBV1	TRBJ2-2	CNGRDREDTGQLYF	114	0.00125708		TRBV5	TRBJ2-5	CASSQDLQGLDTQYF	3406	0.0444184		TRBV5	TRBJ1-1	CASRGQENTEVF	1305	0.0248191		TRBV1	TRBJ2-7	CSAGGDYEQYF	1736	0.0321293		TRBV1	TRBJ1-1	CSATGGLDTEVF	1401	0.0242664		TRBV13-2	TRBJ2-5	CASGRLGQDTQYF	723	0.0120194		TRBV1	TRBJ1-2	CSDRGRNSDYTF	1330	0.0249757
TRBV5	TRBJ1-1	CASSQDLTDNTEVLF	167	0.00217536		TRBV5	TRBJ2-5	CANMSRGRTLYCTCSARSQDTQYF	113	0.00124605		TRBV5	TRBJ2-5	CASSPRTVNQDTQYF	3400	0.0443401		TRBV31	TRBJ2-4	CAWSLDRGQGTLYF	1305	0.0248191		TRBV1	TRBJ2-7	CSAEGWASYEQYF	1736	0.0321293		TRBV1	TRBJ2-7	CSAGDDYEQYF	1400	0.0242491		TRBV31	TRBJ2-7	CAWSFWGF	722	0.0120027		TRBV1	TRBJ1-2	CSAAGAGSDYTF	1329	0.0249569
TRBV13-2	TRBJ1-1	CATGTTNTEAF	167	0.00217536		TRBV5	TRBJ2-3	CANSLGTASAETLYF	113	0.00124605		TRBV5	TRBJ1-5	CASSQGTDNNQAPLF	3398	0.0443141		TRBV5	TRBJ2-7	CASSRSGGLSSYEQYF	1303	0.024781		TRBV1	TRBJ2-7	CSADLGWEQYF	1736	0.0321293		TRBV1	TRBJ2-5	CSGQGQDTQYF	1400	0.0242491		TRBV1	TRBJ2-7	CSADRTGGYEQYF	721	0.0119861		TRBV13-2	TRBJ2-7	CASGDWGGSYEQYF	1329	0.0249569
TRBV5	TRBJ2-7	CASSPQGGYEPYF	166	0.00216234		TRBV31	TRBJ1-1	CRAANTEVF	113	0.00124605		TRBV5	TRBJ1-3	CASSQDHRTSGNTLYF	3398	0.0443141		TRBV5	TRBJ2-5	CASSHHHNNQDTQYF	1303	0.024781		TRBV1	TRBJ2-7	CSGGLGHYEQYF	1733	0.0320738		TRBV1	TRBJ2-4	CSASGPQNTLYF	1400	0.0242491		TRBV1	TRBJ1-6	CSGDRYNSPLYF	721	0.0119861		TRBV16	TRBJ1-1	CASSSGQGNTEVF	1328	0.0249382
TRBV5	TRBJ2-5	CASSQDIGDEQYF	166	0.00216234		TRBV1	TRBJ2-2	CSATGQLHF	113	0.00124605		TRBV16	TRBJ1-1	CASSSRGLVF	3398	0.0443141		TRBV5	TRBJ2-1	CASSQTGGNYAEQF	1302	0.024762		TRBV1	TRBJ2-1	CSAGGHAEQF	1733	0.0320738		TRBV1	TRBJ2-5	CSAGQDTQYF	1399	0.0242318		TRBV1	TRBJ1-2	CSADGQANSDYTF	721	0.0119861		TRBV1	TRBJ2-7	CSPQVEYEQYF	1327	0.0249194
TRBV3	TRBJ2-7	CASSFAGGLEQYF	166	0.00216234		TRBV5	TRBJ2-5	CASSQVGTGQDTQYF	112	0.00123502		TRBV5	TRBJ2-7	CASSPGQASYEQYF	3397	0.044301		TRBV5	TRBJ2-1	CASSQDWGNYAEQF	1301	0.024743		TRBV1	TRBJ1-6	CSGQYNSPLYF	1733	0.0320738		TRBV1	TRBJ2-5	CSADQGGDTQYF	1399	0.0242318		TRBV13-3	TRBJ1-2	CASRQGANSDYTF	719	0.0119529		TRBV1	TRBJ2-5	CSATGQDTQYF	1326	0.0249006
TRBV31	TRBJ2-5	CAWGLPGEEDTQYF	166	0.00216234		TRBV5	TRBJ2-5	CASSQGRTLYCTCSARSQDTQYF	112	0.00123502		TRBV13-2	TRBJ2-7	CASGDLLGGRDEQYF	3395	0.0442749		TRBV5	TRBJ1-2	CASSQEVTPNSDYTF	1301	0.024743		TRBV13-1	TRBJ2-7	CASSDGTGGAPEQYF	1733	0.0320738		TRBV1	TRBJ2-4	CSAGGQEGTLYF	1399	0.0242318		TRBV13-2	TRBJ2-7	CASGAGTGAYEQYF	719	0.0119529		TRBV1	TRBJ1-5	CSAGENQAPLF	1325	0.0248818
TRBV13-1	TRBJ1-1	CATGTTNTEVF	166	0.00216234		TRBV31	TRBJ1-1	CACRTATTEVF	112	0.00123502		TRBV5	TRBJ2-5	CASSQAGTNQDTQYF	3393	0.0442488		TRBV5	TRBJ2-5	CASSPGGAGQDTQYF	1299	0.0247049		TRBV13-1	TRBJ2-3	CASSGRTAETLYF	1733	0.0320738		TRBV13-2	TRBJ1-5	CASGEAENNQAPLF	1399	0.0242318		TRBV30	TRBJ2-7	CSSSWGVREQYF	718	0.0119362		TRBV1	TRBJ2-7	CSAGEQYF	1324	0.0248631
TRBV5	TRBJ2-5	CASSSGSQDTQYF	165	0.00214931		TRBV26	TRBJ2-4	CASSLPGGDTLYF	112	0.00123502		TRBV13-2	TRBJ1-4	CASGDPGQSNERLF	3393	0.0442488		TRBV16	TRBJ1-1	CASSLETGTEVF	1298	0.0246859		TRBV1	TRBJ2-5	CSALEINQDTQYF	1732	0.0320553		TRBV13-1	TRBJ2-2	CASSDAGSGQLYF	1398	0.0242144		TRBV13-2	TRBJ2-7	CASGDRGQAYEQYF	718	0.0119362		TRBV1	TRBJ2-2	CSAHTGQLYF	1324	0.0248631
TRBV31	TRBJ2-5	CARSLPGEEDTQYF	165	0.00214931		TRBV1	TRBJ2-4	CTYSAAENTLYF	112	0.00123502		TRBV13-1	TRBJ2-5	CASSDPAFQDTQYF	3393	0.0442488		TRBV31	TRBJ1-6	CAWSLDSSYNSPLYF	1297	0.0246669		TRBV1	TRBJ1-6	CRPYNSPLYF	1731	0.0320368		TRBV1	TRBJ2-5	CSADWGGQDTQYF	1397	0.0241971		TRBV13-2	TRBJ1-6	CASGGGTNNSPLYF	718	0.0119362		TRBV1	TRBJ1-3	CGTGPSGNTLYF	1324	0.0248631
TRBV31	TRBJ1-2	CASSQGSNSDYTF	165	0.00214931		TRBV1	TRBJ2-4	CSVTENTLHF	112	0.00123502		TRBV13-1	TRBJ1-1	CASSDREEVF	3390	0.0442097		TRBV31	TRBJ2-7	CAWSLLGGEQYF	1295	0.0246289		TRBV1	TRBJ2-7	CSADLDYEQYF	1730	0.0320182		TRBV1	TRBJ2-1	CSADPGGEAEQF	1397	0.0241971		TRBV13-2	TRBJ1-2	CASGDGDRVSDYTF	718	0.0119362		TRBV13-2	TRBJ1-2	CASGDDSDYTF	1324	0.0248631
TRBV30	TRBJ2-4	CSSRMGGGQDTLYF	165	0.00214931		TRBV1	TRBJ2-4	CSAQGSSRNTLYF	112	0.00123502		TRBV5	TRBJ2-1	CASSQEDWGGEQYF	3382	0.0441054		TRBV5	TRBJ2-5	CASSQEPGGAGDTQYF	1294	0.0246099		TRBV13-1	TRBJ1-2	CASSDDRNSDYTF	1730	0.0320182		TRBV1	TRBJ2-5	CSAVHWGNQDTQYF	1396	0.0241798		TRBV5	TRBJ1-4	CASSPRDNNERLF	716	0.011903		TRBV1	TRBJ2-4	CSADEGGQNTLYF	1322	0.0248255
TRBV13-1	TRBJ2-1	CAGSDQGNYAEQF	165	0.00214931		TRBV1	TRBJ1-5	CSGNNQTQHF	112	0.00123502		TRBV5	TRBJ2-1	CASSQDWDWGGNYAEQF	3382	0.0441054		TRBV31	TRBJ1-4	CAWSLGGTDNERLF	1294	0.0246099		TRBV1	TRBJ2-7	CSAGTGRSSYEQYF	1729	0.0319997		TRBV1	TRBJ2-3	CSARLGGRAETLYF	1396	0.0241798		TRBV13-3	TRBJ2-2	CASSDQGSTGQLYF	716	0.011903		TRBV1	TRBJ2-1	CSAGLGGRYAEQF	1322	0.0248255
TRBV5	TRBJ2-2	CASSQTAPNTGQLYF	164	0.00213629		TRBV5	TRBJ2-7	CANSPRLGGLEQYF	111	0.001224		TRBV1	TRBJ2-5	CSADRGEDTQYF	3380	0.0440793		TRBV5	TRBJ2-2	CASSQTGGAPGQLYF	1293	0.0245908		TRBV13-1	TRBJ1-1	CASSGRDSTEVF	1729	0.0319997		TRBV13-1	TRBJ2-7	CASSDGRDIYEQYF	1396	0.0241798		TRBV13-3	TRBJ1-4	CASSGGVSNERLF	715	0.0118864		TRBV1	TRBJ1-1	CSASDRGVF	1320	0.0247879
TRBV1	TRBJ1-1	CSAQGARDTEVLF	164	0.00213629		TRBV5	TRBJ2-5	CASSRDPTGVQDTQYF	111	0.001224		TRBV5	TRBJ2-7	CASSQPGLAYEQYF	3374	0.0440011		TRBV5	TRBJ1-2	CASSHEQGDSDYTF	1293	0.0245908		TRBV1	TRBJ2-7	CSAGAWEQYF	1728	0.0319812		TRBV1	TRBJ2-7	CSAALGEREQYF	1395	0.0241625		TRBV30	TRBJ1-2	CSSRDSGDSDYTF	714	0.0118697		TRBV30	TRBJ2-2	CSSRQGEDTGQLYF	1319	0.0247692
TRBV13-3	TRBJ1-1	CASSVQDTEVF	164	0.00213629		TRBV5	TRBJ2-5	CASSLGQGADTQCF	111	0.001224		TRBV5	TRBJ2-7	CASSQAGGTYEQYF	3373	0.043988		TRBV31	TRBJ2-3	CAWSLRGGETLYF	1293	0.0245908		TRBV1	TRBJ2-7	CSADLGDEQYF	1728	0.0319812		TRBV1	TRBJ2-5	CSAAGGGQDTQYF	1395	0.0241625		TRBV13-2	TRBJ2-3	CASGVGLGTETLYF	714	0.0118697		TRBV1	TRBJ1-1	CSADGEGDVF	1318	0.0247504
TRBV13-2	TRBJ2-4	CASGDGRGRNTLYF	164	0.00213629		TRBV1	TRBJ2-1	CSAEQGAYAKQF	111	0.001224		TRBV5	TRBJ2-5	CASSQEINQDTQYF	3368	0.0439228		TRBV5	TRBJ2-5	CASSQDTNQDTQYF	1292	0.0245718		TRBV1	TRBJ2-1	CSVGDNYAEQF	1727	0.0319627		TRBV1	TRBJ2-5	CSGTGVGDTQYF	1394	0.0241452		TRBV1	TRBJ2-7	CSADLGGADEQYF	713	0.0118531		TRBV1	TRBJ2-5	CSDRDREYF	1317	0.0247316
TRBV13-2	TRBJ1-1	CATGTTNTEVSF	164	0.00213629		TRBV5	TRBJ2-3	CTSSLGTASAETLYF	110	0.00121297		TRBV13-1	TRBJ1-2	CASSGGRNSDYTF	3368	0.0439228		TRBV5	TRBJ2-1	CASSPPGQNYAEQF	1292	0.0245718		TRBV13-1	TRBJ2-7	CASNPYEQYF	1727	0.0319627		TRBV1	TRBJ2-7	CSADLGGSYEQYF	1393	0.0241278		TRBV1	TRBJ2-7	CSAAGGRGEQYF	713	0.0118531		TRBV1	TRBJ2-1	CSGDRGGAEQF	1316	0.0247128
TRBV5	TRBJ2-1	CASSQDNYAGQF	163	0.00212326		TRBV1	TRBJ2-5	CSAAGNQDTQYF	110	0.00121297		TRBV5	TRBJ1-3	CASSQDGGSGNTLYF	3367	0.0439098		TRBV5	TRBJ2-7	CASSPQGYEQYF	1290	0.0245338		TRBV5	TRBJ2-5	CASSQETGGQDTQYF	1726	0.0319442		TRBV1	TRBJ2-4	CSAGTGSQNTLYF	1393	0.0241278		TRBV5	TRBJ2-7	CASSQGLGYEQYF	712	0.0118365		TRBV1	TRBJ1-2	CSAGRGRSDYTF	1316	0.0247128
TRBV5	TRBJ1-1	CASSLVRGGTEVF	163	0.00212326		TRBV1	TRBJ2-3	CSAATGTETLYF	110	0.00121297		TRBV13-2	TRBJ2-2	CASDNTGQLYF	3367	0.0439098		TRBV5	TRBJ2-5	CASSQDRAGGDTQYF	1290	0.0245338		TRBV5	TRBJ2-5	CASSQEPGGPQDTQYF	1726	0.0319442		TRBV1	TRBJ2-5	CSALDTQYF	1391	0.0240932		TRBV1	TRBJ1-2	CSASANSDYTF	712	0.0118365		TRBV1	TRBJ1-1	CSAEGVTEVF	1316	0.0247128
TRBV31	TRBJ2-3	CAWSLGGGGAETPYF	163	0.00212326		TRBV5	TRBJ2-5	CTSSQDREGDTQYF	109	0.00120194		TRBV13-1	TRBJ1-2	CASSDEGRYSDYTF	3364	0.0438707		TRBV5	TRBJ1-1	CASSQEAVDTEVF	1286	0.0244577		TRBV1	TRBJ2-7	CSAAGTDSYEQYF	1726	0.0319442		TRBV1	TRBJ2-4	CSGLGENTLYF	1391	0.0240932		TRBV13-2	TRBJ2-4	CASGDPMGPSQNTLYF	712	0.0118365		TRBV13-2	TRBJ2-7	CASGGQGVYEQYF	1316	0.0247128
TRBV1	TRBJ1-1	CSGGRGRNTEVF	163	0.00212326		TRBV5	TRBJ2-1	CASSQDAGARAE_F	109	0.00120194		TRBV5	TRBJ1-1	CASSQGQNTEVF	3359	0.0438054		TRBV31	TRBJ2-3	CAWSLLGGSAETLYF	1286	0.0244577		TRBV1	TRBJ1-6	CSAGDRYSPLYF	1725	0.0319257		TRBV1	TRBJ2-1	CSARGGNYAEQF	1391	0.0240932		TRBV1	TRBJ2-5	CSAARDREDTQYF	711	0.0118199		TRBV1	TRBJ2-7	CSAEQGYEQYF	1315	0.024694
TRBV1	TRBJ1-1	CSGGQGRNTEVLF	163	0.00212326		TRBV1	TRBJ2-7	CSADNWRDYEQYF	109	0.00120194		TRBV31	TRBJ2-7	CAWSLGRDYEQYF	3356	0.0437663		TRBV31	TRBJ2-2	CAWSRWGENTGQLYF	1286	0.0244577		TRBV13-1	TRBJ1-4	CASSGGTANERLF	1725	0.0319257		TRBV1	TRBJ2-7	CSALGYEQYF	1390	0.0240759		TRBV1	TRBJ1-5	CSPGPFNNQAPLF	711	0.0118199		TRBV5	TRBJ1-1	CASSPRGANTEVF	1314	0.0246753
TRBV13-2	TRBJ1-4	CASGAPGQLSNERLF	163	0.00212326		TRBV1	TRBJ2-1	CGAPYAEQF	109	0.00120194		TRBV13-1	TRBJ2-1	CASSDAGRGVYAEQF	3356	0.0437663		TRBV31	TRBJ2-4	CAWSLTVTLYF	1285	0.0244387		TRBV1	TRBJ2-7	CSAERGPSSYEQYF	1724	0.0319072		TRBV1	TRBJ2-7	CSAAGYEQYF	1390	0.0240759		TRBV13-3	TRBJ2-4	CASTPGQQNTLYF	711	0.0118199		TRBV1	TRBJ2-7	CSAELGGPYEQYF	1314	0.0246753
TRBV13-2	TRBJ1-1	CASGTTNTEVF	163	0.00212326		TRBV1	TRBJ1-6	CTYSADRDRGNSPLYF	109	0.00120194		TRBV13-2	TRBJ2-7	CASGADWGVDEQYF	3355	0.0437533		TRBV5	TRBJ2-1	CASSQDWGEAEQF	1284	0.0244197		TRBV1	TRBJ2-7	CSADWVSYEQYF	1724	0.0319072		TRBV13-2	TRBJ2-1	CASGGTYNYAEQF	1390	0.0240759		TRBV31	TRBJ2-7	CAWPGTGDYEQYF	709	0.0117866		TRBV1	TRBJ2-3	CSADSAETLYF	1314	0.0246753
TRBV5	TRBJ2-1	CASSQGRGDAEQF	162	0.00211023		TRBV5	TRBJ2-5	CASSQGRTLYCTCSADRDQDTQYF	108	0.00119092		TRBV31	TRBJ2-5	CAWSLGDTQYF	3346	0.0436359		TRBV5	TRBJ2-5	CASSQRDWVDTQYF	1283	0.0244006		TRBV1	TRBJ2-5	CSADLWGSNQDTQYF	1724	0.0319072		TRBV13-1	TRBJ2-2	CASSDPDTLNTGQLYF	1390	0.0240759		TRBV13-2	TRBJ1-1	CASGGNTEVF	709	0.0117866		TRBV1	TRBJ1-2	CSTGTGVADYTF	1314	0.0246753
TRBV31	TRBJ1-2	CARGEGAGSDYTF	162	0.00211023		TRBV5	TRBJ2-3	CTSSQDVGSSAETLYF	108	0.00119092		TRBV13-1	TRBJ2-5	CASSDQGAEDTQYF	3346	0.0436359		TRBV13-2	TRBJ2-7	CASGDGTGEQYF	1283	0.0244006		TRBV1	TRBJ2-1	CSRTGGDYAEQF	1724	0.0319072		TRBV13-1	TRBJ1-1	CASSATATEVF	1390	0.0240759		TRBV13-2	TRBJ1-1	CASGDLGQGEVF	709	0.0117866		TRBV1	TRBJ1-1	CSAGQGAPEVF	1313	0.0246565
TRBV26	TRBJ2-4	CARKPSQNTLYF	162	0.00211023		TRBV5	TRBJ1-6	CASSPDQGRSYNSPLYF	108	0.00119092		TRBV5	TRBJ1-3	CASSQGGAGNTLYF	3342	0.0435837		TRBV5	TRBJ2-3	CASSPHWGGGAETLYF	1282	0.0243816		TRBV1	TRBJ1-6	CSLRDRGGNSPLYF	1724	0.0319072		TRBV5	TRBJ2-5	CASSPRGQDTQYF	1389	0.0240586		TRBV13-3	TRBJ2-2	CASRPDSTGQLYF	708	0.01177		TRBV1	TRBJ1-4	CSADPNERLF	1311	0.0246189
TRBV1	TRBJ1-1	CTRSAGQNTEVF	162	0.00211023		TRBV31	TRBJ1-1	CAAGANTEVF	108	0.00119092		TRBV13-2	TRBJ2-4	CASGDAGTGGSQNTLYF	3339	0.0435446		TRBV13-2	TRBJ2-2	CASGGTGGTGQLYF	1282	0.0243816		TRBV5	TRBJ2-5	CASSQGLGGRDTQYF	1723	0.0318887		TRBV1	TRBJ2-7	CSAEGWAYEQYF	1389	0.0240586		TRBV12-1	TRBJ2-1	CASSPSGAEQYF	707	0.0117534		TRBV13-1	TRBJ2-3	CASSGGGAETLYF	1311	0.0246189
TRBV1	TRBJ1-1	CSADRGSTEVF	162	0.00211023		TRBV1	TRBJ2-7	CTYSALQGEEQYF	108	0.00119092		TRBV5	TRBJ2-1	CASSQGLGNYAEQF	3334	0.0434794		TRBV5	TRBJ2-1	CASSPRLGGDAEQF	1281	0.0243626		TRBV1	TRBJ2-7	CSAVSTGVEQYF	1723	0.0318887		TRBV1	TRBJ2-4	CSADQGAGIQNTLYF	1388	0.0240412		TRBV5	TRBJ2-5	CASSQMDRDTQYF	706	0.0117367		TRBV13-2	TRBJ2-4	CASSTSQNTLYF	1310	0.0246002
TRBV13-1	TRBJ2-5	CASSDWDKQDTRYF	162	0.00211023		TRBV1	TRBJ2-7	CSADSRVYEQYF	108	0.00119092		TRBV13-1	TRBJ2-1	CASSEGGEGYAEQF	3333	0.0434664		TRBV5	TRBJ2-7	CASSQDTGEEQYF	1280	0.0243436		TRBV13-1	TRBJ1-5	CASNQGFNQAPLF	1723	0.0318887		TRBV13-1	TRBJ1-1	CASSDVGGNTEVF	1388	0.0240412		TRBV1	TRBJ1-4	CSAGTGGNERLF	706	0.0117367		TRBV1	TRBJ1-2	CSADRGGSDYTF	1309	0.0245814
TRBV13-1	TRBJ2-1	CASSDRGNYAEQF	162	0.00211023		TRBV5	TRBJ2-5	CASSLGTGGKDTQYF	107	0.00117989		TRBV5	TRBJ2-5	CASSPRLGVQDTQYF	3331	0.0434403		TRBV5	TRBJ2-1	CASSQDLQGDAEQF	1279	0.0243246		TRBV5	TRBJ1-4	CASSQDSISNERLF	1722	0.0318702		TRBV31	TRBJ1-2	CAWRLGTGANSDYTF	1387	0.0240239		TRBV1	TRBJ1-2	CSAQQGRSDYTF	706	0.0117367		TRBV5	TRBJ2-5	CASSQGGAGDTQYF	1307	0.0245438
TRBV31	TRBJ2-7	CAWGLTGRNEQYF	161	0.00209721		TRBV5	TRBJ1-2	CASSQEGGQSNSDYIF	107	0.00117989		TRBV5	TRBJ2-4	CASSQDSGVQNTLYF	3331	0.0434403		TRBV5	TRBJ1-5	CASSQGGNNQAPLF	1277	0.0242865		TRBV1	TRBJ2-7	CSADF	1722	0.0318702		TRBV1	TRBJ2-4	CSAGTVQNTLYF	1387	0.0240239		TRBV1	TRBJ1-1	CSADLQTEVF	706	0.0117367		TRBV5	TRBJ1-3	CASSQRQGSGNTLYF	1307	0.0245438
TRBV26	TRBJ1-2	CASSLRQGNSDYTF	161	0.00209721		TRBV31	TRBJ2-7	CTWRGGLGYEQYF	107	0.00117989		TRBV31	TRBJ2-5	CAWRPGLTGGEDTQYF	3328	0.0434012		TRBV31	TRBJ2-3	CAWSARSSAETLYF	1277	0.0242865		TRBV1	TRBJ2-4	CSADDWGSSQNTLYF	1722	0.0318702		TRBV1	TRBJ2-4	CSAGDGLSQNTLYF	1387	0.0240239		TRBV13-1	TRBJ2-7	CASSDRVEQYF	706	0.0117367		TRBV12-1	TRBJ2-7	CASSPGGDYEQYF	1306	0.024525
TRBV15	TRBJ2-7	CASSLAGILEQHF	161	0.00209721		TRBV1	TRBJ2-7	CSALQGEEQCF	107	0.00117989		TRBV5	TRBJ2-3	CASSWDSAETLYF	3323	0.043336		TRBV5	TRBJ1-6	CASSPRDNSYNSPLYF	1276	0.0242675		TRBV1	TRBJ2-1	CSASGGNYAEQF	1722	0.0318702		TRBV1	TRBJ2-4	CSADGASQNTLYF	1387	0.0240239		TRBV5	TRBJ1-1	CASSQRQTNTEVF	705	0.0117201		TRBV13-2	TRBJ2-7	CASGDPGTGGEYEQYF	1304	0.0244875
TRBV31	TRBJ2-5	CASSQDNGQDTQYF	160	0.00208418		TRBV1	TRBJ2-1	CSVDAGAEQYF	107	0.00117989		TRBV5	TRBJ2-1	CASSPDWGARAEQF	3323	0.043336		TRBV5	TRBJ2-7	CASSPDRAGEQYF	1274	0.0242295		TRBV1	TRBJ2-1	CSAGGSPWAEQF	1722	0.0318702		TRBV1	TRBJ2-1	CSHRQGAGYAEQF	1387	0.0240239		TRBV13-3	TRBJ2-5	CASSGTNQDTQYF	705	0.0117201		TRBV1	TRBJ2-1	CSADRWGNYAEQF	1303	0.0244687
TRBV1	TRBJ1-4	CSEGQPSNERLF	160	0.00208418		TRBV1	TRBJ1-6	CSAARSSYNSPLYF	107	0.00117989		TRBV31	TRBJ2-7	CAWSPGLEYEQYF	3318	0.0432708		TRBV5	TRBJ1-2	CASSQPGQGDSDYTF	1274	0.0242295		TRBV1	TRBJ2-5	CSAVDWGSQDTQYF	1721	0.0318517		TRBV13-1	TRBJ1-4	CASSDSGGQANERLF	1387	0.0240239		TRBV13-2	TRBJ2-7	CASGPPLGGFYEQYF	705	0.0117201		TRBV1	TRBJ1-4	CSAELSNERLF	1303	0.0244687
TRBV1	TRBJ1-1	CSADRGDAEVF	160	0.00208418		TRBV1	TRBJ1-1	CSAVGTTNTEVF	107	0.00117989		TRBV13-1	TRBJ1-4	CASKTVSNERLF	3316	0.0432447		TRBV31	TRBJ1-2	CAWSPGTGISDYTF	1274	0.0242295		TRBV1	TRBJ2-1	CSADSGGYAEQF	1721	0.0318517		TRBV1	TRBJ2-7	CSADLGKGYEQYF	1385	0.0239893		TRBV13-1	TRBJ2-3	CASSDRLGGGETLYF	704	0.0117035		TRBV1	TRBJ1-1	CTTGVNTEVF	1302	0.0244499
TRBV13-2	TRBJ1-3	CASGGQGAGNTPYF	159	0.00207115		TRBV1	TRBJ1-1	CSAAGANTEVSF	107	0.00117989		TRBV5	TRBJ2-7	CASSQQQGYEQYF	3314	0.0432186		TRBV5	TRBJ2-5	CASSQDRGQGGDTQYF	1273	0.0242105		TRBV1	TRBJ2-5	CSGGTGQDTQYF	1719	0.0318147		TRBV1	TRBJ2-4	CSAGQSQNTLYF	1385	0.0239893		TRBV13-1	TRBJ1-1	CASLQGGANTEVF	704	0.0117035		TRBV13-2	TRBJ2-3	CASGGLGASAETLYF	1302	0.0244499
TRBV13-1	TRBJ2-3	CASGRLFSAETLYF	159	0.00207115		TRBV5	TRBJ2-1	CANMSQGRTLYCTCSADWGSEQYF	106	0.00116886		TRBV1	TRBJ2-3	CSARQGGAETLYF	3314	0.0432186		TRBV5	TRBJ1-4	CASSQGNSNERLF	1273	0.0242105		TRBV5	TRBJ2-3	CASSQDGDSSSAETLYF	1718	0.0317962		TRBV1	TRBJ2-7	CSAGGDEQYF	1384	0.023972		TRBV1	TRBJ2-1	CSSGQHNYAEQF	703	0.0116869		TRBV5	TRBJ1-1	CASSPGGGNTEVF	1301	0.0244311
TRBV13-1	TRBJ2-1	CASSDQGDYAEQF	159	0.00207115		TRBV1	TRBJ2-7	CSALQGEE_YF	106	0.00116886		TRBV13-2	TRBJ1-1	CASGGQGDTEVF	3313	0.0432056		TRBV31	TRBJ1-1	CAWRNRGSTEVF	1273	0.0242105		TRBV1	TRBJ1-6	CSAQGYNSPLYF	1718	0.0317962		TRBV1	TRBJ2-4	CSAPDWGQNTLYF	1384	0.023972		TRBV13-3	TRBJ2-5	CASSGRDWGQDTQYF	703	0.0116869		TRBV1	TRBJ2-4	CSAGDRSLYF	1301	0.0244311
TRBV1	TRBJ2-7	CGADHRTGEEQYF	158	0.00205813		TRBV1	TRBJ2-5	CSARNQDTQYF	106	0.00116886		TRBV5	TRBJ2-4	CASSQEDWGSQNTLYF	3311	0.0431795		TRBV5	TRBJ2-7	CASSPSPGTGDEQYF	1272	0.0241914		TRBV13-1	TRBJ2-1	CASSDEGDAEQF	1718	0.0317962		TRBV1	TRBJ2-7	CSAEGAGYF	1383	0.0239546		TRBV13-3	TRBJ1-4	CASSDAGTGGANERLF	701	0.0116536		TRBV1	TRBJ1-3	CSAGGGNTLYF	1301	0.0244311
TRBV1	TRBJ1-5	CTRSAAHNNQAPLF	158	0.00205813		TRBV1	TRBJ2-3	CTYSALGGRAETLYF	106	0.00116886		TRBV31	TRBJ2-7	CAWSLQGSWEQYF	3310	0.0431664		TRBV5	TRBJ2-1	CASSQIPGYAEQF	1272	0.0241914		TRBV5	TRBJ2-5	CASSQGTGGAQDTQYF	1717	0.0317776		TRBV1	TRBJ2-5	CSADGTGVDTQYF	1383	0.0239546		TRBV13-2	TRBJ1-2	CASGGQGNSDYTF	701	0.0116536		TRBV1	TRBJ1-1	CSAGQGAEVF	1301	0.0244311
TRBV13-2	TRBJ1-4	CASGAPGQFSNEGLF	158	0.00205813		TRBV31	TRBJ1-1	CACGTTNTEVF	105	0.00115783		TRBV5	TRBJ2-5	CASSPSGLNQDTQYF	3304	0.0430882		TRBV13-2	TRBJ2-7	CASTGIEQYF	1272	0.0241914		TRBV1	TRBJ2-4	CSVGQEDTLYF	1717	0.0317776		TRBV1	TRBJ2-1	CSAARTNYAEQF	1383	0.0239546		TRBV13-1	TRBJ1-1	CASSGGNTEVF	701	0.0116536		TRBV1	TRBJ1-5	CSAPGHNQAPLF	1300	0.0244124
TRBV5	TRBJ2-1	CASSQEGGNYAEQF	157	0.0020451		TRBV1	TRBJ2-2	CSGRDREDTGQHYF	105	0.00115783		TRBV13-2	TRBJ2-1	CASGRQTYAEQF	3303	0.0430751		TRBV5	TRBJ2-4	CASSQEIQNTLYF	1271	0.0241724		TRBV1	TRBJ2-1	CTSTGGEVYAEQF	1717	0.0317776		TRBV1	TRBJ2-7	CSADPFSYEQYF	1381	0.02392		TRBV1	TRBJ2-7	CSAGDEQYF	700	0.011637		TRBV1	TRBJ1-4	CSAGGNERLF	1299	0.0243936
TRBV13-2	TRBJ1-1	CAGGAGTGNTEVF	157	0.0020451		TRBV1	TRBJ2-1	CSADAGAEQF	105	0.00115783		TRBV16	TRBJ1-1	CASSRQANTEVF	3302	0.0430621		TRBV5	TRBJ2-1	CASSQSGGAAGYAEQF	1271	0.0241724		TRBV1	TRBJ1-6	CSAANSYNSPLYF	1717	0.0317776		TRBV1	TRBJ2-5	CSAGGWDQDTQYF	1381	0.02392		TRBV1	TRBJ2-5	CSAGPFNQDTQYF	700	0.011637		TRBV1	TRBJ2-5	CSADMDTQYF	1297	0.024356
TRBV13-1	TRBJ2-7	CASSQETDRAYEQYF	157	0.0020451		TRBV1	TRBJ1-6	CSAARNSYNSPLHF	105	0.00115783		TRBV5	TRBJ2-2	CASSQTVNTGQLYF	3300	0.043036		TRBV5	TRBJ1-6	CASSQERTGWNSPLYF	1271	0.0241724		TRBV1	TRBJ2-5	CSLRGEGQDTQYF	1715	0.0317406		TRBV1	TRBJ2-7	CSAGDWGYEQYF	1380	0.0239027		TRBV13-3	TRBJ2-1	CASSGSGTNYAEQF	700	0.011637		TRBV1	TRBJ1-3	CSANSGNTLYF	1297	0.024356
TRBV13-1	TRBJ2-3	CASSDGWGGAETLHF	157	0.0020451		TRBV5	TRBJ2-7	CASSPRLGGLERYF	104	0.00114681		TRBV13-1	TRBJ2-5	CASSDGPDTQYF	3300	0.043036		TRBV31	TRBJ2-7	CAWRLGDEQYF	1271	0.0241724		TRBV1	TRBJ2-4	CSWDWGSQNTLYF	1714	0.0317221		TRBV13-1	TRBJ2-7	CASSDQYEQYF	1380	0.0239027		TRBV5	TRBJ2-7	CASSPRDWGYEQYF	699	0.0116204		TRBV1	TRBJ1-4	CSVGTNNERLF	1296	0.0243373
TRBV13-1	TRBJ2-1	CASSDAVAEQLF	157	0.0020451		TRBV5	TRBJ1-2	CASS_EGGQSNSDYTF	104	0.00114681		TRBV13-1	TRBJ2-1	CASRGQGYAEQF	3297	0.0429969		TRBV5	TRBJ2-7	CASSHTGGGYEQYF	1270	0.0241534		TRBV1	TRBJ2-7	CSARLGGYYEQYF	1713	0.0317036		TRBV1	TRBJ2-7	CSAEDRGSYEQYF	1379	0.0238854		TRBV31	TRBJ2-7	CAWSTGGSYEQYF	699	0.0116204		TRBV12-1	TRBJ2-7	CASSLGQAYEQYF	1296	0.0243373
TRBV5	TRBJ1-1	CASSQDLTDSTEVF	156	0.00203208		TRBV31	TRBJ2-7	CA_RGGLGYEQYF	104	0.00114681		TRBV5	TRBJ1-2	CASSQDPNSDYTF	3290	0.0429056		TRBV5	TRBJ1-5	CASSRDRDNQAQHF	1270	0.0241534		TRBV13-1	TRBJ1-1	CASSDARQHTEVF	1713	0.0317036		TRBV1	TRBJ1-6	CSASGGDSPLYF	1379	0.0238854		TRBV13-3	TRBJ2-2	CASSSGTDTGQLYF	699	0.0116204		TRBV1	TRBJ1-4	CSAGVRNERLF	1292	0.0242621
TRBV26	TRBJ2-4	CARKSSRNTLYF	156	0.00203208		TRBV1	TRBJ2-7	CSAGNWGDYEQYF	104	0.00114681		TRBV13-1	TRBJ2-1	CASSEPGGYAEQF	3289	0.0428926		TRBV5	TRBJ2-5	CASSQDSNQDTQYF	1269	0.0241344		TRBV1	TRBJ2-7	CSADGTTYEQYF	1712	0.0316851		TRBV1	TRBJ2-7	CSAEQYEQYF	1378	0.023868		TRBV13-3	TRBJ1-2	CASRTPNSDYTF	699	0.0116204		TRBV1	TRBJ1-2	CSAGTGDSDYTF	1292	0.0242621
TRBV1	TRBJ1-1	CTRSAQGARDTEVF	156	0.00203208		TRBV1	TRBJ2-4	CSAQGSNQNTLYF	104	0.00114681		TRBV13-1	TRBJ1-4	CASKAGGSNERLF	3289	0.0428926		TRBV16	TRBJ1-1	CASSLDDRVNTEVF	1269	0.0241344		TRBV1	TRBJ2-3	CSAETGGGAETLYF	1712	0.0316851		TRBV1	TRBJ2-7	CSADGGIQYF	1378	0.023868		TRBV1	TRBJ2-7	CSAAGLGGEQYF	698	0.0116038		TRBV1	TRBJ1-1	CSADFTTEVF	1292	0.0242621
TRBV13-1	TRBJ2-1	CASSDQGNYAEQSF	156	0.00203208		TRBV1	TRBJ1-3	CGASSGNTLYF	104	0.00114681		TRBV5	TRBJ2-2	CASSPHGGADTGQLYF	3287	0.0428665		TRBV5	TRBJ2-2	CASSQDPSGQLYF	1268	0.0241154		TRBV13-2	TRBJ2-7	CASGAGLGGF	1712	0.0316851		TRBV1	TRBJ2-5	CRGTQDTQYF	1378	0.023868		TRBV1	TRBJ1-3	CSGSSGNTLYF	698	0.0116038		TRBV13-2	TRBJ2-1	CASGDHRGRDAEQF	1292	0.0242621
TRBV1	TRBJ2-7	CSAEGQYGQYF	155	0.00201905		TRBV5	TRBJ2-7	CASSP_LGGLEQYF	103	0.00113578		TRBV13-1	TRBJ2-5	CASRYQDTQYF	3286	0.0428534		TRBV31	TRBJ2-7	CAWSPGQGEEYF	1268	0.0241154		TRBV1	TRBJ2-5	CSLRDWDQDTQYF	1711	0.0316666		TRBV13-1	TRBJ2-7	CASSAHWGGEQYF	1378	0.023868		TRBV5	TRBJ2-7	CASSQGLGEQYF	697	0.0115871		TRBV1	TRBJ1-6	CSAGDTYNSPLYF	1291	0.0242434
TRBV1	TRBJ1-1	CSAGVDTEVLF	155	0.00201905		TRBV31	TRBJ2-7	CAWREGLGYEQYF	103	0.00113578		TRBV13-1	TRBJ2-5	CASSGGQDTQYF	3281	0.0427882		TRBV5	TRBJ2-7	CASSQKTGGADEQYF	1266	0.0240773		TRBV1	TRBJ2-1	CSAWVYAEQF	1710	0.0316481		TRBV1	TRBJ2-7	CSARLGASYEQYF	1377	0.0238507		TRBV13-3	TRBJ2-3	CASSFSPSAETLYF	697	0.0115871		TRBV1	TRBJ1-5	CSARQDNQAPLF	1291	0.0242434
TRBV15	TRBJ2-5	CASSLGTEDTQYF	155	0.00201905		TRBV1	TRBJ1-1	CNAERRGGEVF	103	0.00113578		TRBV13-1	TRBJ2-5	CASSKTGGNQDTQYF	3280	0.0427752		TRBV5	TRBJ2-4	CASSPDWGKNTLYF	1265	0.0240583		TRBV1	TRBJ2-1	CRGQNYAEQF	1710	0.0316481		TRBV1	TRBJ2-5	CSSYWGGADQDTQYF	1376	0.0238334		TRBV13-2	TRBJ1-2	CASGARGHSDYTF	697	0.0115871		TRBV1	TRBJ2-7	CSAEVSYEQYF	1289	0.0242058
TRBV13-1	TRBJ2-7	CASSQDWGGYEQYF	155	0.00201905		TRBV5	TRBJ2-7	CASSQDQGTYERYF	102	0.00112475		TRBV13-1	TRBJ1-1	CASSDAGKNTEVF	3278	0.0427491		TRBV5	TRBJ2-1	CASSQDWDNYAEQF	1264	0.0240393		TRBV13-1	TRBJ2-1	CASTGQKYAEQF	1710	0.0316481		TRBV1	TRBJ2-5	CSADGGRDTQYF	1376	0.0238334		TRBV1	TRBJ2-5	CSAGLGGRGDTQYF	696	0.0115705		TRBV5	TRBJ2-4	CASSQDSSQNTLYF	1286	0.0241495
TRBV31	TRBJ2-5	CASSQEADRGGTQYF	154	0.00200602		TRBV26	TRBJ1-2	CASSSGTTNSDYTF	102	0.00112475		TRBV5	TRBJ1-6	CASSQRDSSYNSPLYF	3274	0.0426969		TRBV5	TRBJ2-7	CASSQEWGTYEQYF	1263	0.0240203		TRBV1	TRBJ2-7	CSARGRSYEQYF	1709	0.0316296		TRBV1	TRBJ2-1	CSAGNYAEQF	1376	0.0238334		TRBV1	TRBJ1-1	CSAVARKNTEVF	696	0.0115705		TRBV1	TRBJ1-1	CSAPNTEVF	1286	0.0241495
TRBV1	TRBJ2-3	CRALGVSAETPYF	154	0.00200602		TRBV1	TRBJ1-6	CSADRDRGNSPLHF	102	0.00112475		TRBV30	TRBJ2-1	CSFSWDSYAEQF	3272	0.0426709		TRBV5	TRBJ1-4	CASSQDKFSNERLF	1263	0.0240203		TRBV31	TRBJ1-4	CACPGQGSNERLF	1708	0.0316111		TRBV13-1	TRBJ2-7	CASSVTGGYEQYF	1376	0.0238334		TRBV13-2	TRBJ2-7	CASGSGLGEQYF	696	0.0115705		TRBV5	TRBJ2-3	CASSLGLAETLYF	1284	0.0241119
TRBV1	TRBJ1-1	CSAGVNTEVF	154	0.00200602		TRBV13-1	TRBJ2-7	CASSPRLGGLEQYF	102	0.00112475		TRBV5	TRBJ2-2	CASSQSPGQGDTGQLYF	3271	0.0426578		TRBV31	TRBJ2-4	CAWGRFQNTLYF	1263	0.0240203		TRBV13-2	TRBJ1-1	CASGGTGTTNTEVF	1708	0.0316111		TRBV13-1	TRBJ1-1	CASSDTGTNTEVF	1376	0.0238334		TRBV13-2	TRBJ2-3	CASGDGSAETLYF	696	0.0115705		TRBV30	TRBJ2-7	CSSRRGYEQYF	1284	0.0241119
TRBV13-1	TRBJ2-1	CASSDAVAEQSF	154	0.00200602		TRBV13-1	TRBJ2-7	CASRAGTGGF	102	0.00112475		TRBV13-2	TRBJ2-3	CASLGLGAETLYF	3263	0.0425535		TRBV1	TRBJ1-2	CSATSNSDYTF	1263	0.0240203		TRBV13-1	TRBJ2-7	CASSDADRGGEQYF	1708	0.0316111		TRBV1	TRBJ2-7	CSAPTGGAQEQYF	1375	0.0238161		TRBV13-1	TRBJ1-1	CASSDRANTEVF	696	0.0115705		TRBV1	TRBJ2-7	CSGGDWGGYEQYF	1284	0.0241119
TRBV5	TRBJ2-3	CASSHPAGTLYF	153	0.001993		TRBV5	TRBJ2-5	CASSQAETGQDTQYF	101	0.00111373		TRBV5	TRBJ2-1	CASSQGGRGAEQF	3262	0.0425404		TRBV5	TRBJ2-5	CASSQEPGQGGQDTQYF	1262	0.0240013		TRBV1	TRBJ2-1	CSGGQIYAEQF	1706	0.0315741		TRBV1	TRBJ2-7	CSAEWVSYEQYF	1374	0.0237987		TRBV13-3	TRBJ1-6	CASSDAYTNSPLYF	695	0.0115539		TRBV12-1	TRBJ2-7	CASLTGGAVEQYF	1284	0.0241119
TRBV5	TRBJ2-1	CASSDQGNYAEQF	153	0.001993		TRBV5	TRBJ1-6	CASSPGQGDSYNSPLCF	101	0.00111373		TRBV5	TRBJ2-3	CASSPGGIAETLYF	3257	0.0424752		TRBV5	TRBJ1-1	CASSQDGTRNTEVF	1261	0.0239822		TRBV13-1	TRBJ2-1	CASGLNNYAEQF	1706	0.0315741		TRBV1	TRBJ1-1	CSAGQGSTEVF	1374	0.0237987		TRBV13-1	TRBJ2-7	CASSEDREVEQYF	695	0.0115539		TRBV16	TRBJ2-7	CASSHRDRGYEQYF	1283	0.0240931
TRBV16	TRBJ2-7	CVSSSGLGGLEQYF	153	0.001993		TRBV31	TRBJ1-1	CRTADTEVF	101	0.00111373		TRBV5	TRBJ2-1	CASSQVWGYNYAEQF	3257	0.0424752		TRBV13-2	TRBJ2-1	CASGDAGGEAEQF	1260	0.0239632		TRBV13-1	TRBJ2-4	CASSGTPSQNTLYF	1705	0.0315556		TRBV13-2	TRBJ2-5	CASGDPINQDTQYF	1374	0.0237987		TRBV1	TRBJ1-5	CSADNQAPLF	694	0.0115373		TRBV1	TRBJ2-4	CSAAGTSQNTLYF	1282	0.0240743
TRBV15	TRBJ2-3	CASQTGGGAETLYF	153	0.001993		TRBV26	TRBJ1-2	CASSPGQNPDYTF	101	0.00111373		TRBV13-1	TRBJ1-4	CASSDLTGEANERLF	3257	0.0424752		TRBV31	TRBJ2-1	CAWSLDYAEQF	1259	0.0239442		TRBV13-1	TRBJ2-7	CASSELGVYEQYF	1704	0.031537		TRBV1	TRBJ2-7	CSADLGSYEQYF	1372	0.0237641		TRBV1	TRBJ1-3	CSAGQGGNTLYF	694	0.0115373		TRBV1	TRBJ2-7	CSGGTGNEQYF	1280	0.0240368
TRBV13-1	TRBJ2-5	CASSALGRAQDTQYF	153	0.001993		TRBV1	TRBJ2-7	CTYSADSGVYEQYF	101	0.00111373		TRBV1	TRBJ2-5	CSADQGRDTQYF	3254	0.0424361		TRBV31	TRBJ1-6	CAWSPVYNSPLYF	1259	0.0239442		TRBV5	TRBJ2-1	CASSLRTGGAVYAEQF	1702	0.0315		TRBV1	TRBJ2-5	CSAPGQPDTQYF	1372	0.0237641		TRBV13-3	TRBJ1-2	CASSDQGRNSDYTF	694	0.0115373		TRBV1	TRBJ1-5	CSEQGNQAPLF	1280	0.0240368
TRBV5	TRBJ2-5	CASSQGGTQDTQYF	152	0.00197997		TRBV1	TRBJ2-7	CSAGTYSYEQCF	101	0.00111373		TRBV5	TRBJ2-1	CASHNRDRVAEQF	3253	0.0424231		TRBV31	TRBJ1-6	CAWSPRGGNSPLYF	1259	0.0239442		TRBV1	TRBJ2-5	CSATGDQDTQYF	1702	0.0315		TRBV1	TRBJ2-5	CSAPGQGEDTQYF	1372	0.0237641		TRBV13-2	TRBJ2-7	CASVLTGGAREQYF	694	0.0115373		TRBV1	TRBJ2-5	CSADRLEDTQYF	1279	0.024018
TRBV5	TRBJ2-2	CASSQQGTGQPYF	152	0.00197997		TRBV1	TRBJ2-4	CSADSQNTLHF	101	0.00111373		TRBV13-3	TRBJ1-1	CASRTGYTEVF	3247	0.0423448		TRBV13-2	TRBJ2-4	CASGDQGGQNTLYF	1259	0.0239442		TRBV13-1	TRBJ1-2	CASGQGANSDYTF	1702	0.0315		TRBV1	TRBJ2-1	CSAGYYAEQF	1372	0.0237641		TRBV1	TRBJ2-7	CSPGQGHEQYF	693	0.0115206		TRBV1	TRBJ2-7	CSAEELSYEQYF	1278	0.0239992
TRBV1	TRBJ2-3	CSADRESAETLYF	152	0.00197997		TRBV1	TRBJ2-4	CSADRRGGNTLHF	101	0.00111373		TRBV5	TRBJ2-7	CASSQLGGLEQYF	3246	0.0423318		TRBV5	TRBJ1-2	CASSQDSQPNSDYTF	1258	0.0239252		TRBV13-2	TRBJ1-4	CASGDAPGGSERLF	1700	0.031463		TRBV13-1	TRBJ1-1	CASSDGQEVF	1372	0.0237641		TRBV13-3	TRBJ2-5	CASSDAGGARDTQYF	692	0.011504		TRBV1	TRBJ1-1	CSAAGTEVF	1277	0.0239805
TRBV1	TRBJ2-1	CGADGAHYAEQF	152	0.00197997		TRBV1	TRBJ2-3	CSAATGAGTLYF	101	0.00111373		TRBV5	TRBJ1-2	CASSQDGQGNSDYTF	3246	0.0423318		TRBV29	TRBJ1-4	CASSKGQNERLF	1256	0.0238872		TRBV1	TRBJ2-5	CSDRDQDTQYF	1698	0.031426		TRBV1	TRBJ2-7	CSAVGGEQYF	1371	0.0237468		TRBV13-1	TRBJ2-3	CASSDSAETLYF	691	0.0114874		TRBV26	TRBJ2-7	CASSWGGYEQYF	1275	0.0239429
TRBV1	TRBJ1-1	CSAGQNAEVF	152	0.00197997		TRBV1	TRBJ1-5	CSGNNQAQRF	101	0.00111373		TRBV13-2	TRBJ2-4	CASGEPGWGGQNTLYF	3246	0.0423318		TRBV13-3	TRBJ1-4	CASSDRQLFNERLF	1254	0.0238491		TRBV1	TRBJ2-4	CSADERSQNTLYF	1698	0.031426		TRBV1	TRBJ2-5	CSAKGGQDTQYF	1371	0.0237468		TRBV1	TRBJ2-5	CSARDSNQDTQYF	690	0.0114708		TRBV1	TRBJ2-4	CSASGSQNTLYF	1275	0.0239429
TRBV5	TRBJ1-1	CASSRRTDTEAF	151	0.00196695		TRBV1	TRBJ1-5	CSDNNQAQHF	101	0.00111373		TRBV5	TRBJ2-3	CASRGDSIAETLYF	3240	0.0422535		TRBV5	TRBJ2-7	CASSQEGGYEQYF	1253	0.0238301		TRBV1	TRBJ2-1	CSAPGTNYAEQF	1698	0.031426		TRBV1	TRBJ2-4	CSAVMGGPGQNTLYF	1371	0.0237468		TRBV1	TRBJ1-1	CSADTEVF	690	0.0114708		TRBV1	TRBJ2-7	CSAEGLPYEQYF	1274	0.0239241
TRBV31	TRBJ2-2	CASSQGTGTGQLYF	151	0.00196695		TRBV1	TRBJ1-1	CSAAGTTDTEVF	101	0.00111373		TRBV5	TRBJ2-7	CASSQADFYEQYF	3239	0.0422405		TRBV5	TRBJ2-1	CASSQDNYAEQF	1253	0.0238301		TRBV1	TRBJ2-7	CSAKEEQYF	1697	0.0314075		TRBV5	TRBJ2-5	CASSQDSFNQDTQYF	1370	0.0237295		TRBV5	TRBJ1-2	CASSQSGTANSDYTF	689	0.0114541		TRBV1	TRBJ1-1	CSADIANTEVF	1274	0.0239241
TRBV1	TRBJ2-5	CSADEGQQGTQYF	151	0.00196695		TRBV13-1	TRBJ2-1	CARRWGGEAEQF	101	0.00111373		TRBV5	TRBJ2-7	CASSPGLYEQYF	3238	0.0422275		TRBV5	TRBJ2-3	CASSQEWGSAETLYF	1252	0.0238111		TRBV1	TRBJ2-4	CSAQERNTLYF	1696	0.031389		TRBV5	TRBJ2-4	CASSQDPGGENTLYF	1370	0.0237295		TRBV13-3	TRBJ2-7	CASSEGTGEYEQYF	689	0.0114541		TRBV1	TRBJ2-1	CSAGTGGNYAEQF	1271	0.0238678
TRBV1	TRBJ1-6	CSGRSSYNSPLYF	151	0.00196695		TRBV5	TRBJ2-5	CASSRGTGRKDTQYF	100	0.0011027		TRBV13-1	TRBJ2-7	CASSAQGYEQYF	3237	0.0422144		TRBV16	TRBJ1-1	CASSFRDTEVF	1252	0.0238111		TRBV1	TRBJ2-7	CSADGSYEQYF	1695	0.0313705		TRBV14	TRBJ2-5	CASSFWDREDTQYF	1370	0.0237295		TRBV13-3	TRBJ2-5	CASSLGQGVQDTQYF	689	0.0114541		TRBV1	TRBJ2-7	CSADPWGGEQYF	1270	0.023849
TRBV1	TRBJ1-1	CSADNTEVLF	151	0.00196695		TRBV5	TRBJ2-3	CANSQDVGSSAETLYF	100	0.0011027		TRBV13-1	TRBJ1-1	CASSDGENTEVF	3237	0.0422144		TRBV5	TRBJ2-5	CASSQGQGADTQYF	1250	0.023773		TRBV1	TRBJ2-1	CSADLGAHYAEQF	1695	0.0313705		TRBV13-2	TRBJ1-2	CASGDPGAGSDYTF	1368	0.0236948		TRBV1	TRBJ2-7	CSAGGAGEQYF	687	0.0114209		TRBV12-1	TRBJ2-7	CASSPGTAYEQYF	1270	0.023849
TRBV16	TRBJ2-2	CASSLEGNTGQLYF	151	0.00196695		TRBV31	TRBJ1-1	CACRTVNTEVF	100	0.0011027		TRBV1	TRBJ1-4	CSADSPPNERLF	3235	0.0421883		TRBV5	TRBJ2-5	CASSQDWSQDTQYF	1250	0.023773		TRBV1	TRBJ2-7	CSALGRAYEQYF	1694	0.031352		TRBV1	TRBJ2-7	CSAGSYEQYF	1367	0.0236775		TRBV13-3	TRBJ1-2	CASSDRGANSDYTF	687	0.0114209		TRBV12-1	TRBJ2-7	CASSLGDRGAYEQYF	1270	0.023849
TRBV13-3	TRBJ1-2	CASSQGQGNSDYTF	151	0.00196695		TRBV1	TRBJ2-7	CSADSGVHEQYF	100	0.0011027		TRBV13-1	TRBJ2-7	CASSGDWGSYEQYF	3233	0.0421623		TRBV5	TRBJ2-1	CASSQDSWGNYAEQF	1250	0.023773		TRBV1	TRBJ2-7	CRRDWGFYEQYF	1694	0.031352		TRBV1	TRBJ2-7	CSAASYEQYF	1367	0.0236775		TRBV13-1	TRBJ2-7	CASSAPGLGVYEQYF	687	0.0114209		TRBV12-1	TRBJ2-7	CASSLGRVYEQYF	1269	0.0238302
TRBV13-3	TRBJ1-1	CASSVQNAEVF	151	0.00196695		TRBV1	TRBJ2-1	CSLTGEDTEQF	100	0.0011027		TRBV16	TRBJ1-5	CASSSTGLNQAPLF	3232	0.0421492		TRBV31	TRBJ2-4	CAWSLGGLQNTLYF	1249	0.023754		TRBV1	TRBJ2-5	CSATEDTQYF	1692	0.031315		TRBV1	TRBJ2-5	CSAAWGAQDTQYF	1367	0.0236775		TRBV5	TRBJ2-4	CASSPGTGGSQNTLYF	686	0.0114043		TRBV1	TRBJ2-7	CSADKYEQYF	1268	0.0238114
TRBV13-2	TRBJ2-5	CASGGNNQDTQYF	151	0.00196695		TRBV1	TRBJ1-1	CSVAGANTEVF	100	0.0011027		TRBV31	TRBJ2-7	CAWTGGVEQYF	3230	0.0421231		TRBV13-2	TRBJ1-6	CASGDLRDKNSPLYF	1249	0.023754		TRBV1	TRBJ1-1	CSARQEGTEVF	1692	0.031315		TRBV13-2	TRBJ2-3	CASGPGTGGNAETLYF	1367	0.0236775		TRBV1	TRBJ2-7	CSADRGSSYEQYF	686	0.0114043		TRBV1	TRBJ2-3	CSAPRATLYF	1267	0.0237927
TRBV5	TRBJ1-1	CASSRDLTDNTEVF	150	0.00195392		TRBV5	TRBJ2-7	CASSQEGTAYEQHF	99	0.00109167		TRBV5	TRBJ2-2	CASSQEGEGTGQLYF	3219	0.0419797		TRBV5	TRBJ2-7	CASSQESGYEQYF	1248	0.023735		TRBV1	TRBJ2-1	CSAGDNYAEQF	1691	0.0312964		TRBV1	TRBJ2-7	CSAVRDREGHEQYF	1366	0.0236602		TRBV1	TRBJ2-3	CSGDSAETLYF	686	0.0114043		TRBV1	TRBJ1-6	CSAYSYNSPLYF	1267	0.0237927
TRBV5	TRBJ1-1	CASSQDRNANAEVF	150	0.00195392		TRBV5	TRBJ2-1	CASGHGGRGSEQF	99	0.00109167		TRBV5	TRBJ2-5	CASSPTGNQDTQYF	3218	0.0419666		TRBV5	TRBJ2-7	CASSQDGGDEQYF	1248	0.023735		TRBV1	TRBJ2-7	CSAVDWFYEQYF	1689	0.0312594		TRBV1	TRBJ2-4	CSAQGASQNTLYF	1366	0.0236602		TRBV1	TRBJ1-5	CSAGQAPLF	686	0.0114043		TRBV1	TRBJ2-5	CRGGFNQDTQYF	1266	0.0237739
TRBV30	TRBJ2-2	CSSSRTGPNTGQPYF	150	0.00195392		TRBV1	TRBJ2-7	CSAVEGGGQYF	99	0.00109167		TRBV13-2	TRBJ2-3	CASGDRAGAEMLYF	3218	0.0419666		TRBV5	TRBJ2-1	CASSQDRGGGAEQF	1248	0.023735		TRBV13-2	TRBJ2-7	CASGDATGGDEQYF	1689	0.0312594		TRBV1	TRBJ2-4	CSADPASQNTLYF	1366	0.0236602		TRBV1	TRBJ1-4	CSARQFSNERLF	685	0.0113876		TRBV1	TRBJ2-1	CSADF	1265	0.0237551
TRBV1	TRBJ2-3	CRALGVGAETLYF	150	0.00195392		TRBV1	TRBJ2-2	CSADLFYTGQLYF	99	0.00109167		TRBV13-1	TRBJ1-2	CASSRHINSDYTF	3218	0.0419666		TRBV5	TRBJ1-2	CASSRHISDYTF	1248	0.023735		TRBV1	TRBJ2-7	CSEDSYEQYF	1688	0.0312409		TRBV1	TRBJ2-2	CSAGQGANTGQLYF	1366	0.0236602		TRBV1	TRBJ1-3	CSARGNSGNTLYF	685	0.0113876		TRBV1	TRBJ1-5	CSDRGDQAPLF	1265	0.0237551
TRBV1	TRBJ2-1	CGGPRDTYAEQF	150	0.00195392		TRBV1	TRBJ1-6	CSADQGRSYNSPLHF	99	0.00109167		TRBV13-2	TRBJ2-7	CASGDAGLGGYEQYF	3217	0.0419536		TRBV31	TRBJ1-4	CAWRRISNERLF	1248	0.023735		TRBV1	TRBJ2-7	CSAASNEQYF	1688	0.0312409		TRBV1	TRBJ1-3	CSAGDTGNTLYF	1366	0.0236602		TRBV1	TRBJ1-1	CSAGAEVF	684	0.011371		TRBV1	TRBJ1-1	CSSRGSTEVF	1263	0.0237176
TRBV1	TRBJ1-1	CSGGQGRNTEAF	150	0.00195392		TRBV1	TRBJ1-4	CSVAGGRERLF	99	0.00109167		TRBV5	TRBJ1-1	CASSQGGTENTEVF	3215	0.0419275		TRBV3	TRBJ2-5	CASSRDWGQDTQYF	1247	0.023716		TRBV13-2	TRBJ2-5	CASGDGQAQDTQYF	1688	0.0312409		TRBV1	TRBJ2-7	CSARGQSSYEQYF	1365	0.0236429		TRBV14	TRBJ1-5	CASSSNNNQAPLF	684	0.011371		TRBV16	TRBJ2-5	CASSYWGNQDTQCF	1263	0.0237176
TRBV1	TRBJ1-1	CSAGNTEVF	150	0.00195392		TRBV1	TRBJ1-3	CSASSGDTLYF	99	0.00109167		TRBV13-1	TRBJ2-1	CASGRDNYAEQF	3215	0.0419275		TRBV31	TRBJ2-1	CAWSGTGGNYAEQF	1247	0.023716		TRBV13-1	TRBJ1-1	CASSYRAANTEVF	1688	0.0312409		TRBV1	TRBJ2-4	CSAHRGQNTLYF	1365	0.0236429		TRBV13-2	TRBJ2-1	CASGDWGAEQYF	684	0.011371		TRBV1	TRBJ2-5	CSAAGRGQDTQYF	1260	0.0236612
TRBV5	TRBJ2-4	CASSQGLWTGGSQNTLYF	149	0.00194089		TRBV5	TRBJ2-4	CASSLIDWGGALGSQNTLYF	98	0.00108065		TRBV5	TRBJ2-5	CASSQDGGTQYF	3212	0.0418884		TRBV5	TRBJ1-4	CASSPRQNNERLF	1244	0.0236589		TRBV1	TRBJ2-7	CSAHWDLSYEQYF	1687	0.0312224		TRBV13-2	TRBJ2-1	CASAPGTGVAEQF	1365	0.0236429		TRBV1	TRBJ2-7	CSGGLGGLEQYF	683	0.0113544		TRBV1	TRBJ1-4	CSGDPNERLF	1260	0.0236612
TRBV31	TRBJ2-5	CSAGQDTQYF	149	0.00194089		TRBV1	TRBJ2-7	CSAVGGEGQYF	98	0.00108065		TRBV13-2	TRBJ2-5	CASGVP_LGGGDTQYF	3212	0.0418884		TRBV31	TRBJ2-7	CAWSLNGDEQYF	1244	0.0236589		TRBV1	TRBJ2-7	CSADNGVQYF	1687	0.0312224		TRBV1	TRBJ2-5	CRDWGDQDTQYF	1363	0.0236082		TRBV1	TRBJ1-1	CSAGRNTEVF	683	0.0113544		TRBV1	TRBJ1-1	CSAETANTEVF	1259	0.0236424
TRBV13-2	TRBJ2-3	CASGGLGSAETLYF	149	0.00194089		TRBV1	TRBJ2-7	CSADNRGDYEQYF	98	0.00108065		TRBV5	TRBJ2-3	CASSQNWGGAETLYF	3211	0.0418753		TRBV5	TRBJ2-5	CASSQLVGQDTQYF	1243	0.0236399		TRBV1	TRBJ2-4	CSAGDQNTLYF	1687	0.0312224		TRBV1	TRBJ2-3	CSADLGASAETLYF	1362	0.0235909		TRBV1	TRBJ1-1	CSAAGGGTEVF	683	0.0113544		TRBV12-1	TRBJ2-7	CASSPGLGAYEQYF	1259	0.0236424
TRBV13-1	TRBJ2-5	CASSATGGSNQGTQYF	149	0.00194089		TRBV1	TRBJ2-5	CSADRDQDTRYF	98	0.00108065		TRBV5	TRBJ2-5	CASSPLQDQDTQYF	3210	0.0418623		TRBV5	TRBJ2-3	CASSQELGGGAETLYF	1243	0.0236399		TRBV1	TRBJ2-1	CSGGTGIYAEQF	1687	0.0312224		TRBV1	TRBJ2-7	CSDSGTGGPYEQYF	1361	0.0235736		TRBV1	TRBJ2-7	CSADRTTSSYEQYF	682	0.0113378		TRBV1	TRBJ1-4	CSSRDNNERLF	1258	0.0236237
TRBV13-1	TRBJ2-2	CASSDAGDNTGRLYF	149	0.00194089		TRBV1	TRBJ2-4	CTYSADSQNTLYF	98	0.00108065		TRBV13-2	TRBJ2-5	CASGDKNWGQDTQYF	3210	0.0418623		TRBV5	TRBJ1-4	CASSHPGQGDERLF	1243	0.0236399		TRBV1	TRBJ1-6	CSARHNSYNSPLYF	1687	0.0312224		TRBV1	TRBJ2-7	CSADPGLVYEQYF	1361	0.0235736		TRBV1	TRBJ2-5	CSADQGADTQYF	682	0.0113378		TRBV12-1	TRBJ2-7	CASSLGTGSYEQYF	1257	0.0236049
TRBV13-1	TRBJ2-1	CASSGGGYTEQF	149	0.00194089		TRBV1	TRBJ2-3	CSALGGRAETLCF	98	0.00108065		TRBV13-2	TRBJ2-3	CASGDAGGASAETLYF	3210	0.0418623		TRBV31	TRBJ2-3	CAWSRGLGDAETLYF	1243	0.0236399		TRBV13-1	TRBJ2-3	CASRDRGGGAETLYF	1687	0.0312224		TRBV1	TRBJ2-5	CSADRDTQYF	1361	0.0235736		TRBV31	TRBJ2-7	CAWKT_DWGYEQYF	681	0.0113211		TRBV1	TRBJ2-7	CSADPGQQYF	1256	0.0235861
TRBV26	TRBJ2-4	CARKSSQNTLHF	148	0.00192787		TRBV1	TRBJ2-2	CSTTGQLYF	98	0.00108065		TRBV13-1	TRBJ2-1	CASSDVGDYAEQF	3208	0.0418362		TRBV31	TRBJ2-3	CAWSLLGPSAETLYF	1243	0.0236399		TRBV1	TRBJ2-5	CTGLANQDTQYF	1686	0.0312039		TRBV1	TRBJ1-6	CSADSGNSPLYF	1361	0.0235736		TRBV1	TRBJ2-5	CSAEGGQDTQYF	681	0.0113211		TRBV1	TRBJ1-5	CSADKIQAPLF	1255	0.0235673
TRBV13-1	TRBJ2-2	CASSDAGDSTGQLYF	148	0.00192787		TRBV1	TRBJ2-1	CSLENYAEQF	98	0.00108065		TRBV5	TRBJ1-1	CASSQGQGSTEVF	3207	0.0418232		TRBV5	TRBJ2-5	CASSQDDQDTQYF	1242	0.0236209		TRBV1	TRBJ2-5	CSSGGANTQYF	1686	0.0312039		TRBV5	TRBJ2-7	CASSQDVTDYEQYF	1360	0.0235563		TRBV13-3	TRBJ1-2	CASSDGGGDSDYTF	681	0.0113211		TRBV1	TRBJ1-1	CSDRGANTEVF	1255	0.0235673
TRBV13-1	TRBJ1-3	CASGGQGAGNTLYF	148	0.00192787		TRBV5	TRBJ2-7	CASSQEGTACEQYF	97	0.00106962		TRBV13-1	TRBJ2-2	CASSARDWGTGQLYF	3205	0.0417971		TRBV5	TRBJ1-1	CASSPRQGTEVF	1241	0.0236019		TRBV1	TRBJ2-3	CSAVWGDAETLYF	1686	0.0312039		TRBV1	TRBJ2-7	CSAGTGGREQYF	1360	0.0235563		TRBV13-2	TRBJ2-7	CASGDPGGALEQYF	681	0.0113211		TRBV13-2	TRBJ1-1	CASGGTGEEVF	1255	0.0235673
TRBV1	TRBJ2-5	CSARTGGDTQHF	147	0.00191484		TRBV5	TRBJ2-3	CASSLGTASAETLCF	97	0.00106962		TRBV1	TRBJ2-1	CSADPRGRAEQF	3197	0.0416928		TRBV5	TRBJ2-4	CASSQDLGVNTLYF	1240	0.0235829		TRBV1	TRBJ2-1	CRTGTGNYAEQF	1685	0.0311854		TRBV1	TRBJ2-5	CSADRPDTQYF	1360	0.0235563		TRBV5	TRBJ2-3	CASSQDSSAETLYF	680	0.0113045		TRBV1	TRBJ1-5	CSGGQNNQAPLF	1254	0.0235485
TRBV13-2	TRBJ2-1	CASGDWGGHAEQF	147	0.00191484		TRBV1	TRBJ2-5	CSVEDTQYF	97	0.00106962		TRBV5	TRBJ2-1	CASSRTNNYAEQF	3196	0.0416797		TRBV1	TRBJ1-1	CSVRPGDTEVF	1240	0.0235829		TRBV1	TRBJ2-7	CSAGTYEQYF	1684	0.0311669		TRBV1	TRBJ2-4	CSADVLGGRQNTLYF	1360	0.0235563		TRBV5	TRBJ2-1	CASSQDAEQF	680	0.0113045		TRBV1	TRBJ1-4	CSADTSNERLF	1254	0.0235485
TRBV13-1	TRBJ2-3	CASSHPAETLYF	147	0.00191484		TRBV1	TRBJ2-3	CSAATGVETLYF	97	0.00106962		TRBV5	TRBJ2-5	CASSQTGVDQDTQYF	3193	0.0416406		TRBV5	TRBJ2-1	CASSQTGNYAEQF	1239	0.0235638		TRBV1	TRBJ2-4	CSADVGQNTLYF	1684	0.0311669		TRBV1	TRBJ2-7	CSAGTDYEQYF	1359	0.0235389		TRBV1	TRBJ2-3	CSADNGGSAETLYF	680	0.0113045		TRBV13-3	TRBJ2-7	CASRTGGYEQYF	1254	0.0235485
TRBV5	TRBJ2-5	CASSQERWGQDTQYF	146	0.00190182		TRBV1	TRBJ2-1	CTYSVLGRGAEQF	97	0.00106962		TRBV5	TRBJ2-1	CASSPRENYAEQF	3193	0.0416406		TRBV5	TRBJ2-7	CASSQDGSYEQYF	1238	0.0235448		TRBV1	TRBJ2-5	CSAGGNQDTQYF	1682	0.0311299		TRBV5	TRBJ2-7	CASSPRDWGYEQYF	1358	0.0235216		TRBV13-2	TRBJ2-7	CASGYRGSEQYF	679	0.0112879		TRBV5	TRBJ2-7	CASSQDPFYEQYF	1253	0.0235298
TRBV5	TRBJ1-1	CASSQDSRGYTEVF	146	0.00190182		TRBV1	TRBJ1-1	CSATGANTEVF	97	0.00106962		TRBV31	TRBJ2-1	CAWSLAGNYAEQF	3193	0.0416406		TRBV5	TRBJ2-1	CASSQNNYAEQF	1238	0.0235448		TRBV1	TRBJ2-2	CSAGLGGSNTGQLYF	1682	0.0311299		TRBV5	TRBJ2-2	CASSQETINTGQLYF	1358	0.0235216		TRBV13-2	TRBJ2-1	CASGFLGQNYAEQF	679	0.0112879		TRBV1	TRBJ2-5	CSADWGAINQDTQYF	1253	0.0235298
TRBV13-2	TRBJ2-7	CAGGDSYEQYF	146	0.00190182		TRBV5	TRBJ2-7	CASGQDQGTYEQYF	96	0.00105859		TRBV1	TRBJ1-4	CSADGTHNERLF	3192	0.0416276		TRBV31	TRBJ2-3	CAWSLGLGVGAETLYF	1237	0.0235258		TRBV1	TRBJ2-7	CSGDSYEQYF	1681	0.0311114		TRBV5	TRBJ1-1	CASSQDQNTEVF	1358	0.0235216		TRBV13-2	TRBJ2-1	CASAQHYAEQF	679	0.0112879		TRBV1	TRBJ1-1	CSAENTEVF	1253	0.0235298
TRBV13-1	TRBJ2-7	CAGSGGQYEQYF	146	0.00190182		TRBV1	TRBJ2-7	CSADWGSKQYF	96	0.00105859		TRBV13-1	TRBJ1-4	CASSDGGERLF	3191	0.0416145		TRBV5	TRBJ2-7	CASSAGQGDEQYF	1236	0.0235068		TRBV13-2	TRBJ2-2	CASGDPSGQLYF	1681	0.0311114		TRBV1	TRBJ2-5	CSADFLQDTQYF	1358	0.0235216		TRBV5	TRBJ2-7	CASSQDGQSSYEQYF	678	0.0112713		TRBV12-1	TRBJ2-7	CASSPDTISYEQYF	1253	0.0235298
TRBV13-1	TRBJ2-5	CASSALDRAQGTQYF	146	0.00190182		TRBV1	TRBJ2-7	CNADNWGDYEQYF	96	0.00105859		TRBV5	TRBJ2-5	CASSQEGGQDTQYF	3189	0.0415884		TRBV13-2	TRBJ1-1	CASGGGQGTEVF	1236	0.0235068		TRBV13-1	TRBJ2-3	CASSDAAFSAETLYF	1681	0.0311114		TRBV1	TRBJ2-4	CSADSTSQNTLYF	1358	0.0235216		TRBV5	TRBJ2-5	CASSPGGQDTQYF	678	0.0112713		TRBV5	TRBJ2-2	CASSQGTTNTGQLYF	1251	0.0234922
TRBV13-1	TRBJ2-1	CAGSDAVAEQF	146	0.00190182		TRBV1	TRBJ2-3	CDTRSAETLYF	96	0.00105859		TRBV5	TRBJ1-3	CASSQGGMGNTLYF	3189	0.0415884		TRBV13-2	TRBJ2-7	CASGDDWGVEQYF	1234	0.0234687		TRBV1	TRBJ2-7	CSADNSYEQYF	1680	0.0310929		TRBV1	TRBJ2-1	CSAEGLGRYYAEQF	1358	0.0235216		TRBV1	TRBJ2-4	CSAQGASQNTLYF	678	0.0112713		TRBV5	TRBJ1-1	CASSQDSVANTEVF	1251	0.0234922
TRBV5	TRBJ2-5	CASSQTGGSQDTQYF	145	0.00188879		TRBV13-1	TRBJ2-1	CSAKPGQNAEQF	96	0.00105859		TRBV5	TRBJ1-3	CASSQGGLSGNTLYF	3185	0.0415363		TRBV5	TRBJ2-5	CASSRDWGNQDTQYF	1232	0.0234307		TRBV1	TRBJ2-4	CSAAGKNTLYF	1680	0.0310929		TRBV31	TRBJ2-1	CAWSRDYNYAEQF	1357	0.0235043		TRBV1	TRBJ1-2	CSADRANSDYTF	678	0.0112713		TRBV1	TRBJ2-3	CSAAGEAETLYF	1250	0.0234734
TRBV31	TRBJ2-7	CAWSLTGRNERYF	145	0.00188879		TRBV5	TRBJ2-7	CASSQEGTVYEQYF	95	0.00104756		TRBV5	TRBJ1-6	CASSQTGGYNSPLYF	3182	0.0414972		TRBV5	TRBJ1-4	CASSDREAGERLF	1231	0.0234117		TRBV1	TRBJ2-2	CSADPGDTGQLYF	1679	0.0310744		TRBV1	TRBJ2-4	CSGDWGENTLYF	1357	0.0235043		TRBV1	TRBJ1-5	CSAEGQINQAPLF	677	0.0112546		TRBV1	TRBJ1-4	CSAGTINERLF	1250	0.0234734
TRBV13-3	TRBJ1-4	CASSVAQGTNERLF	145	0.00188879		TRBV5	TRBJ2-5	CASSLGQGEDTQYF	95	0.00104756		TRBV13-1	TRBJ2-1	CASSGTGGYAEQF	3178	0.041445		TRBV31	TRBJ2-1	CAWSLKAEQF	1231	0.0234117		TRBV1	TRBJ2-1	CKRTGAYAEQF	1679	0.0310744		TRBV1	TRBJ2-1	CSAETEQF	1357	0.0235043		TRBV13-2	TRBJ2-1	CASGPQGAPAEQF	677	0.0112546		TRBV1	TRBJ1-1	CSAGQGREVF	1250	0.0234734
TRBV5	TRBJ1-4	CANMSQGRTLYCTCSADRNERLF	144	0.00187576		TRBV5	TRBJ2-5	CASRTLYCTCSADRDQDTQYF	95	0.00104756		TRBV5	TRBJ2-3	CASSFTGSAETLYF	3177	0.0414319		TRBV5	TRBJ2-1	CASSQDGEGEAEQF	1230	0.0233927		TRBV1	TRBJ1-3	CSADWGSGNTLYF	1677	0.0310373		TRBV1	TRBJ1-6	CSADRGNSPLYF	1357	0.0235043		TRBV13-2	TRBJ1-4	CASGAPGHSNERLF	677	0.0112546		TRBV12-1	TRBJ2-7	CASSLQGYEQYF	1250	0.0234734
TRBV5	TRBJ1-2	CASSQGSDSDYTF	144	0.00187576		TRBV5	TRBJ2-5	CASNLGQGADTQYF	95	0.00104756		TRBV1	TRBJ1-4	CSARQGGDERLF	3177	0.0414319		TRBV5	TRBJ2-5	CASSRDWGNTQYF	1229	0.0233737		TRBV13-1	TRBJ1-2	CASSEQSANSDYTF	1677	0.0310373		TRBV1	TRBJ2-7	CSALGEEQYF	1356	0.023487		TRBV1	TRBJ1-3	CSGTNSGNTLYF	676	0.011238		TRBV12-1	TRBJ2-1	CASLRTGGYAEQF	1249	0.0234547
TRBV1	TRBJ2-5	CSAVGGQDTQYF	144	0.00187576		TRBV5	TRBJ2-1	CASSQDARARAEQF	95	0.00104756		TRBV13-2	TRBJ2-3	CASGDRDWGRSAETLYF	3175	0.0414059		TRBV31	TRBJ2-3	CAWSLPQRGAETLYF	1229	0.0233737		TRBV5	TRBJ2-5	CASSQEPGQDTQYF	1676	0.0310188		TRBV1	TRBJ2-7	CSAERDWGDEQYF	1356	0.023487		TRBV13-3	TRBJ2-3	CASSGQTETLYF	676	0.011238		TRBV12-1	TRBJ1-1	CASSLGGNTEVF	1249	0.0234547
TRBV1	TRBJ1-1	CSAKGRRNAEVF	144	0.00187576		TRBV31	TRBJ2-7	CAWRRGLGYEQYF	95	0.00104756		TRBV5	TRBJ1-3	CASSPRGAGNTLYF	3166	0.0412885		TRBV5	TRBJ2-1	CASSQVNAEQF	1228	0.0233546		TRBV1	TRBJ2-3	CSAGTGGSAETLYF	1676	0.0310188		TRBV1	TRBJ2-5	CSGDWGEDTQYF	1356	0.023487		TRBV13-2	TRBJ2-1	CASGDEETGEAEQF	676	0.011238		TRBV5	TRBJ1-2	CASSRTGGDSDYTF	1248	0.0234359
TRBV1	TRBJ1-1	CSAGRGDTEVF	144	0.00187576		TRBV31	TRBJ1-1	CACRIANTEVF	95	0.00104756		TRBV13-1	TRBJ1-1	CASSVGTDTEVF	3165	0.0412755		TRBV5	TRBJ2-5	CASSQTSNQDTQYF	1227	0.0233356		TRBV1	TRBJ1-6	CSAPGQGAYNSPLYF	1676	0.0310188		TRBV1	TRBJ1-6	CSARDTDYNSPLYF	1356	0.023487		TRBV1	TRBJ2-7	CSADRGGEQYF	675	0.0112214		TRBV1	TRBJ1-1	CSGDREVF	1248	0.0234359
TRBV13-2	TRBJ2-5	CASSSDSQDTQYF	144	0.00187576		TRBV1	TRBJ2-5	CSADRDRDTQYF	95	0.00104756		TRBV13-2	TRBJ1-1	CASGGGQGITEVF	3159	0.0411972		TRBV5	TRBJ2-1	CASSQDRYAEQF	1226	0.0233166		TRBV13-1	TRBJ1-4	CASSERQGTNERLF	1676	0.0310188		TRBV1	TRBJ2-1	CSGGTGGIAEQF	1355	0.0234697		TRBV1	TRBJ2-5	CSVQGAGDTQYF	675	0.0112214		TRBV1	TRBJ2-5	CSADWGVQDTQYF	1247	0.0234171
TRBV5	TRBJ2-1	CASSQDRGDAEQLF	143	0.00186274		TRBV1	TRBJ2-4	CSAQGSSQNTLCF	95	0.00104756		TRBV5	TRBJ2-7	CASSPRRTGGYEQYF	3158	0.0411842		TRBV5	TRBJ2-1	CASSQEEGQYAEQF	1224	0.0232786		TRBV1	TRBJ2-7	CSVRDWGGEQYF	1675	0.0310003		TRBV1	TRBJ2-7	CSADFWGGDEQYF	1354	0.0234523		TRBV1	TRBJ2-4	CSAGGSQNTLYF	675	0.0112214		TRBV1	TRBJ2-4	CSADRSSQNTLYF	1247	0.0234171
TRBV31	TRBJ2-2	CARSLGGLGTGQLYF	143	0.00186274		TRBV1	TRBJ2-2	CSAVGGHSTGQLYF	95	0.00104756		TRBV5	TRBJ2-1	CASSQDSGGGAEQF	3157	0.0411711		TRBV5	TRBJ1-2	CASSQDSNSDYTF	1224	0.0232786		TRBV1	TRBJ2-5	CNPGNQDTQYF	1675	0.0310003		TRBV1	TRBJ2-5	CSAWDQDTQYF	1354	0.0234523		TRBV13-3	TRBJ1-5	CASSPGQNNQAPLF	674	0.0112048		TRBV1	TRBJ1-1	CSGTEVF	1247	0.0234171
TRBV1	TRBJ2-1	CSAGGNNYAEQF	143	0.00186274		TRBV26	TRBJ2-5	CASSLGQGADTQYF	94	0.00103654		TRBV31	TRBJ2-7	CAWSRDWGYEQYF	3154	0.041132		TRBV21	TRBJ2-7	CASIDRDRGLEQYF	1224	0.0232786		TRBV13-1	TRBJ1-2	CASSPGNSDYTF	1675	0.0310003		TRBV1	TRBJ2-5	CSAGTGGDQDTQYF	1354	0.0234523		TRBV1	TRBJ2-5	CSAGGADTQYF	673	0.0111881		TRBV13-2	TRBJ1-5	CASGGGAPLF	1247	0.0234171
TRBV13-1	TRBJ2-5	CASSGAWGTQYF	143	0.00186274		TRBV1	TRBJ2-7	CSADPGVYEQYF	94	0.00103654		TRBV31	TRBJ1-2	CAWSPQGDSDYTF	3152	0.0411059		TRBV31	TRBJ1-3	CAWSLVSSGNTLYF	1223	0.0232595		TRBV13-1	TRBJ2-5	CASSADWAQDTQYF	1674	0.0309818		TRBV1	TRBJ2-4	CSAWTGGSQNTLYF	1354	0.0234523		TRBV16	TRBJ2-5	CASSLGPGGQDTQYF	673	0.0111881		TRBV1	TRBJ2-3	CSAVGGAAETLYF	1246	0.0233983
TRBV13-1	TRBJ2-3	CASGDWGSAETLYF	143	0.00186274		TRBV1	TRBJ1-1	CSATGTTNTEVF	94	0.00103654		TRBV13-1	TRBJ2-7	CASSLGGPYEQYF	3150	0.0410798		TRBV5	TRBJ2-7	CASSQEGVGEQYF	1222	0.0232405		TRBV1	TRBJ2-7	CSADWRWGGAQYF	1673	0.0309633		TRBV13-2	TRBJ1-2	CASGDGTGANSDYTF	1354	0.0234523		TRBV13-3	TRBJ1-1	CASSRTGEVF	673	0.0111881		TRBV1	TRBJ2-1	CSASGQYAEQF	1246	0.0233983
TRBV5	TRBJ2-1	CASSRPGNYAEQF	142	0.00184971		TRBV5	TRBJ2-3	CASSQDSGLGGAETLYF	93	0.00102551		TRBV1	TRBJ1-4	CSDNERLF	3144	0.0410016		TRBV31	TRBJ1-6	CAWSLGNNSPLYF	1222	0.0232405		TRBV1	TRBJ2-5	CSAVWGNQDTQYF	1673	0.0309633		TRBV5	TRBJ1-1	CASSQDKNTEVF	1353	0.023435		TRBV1	TRBJ2-7	CSADWVYEQYF	672	0.0111715		TRBV1	TRBJ2-7	CSAGTGGWEQYF	1245	0.0233795
TRBV5	TRBJ2-1	CASSRGAGNYAEQF	142	0.00184971		TRBV5	TRBJ2-3	CASSQDLGLGGAETLYF	93	0.00102551		TRBV13-3	TRBJ1-2	CASSSGVNSDYTF	3144	0.0410016		TRBV13-2	TRBJ2-7	CASGDFWGGAYEQYF	1222	0.0232405		TRBV1	TRBJ2-4	CSATASQNTLYF	1673	0.0309633		TRBV1	TRBJ2-4	CSARDKNTLYF	1353	0.023435		TRBV1	TRBJ2-1	CSAGTGGAEQF	672	0.0111715		TRBV1	TRBJ2-4	CSAAGLGASQNTLYF	1244	0.0233608
TRBV5	TRBJ2-1	CASSQGAGTGGYAEQF	142	0.00184971		TRBV5	TRBJ1-6	CASNPGQGDSYNSPLYF	93	0.00102551		TRBV13-1	TRBJ1-2	CASRGQGADSDYTF	3144	0.0410016		TRBV5	TRBJ2-3	CASSQEGGGAETLYF	1220	0.0232025		TRBV1	TRBJ2-5	CSGGQKDTQYF	1671	0.0309263		TRBV1	TRBJ2-3	CSARQGWAETLYF	1353	0.023435		TRBV1	TRBJ1-2	CSAGSNSDYTF	672	0.0111715		TRBV1	TRBJ2-1	CSARDWGDYAEQF	1244	0.0233608
TRBV31	TRBJ2-5	CASSRRGNQDTQYF	142	0.00184971		TRBV30	TRBJ2-1	CSSRDG_NYAEQF	93	0.00102551		TRBV5	TRBJ2-4	CASSQDPDSQNTLYF	3142	0.0409755		TRBV31	TRBJ2-7	CAWRPWTISYEQYF	1220	0.0232025		TRBV1	TRBJ2-4	CSADGGVGDTLYF	1671	0.0309263		TRBV13-2	TRBJ2-7	CASGERGREQYF	1353	0.023435		TRBV1	TRBJ1-1	CSAHTEVF	672	0.0111715		TRBV1	TRBJ1-3	CSAAGNTLYF	1244	0.0233608
TRBV31	TRBJ1-2	CASSQGQGNSDYTF	142	0.00184971		TRBV1	TRBJ2-7	CSAL_GEEQYF	93	0.00102551		TRBV13-1	TRBJ1-3	CASSRGPGNTLYF	3141	0.0409625		TRBV5	TRBJ1-1	CASSQAGPNTEVF	1219	0.0231835		TRBV1	TRBJ2-1	CTRTGGDAEQF	1669	0.0308893		TRBV1	TRBJ2-7	CSGTESYEQYF	1352	0.0234177		TRBV1	TRBJ1-1	CSAERTEVF	672	0.0111715		TRBV1	TRBJ2-7	CSGTGAYEQYF	1243	0.023342
TRBV1	TRBJ1-1	CSAVTGGNAEVF	142	0.00184971		TRBV1	TRBJ2-7	CSAGTYSYEQHF	93	0.00102551		TRBV5	TRBJ2-4	CASSQDEGLNTLYF	3140	0.0409494		TRBV16	TRBJ2-4	CASSPGLGENTLYF	1219	0.0231835		TRBV1	TRBJ2-1	CSAGGGYAEQF	1669	0.0308893		TRBV1	TRBJ2-5	CSARTGDDTQYF	1352	0.0234177		TRBV5	TRBJ2-7	CASSPGQYEQYF	671	0.0111549		TRBV1	TRBJ1-1	CSADSVNTEVF	1241	0.0233044
TRBV13-1	TRBJ2-2	CASSDAGDDTGQLYF	142	0.00184971		TRBV1	TRBJ2-4	CSADSRNTLYF	93	0.00102551		TRBV13-1	TRBJ2-4	CASSDWLGDSQNTLYF	3139	0.0409364		TRBV13-3	TRBJ2-5	CASSEVQGEQYF	1218	0.0231645		TRBV1	TRBJ2-7	CSAPGTAYEQYF	1668	0.0308708		TRBV1	TRBJ2-3	CSAVGGAETLYF	1352	0.0234177		TRBV1	TRBJ2-5	CSATEDTQYF	671	0.0111549		TRBV1	TRBJ2-1	CSADRGHYAEQF	1237	0.0232293
TRBV1	TRBJ2-1	CSAGGRAEQLF	141	0.00183668		TRBV1	TRBJ2-1	CSAEQGAYAERF	93	0.00102551		TRBV13-1	TRBJ1-6	CASSGTGGGDSPLYF	3139	0.0409364		TRBV13-2	TRBJ2-1	CASGVVAEQF	1218	0.0231645		TRBV1	TRBJ2-7	CSAGGQKYEQYF	1668	0.0308708		TRBV13-1	TRBJ2-7	CASSDRGEQYF	1352	0.0234177		TRBV1	TRBJ2-5	CSAHQDTQYF	671	0.0111549		TRBV5	TRBJ2-2	CASSQEIRGPGQLYF	1236	0.0232105
TRBV13-3	TRBJ1-1	CASSDPGERDTEVF	141	0.00183668		TRBV1	TRBJ1-3	CSASPGNTLYF	93	0.00102551		TRBV16	TRBJ2-1	CASSLDSGQNYAEQF	3137	0.0409103		TRBV13-2	TRBJ2-4	CASGGLQNTLYF	1216	0.0231264		TRBV1	TRBJ2-1	CSAVNWAEQYF	1668	0.0308708		TRBV1	TRBJ2-7	CSADGLFYEQYF	1351	0.0234004		TRBV1	TRBJ2-4	CSADWGENTLYF	671	0.0111549		TRBV5	TRBJ1-3	CASSQDGDSGNTLYF	1236	0.0232105
TRBV5	TRBJ2-1	CASSQGEGNYAEQF	140	0.00182366		TRBV5	TRBJ2-5	CASSQAGTGQDPQYF	92	0.00101448		TRBV31	TRBJ2-5	CAWSLGGRDTQYF	3132	0.0408451		TRBV31	TRBJ2-1	CAWSLGGVNYAEQF	1214	0.0230884		TRBV1	TRBJ2-1	CSAGRDNYAEQF	1668	0.0308708		TRBV1	TRBJ2-5	CSAGQGGDTQYF	1351	0.0234004		TRBV1	TRBJ2-1	CSAGGGNYAEQF	671	0.0111549		TRBV1	TRBJ1-5	CSAARQNQAPLF	1236	0.0232105
TRBV5	TRBJ1-1	CASSQDLTGNTEVF	140	0.00182366		TRBV5	TRBJ2-3	CASSRGTASAETLYF	92	0.00101448		TRBV5	TRBJ2-5	CASSPRGGRWDTQYF	3129	0.040806		TRBV31	TRBJ1-2	CAWNQGNSDYTF	1213	0.0230694		TRBV13-1	TRBJ2-4	CASSDAGENTLYF	1668	0.0308708		TRBV1	TRBJ2-7	CSGTGEQYF	1350	0.023383		TRBV13-3	TRBJ1-4	CASIGTGDERLF	671	0.0111549		TRBV1	TRBJ2-1	CSADTGGYAEQF	1235	0.0231917
TRBV31	TRBJ2-3	CARSLGGGGAETLYF	140	0.00182366		TRBV3	TRBJ2-3	CASSLALNSAGTLYF	92	0.00101448		TRBV13-1	TRBJ1-2	CASGQGTNSDYTF	3129	0.040806		TRBV5	TRBJ1-1	CASSRGTTNTEVF	1212	0.0230503		TRBV1	TRBJ2-4	CSAHSSQNTLYF	1667	0.0308523		TRBV1	TRBJ2-7	CSADMGSSYEQYF	1350	0.023383		TRBV5	TRBJ2-7	CASSQDGTGSYEQYF	670	0.0111383		TRBV1	TRBJ1-4	CSSPRKGLF	1235	0.0231917
TRBV26	TRBJ2-4	CARRSSQNTLYF	140	0.00182366		TRBV31	TRBJ1-1	CASRTANTEVF	92	0.00101448		TRBV5	TRBJ1-5	CASSQEGRDNQAPLF	3126	0.0407668		TRBV31	TRBJ1-5	CAWSSPQGDNQAQHF	1212	0.0230503		TRBV1	TRBJ1-6	CSRGQNSPLYF	1667	0.0308523		TRBV1	TRBJ2-5	CSAETGGAPGQDTQYF	1350	0.023383		TRBV5	TRBJ2-1	CASSQDWGEQYF	670	0.0111383		TRBV1	TRBJ2-4	CSAPAGGENTLYF	1234	0.023173
TRBV1	TRBJ1-1	CSAKGRRNTEAF	140	0.00182366		TRBV1	TRBJ2-7	CSAGTYSCEQYF	92	0.00101448		TRBV5	TRBJ1-6	CANSQDDRGSYNSPLYF	3125	0.0407538		TRBV5	TRBJ2-5	CASSQEEGNQDTQYF	1211	0.0230313		TRBV1	TRBJ2-5	CSGWGEGDTQYF	1666	0.0308338		TRBV1	TRBJ1-1	CSAEGAANTEVF	1350	0.023383		TRBV5	TRBJ1-1	CASSQDRTEVF	670	0.0111383		TRBV1	TRBJ2-5	CRDRQDTQYF	1233	0.0231542
TRBV1	TRBJ1-1	CSADQGATEAF	140	0.00182366		TRBV1	TRBJ2-7	CSAD_GSEQYF	92	0.00101448		TRBV5	TRBJ2-3	CASSQEGGAETLYF	3123	0.0407277		TRBV5	TRBJ1-4	CASSPPGHSNERLF	1211	0.0230313		TRBV1	TRBJ2-3	CSAAGTGGAETLYF	1665	0.0308152		TRBV1	TRBJ2-7	CRAPRDISYEQYF	1349	0.0233657		TRBV1	TRBJ2-5	CSADWGGEDTQYF	670	0.0111383		TRBV13-2	TRBJ1-4	CASGDDGTINERLF	1233	0.0231542
TRBV13-2	TRBJ2-1	CASGGTGGYAEQF	140	0.00182366		TRBV1	TRBJ2-7	CRALQGEEQYF	92	0.00101448		TRBV13-1	TRBJ1-1	CASSEGDPPNTEVF	3123	0.0407277		TRBV31	TRBJ2-1	CAWSRLGGDYAEQF	1211	0.0230313		TRBV1	TRBJ2-7	CSAQKYEQYF	1664	0.0307967		TRBV1	TRBJ2-5	CSGQTNQDTQYF	1349	0.0233657		TRBV1	TRBJ2-5	CSADWGGAGTQYF	670	0.0111383		TRBV1	TRBJ1-3	CSQGVSGNTLYF	1231	0.0231166
TRBV13-1	TRBJ2-5	CASGEDWGQDTQYF	140	0.00182366		TRBV1	TRBJ2-4	CTYSVTENTLYF	92	0.00101448		TRBV5	TRBJ2-5	CASSQDEGGRGDTQYF	3116	0.0406364		TRBV5	TRBJ2-7	CASSQTYEQYF	1210	0.0230123		TRBV1	TRBJ2-4	CSAEWSQNTLYF	1664	0.0307967		TRBV1	TRBJ2-5	CSPGTGRGDTQYF	1348	0.0233484		TRBV1	TRBJ1-3	CSADQTTGNTLYF	670	0.0111383		TRBV1	TRBJ2-2	CSADALGANTGQLYF	1230	0.0230979
TRBV5	TRBJ1-1	CASSQDLTDNTEDF	139	0.00181063		TRBV1	TRBJ2-4	CSAQGSSQNTLHF	92	0.00101448		TRBV5	TRBJ2-7	CASSQDGLGEYEQYF	3109	0.0405451		TRBV5	TRBJ2-5	CASSQTGDQDTQYF	1210	0.0230123		TRBV1	TRBJ2-4	CSADLGENTLYF	1664	0.0307967		TRBV1	TRBJ2-5	CSGDSQDTQYF	1347	0.0233311		TRBV1	TRBJ2-7	CSATGGF	669	0.0111216		TRBV1	TRBJ2-1	CSADRDRDAEQF	1229	0.0230791
TRBV31	TRBJ2-5	CASSPTGEEDTQYF	139	0.00181063		TRBV1	TRBJ2-2	CSAAGGRSTGQLYF	92	0.00101448		TRBV16	TRBJ1-1	CASSLATGGGTEVF	3107	0.0405191		TRBV13-2	TRBJ2-3	CASGRLGAETLYF	1207	0.0229552		TRBV5	TRBJ2-5	CASSQGDNQDTQYF	1663	0.0307782		TRBV1	TRBJ2-5	CSALTDTQYF	1347	0.0233311		TRBV1	TRBJ2-7	CSAGLGGSYEQYF	669	0.0111216		TRBV5	TRBJ1-5	CASSQNNQAPLF	1228	0.0230603
TRBV1	TRBJ1-1	CTRRDRGGEVF	139	0.00181063		TRBV1	TRBJ2-1	CSLTGEDAERF	92	0.00101448		TRBV12-1	TRBJ1-1	CASSRGVAEVF	3107	0.0405191		TRBV5	TRBJ2-1	CASSHRDRRAEQF	1206	0.0229362		TRBV1	TRBJ2-5	CSSRLGEDTQYF	1663	0.0307782		TRBV5	TRBJ2-7	CASSQQYEQYF	1346	0.0233138		TRBV1	TRBJ1-6	CSADQYNSPLYF	669	0.0111216		TRBV1	TRBJ2-7	CSADLGVYEQYF	1228	0.0230603
TRBV13-2	TRBJ2-3	CASGELGSAETPYF	139	0.00181063		TRBV1	TRBJ1-6	CSVDQGRSYNSPLYF	92	0.00101448		TRBV5	TRBJ2-3	CASSGDRGRAETLYF	3106	0.040506		TRBV5	TRBJ1-2	CASSRDRGADYTF	1206	0.0229362		TRBV1	TRBJ2-3	CSGLGGSSAETLYF	1663	0.0307782		TRBV1	TRBJ2-7	CSAGIEQYF	1346	0.0233138		TRBV1	TRBJ2-7	CSAKGGYEQYF	668	0.011105		TRBV1	TRBJ1-1	CSVNTEVF	1228	0.0230603
TRBV13-1	TRBJ2-1	CASSGAVAEQF	139	0.00181063		TRBV1	TRBJ1-6	CGADQGRSYNSPLYF	92	0.00101448		TRBV13-1	TRBJ1-1	CASSPGTNTEVF	3105	0.040493		TRBV31	TRBJ1-2	CAWSPPGTINSDYTF	1206	0.0229362		TRBV1	TRBJ2-7	CSAGLSYEQYF	1662	0.0307597		TRBV1	TRBJ2-1	CSADPGANYAEQF	1346	0.0233138		TRBV1	TRBJ2-7	CSADADYEQYF	668	0.011105		TRBV1	TRBJ1-1	CSATGYTEVF	1228	0.0230603
TRBV31	TRBJ2-2	CAWSLGGLGTGQPYF	138	0.00179761		TRBV31	TRBJ2-7	CAWRGGLRYEQYF	91	0.00100346		TRBV13-1	TRBJ2-3	CASSSGGAGAETLYF	3103	0.0404669		TRBV13-1	TRBJ2-1	CASRNWGGAYAEQF	1206	0.0229362		TRBV1	TRBJ2-1	CSANRDAEQF	1661	0.0307412		TRBV1	TRBJ1-1	CSAGTGNTEVF	1346	0.0233138		TRBV1	TRBJ2-1	CSADRGAEQF	668	0.011105		TRBV1	TRBJ1-1	CSATGNTEVF	1228	0.0230603
TRBV1	TRBJ2-7	CSAEGQYERYF	138	0.00179761		TRBV1	TRBJ2-3	CDTHSAGTLYF	91	0.00100346		TRBV5	TRBJ1-1	CASSHRGNTEVF	3102	0.0404539		TRBV5	TRBJ2-7	CASSQGLGGHSYEQYF	1205	0.0229172		TRBV5	TRBJ2-5	CASSRDWGGAQDTQYF	1659	0.0307042		TRBV13-1	TRBJ1-1	CASSDEGGEVF	1346	0.0233138		TRBV13-3	TRBJ2-1	CATLGTGGKEF	668	0.011105		TRBV1	TRBJ1-1	CRAGSNTEVF	1228	0.0230603
TRBV13-1	TRBJ2-7	CASSTPYEQYF	138	0.00179761		TRBV1	TRBJ2-1	CSADAGAEQHF	91	0.00100346		TRBV5	TRBJ1-2	CASSQESNSDYTF	3101	0.0404408		TRBV5	TRBJ2-5	CASSQDPSGGAQDTQYF	1205	0.0229172		TRBV5	TRBJ2-5	CASSQDGRGRQDTQYF	1659	0.0307042		TRBV1	TRBJ2-5	CSAVGNQDTQYF	1344	0.0232791		TRBV31	TRBJ2-7	CAWSLTDWGYEQYF	666	0.0110718		TRBV1	TRBJ1-6	CSAEPYNSPLYF	1227	0.0230415
TRBV5	TRBJ2-7	CANMSQGRTLYCTCSRDKSSYEQYF	137	0.00178458		TRBV1	TRBJ1-1	CSAAGTTNTGVF	91	0.00100346		TRBV13-2	TRBJ2-5	CASGDVGAGQDTQYF	3100	0.0404278		TRBV5	TRBJ2-4	CASSPTGSQNTLYF	1205	0.0229172		TRBV13-1	TRBJ1-1	CASSDQTEVF	1658	0.0306857		TRBV1	TRBJ2-5	CSETGGEDTQYF	1343	0.0232618		TRBV31	TRBJ2-7	CAIRDWGVEQYF	665	0.0110552		TRBV1	TRBJ1-2	CSAPHRNSDYTF	1227	0.0230415
TRBV31	TRBJ2-2	CAWSTAGGAGQLYF	137	0.00178458		TRBV5	TRBJ2-5	CASGQDPTGVQDTQYF	90	0.00099243		TRBV1	TRBJ2-4	CSAVGGQNTLYF	3092	0.0403234		TRBV5	TRBJ1-3	CASSLRDSGNTLYF	1205	0.0229172		TRBV5	TRBJ1-6	CASSQGTGGDNSPLYF	1657	0.0306672		TRBV13-1	TRBJ2-7	CASSDYGLSEQYF	1343	0.0232618		TRBV1	TRBJ2-7	CSAATGGYEQYF	665	0.0110552		TRBV1	TRBJ1-2	CSAPGDSDYTF	1227	0.0230415
TRBV1	TRBJ2-2	CSAGQGHTGQLYF	137	0.00178458		TRBV5	TRBJ2-1	CVSSHGGRGSEQF	90	0.00099243		TRBV13-2	TRBJ1-1	CASGGRTGVVF	3092	0.0403234		TRBV31	TRBJ2-1	CAWGGQYAEQF	1205	0.0229172		TRBV1	TRBJ2-1	CSADYWNYAEQF	1656	0.0306487		TRBV13-1	TRBJ2-3	CASSGGGGAETLYF	1343	0.0232618		TRBV13-2	TRBJ2-7	CASGDSQSYEQYF	665	0.0110552		TRBV12-1	TRBJ2-7	CASSLGWGGYEQYF	1225	0.023004
TRBV1	TRBJ1-1	CSADQGATEVLF	137	0.00178458		TRBV5	TRBJ1-2	CASSQERGQSNSDYTF	90	0.00099243		TRBV5	TRBJ2-1	CASSQERGGPGAEQF	3091	0.0403104		TRBV5	TRBJ2-5	CASSRPWEDTQYF	1202	0.0228602		TRBV5	TRBJ2-5	CASSQETGGAQDTQYF	1655	0.0306302		TRBV1	TRBJ2-5	CSPDFQDTQYF	1342	0.0232445		TRBV13-1	TRBJ2-3	CASSDARGSAETLYF	665	0.0110552		TRBV1	TRBJ2-4	CSADRGARSQNTLYF	1222	0.0229476
TRBV13-2	TRBJ2-5	CASGRGWADTQYF	137	0.00178458		TRBV1	TRBJ2-7	CSVDSGVYEQYF	90	0.00099243		TRBV13-3	TRBJ1-4	CASSDTFSNERLF	3091	0.0403104		TRBV5	TRBJ2-7	CASSQDTQYEQYF	1201	0.0228411		TRBV13-1	TRBJ1-2	CASSDGGRNSDYTF	1655	0.0306302		TRBV13-1	TRBJ2-7	CASRDSSYEQYF	1342	0.0232445		TRBV1	TRBJ2-5	CSAAGNQDTQYF	664	0.0110385		TRBV13-1	TRBJ1-2	CASSRDKNSDYTF	1221	0.0229288
TRBV13-2	TRBJ2-3	CASGELGGAETLYF	137	0.00178458		TRBV1	TRBJ2-5	CSVRSQDTQYF	90	0.00099243		TRBV13-2	TRBJ2-1	CASELRGRYAEQF	3090	0.0402974		TRBV5	TRBJ1-6	CASSQDTGGYNSPLYF	1201	0.0228411		TRBV1	TRBJ2-1	CSGTGDYAEQF	1654	0.0306117		TRBV1	TRBJ2-3	CSADHRVAETLYF	1341	0.0232272		TRBV1	TRBJ2-1	CSAGQNYAEQF	664	0.0110385		TRBV5	TRBJ2-7	CASSQDSYEQYF	1220	0.0229101
TRBV13-2	TRBJ1-1	CATGATNTEVF	137	0.00178458		TRBV1	TRBJ2-2	CSAVGGRSTGQHYF	90	0.00099243		TRBV13-1	TRBJ2-3	CASTRQGVAETLYF	3090	0.0402974		TRBV31	TRBJ2-3	CAWSQGLGGSAETLYF	1200	0.0228221		TRBV1	TRBJ2-7	CSADEGREQYF	1653	0.0305932		TRBV13-1	TRBJ2-1	CASSEPRLGANYAEQF	1341	0.0232272		TRBV1	TRBJ2-1	CSAGLGTNYAEQF	664	0.0110385		TRBV1	TRBJ2-5	CSASDRGDTQYF	1220	0.0229101
TRBV13-2	TRBJ1-1	CAAGTTNTEVF	137	0.00178458		TRBV5	TRBJ2-7	CASSQEGTAYEQCF	89	0.000981403		TRBV5	TRBJ1-4	CASSQTGVSNERLF	3086	0.0402452		TRBV29	TRBJ1-4	CASSLSGTSNERLF	1199	0.0228031		TRBV1	TRBJ1-6	CSVSYNSPLYF	1653	0.0305932		TRBV13-1	TRBJ1-6	CASSEPLTFSYNSPLYF	1341	0.0232272		TRBV1	TRBJ1-4	CSAGISNERLF	664	0.0110385		TRBV1	TRBJ1-1	CSADSITEVF	1220	0.0229101
TRBV13-1	TRBJ2-2	CASSDAGDNTGQLHF	137	0.00178458		TRBV5	TRBJ2-5	CASSQGRTLYCTCSAEDTQYF	89	0.000981403		TRBV13-1	TRBJ1-1	CASSDAGKANTEVF	3083	0.0402061		TRBV13-3	TRBJ2-7	CASSGQSSYEQYF	1199	0.0228031		TRBV1	TRBJ2-7	CSADSYEQYF	1652	0.0305746		TRBV1	TRBJ2-7	CSAEGLGPYEQYF	1340	0.0232098		TRBV13-2	TRBJ2-7	CASGEAWGGSYEQYF	664	0.0110385		TRBV1	TRBJ2-7	CSADRQSSYEQYF	1219	0.0228913
TRBV5	TRBJ2-3	CASSDWGGAETLYF	136	0.00177155		TRBV1	TRBJ2-7	CSAGSGVYEQYF	89	0.000981403		TRBV5	TRBJ1-2	CASSPRQGAANSDYTF	3080	0.0401669		TRBV5	TRBJ2-2	CASSQDWGANTGQLYF	1196	0.022746		TRBV1	TRBJ2-7	CSADPREGEQYF	1652	0.0305746		TRBV1	TRBJ2-5	CSAPTGNQDTQYF	1340	0.0232098		TRBV5	TRBJ2-1	CASSQDSGGRQAEQF	663	0.0110219		TRBV1	TRBJ2-5	CSADRGDTQYF	1218	0.0228725
TRBV5	TRBJ1-4	CASSVVQGTNERLF	136	0.00177155		TRBV1	TRBJ2-4	CSVELGGQNTLYF	89	0.000981403		TRBV5	TRBJ2-1	CASSQDWGGYAEQF	3077	0.0401278		TRBV5	TRBJ2-5	CASSQVQDTQYF	1195	0.022727		TRBV13-1	TRBJ1-5	CASSVTGTGPAPLF	1652	0.0305746		TRBV31	TRBJ1-6	CAWSLGGGANSPLYF	1339	0.0231925		TRBV1	TRBJ2-5	CSGTGEDTQYF	663	0.0110219		TRBV1	TRBJ2-1	CSAELGGYAEQF	1218	0.0228725
TRBV31	TRBJ2-5	CSSSGGARDTQYF	136	0.00177155		TRBV1	TRBJ2-2	CSALGGRSTGQLYF	89	0.000981403		TRBV5	TRBJ1-4	CASSPQGASNERLF	3077	0.0401278		TRBV5	TRBJ2-3	CASSQDGGRTETLYF	1195	0.022727		TRBV1	TRBJ2-7	CSDRSSYEQYF	1651	0.0305561		TRBV31	TRBJ1-1	CAWSLNRANTEVF	1339	0.0231925		TRBV1	TRBJ2-1	CSAPGVGAEQF	663	0.0110219		TRBV1	TRBJ1-3	CSETPSGNTLYF	1217	0.0228537
TRBV31	TRBJ2-2	CASSQTTPNTGQLYF	136	0.00177155		TRBV1	TRBJ1-3	CSVSSGNTLYF	89	0.000981403		TRBV13-2	TRBJ1-4	CASGGPGQFNERLF	3077	0.0401278		TRBV5	TRBJ2-1	CASSQDRRSYAEQF	1195	0.022727		TRBV1	TRBJ2-7	CSADGGGLSYEQYF	1651	0.0305561		TRBV1	TRBJ2-7	CSGGHYEQYF	1339	0.0231925		TRBV1	TRBJ2-7	CSAGQYSYEQYF	662	0.0110053		TRBV12-1	TRBJ2-7	CASSLGGASYEQYF	1217	0.0228537
TRBV1	TRBJ1-4	CSADMGRGERLF	136	0.00177155		TRBV1	TRBJ1-1	CSASRTANTEVF	89	0.000981403		TRBV13-1	TRBJ2-3	CATAPGGSAETLYF	3076	0.0401148		TRBV31	TRBJ1-6	CAWSLTDNSPLYF	1195	0.022727		TRBV1	TRBJ2-3	CSETGGAETLYF	1650	0.0305376		TRBV1	TRBJ2-7	CSGDRYEQYF	1339	0.0231925		TRBV1	TRBJ2-5	CSAGDQDTQYF	662	0.0110053		TRBV1	TRBJ2-7	CSADRGATYEQYF	1216	0.022835
TRBV13-1	TRBJ2-7	CAGSRDWGYEQYF	136	0.00177155		TRBV13-1	TRBJ2-1	CASRWGGEAKQF	89	0.000981403		TRBV13-1	TRBJ1-1	CASSRQGNTEVF	3074	0.0400887		TRBV5	TRBJ2-1	CASSQDAGNAEQF	1193	0.022689		TRBV13-1	TRBJ1-2	CASSDTNSDYTF	1650	0.0305376		TRBV1	TRBJ2-5	CSVTGEDTQYF	1339	0.0231925		TRBV1	TRBJ2-3	CSARGGRGAETLYF	662	0.0110053		TRBV1	TRBJ2-5	CSAERQGPDTQYF	1216	0.022835
TRBV13-1	TRBJ2-5	CASSWDREGTQYF	136	0.00177155		TRBV5	TRBJ2-7	CTSSPRLGGLEQYF	88	0.000970376		TRBV5	TRBJ1-1	CASSQDGEDTEVF	3071	0.0400496		TRBV5	TRBJ1-5	CASSQDNNQAQHF	1192	0.02267		TRBV1	TRBJ2-1	CKGTDYAEQF	1649	0.0305191		TRBV1	TRBJ2-5	CSDRQQDTQYF	1339	0.0231925		TRBV13-1	TRBJ2-4	CASSGLGLSQNTLYF	662	0.0110053		TRBV1	TRBJ2-3	CSAGWSAETLYF	1216	0.022835
TRBV5	TRBJ2-5	CASSQEHWGQGTQYF	135	0.00175853		TRBV5	TRBJ2-7	CAGTYSYEQYF	88	0.000970376		TRBV13-1	TRBJ2-5	CASSLWGGKDTQYF	3070	0.0400365		TRBV5	TRBJ1-4	CASSQGGNERLF	1192	0.02267		TRBV13-1	TRBJ2-7	CASSDAGTGGYEQYF	1648	0.0305006		TRBV1	TRBJ2-3	CSARDRGRGAETLYF	1339	0.0231925		TRBV1	TRBJ2-4	CSDWASQNTLYF	661	0.0109887		TRBV1	TRBJ2-1	CSAETDYAEQF	1216	0.022835
TRBV5	TRBJ1-4	CAGSQGTTNERLF	135	0.00175853		TRBV5	TRBJ2-5	CASRTLYCTCSAEWGDTQYF	88	0.000970376		TRBV5	TRBJ1-3	CASSHTSSGNTLYF	3065	0.0399713		TRBV13-2	TRBJ2-2	CASGHRVNTGQLYF	1191	0.022651		TRBV1	TRBJ2-7	CSRQAEEQYF	1647	0.0304821		TRBV13-2	TRBJ2-7	CASGDGGLGYEQYF	1339	0.0231925		TRBV16	TRBJ1-1	CASSLVGGGTEVF	661	0.0109887		TRBV1	TRBJ1-4	CSGTISNERLF	1216	0.022835
TRBV5	TRBJ1-1	CASSVQNTEVF	135	0.00175853		TRBV26	TRBJ2-4	CASSPSGGDTLYF	88	0.000970376		TRBV31	TRBJ1-6	CAWSRDRKNSPLYF	3065	0.0399713		TRBV16	TRBJ1-3	CASSTDNSGNTLYF	1190	0.0226319		TRBV1	TRBJ1-6	CSAEEFSFYNSPLYF	1647	0.0304821		TRBV1	TRBJ2-7	CSDWGGAAYEQYF	1338	0.0231752		TRBV13-1	TRBJ1-2	CASSDAHRGSDYTF	661	0.0109887		TRBV1	TRBJ1-2	CSVRDRGSDYTF	1216	0.022835
TRBV5	TRBJ1-1	CASSQRGRGAGTEVF	135	0.00175853		TRBV1	TRBJ2-4	CSVTENTLCF	88	0.000970376		TRBV13-1	TRBJ1-6	CASSVTGDNSPLYF	3061	0.0399192		TRBV13-2	TRBJ1-4	CASGDAGISNERLF	1190	0.0226319		TRBV1	TRBJ2-1	CSGGQGAEQF	1646	0.0304636		TRBV1	TRBJ2-1	CSADSGGDAEQF	1338	0.0231752		TRBV31	TRBJ2-7	CAWSLEGYEQYF	660	0.010972		TRBV13-2	TRBJ1-6	CASGDAGTEDYNSPLYF	1216	0.022835
TRBV5	TRBJ1-1	CASSQDANTEVF	135	0.00175853		TRBV1	TRBJ2-3	CSDSAGTLYF	88	0.000970376		TRBV5	TRBJ1-6	CASSQTPSYNSPLYF	3060	0.0399061		TRBV31	TRBJ2-2	CAWSPGATGQLYF	1189	0.0226129		TRBV1	TRBJ2-1	CSEYAEQF	1646	0.0304636		TRBV13-1	TRBJ2-3	CASSITGGGAETLYF	1338	0.0231752		TRBV1	TRBJ2-7	CSARTGGEQYF	660	0.010972		TRBV12-1	TRBJ2-7	CASSLDLGEYEQYF	1216	0.022835
TRBV1	TRBJ1-1	CTRSADQGATEVF	135	0.00175853		TRBV5	TRBJ2-7	CTSSQEGTAYEQYF	87	0.000959349		TRBV5	TRBJ1-4	CASSQQGTNERLF	3059	0.0398931		TRBV31	TRBJ2-1	CAWSPGTGDAEQF	1189	0.0226129		TRBV1	TRBJ2-4	CSALGTSQNTLYF	1645	0.0304451		TRBV1	TRBJ2-5	CSAETGSNQDTQYF	1337	0.0231579		TRBV1	TRBJ1-2	CSADRGRYSDYTF	660	0.010972		TRBV1	TRBJ2-4	CSAPQGRSQNTLYF	1213	0.0227786
TRBV1	TRBJ1-1	CSAKGRRSTEVF	135	0.00175853		TRBV5	TRBJ2-7	CASSPRLGGLE_YF	87	0.000959349		TRBV31	TRBJ1-1	CAWSPGTANTEVF	3056	0.039854		TRBV5	TRBJ1-4	CVSSRLGQGKNERLF	1188	0.0225939		TRBV31	TRBJ1-5	CASRDNNNQAPLF	1644	0.0304266		TRBV1	TRBJ2-3	CSAEGAPAETLYF	1337	0.0231579		TRBV13-3	TRBJ2-3	CASSARDRPSAETLYF	660	0.010972		TRBV1	TRBJ2-7	CSAARDWGTSYEQYF	1212	0.0227598
TRBV1	TRBJ1-1	CSAGVGTEVF	135	0.00175853		TRBV5	TRBJ2-5	CASSQDRDQDTQYF	87	0.000959349		TRBV13-2	TRBJ2-4	CASASTGGGSQNTLYF	3054	0.0398279		TRBV5	TRBJ1-1	CASSQGQGADTEVF	1188	0.0225939		TRBV1	TRBJ2-5	CSGDREDTQYF	1644	0.0304266		TRBV1	TRBJ2-1	CSADRWGAEQF	1337	0.0231579		TRBV1	TRBJ2-7	CSADRGSYEQYF	659	0.0109554		TRBV1	TRBJ2-3	CRDSAETLYF	1212	0.0227598
TRBV1	TRBJ1-6	CGDRSSYNSPLYF	134	0.0017455		TRBV1	TRBJ1-3	CSAAENTLYF	87	0.000959349		TRBV13-2	TRBJ2-1	CASGDGGRAEQF	3052	0.0398018		TRBV5	TRBJ2-3	CASSQSLSSAETLYF	1187	0.0225749		TRBV1	TRBJ2-3	CSASRQPSAETLYF	1644	0.0304266		TRBV1	TRBJ2-7	CSGQGAGEQYF	1336	0.0231406		TRBV1	TRBJ1-3	CSAVSGNTLYF	659	0.0109554		TRBV1	TRBJ2-5	CSADPGQPDTQYF	1211	0.0227411
TRBV1	TRBJ1-3	CSGDNSGSTLYF	134	0.0017455		TRBV5	TRBJ2-7	CASSRDQGTYEQYF	86	0.000948322		TRBV31	TRBJ2-2	CAWSLEPANTGQLYF	3041	0.0396583		TRBV5	TRBJ2-2	CASSLDTGQLYF	1187	0.0225749		TRBV13-1	TRBJ2-7	CASRGTGNSYEQYF	1644	0.0304266		TRBV1	TRBJ2-7	CSARDNYEQYF	1336	0.0231406		TRBV13-2	TRBJ2-4	CASGAGLGSQNTLYF	658	0.0109388		TRBV1	TRBJ2-1	CSADPRGLAEQF	1211	0.0227411
TRBV1	TRBJ1-3	CSASSGNTPYF	134	0.0017455		TRBV5	TRBJ2-7	CASSQEGTAYERYF	86	0.000948322		TRBV13-1	TRBJ1-2	CASSPGANSDYTF	3040	0.0396453		TRBV1	TRBJ1-4	CSVGHFNERLF	1186	0.0225559		TRBV13-1	TRBJ1-4	CASSDAGNERLF	1643	0.0304081		TRBV1	TRBJ2-7	CSATGTGGAGEQYF	1335	0.0231232		TRBV1	TRBJ2-4	CSAPGLQNTLYF	657	0.0109222		TRBV12-1	TRBJ2-1	CASSLHWGVYAEQF	1211	0.0227411
TRBV13-3	TRBJ2-7	CASSDNYEQYF	134	0.0017455		TRBV5	TRBJ2-5	CASS_AGTGQDTQYF	86	0.000948322		TRBV5	TRBJ1-3	CASSPTNSGNTLYF	3039	0.0396323		TRBV5	TRBJ2-3	CASSPDGSSAETLYF	1185	0.0225368		TRBV1	TRBJ2-3	CSAWGQAETLYF	1642	0.0303896		TRBV1	TRBJ1-6	CSAGQGNSPLYF	1335	0.0231232		TRBV1	TRBJ2-1	CSADWGYAEQF	657	0.0109222		TRBV1	TRBJ2-7	CSADGAGGVEQYF	1210	0.0227223
TRBV13-3	TRBJ2-3	CASSAPGLGAETPYF	134	0.0017455		TRBV5	TRBJ2-5	CANSQDREGDTQYF	86	0.000948322		TRBV5	TRBJ2-1	CASSQDGAEQF	3036	0.0395931		TRBV31	TRBJ2-3	CAFYPLGGAETLYF	1185	0.0225368		TRBV5	TRBJ2-1	CASSPDWGNYAEQF	1640	0.0303526		TRBV1	TRBJ2-7	CSGLGDEQYF	1334	0.0231059		TRBV1	TRBJ2-7	CSADKYEQYF	656	0.0109055		TRBV1	TRBJ2-7	CSADKDYEQYF	1208	0.0226847
TRBV13-2	TRBJ1-4	CASGAPGQSSNERLF	134	0.0017455		TRBV5	TRBJ2-3	CASSQDVRSSAETLYF	86	0.000948322		TRBV12-1	TRBJ2-2	CASSLDPTGQLYF	3035	0.0395801		TRBV31	TRBJ1-6	CAWSTANSPLYF	1185	0.0225368		TRBV1	TRBJ2-3	CSAGGRGGAETLYF	1640	0.0303526		TRBV1	TRBJ2-4	CSADSQNTLYF	1334	0.0231059		TRBV1	TRBJ2-7	CSAAGTGDYEQYF	656	0.0109055		TRBV1	TRBJ1-1	CSAGTPEVF	1208	0.0226847
TRBV5	TRBJ2-1	CASSPDRGGAEQF	133	0.00173248		TRBV5	TRBJ2-3	CASSQDVESSAETLYF	86	0.000948322		TRBV5	TRBJ2-5	CASSPRLGEDTQYF	3034	0.0395671		TRBV5	TRBJ1-5	CASSQDRDNQAQHF	1184	0.0225178		TRBV1	TRBJ2-1	CSADTGGAEQF	1640	0.0303526		TRBV1	TRBJ1-1	CSAGRANTEVF	1334	0.0231059		TRBV1	TRBJ2-4	CSAGVSQNTLYF	656	0.0109055		TRBV12-1	TRBJ2-7	CASSLFREEYF	1206	0.0226472
TRBV31	TRBJ2-5	CAWGRQGVDTQYF	133	0.00173248		TRBV5	TRBJ1-3	CASSSGGNTLYF	86	0.000948322		TRBV5	TRBJ1-2	CASSQTGEGSDYTF	3033	0.039554		TRBV13-2	TRBJ2-7	CASGAGGPEEQYF	1182	0.0224798		TRBV1	TRBJ2-3	CSADRSSAETLYF	1639	0.0303341		TRBV13-2	TRBJ2-7	CASGDGDPEQYF	1334	0.0231059		TRBV1	TRBJ1-6	CSAGGNSYNSPLYF	656	0.0109055		TRBV1	TRBJ2-1	CSGTDAEQF	1205	0.0226284
TRBV31	TRBJ2-5	CAWGLESGGDTQYF	133	0.00173248		TRBV5	TRBJ1-2	CASSHEGGQSNSDYTF	86	0.000948322		TRBV13-1	TRBJ1-1	CASRHTGRGTEVF	3028	0.0394888		TRBV5	TRBJ2-7	CASSQRQGRDEQYF	1181	0.0224608		TRBV5	TRBJ2-5	CASSQDLGAEDTQYF	1638	0.0303155		TRBV1	TRBJ2-7	CSASGTGTYEQYF	1333	0.0230886		TRBV13-3	TRBJ2-3	CASSSAETLYF	656	0.0109055		TRBV1	TRBJ1-3	CSAAISGNTLYF	1205	0.0226284
TRBV31	TRBJ1-1	CARGERDTEVF	133	0.00173248		TRBV31	TRBJ2-7	CACRGGLGYEQYF	86	0.000948322		TRBV13-1	TRBJ1-5	CASGQNNQAPLF	3023	0.0394236		TRBV5	TRBJ1-4	CASSQDGQLSNERLF	1181	0.0224608		TRBV1	TRBJ2-7	CSGTTYEQYF	1638	0.0303155		TRBV1	TRBJ2-4	CSERGQGGSQNTLYF	1333	0.0230886		TRBV13-2	TRBJ2-7	CASGEHGTNSYEQYF	656	0.0109055		TRBV1	TRBJ2-1	CRAGGEAEQF	1204	0.0226096
TRBV24	TRBJ1-5	CASSLPDSNQAQHF	133	0.00173248		TRBV1	TRBJ2-7	CSADSGVYE_YF	86	0.000948322		TRBV5	TRBJ2-5	CASSRTGGAVTQYF	3021	0.0393975		TRBV31	TRBJ2-2	CAWSLGLGATGQLYF	1180	0.0224417		TRBV1	TRBJ2-1	CSSRTGGNYAEQF	1638	0.0303155		TRBV1	TRBJ2-4	CSEGWARQNTLYF	1333	0.0230886		TRBV1	TRBJ2-7	CSADGGGWEQYF	655	0.0108889		TRBV1	TRBJ1-1	CSARTANTEVF	1204	0.0226096
TRBV1	TRBJ1-6	CSDRSSYNPPLYF	133	0.00173248		TRBV1	TRBJ2-3	CSALGGRVETLYF	86	0.000948322		TRBV31	TRBJ1-1	CAWRPPQGDTEVF	3012	0.0392801		TRBV5	TRBJ1-5	CASSQAGGHNQAQHF	1179	0.0224227		TRBV1	TRBJ2-2	CSAGGAANTGQLYF	1636	0.0302785		TRBV1	TRBJ2-5	CSAEIQDTQYF	1332	0.0230713		TRBV1	TRBJ2-5	CSAGGDTQYF	655	0.0108889		TRBV1	TRBJ2-1	CSARDWGGAEQYF	1203	0.0225908
TRBV1	TRBJ1-1	CGAQGARDTEVF	133	0.00173248		TRBV1	TRBJ2-1	CSLGNCAEQF	86	0.000948322		TRBV5	TRBJ2-1	CASSQAGTGVF	3009	0.039241		TRBV31	TRBJ2-1	CAWSLVQNYAEQF	1179	0.0224227		TRBV13-2	TRBJ2-2	CASGDWGGPGQLYF	1635	0.03026		TRBV1	TRBJ2-4	CSAELAQNTLYF	1332	0.0230713		TRBV5	TRBJ2-1	CASSPGTGGYAEQF	654	0.0108723		TRBV1	TRBJ1-1	CSADHANTEVF	1203	0.0225908
TRBV13-3	TRBJ1-2	CASSNGGRNSDYTF	133	0.00173248		TRBV5	TRBJ2-5	CASSFGQGADTQYF	85	0.000937295		TRBV5	TRBJ1-4	CASSQEFSNERLF	3008	0.039228		TRBV5	TRBJ1-1	CASSQDSGRRDTEVF	1178	0.0224037		TRBV1	TRBJ2-3	CSADPGLPSAETLYF	1634	0.0302415		TRBV1	TRBJ2-7	CSARDDSYEQYF	1331	0.023054		TRBV1	TRBJ2-7	CSAVDTYEQYF	654	0.0108723		TRBV12-1	TRBJ2-7	CASSLDLGGPYEQYF	1202	0.022572
TRBV13-2	TRBJ2-7	CASSTLYEQYF	133	0.00173248		TRBV5	TRBJ2-5	CASRLGQGADTQYF	85	0.000937295		TRBV5	TRBJ1-3	CASSQEDSGNTLYF	2994	0.0390454		TRBV5	TRBJ2-1	CASSQEWAEQF	1176	0.0223657		TRBV1	TRBJ2-1	CSAKGTGGYAEQF	1634	0.0302415		TRBV1	TRBJ2-7	CSADYRGF	1331	0.023054		TRBV1	TRBJ2-5	CSALGVNQDTQYF	654	0.0108723		TRBV1	TRBJ2-7	CSADGGWGGREQYF	1200	0.0225345
TRBV13-1	TRBJ2-7	CASSGRGASSYEQYF	133	0.00173248		TRBV5	TRBJ1-2	CASSQDGGQSNSDYTF	85	0.000937295		TRBV5	TRBJ2-7	CASSQDRYEQYF	2991	0.0390063		TRBV5	TRBJ1-4	CASSPDGFSNERLF	1176	0.0223657		TRBV1	TRBJ2-7	CSVSYEQYF	1633	0.030223		TRBV1	TRBJ2-5	CSADQDTQYF	1331	0.023054		TRBV1	TRBJ2-4	CSAEATSQNTLYF	654	0.0108723		TRBV1	TRBJ2-5	CSAVPRNQDTQYF	1200	0.0225345
TRBV13-1	TRBJ2-1	CASSDLRDYAEQF	133	0.00173248		TRBV31	TRBJ1-1	CAWRTANTEVF	85	0.000937295		TRBV16	TRBJ2-5	CASDGGSNQDTQYF	2990	0.0389932		TRBV5	TRBJ2-3	CASSQDSSAETLYF	1175	0.0223467		TRBV1	TRBJ2-7	CSAGDTYEQYF	1633	0.030223		TRBV1	TRBJ2-4	CSADQGGQNTLYF	1331	0.023054		TRBV1	TRBJ2-1	CSADWGNYAEQF	654	0.0108723		TRBV5	TRBJ1-1	CASSQETDTEVF	1197	0.0224782
TRBV5	TRBJ2-5	CASSQVEAEDTQYF	132	0.00171945		TRBV1	TRBJ2-7	CSAVEGEGRYF	85	0.000937295		TRBV5	TRBJ2-1	CASSQGGFYAEQF	2989	0.0389802		TRBV13-2	TRBJ2-7	CASGDSGWGGSYEQYF	1175	0.0223467		TRBV1	TRBJ2-4	CSGLQVQNTLYF	1633	0.030223		TRBV1	TRBJ2-7	CSGTGVEEQYF	1330	0.0230366		TRBV1	TRBJ1-1	CSASGEVF	654	0.0108723		TRBV12-1	TRBJ1-4	CASSRTVSNERLF	1197	0.0224782
TRBV5	TRBJ2-2	CANMSQGRTLYCTCSATNTGQLYF	132	0.00171945		TRBV1	TRBJ2-7	CSADSGVYEQHF	85	0.000937295		TRBV5	TRBJ1-2	CASSQDSENSDYTF	2989	0.0389802		TRBV16	TRBJ1-4	CASSPAGTGVSNERLF	1173	0.0223086		TRBV1	TRBJ2-4	CSAGTGGQNTLYF	1633	0.030223		TRBV1	TRBJ2-7	CSADF	1330	0.0230366		TRBV13-3	TRBJ1-4	CASTGSNERLF	654	0.0108723		TRBV1	TRBJ2-5	CSADRGNQDTQYF	1196	0.0224594
TRBV31	TRBJ2-5	CAWSLGSGGDTQYF	132	0.00171945		TRBV1	TRBJ2-2	CSVVGGRSTGQLYF	85	0.000937295		TRBV5	TRBJ2-1	CASSLRDNYAEQF	2988	0.0389672		TRBV5	TRBJ1-4	CASSPGSNERLF	1172	0.0222896		TRBV1	TRBJ2-1	CSGRDSYAEQF	1633	0.030223		TRBV1	TRBJ2-7	CSDRHEQYF	1329	0.0230193		TRBV5	TRBJ2-7	CASSQKTDGYEQYF	653	0.0108557		TRBV1	TRBJ2-1	CSAKGGKRAEQF	1196	0.0224594
TRBV13-3	TRBJ1-1	CASSVQNTEVSF	132	0.00171945		TRBV1	TRBJ2-1	CSVLGRGAE_F	85	0.000937295		TRBV5	TRBJ2-1	CASSHGQGEYAEQF	2988	0.0389672		TRBV31	TRBJ1-2	CAWSRQGADSDYTF	1172	0.0222896		TRBV13-1	TRBJ2-5	CASSAEDTQYF	1633	0.030223		TRBV1	TRBJ2-7	CSADPGYEQYF	1329	0.0230193		TRBV13-2	TRBJ2-7	CASGDGGSYEQYF	653	0.0108557		TRBV1	TRBJ2-2	CSAEVGGRDTGQLYF	1195	0.0224406
TRBV13-2	TRBJ2-3	CASGDAETPYF	132	0.00171945		TRBV1	TRBJ2-1	CSVEQGAYAEQF	85	0.000937295		TRBV13-1	TRBJ1-4	CASSHRDRGPERLF	2985	0.038928		TRBV1	TRBJ1-1	CSAVRDTEVF	1170	0.0222516		TRBV1	TRBJ2-4	CSADLGGARGGTLYF	1632	0.0302045		TRBV1	TRBJ2-3	CSAWGRGAETLYF	1329	0.0230193		TRBV13-2	TRBJ1-2	CASGLGTKNSDYTF	652	0.010839		TRBV1	TRBJ2-1	CSADLGLGAEQYF	1195	0.0224406
TRBV5	TRBJ2-2	CASSQQGAGQLYF	131	0.00170642		TRBV1	TRBJ2-1	CSSGNYAEQF	85	0.000937295		TRBV5	TRBJ2-2	CASSQESGRNTGQLYF	2983	0.038902		TRBV31	TRBJ2-5	CAWSLWGEDTQYF	1169	0.0222325		TRBV1	TRBJ2-1	CRTGYAEQF	1632	0.0302045		TRBV1	TRBJ1-6	CSAGGYNSPLYF	1329	0.0230193		TRBV5	TRBJ2-7	CASSQEGGGTF	651	0.0108224		TRBV1	TRBJ1-3	CSAGGSGNTLYF	1195	0.0224406
TRBV1	TRBJ2-4	CTRSAETGGAQNTLYF	131	0.00170642		TRBV1	TRBJ1-1	CSAVGANTEVF	85	0.000937295		TRBV5	TRBJ1-4	CASSQRTGNSNERLF	2980	0.0388628		TRBV13-2	TRBJ1-2	CASGDERQTNSDYTF	1169	0.0222325		TRBV1	TRBJ2-1	CSALGLGGLYAEQF	1631	0.030186		TRBV13-1	TRBJ2-7	CASSAPSTYEQYF	1329	0.0230193		TRBV30	TRBJ1-1	CSSSQGENTEVF	651	0.0108224		TRBV12-1	TRBJ2-7	CASSPWDREQYF	1195	0.0224406
TRBV1	TRBJ1-4	CSGGQLSNERLF	131	0.00170642		TRBV5	TRBJ2-5	CASSRGTGGKDIQYF	84	0.000926268		TRBV13-1	TRBJ2-5	CASSDDQDTQYF	2980	0.0388628		TRBV5	TRBJ1-1	CASSQETGNTEVF	1168	0.0222135		TRBV1	TRBJ2-4	CSGLGVQNTLYF	1630	0.0301675		TRBV13-1	TRBJ2-5	CASSATQDTQYF	1329	0.0230193		TRBV1	TRBJ2-7	CSADGWGSSYEQYF	651	0.0108224		TRBV1	TRBJ2-4	CSADGWGGVQNTLYF	1193	0.022403
TRBV1	TRBJ1-1	CSAQGDTEVF	131	0.00170642		TRBV5	TRBJ2-1	CASSHGGRGSERF	84	0.000926268		TRBV13-2	TRBJ1-2	CASGDAGADSDYTF	2978	0.0388367		TRBV31	TRBJ2-2	CAWSTGAVTGQLYF	1168	0.0222135		TRBV13-1	TRBJ2-5	CASSDAGTNQDTQYF	1628	0.0301305		TRBV13-1	TRBJ1-1	CASTGQGTNTEVF	1328	0.023002		TRBV1	TRBJ2-7	CSADGTGGYEQYF	651	0.0108224		TRBV1	TRBJ2-4	CSAAPGTGKNTLYF	1193	0.022403
TRBV13-3	TRBJ2-3	CASGDWGGAETLYF	131	0.00170642		TRBV5	TRBJ2-1	CASS_DAGARAEQF	84	0.000926268		TRBV13-1	TRBJ1-1	CASSAQGPEVF	2976	0.0388107		TRBV31	TRBJ2-4	CAWSRGSQNTLYF	1165	0.0221565		TRBV1	TRBJ2-5	CSGHNQDTQYF	1627	0.030112		TRBV1	TRBJ2-7	CSAVGVEQYF	1327	0.0229847		TRBV1	TRBJ2-5	CSAWGNQDTQYF	651	0.0108224		TRBV1	TRBJ2-1	CSAADRGYAEQF	1192	0.0223843
TRBV13-1	TRBJ2-7	CASSTLYEQCF	131	0.00170642		TRBV5	TRBJ1-4	CASSPWTGGGNERLF	84	0.000926268		TRBV16	TRBJ1-1	CASSLDAITEVF	2975	0.0387976		TRBV29	TRBJ2-7	CASIFRDSSYEQYF	1165	0.0221565		TRBV1	TRBJ2-3	CSGRGSAETLYF	1627	0.030112		TRBV1	TRBJ2-1	CSADLTGGDYAEQF	1327	0.0229847		TRBV1	TRBJ2-2	CRGTVNTGQLYF	651	0.0108224		TRBV1	TRBJ1-3	CSGRDSGNTLYF	1192	0.0223843
TRBV13-1	TRBJ2-5	CAGSDAWGTQYF	131	0.00170642		TRBV1	TRBJ2-7	CSADAGTEQYF	84	0.000926268		TRBV31	TRBJ2-3	CAWSLTSAETLYF	2974	0.0387846		TRBV31	TRBJ1-2	CAWSLGTGEGSDYTF	1164	0.0221375		TRBV1	TRBJ2-3	CRDWGAETLYF	1626	0.0300935		TRBV1	TRBJ2-7	CSAITGGEQYF	1326	0.0229674		TRBV1	TRBJ1-1	CSASQGNTEVF	651	0.0108224		TRBV1	TRBJ2-1	CSAAGGAGAEQF	1191	0.0223655
TRBV13-1	TRBJ2-1	CASSDLGDYAEQSF	131	0.00170642		TRBV1	TRBJ2-5	CSGRDTQYF	84	0.000926268		TRBV31	TRBJ1-1	CAWSLSHSEVF	2970	0.0387324		TRBV31	TRBJ2-3	CAWSARGAETLYF	1163	0.0221184		TRBV1	TRBJ2-4	CSADPGGQNTLYF	1625	0.0300749		TRBV1	TRBJ2-7	CSAAGTGEQYF	1326	0.0229674		TRBV13-3	TRBJ2-4	CASSWTGGGQNTLYF	651	0.0108224		TRBV1	TRBJ1-5	CSADRGQAPLF	1190	0.0223467
TRBV5	TRBJ2-7	CANMSQGRTLYCTCSADSHYEQYF	130	0.0016934		TRBV1	TRBJ2-4	CSAAENTLHF	84	0.000926268		TRBV5	TRBJ2-1	CASSQEKGGYAEQF	2969	0.0387194		TRBV31	TRBJ1-1	CAWRGQGRTEVF	1163	0.0221184		TRBV1	TRBJ2-7	CSADVRDGEQYF	1624	0.0300564		TRBV1	TRBJ2-5	CSRGDQDTQYF	1326	0.0229674		TRBV5	TRBJ1-6	CASSQDLDNSYNSPLYF	650	0.0108058		TRBV13-2	TRBJ1-1	CASGDGGPEVF	1189	0.0223279
TRBV5	TRBJ2-5	CAGSSDSQDTQYF	130	0.0016934		TRBV1	TRBJ2-4	CSAAENTLCF	84	0.000926268		TRBV31	TRBJ1-2	CAWSLGTPNSDYTF	2960	0.038602		TRBV31	TRBJ2-3	CAWFRDTSAETLYF	1162	0.0220994		TRBV1	TRBJ2-4	CSAESSQNTLYF	1624	0.0300564		TRBV1	TRBJ2-1	CSAGDNYAEQF	1326	0.0229674		TRBV30	TRBJ1-5	CSSSRTPQAPLF	650	0.0108058		TRBV1	TRBJ2-3	CSATGASSAETLYF	1188	0.0223091
TRBV5	TRBJ2-5	CAGSQVETEDTQYF	130	0.0016934		TRBV1	TRBJ2-3	CSTLGGRAETLYF	84	0.000926268		TRBV31	TRBJ1-6	CAWSLGRGNSPLYF	2956	0.0385498		TRBV14	TRBJ1-4	CASSLGTGGERLF	1162	0.0220994		TRBV1	TRBJ2-7	CSAGKGPYEQYF	1623	0.0300379		TRBV1	TRBJ2-1	CSADWGYYAEQF	1326	0.0229674		TRBV1	TRBJ2-5	CSAGTGGAQDTQYF	650	0.0108058		TRBV1	TRBJ1-4	CSETISNERLF	1187	0.0222904
TRBV5	TRBJ1-4	CAGSPTGISNERLF	130	0.0016934		TRBV1	TRBJ2-1	CSLGNHAEQF	84	0.000926268		TRBV13-2	TRBJ2-5	CASGDVVGGGTQYF	2955	0.0385368		TRBV13-2	TRBJ1-4	CASGDVQGANERLF	1162	0.0220994		TRBV13-2	TRBJ2-5	CASDRGAQDTQYF	1623	0.0300379		TRBV1	TRBJ2-1	CSAAGTGIAEQF	1326	0.0229674		TRBV1	TRBJ2-4	CSADNQNTLYF	650	0.0108058		TRBV1	TRBJ2-4	CSGGLGGSQNTLYF	1186	0.0222716
TRBV5	TRBJ1-1	CASSGGQGRNTEVF	130	0.0016934		TRBV5	TRBJ2-5	CTSSQAGTGQDTQYF	83	0.000915241		TRBV5	TRBJ2-1	CASSLQGAGAEQF	2952	0.0384977		TRBV5	TRBJ2-7	CASSQEAGDEQYF	1161	0.0220804		TRBV1	TRBJ2-1	CSAGGMDNYAEQF	1622	0.0300194		TRBV1	TRBJ2-5	CSAGGGTQYF	1325	0.02295		TRBV1	TRBJ2-3	CSAGTGGGAETLYF	650	0.0108058		TRBV13-1	TRBJ1-2	CASSGGHNSDYTF	1185	0.0222528
TRBV31	TRBJ2-5	CASSQTGGFQDTQYF	130	0.0016934		TRBV5	TRBJ2-5	CASSRGTGGNDTQYF	83	0.000915241		TRBV5	TRBJ1-1	CASSQEGAHEVF	2951	0.0384846		TRBV5	TRBJ2-1	CASSQQYNYAEQF	1161	0.0220804		TRBV1	TRBJ1-6	CSADQGYNSPLYF	1622	0.0300194		TRBV1	TRBJ2-4	CSARLGNQNTLYF	1325	0.02295		TRBV16	TRBJ2-7	CASSLDWTAYEQYF	650	0.0108058		TRBV12-1	TRBJ2-7	CASSLTGGAREQYF	1185	0.0222528
TRBV31	TRBJ2-2	CASSPGTTNTGQLYF	130	0.0016934		TRBV5	TRBJ2-5	CASSQDREGDTQHF	83	0.000915241		TRBV16	TRBJ1-1	CASSLGENTEVF	2951	0.0384846		TRBV1	TRBJ2-4	CSADKWGSQNTLYF	1161	0.0220804		TRBV5	TRBJ2-5	CASSQDTGAQDTQYF	1621	0.0300009		TRBV1	TRBJ2-4	CSAGTGDSQNTLYF	1325	0.02295		TRBV13-3	TRBJ1-2	CASSDARAGSDYTF	650	0.0108058		TRBV12-1	TRBJ2-7	CASSLRGYEQYF	1184	0.022234
TRBV1	TRBJ1-4	CGAVQISNERLF	130	0.0016934		TRBV5	TRBJ2-5	CASSQDREGDTQCF	83	0.000915241		TRBV13-1	TRBJ2-5	CASSEGGLEDTQYF	2949	0.0384585		TRBV13-2	TRBJ2-7	CASGLYEQYF	1159	0.0220424		TRBV5	TRBJ2-3	CASSPAGGDAETLYF	1621	0.0300009		TRBV1	TRBJ2-1	CSVRDNYAEQF	1325	0.02295		TRBV13-2	TRBJ2-5	CASGRPGGQDTQYF	650	0.0108058		TRBV12-1	TRBJ2-7	CASSLDLDSYEQYF	1183	0.0222153
TRBV1	TRBJ1-1	CRDRGGEAF	130	0.0016934		TRBV5	TRBJ2-5	CASSQAGTGQDTQHF	83	0.000915241		TRBV5	TRBJ1-1	CASSQGQTNTEVF	2947	0.0384325		TRBV13-2	TRBJ1-2	CASGDQGAVSDYTF	1158	0.0220233		TRBV1	TRBJ2-3	CSADPWGTSAETLYF	1621	0.0300009		TRBV1	TRBJ1-1	CSAGQGTEVF	1325	0.02295		TRBV1	TRBJ2-7	CSGDRSSYEQYF	649	0.0107892		TRBV1	TRBJ2-5	CSARLGGQDTQYF	1181	0.0221777
TRBV13-1	TRBJ2-3	CASSQDFWGASAETLYF	130	0.0016934		TRBV5	TRBJ2-5	CASNQAGTGQDTQYF	83	0.000915241		TRBV5	TRBJ1-3	CASSQDRGEPTSGNTLYF	2945	0.0384064		TRBV5	TRBJ2-3	CASSQTGTSSAETLYF	1157	0.0220043		TRBV1	TRBJ2-7	CSADLLGYEQYF	1620	0.0299824		TRBV1	TRBJ2-5	CSAVNQDTQYF	1324	0.0229327		TRBV1	TRBJ2-7	CSADLRGSSYEQYF	648	0.0107725		TRBV1	TRBJ2-2	CSADTGHTGQLYF	1179	0.0221401
TRBV5	TRBJ1-1	CANMSQGRTLYCTCSADQGATEVF	129	0.00168037		TRBV5	TRBJ2-1	CASSLTGEDAEQF	83	0.000915241		TRBV31	TRBJ1-1	CAWSLGQLNTEVF	2944	0.0383933		TRBV13-2	TRBJ2-5	CASGEKLGGRDTQYF	1156	0.0219853		TRBV1	TRBJ2-4	CSAGRSQNTLYF	1620	0.0299824		TRBV16	TRBJ2-7	CASSSLGGAREQYF	1324	0.0229327		TRBV1	TRBJ2-5	CSAGGGQDTQYF	648	0.0107725		TRBV1	TRBJ2-7	CSAGQGAVYEQYF	1177	0.0221026
TRBV30	TRBJ2-4	CSPRMGGGQNTLYF	129	0.00168037		TRBV5	TRBJ2-1	CANMSQGRTLYCTCSAPYAEQF	83	0.000915241		TRBV5	TRBJ1-2	CASSQDGGSDYTF	2931	0.0382238		TRBV5	TRBJ2-7	CASSPSGTGSMGQYF	1155	0.0219663		TRBV5	TRBJ2-3	CASSQGTGGAETLYF	1618	0.0299454		TRBV13-1	TRBJ2-3	CASSDGSSAETLYF	1324	0.0229327		TRBV1	TRBJ2-1	CRDWGVNYAEQF	648	0.0107725		TRBV12-1	TRBJ2-7	CASSLAWGGYEQYF	1177	0.0221026
TRBV1	TRBJ2-7	CSATGVEQYF	129	0.00168037		TRBV3	TRBJ2-1	CASSQDAGARAEQF	83	0.000915241		TRBV5	TRBJ1-4	CASSQAERLF	2917	0.0380412		TRBV31	TRBJ2-3	CAWSTGASAETLYF	1154	0.0219473		TRBV1	TRBJ2-7	CRDSYEQYF	1618	0.0299454		TRBV1	TRBJ2-7	CSADPGGYYEQYF	1323	0.0229154		TRBV13-2	TRBJ2-7	CASGTGGGYEQYF	648	0.0107725		TRBV12-1	TRBJ2-1	CASSPGWGGAEQYF	1177	0.0221026
TRBV1	TRBJ2-4	CSGQGQSTLYF	129	0.00168037		TRBV26	TRBJ2-5	CASSRGTGGKDTQYF	83	0.000915241		TRBV5	TRBJ1-4	CASSQGRRISNERLF	2913	0.0379891		TRBV31	TRBJ1-2	CAWSLGGPDYTF	1152	0.0219092		TRBV1	TRBJ2-2	CSAADWGGAGTGQLYF	1618	0.0299454		TRBV1	TRBJ2-7	CSARTGGYEQYF	1322	0.0228981		TRBV31	TRBJ2-7	CAWSLELGGPSSYEQYF	647	0.0107559		TRBV5	TRBJ2-1	CASSQDGRAEQYF	1176	0.0220838
TRBV1	TRBJ1-1	CTRSADRGDTEVF	129	0.00168037		TRBV26	TRBJ2-4	CASSLLGSQNTLYF	83	0.000915241		TRBV13-2	TRBJ1-5	CASGVPGQNNQAPLF	2909	0.0379369		TRBV21	TRBJ2-7	CASSPYEQYF	1152	0.0219092		TRBV1	TRBJ1-6	CSAEGQLSYNSPLYF	1618	0.0299454		TRBV1	TRBJ2-7	CSAGTGGARHEQYF	1322	0.0228981		TRBV1	TRBJ2-7	CSAGEGYEQYF	646	0.0107393		TRBV1	TRBJ2-7	CSAGQASSYEQYF	1176	0.0220838
TRBV16	TRBJ2-7	CASSPGAEYEQYF	129	0.00168037		TRBV1	TRBJ2-7	CSAGTYSYE_YF	83	0.000915241		TRBV13-3	TRBJ2-5	CASSDPGVQDTQYF	2906	0.0378978		TRBV5	TRBJ2-3	CASSQDETDSAETLYF	1151	0.0218902		TRBV13-2	TRBJ2-5	CASGNRGPHQDTQYF	1618	0.0299454		TRBV1	TRBJ2-5	CSADGGRGQDTQYF	1322	0.0228981		TRBV13-3	TRBJ2-7	CASSDGEQYF	646	0.0107393		TRBV1	TRBJ2-5	CSAERGDQDTQYF	1176	0.0220838
TRBV13-1	TRBJ2-7	CASSGGGVYEQYF	129	0.00168037		TRBV1	TRBJ2-2	CSGWDREDTGQLYF	83	0.000915241		TRBV13-3	TRBJ2-1	CASSKNYAEQF	2906	0.0378978		TRBV5	TRBJ1-4	CASSPPGRLSNERLF	1151	0.0218902		TRBV1	TRBJ2-5	CRGGTKDTQYF	1617	0.0299269		TRBV1	TRBJ2-1	CSADRWGGAEQF	1322	0.0228981		TRBV1	TRBJ2-5	CSADGGGQDTQYF	645	0.0107227		TRBV1	TRBJ2-2	CSASTGGDTGQLYF	1176	0.0220838
TRBV13-1	TRBJ2-2	CASGEGQGTGQLYF	129	0.00168037		TRBV1	TRBJ2-2	CNATGQLYF	83	0.000915241		TRBV5	TRBJ2-4	CASSQEEGWGASQNTLYF	2899	0.0378065		TRBV13-2	TRBJ2-1	CASGDGTGATYAEQF	1151	0.0218902		TRBV1	TRBJ1-6	CSADQRGYNSPLYF	1617	0.0299269		TRBV1	TRBJ2-7	CSAWDSYEQYF	1321	0.0228807		TRBV1	TRBJ2-4	CSARDNSQNTLYF	645	0.0107227		TRBV1	TRBJ2-1	CSGTGGAGAEQF	1176	0.0220838
TRBV13-1	TRBJ2-1	CASSGGGYAEQLF	129	0.00168037		TRBV1	TRBJ2-1	CSVTGEDAEQF	83	0.000915241		TRBV5	TRBJ2-7	CASSQDPGGSYEQYF	2896	0.0377674		TRBV5	TRBJ2-1	CASSPTGFNYAEQF	1150	0.0218712		TRBV31	TRBJ2-5	CAWSPGTGGNQDTQYF	1614	0.0298714		TRBV1	TRBJ2-4	CSAARTGGQNTLYF	1321	0.0228807		TRBV1	TRBJ1-6	CSAGRNSYNSPLYF	645	0.0107227		TRBV30	TRBJ1-3	CSSRDSSGNTLYF	1174	0.0220462
TRBV5	TRBJ2-5	CASSSDSQDAQYF	128	0.00166734		TRBV5	TRBJ2-5	CASSQARTGQDTQYF	82	0.000904214		TRBV13-2	TRBJ2-1	CASGVLRDWGLAEQF	2891	0.0377022		TRBV5	TRBJ1-1	CASSQQTGWNTEVF	1150	0.0218712		TRBV1	TRBJ2-5	CSAVGGGTQYF	1614	0.0298714		TRBV1	TRBJ2-4	CSAADRGHKNTLYF	1321	0.0228807		TRBV13-2	TRBJ2-3	CASGDAGGSAETLYF	645	0.0107227		TRBV12-1	TRBJ2-7	CASSLWGSSYEQYF	1174	0.0220462
TRBV31	TRBJ2-5	CSPGLGGDTQYF	128	0.00166734		TRBV5	TRBJ2-3	CASSLGTVSAETLYF	82	0.000904214		TRBV5	TRBJ2-5	CASSQDRGKGDTQYF	2888	0.037663		TRBV31	TRBJ1-2	CAWSQWDGANSDYTF	1149	0.0218522		TRBV1	TRBJ2-4	CSADRASQNTLYF	1613	0.0298529		TRBV5	TRBJ2-1	CASSGDIYAEQF	1320	0.0228634		TRBV1	TRBJ2-7	CSAGVEQYF	644	0.010706		TRBV1	TRBJ2-2	CSAVGRNTGQLYF	1173	0.0220275
TRBV31	TRBJ2-2	CASSPLWGGMDTGQLYF	128	0.00166734		TRBV30	TRBJ2-1	CRSRDGQNYAEQF	82	0.000904214		TRBV5	TRBJ1-5	CASSQDGINQAPLF	2887	0.03765		TRBV29	TRBJ2-5	CASSLWRDWGAQDTQYF	1149	0.0218522		TRBV1	TRBJ2-1	CSAPEPYAEQF	1613	0.0298529		TRBV1	TRBJ2-7	CSGTGGLSYEQYF	1320	0.0228634		TRBV1	TRBJ2-7	CSADWGGYEQYF	644	0.010706		TRBV1	TRBJ2-2	CSAGLGDTGQLYF	1173	0.0220275
TRBV1	TRBJ2-3	CTRSAGQPSAETLYF	128	0.00166734		TRBV1	TRBJ2-7	CTYSAGTYSYEQYF	82	0.000904214		TRBV12-1	TRBJ1-2	CASSLGQNSDYTF	2886	0.037637		TRBV1	TRBJ1-4	CSAGHFNERLVF	1149	0.0218522		TRBV1	TRBJ2-1	CSADSYAEQF	1613	0.0298529		TRBV1	TRBJ2-7	CKWPTGGYEQYF	1320	0.0228634		TRBV14	TRBJ2-1	CASSLRGQGYAEQF	644	0.010706		TRBV1	TRBJ2-4	CSAGTGTSQNTLYF	1172	0.0220087
TRBV1	TRBJ1-4	CTRSEGQLSNERLF	128	0.00166734		TRBV1	TRBJ2-7	CSVDNWGDYEQYF	82	0.000904214		TRBV5	TRBJ1-3	CASSPTGSGNTLYF	2882	0.0375848		TRBV1	TRBJ1-1	CSAEQGRNTEVF	1149	0.0218522		TRBV13-1	TRBJ2-7	CASSARQGSYEQYF	1612	0.0298343		TRBV1	TRBJ2-5	CSARDTQYF	1320	0.0228634		TRBV13-3	TRBJ2-5	CASSRGQDTQYF	644	0.010706		TRBV1	TRBJ1-1	CSADSPEVF	1172	0.0220087
TRBV1	TRBJ1-1	CSAGQNTEVLF	128	0.00166734		TRBV1	TRBJ2-5	CTYSGQDTQYF	82	0.000904214		TRBV5	TRBJ1-2	CASSPGQGNSDYTF	2880	0.0375587		TRBV5	TRBJ2-1	CASSQEDRNAEQF	1148	0.0218332		TRBV1	TRBJ2-7	CSGTGGYEQYF	1611	0.0298158		TRBV1	TRBJ2-3	CSVGLGVAETLYF	1320	0.0228634		TRBV13-2	TRBJ2-7	CASGTGGDEQYF	644	0.010706		TRBV30	TRBJ2-1	CSLTGQNAEQF	1170	0.0219711
TRBV1	TRBJ1-1	CSADRGNTEAF	128	0.00166734		TRBV1	TRBJ1-1	CTYSAAGANTEVF	82	0.000904214		TRBV31	TRBJ1-4	CAWSLGGGNERLF	2879	0.0375457		TRBV31	TRBJ2-1	CAWSLGGANYAEQF	1147	0.0218141		TRBV1	TRBJ2-3	CSAGLGSSAETLYF	1611	0.0298158		TRBV1	TRBJ2-7	CSPGGSYEQYF	1319	0.0228461		TRBV30	TRBJ2-3	CSSRAPGGPSAETLYF	642	0.0106728		TRBV1	TRBJ2-7	CSAGRDWAYEQYF	1170	0.0219711
TRBV1	TRBJ1-1	CSADGGGTEVLF	128	0.00166734		TRBV1	TRBJ1-1	CSAGPEVSF	82	0.000904214		TRBV5	TRBJ1-4	CASSPQDSNERLF	2864	0.03735		TRBV5	TRBJ2-1	CASSTTGDNYAEQF	1146	0.0217951		TRBV1	TRBJ2-3	CSAEAASAETLYF	1611	0.0298158		TRBV1	TRBJ2-5	CSAEQKDTQYF	1319	0.0228461		TRBV1	TRBJ2-7	CSAEPGGYEQYF	642	0.0106728		TRBV1	TRBJ2-7	CSADGQGAYEQYF	1170	0.0219711
TRBV13-2	TRBJ1-1	CASGRGNTEVSF	128	0.00166734		TRBV1	TRBJ1-1	CSAAGATTEVF	82	0.000904214		TRBV15	TRBJ2-1	CASSFPGGNYAEQF	2863	0.037337		TRBV5	TRBJ2-1	CASSQDGGNYAEQF	1146	0.0217951		TRBV5	TRBJ2-5	CASSQEGTGEDTQYF	1610	0.0297973		TRBV13-2	TRBJ2-7	CASGDAGEQYF	1319	0.0228461		TRBV1	TRBJ2-7	CSADLGAREQYF	642	0.0106728		TRBV1	TRBJ2-4	CSADLGGKYF	1170	0.0219711
TRBV13-1	TRBJ2-1	CASGDQGNYAEQF	128	0.00166734		TRBV5	TRBJ2-7	CASSQDQGTYEQCF	81	0.000893187		TRBV13-1	TRBJ2-3	CASSGAAETLYF	2862	0.037324		TRBV31	TRBJ1-5	CAWSMGDNQAQHF	1143	0.0217381		TRBV1	TRBJ1-6	CSAANSPLYF	1610	0.0297973		TRBV13-1	TRBJ2-5	CASSDAGNNQDTQYF	1319	0.0228461		TRBV5	TRBJ2-2	CASSQANTGQLYF	641	0.0106562		TRBV1	TRBJ1-4	CSAEVSNERLF	1170	0.0219711
TRBV5	TRBJ2-1	CASSQGGQGYAEQF	127	0.00165432		TRBV5	TRBJ2-7	CASSQAGTYSYEQYF	81	0.000893187		TRBV5	TRBJ2-4	CASSQDWGQNTLYF	2860	0.0372979		TRBV31	TRBJ2-2	CAWSLPDNANTGQLYF	1140	0.021681		TRBV5	TRBJ2-7	CASSQSGTGTYEQYF	1609	0.0297788		TRBV1	TRBJ2-7	CSADLDWDYEQYF	1318	0.0228288		TRBV5	TRBJ1-3	CASSRTGDGNTLYF	641	0.0106562		TRBV12-1	TRBJ2-7	CASSQPYEQYF	1170	0.0219711
TRBV5	TRBJ1-1	CASSPRDRASTEVF	127	0.00165432		TRBV5	TRBJ2-1	CASSQDAGAQAEQF	81	0.000893187		TRBV5	TRBJ2-7	CASSQNWGSYEQYF	2859	0.0372848		TRBV31	TRBJ1-2	CAWSSWGNSDYTF	1140	0.021681		TRBV1	TRBJ2-7	CSADRDREHEQYF	1609	0.0297788		TRBV1	TRBJ2-5	CSADRDREDTQYF	1318	0.0228288		TRBV1	TRBJ2-7	CSAMGGNYEQYF	641	0.0106562		TRBV12-1	TRBJ2-7	CASSLGTGYEQYF	1169	0.0219524
TRBV1	TRBJ2-5	CSADEGRQDTQYF	127	0.00165432		TRBV31	TRBJ2-7	CADNWGDYEQYF	81	0.000893187		TRBV16	TRBJ1-4	CASSFHFSNERLF	2856	0.0372457		TRBV5	TRBJ1-1	CASSQERGNTEVF	1139	0.021662		TRBV13-2	TRBJ2-5	CASAPAGARQDTQYF	1609	0.0297788		TRBV1	TRBJ2-4	CSEGQNSQNTLYF	1318	0.0228288		TRBV13-3	TRBJ1-4	CASSRQDERLF	641	0.0106562		TRBV31	TRBJ2-1	CAWSPQRGNYAEQF	1167	0.0219148
TRBV1	TRBJ2-1	CSVPGTGGGAEQF	127	0.00165432		TRBV1	TRBJ2-7	CSAGTHSYEQYF	81	0.000893187		TRBV5	TRBJ2-5	CASSQDWGNQDTQYF	2855	0.0372327		TRBV1	TRBJ1-4	CSAQGVNERLF	1139	0.021662		TRBV1	TRBJ2-4	CSAPTGQNTLYF	1608	0.0297603		TRBV1	TRBJ2-1	CSPDWGGVAEQF	1318	0.0228288		TRBV13-2	TRBJ2-5	CASGDWGNQDTQYF	641	0.0106562		TRBV1	TRBJ2-4	CSSQGAGQNTLYF	1167	0.0219148
TRBV1	TRBJ1-3	CSGDNSGNTPYF	127	0.00165432		TRBV1	TRBJ2-5	CSVDRDQDTQYF	81	0.000893187		TRBV13-1	TRBJ2-1	CASSGVAEQF	2850	0.0371675		TRBV13-2	TRBJ2-5	CASGPGQGLRDTQYF	1138	0.021643		TRBV1	TRBJ2-3	CSARDWGSAETLYF	1608	0.0297603		TRBV1	TRBJ1-6	CSAGTENSPLYF	1318	0.0228288		TRBV5	TRBJ2-1	CASSQDTGYAEQF	640	0.0106395		TRBV1	TRBJ1-1	CSADRDRGRVF	1166	0.021896
TRBV1	TRBJ1-1	CSAGQDTEVF	127	0.00165432		TRBV1	TRBJ2-5	CNADRDQDTQYF	81	0.000893187		TRBV5	TRBJ2-4	CASSQETGDTLYF	2845	0.0371023		TRBV5	TRBJ2-7	CASSQEGKGQYF	1137	0.021624		TRBV13-2	TRBJ1-4	CASGDPTGGFNERLF	1608	0.0297603		TRBV13-1	TRBJ1-5	CASSERGNQAPLF	1318	0.0228288		TRBV1	TRBJ2-3	CSAGGRSAETLYF	640	0.0106395		TRBV1	TRBJ2-7	CSAGDEQYF	1165	0.0218772
TRBV1	TRBJ1-1	CSADQGATEVSF	127	0.00165432		TRBV1	TRBJ2-3	CSAQGGRAETLYF	81	0.000893187		TRBV5	TRBJ2-3	CASKRTTSAETLYF	2839	0.037024		TRBV31	TRBJ1-5	CAWSLGTGSQAQHF	1137	0.021624		TRBV1	TRBJ2-5	CSWGSNQDTQYF	1607	0.0297418		TRBV1	TRBJ2-7	CSGGQYEQYF	1317	0.0228115		TRBV13-1	TRBJ1-1	CASSGQGEEVF	640	0.0106395		TRBV5	TRBJ1-1	CASSQERGNTEVF	1164	0.0218585
TRBV13-3	TRBJ2-3	CASRDWGGAETLYF	127	0.00165432		TRBV1	TRBJ2-2	CSALLTGRLYF	81	0.000893187		TRBV5	TRBJ2-4	CASSRDTQNTLYF	2835	0.0369719		TRBV31	TRBJ1-5	CAWSGEANQAQHF	1137	0.021624		TRBV1	TRBJ2-1	CSAAGTGGAEQF	1607	0.0297418		TRBV1	TRBJ2-7	CSGDRGGEQYF	1317	0.0228115		TRBV30	TRBJ1-4	CSSRGFSNERLF	639	0.0106229		TRBV1	TRBJ1-5	CSRGNNNQAPLF	1162	0.0218209
TRBV13-3	TRBJ1-4	CASSVVQGTNGRLF	127	0.00165432		TRBV1	TRBJ2-1	CSVLGRGAEQYF	81	0.000893187		TRBV5	TRBJ2-7	CASSPRQGSYEQYF	2834	0.0369588		TRBV1	TRBJ2-2	CSDWGGDTGQLYF	1137	0.021624		TRBV1	TRBJ1-6	CSGTGGYNSPLYF	1607	0.0297418		TRBV1	TRBJ2-7	CSADWDRGLEQYF	1317	0.0228115		TRBV1	TRBJ2-5	CSGTEDTQYF	639	0.0106229		TRBV1	TRBJ1-5	CSADQSNQAPLF	1162	0.0218209
TRBV13-2	TRBJ1-3	CASGERANSGNTLYF	127	0.00165432		TRBV5	TRBJ2-7	CASSQEGTAHEQYF	80	0.00088216		TRBV5	TRBJ2-5	CASSPEASQDTQYF	2834	0.0369588		TRBV31	TRBJ1-3	CAWSLGELSGNTLYF	1136	0.0216049		TRBV13-2	TRBJ1-2	CASGPRNSDYTF	1607	0.0297418		TRBV1	TRBJ2-7	CSADNWGDLSYEQYF	1317	0.0228115		TRBV1	TRBJ2-5	CSASGGGQDTQYF	639	0.0106229		TRBV13-2	TRBJ2-7	CASGDVEQYF	1162	0.0218209
TRBV13-1	TRBJ2-7	CAGSTLYEQYF	127	0.00165432		TRBV5	TRBJ2-4	CANMSQGRTLYCTCSADSQNTLYF	80	0.00088216		TRBV12-1	TRBJ2-4	CASSHSQNTLYF	2818	0.0367501		TRBV5	TRBJ1-2	CASSPTGENSDYTF	1135	0.0215859		TRBV1	TRBJ2-7	CRGQTYEQYF	1606	0.0297233		TRBV1	TRBJ2-5	CSAVPGQKQDTQYF	1317	0.0228115		TRBV1	TRBJ2-3	CSAGNAETLYF	639	0.0106229		TRBV30	TRBJ2-7	CSSSRDWGREQYF	1161	0.0218021
TRBV31	TRBJ2-7	CARSLQYEQYF	126	0.00164129		TRBV31	TRBJ2-4	CSAQGSSQNTLYF	80	0.00088216		TRBV5	TRBJ1-4	CASSQDGPLGERLF	2817	0.0367371		TRBV1	TRBJ1-4	CSAGHFNERSF	1133	0.0215479		TRBV5	TRBJ2-4	CASSQDWGQNTLYF	1605	0.0297048		TRBV1	TRBJ1-1	CSAWDRGRTEVF	1317	0.0228115		TRBV13-2	TRBJ1-1	CASGGPGQGANTEVF	639	0.0106229		TRBV30	TRBJ2-1	CSSRQGTYAEQF	1161	0.0218021
TRBV31	TRBJ2-5	CAWSRQGADTQYF	126	0.00164129		TRBV31	TRBJ2-1	CSVLGRGAEQF	80	0.00088216		TRBV1	TRBJ1-5	CSAQGQAPLF	2816	0.0367241		TRBV13-2	TRBJ2-5	CASGDAHQDTQYF	1132	0.0215289		TRBV1	TRBJ2-3	CSAPTGSSAETLYF	1605	0.0297048		TRBV5	TRBJ2-5	CASSQDWGGNQDTQYF	1316	0.0227941		TRBV5	TRBJ2-1	CASSQEGGGYAEQF	638	0.0106063		TRBV1	TRBJ2-1	CSAETGNYAEQF	1161	0.0218021
TRBV1	TRBJ1-3	CTRSGDNSGNTLYF	126	0.00164129		TRBV1	TRBJ2-4	CSAELGGQNTLCF	80	0.00088216		TRBV13-2	TRBJ2-1	CASGGEGGYAEQF	2815	0.036711		TRBV5	TRBJ1-6	CASSQDVGANSPLYF	1131	0.0215098		TRBV31	TRBJ2-1	CAWSRQGGNNYAEQF	1603	0.0296678		TRBV1	TRBJ2-7	CSADVGGREQYF	1316	0.0227941		TRBV5	TRBJ1-4	CASSPTGGGTNERLF	638	0.0106063		TRBV1	TRBJ1-4	CAAGFSNERLF	1161	0.0218021
TRBV1	TRBJ1-1	CTYSAQGAEVF	126	0.00164129		TRBV1	TRBJ2-2	CSAVGGRSTG_LYF	80	0.00088216		TRBV5	TRBJ2-5	CASSPRDNQDTQYF	2814	0.036698		TRBV31	TRBJ1-2	CAWSPPGENSDYTF	1131	0.0215098		TRBV1	TRBJ2-7	CSPRQGREQYF	1603	0.0296678		TRBV1	TRBJ2-3	CSGGGGSAETLYF	1316	0.0227941		TRBV1	TRBJ2-7	CSADLAGTEQYF	638	0.0106063		TRBV12-1	TRBJ2-7	CASSFGGIEQYF	1161	0.0218021
TRBV1	TRBJ1-1	CSGGQGRNAEVF	126	0.00164129		TRBV1	TRBJ2-2	CGAGLFYTGQLYF	80	0.00088216		TRBV5	TRBJ1-6	CASSQNRVNSPLYF	2805	0.0365806		TRBV16	TRBJ2-5	CASSPGTGEDTQYF	1131	0.0215098		TRBV1	TRBJ2-1	CSADLNWGNYAEQF	1603	0.0296678		TRBV1	TRBJ2-3	CSAGTGGSAETLYF	1316	0.0227941		TRBV1	TRBJ2-4	CSAPGGSQNTLYF	638	0.0106063		TRBV13-1	TRBJ2-2	CASSLREDTGQLYF	1160	0.0217833
TRBV1	TRBJ1-1	CSAKGRRNTEVLF	126	0.00164129		TRBV1	TRBJ1-6	CSADQGRAYNSPLYF	80	0.00088216		TRBV16	TRBJ1-2	CASSLEGSPNSDYTF	2805	0.0365806		TRBV5	TRBJ2-5	CASSQDGQQDTQYF	1130	0.0214908		TRBV13-1	TRBJ2-1	CASSIRGNYAEQF	1603	0.0296678		TRBV1	TRBJ2-1	CSAAGGPAEQF	1316	0.0227941		TRBV1	TRBJ2-7	CSATGGEQYF	637	0.0105897		TRBV1	TRBJ2-7	CSAPRTGHSYEQYF	1159	0.0217646
TRBV13-3	TRBJ1-2	CAGSNRGRNSDYTF	126	0.00164129		TRBV1	TRBJ1-1	CSAADANTEVF	80	0.00088216		TRBV13-1	TRBJ1-4	CASSGRDSSNERLF	2804	0.0365676		TRBV5	TRBJ1-1	CASSPGGYTEVF	1129	0.0214718		TRBV1	TRBJ2-1	CSIGTGLYAEQF	1601	0.0296308		TRBV1	TRBJ1-6	CSAQGMNSPLYF	1316	0.0227941		TRBV1	TRBJ2-7	CSADLTWGGHEQYF	637	0.0105897		TRBV1	TRBJ1-6	CSADLQGGSPLYF	1159	0.0217646
TRBV13-2	TRBJ2-4	CASGDEGGRNTLYF	126	0.00164129		TRBV5	TRBJ2-5	CASSLGQGADIQYF	79	0.000871133		TRBV5	TRBJ2-7	CASSLGQGSYEQYF	2802	0.0365415		TRBV13-2	TRBJ2-4	CASGDVLGGQNTLYF	1128	0.0214528		TRBV5	TRBJ2-5	CASSQVPWDQDTQYF	1600	0.0296123		TRBV13-1	TRBJ2-5	CASSDNQDTQYF	1316	0.0227941		TRBV1	TRBJ2-5	CSADVGGRGQDTQYF	637	0.0105897		TRBV1	TRBJ1-1	CSADGTNTEVF	1159	0.0217646
TRBV13-2	TRBJ2-3	CASGRLLSAETLYF	126	0.00164129		TRBV31	TRBJ2-3	CSDSAETLYF	79	0.000871133		TRBV13-1	TRBJ2-7	CASSEWRLGYEQYF	2791	0.036398		TRBV13-2	TRBJ2-4	CASGDTGLNTLYF	1127	0.0214338		TRBV1	TRBJ2-7	CSAVGGSSYEQYF	1600	0.0296123		TRBV1	TRBJ2-4	CSADGGSQNTLYF	1315	0.0227768		TRBV13-3	TRBJ2-7	CASSESGSSYEQYF	637	0.0105897		TRBV1	TRBJ2-4	CSASGGAGQNTLYF	1158	0.0217458
TRBV13-1	TRBJ2-7	CASSQKGQGEEQYF	126	0.00164129		TRBV26	TRBJ2-3	CASSQDVGSSAETLYF	79	0.000871133		TRBV15	TRBJ2-7	CASRSSYEQYF	2788	0.0363589		TRBV5	TRBJ2-7	CASSQEGTGVYEQYF	1126	0.0214148		TRBV5	TRBJ2-1	CASSQDYWGTAEQF	1599	0.0295937		TRBV1	TRBJ2-1	CSAGTDNYAEQF	1315	0.0227768		TRBV1	TRBJ2-7	CSPWGGREQYF	636	0.010573		TRBV5	TRBJ1-1	CASSQERNTEVF	1157	0.021727
TRBV13-1	TRBJ2-4	CASSDATESSQSTLYF	126	0.00164129		TRBV26	TRBJ1-2	CSLEIQSSEAGDSALYLRASSPGQNSDYTF	79	0.000871133		TRBV5	TRBJ1-3	CASSQMGDGNTLYF	2787	0.0363459		TRBV5	TRBJ1-3	CASSPRDNSGNTLYF	1126	0.0214148		TRBV5	TRBJ2-1	CASSQDWGVYAEQF	1599	0.0295937		TRBV1	TRBJ1-6	CSADNYNSPLYF	1315	0.0227768		TRBV1	TRBJ2-7	CSAERAYEQYF	636	0.010573		TRBV1	TRBJ2-7	CSADDRGYF	1157	0.021727
TRBV13-1	TRBJ2-3	CASSPQGSSAETLYF	126	0.00164129		TRBV26	TRBJ1-2	CASSPGQNSDHTF	79	0.000871133		TRBV5	TRBJ2-3	CASSQDWGSAETLYF	2786	0.0363328		TRBV31	TRBJ2-1	CAWKDSYAEQF	1125	0.0213957		TRBV5	TRBJ2-5	CASSSGTGGNQDTQYF	1598	0.0295752		TRBV1	TRBJ2-7	CSADNYEQYF	1314	0.0227595		TRBV1	TRBJ2-7	CSADSSYEQYF	636	0.010573		TRBV1	TRBJ2-4	CSADPQGQNTLYF	1157	0.021727
TRBV13-1	TRBJ2-3	CASSDWGSAETLHF	126	0.00164129		TRBV26	TRBJ1-2	CASSPGQNSDCTF	79	0.000871133		TRBV5	TRBJ1-3	CASSQENRAGNTLYF	2782	0.0362807		TRBV31	TRBJ2-1	CAWSWGDNYAEQF	1124	0.0213767		TRBV1	TRBJ2-1	CSSFNYAEQF	1597	0.0295567		TRBV1	TRBJ2-7	CSADIGYEQYF	1314	0.0227595		TRBV1	TRBJ2-5	CKAAWGQDTQYF	636	0.010573		TRBV1	TRBJ1-4	CRNNERLF	1157	0.021727
TRBV5	TRBJ2-7	CANMSQGRTLYCTCSAGYEQYF	125	0.00162827		TRBV1	TRBJ2-4	CSTQGSSQNTLYF	79	0.000871133		TRBV31	TRBJ2-1	CAWGQGDAEQF	2779	0.0362415		TRBV31	TRBJ1-2	CAWSLRVANSDYTF	1124	0.0213767		TRBV1	TRBJ1-6	CSAEAELYNSPLYF	1597	0.0295567		TRBV1	TRBJ2-5	CSGTDQDTQYF	1314	0.0227595		TRBV1	TRBJ2-1	CSADRGHAEQF	636	0.010573		TRBV16	TRBJ2-7	CASSSRDRDDEQYF	1157	0.021727
TRBV5	TRBJ2-5	CASSQGAGLDQDTQYF	125	0.00162827		TRBV1	TRBJ2-2	CSAVGGRSTGQF	79	0.000871133		TRBV13-1	TRBJ1-1	CASSPGKNTEVF	2769	0.0361111		TRBV13-2	TRBJ1-6	CASGVDRSYNSPLYF	1123	0.0213577		TRBV1	TRBJ2-3	CSGDSAETLYF	1596	0.0295382		TRBV1	TRBJ2-7	CSAWIYEQYF	1313	0.0227422		TRBV1	TRBJ1-4	CSAAGTNERLF	636	0.010573		TRBV1	TRBJ2-2	CSADGADTGQLYF	1156	0.0217082
TRBV3	TRBJ2-1	CASSHGTDNYAEQF	125	0.00162827		TRBV1	TRBJ2-1	CSAEQYAEQF	79	0.000871133		TRBV5	TRBJ2-5	CASSQDQGNQDTQYF	2767	0.036085		TRBV5	TRBJ2-7	CASSQGSDWGF	1122	0.0213387		TRBV5	TRBJ2-5	CASSQDVGHQDTQYF	1595	0.0295197		TRBV1	TRBJ2-1	CSAEVGGNYAEQF	1313	0.0227422		TRBV1	TRBJ2-7	CSGGQYEQYF	635	0.0105564		TRBV1	TRBJ2-7	CSAGTGRDEQYF	1155	0.0216894
TRBV1	TRBJ1-6	CSADPRGGDSPLYF	125	0.00162827		TRBV1	TRBJ1-6	CTSSADRDRGNSPLYF	79	0.000871133		TRBV5	TRBJ2-7	CASSQGGGRYEQYF	2765	0.036059		TRBV31	TRBJ2-1	CAWSPDWGGYAEQF	1122	0.0213387		TRBV31	TRBJ1-5	CAWSLSQYNNQAPLF	1595	0.0295197		TRBV1	TRBJ1-6	CSAQGADNSPLYF	1313	0.0227422		TRBV1	TRBJ2-7	CSADLGYEQYF	635	0.0105564		TRBV1	TRBJ2-1	CSAEDRNYAEQF	1155	0.0216894
TRBV13-1	TRBJ2-4	CASGDERGRNTLYF	125	0.00162827		TRBV1	TRBJ1-1	CSAAGANTGVF	79	0.000871133		TRBV13-2	TRBJ2-3	CASGGGTLTLYF	2765	0.036059		TRBV5	TRBJ1-5	CASSQDSYNNQAQHF	1119	0.0212816		TRBV1	TRBJ2-5	CSPVRVNQDTQYF	1595	0.0295197		TRBV13-2	TRBJ1-1	CASGSRDRDNTEVF	1313	0.0227422		TRBV1	TRBJ2-5	CSATGQDTQYF	635	0.0105564		TRBV1	TRBJ1-3	CSGQDSGNTLYF	1155	0.0216894
TRBV31	TRBJ2-7	CASSPQGGYEQYF	124	0.00161524		TRBV5	TRBJ2-5	CASSQAGTGQDTQCF	78	0.000860106		TRBV5	TRBJ2-2	CASSQQGPNTGQLYF	2764	0.0360459		TRBV31	TRBJ1-5	CAWSLDGTGGAQHF	1119	0.0212816		TRBV1	TRBJ2-1	CSAGGAGAEQF	1594	0.0295012		TRBV13-1	TRBJ1-1	CASSDKWDRDVF	1313	0.0227422		TRBV1	TRBJ2-4	CSAEGGAKNTLYF	635	0.0105564		TRBV1	TRBJ2-5	CSADLDTQYF	1154	0.0216707
TRBV31	TRBJ2-3	CAWSPSAETPYF	124	0.00161524		TRBV5	TRBJ2-3	CASSQDPGLGGAGTLYF	78	0.000860106		TRBV5	TRBJ1-1	CASSQDGRGEVF	2762	0.0360198		TRBV16	TRBJ2-2	CASSQLGANTGQLYF	1117	0.0212436		TRBV1	TRBJ1-6	CSPRDRYNSPLYF	1594	0.0295012		TRBV5	TRBJ2-7	CASSQEGLGVYEQYF	1312	0.0227249		TRBV1	TRBJ1-4	CSAGGNERLF	635	0.0105564		TRBV1	TRBJ2-4	CSAHRGSQNTLYF	1154	0.0216707
TRBV13-3	TRBJ1-4	CASSQGTTNERLF	124	0.00161524		TRBV5	TRBJ2-1	CASSQDTGARAEQF	78	0.000860106		TRBV13-2	TRBJ2-1	CASGDRDWGGYAEQF	2761	0.0360068		TRBV31	TRBJ2-3	CAWRWGTGTETLYF	1115	0.0212056		TRBV5	TRBJ2-5	CASSLGTGGGQDTQYF	1591	0.0294457		TRBV5	TRBJ2-1	CASSQEKGPGNAEQF	1312	0.0227249		TRBV5	TRBJ2-4	CASSQSQNTLYF	634	0.0105398		TRBV1	TRBJ1-4	CSADPSNERLF	1154	0.0216707
TRBV13-2	TRBJ1-1	CASSDWGDTEVF	124	0.00161524		TRBV5	TRBJ1-1	CASGTANTEVF	78	0.000860106		TRBV5	TRBJ1-4	CASSQSGTELF	2756	0.0359416		TRBV21	TRBJ2-1	CASSQPDWAYAEQF	1115	0.0212056		TRBV5	TRBJ2-1	CASSRGTGGDYAEQF	1591	0.0294457		TRBV1	TRBJ2-5	CSEQANQDTQYF	1312	0.0227249		TRBV1	TRBJ2-7	CSAEGRAYEQYF	634	0.0105398		TRBV1	TRBJ1-1	CSADVGGNTEVF	1154	0.0216707
TRBV5	TRBJ1-1	CASSPRTGVGTEVF	123	0.00160221		TRBV26	TRBJ2-7	CASSPRLGGLEQYF	78	0.000860106		TRBV15	TRBJ2-7	CASSHSYEQYF	2734	0.0356547		TRBV16	TRBJ2-5	CASSLVGFQDTQYF	1115	0.0212056		TRBV1	TRBJ2-3	CSAAGPETLYF	1591	0.0294457		TRBV1	TRBJ2-4	CSGGLGENTLYF	1312	0.0227249		TRBV1	TRBJ2-5	CSARLGGRQDTQYF	634	0.0105398		TRBV1	TRBJ2-5	CSAGTGGGDTQYF	1153	0.0216519
TRBV31	TRBJ2-7	CARSLTGRNEQYF	123	0.00160221		TRBV1	TRBJ2-7	CSADNWGDCEQYF	78	0.000860106		TRBV16	TRBJ2-5	CASSRTGGPDTQYF	2728	0.0355764		TRBV31	TRBJ1-4	CAWSPRDRISNERLF	1114	0.0211865		TRBV1	TRBJ1-4	CSPGQGWGERLF	1591	0.0294457		TRBV1	TRBJ2-1	CSADHSYAEQF	1312	0.0227249		TRBV1	TRBJ2-5	CSAGGDQDTQYF	634	0.0105398		TRBV12-1	TRBJ2-7	CASSLGGRGEQYF	1153	0.0216519
TRBV31	TRBJ1-2	CALRDRGAPDYTF	123	0.00160221		TRBV1	TRBJ2-5	CTYSAEDTQYF	78	0.000860106		TRBV13-1	TRBJ2-5	CASSDLGAQDTQYF	2726	0.0355504		TRBV5	TRBJ1-6	CASSQEGGYYNSPLYF	1112	0.0211485		TRBV1	TRBJ2-7	CSRTGGYEQYF	1590	0.0294272		TRBV1	TRBJ1-6	CSAAGTGHNSPLYF	1312	0.0227249		TRBV1	TRBJ2-4	CSVTGWQNTLYF	634	0.0105398		TRBV30	TRBJ2-5	CSSRDEGLPDTQYF	1151	0.0216143
TRBV1	TRBJ2-2	CSAGQGCTGQLYF	123	0.00160221		TRBV1	TRBJ2-3	CSDSVETLYF	78	0.000860106		TRBV5	TRBJ1-4	CASSHRHRSNERLF	2725	0.0355373		TRBV3	TRBJ2-3	CASSFTGVGAETLYF	1111	0.0211295		TRBV1	TRBJ2-7	CSPGTGGIEQYF	1590	0.0294272		TRBV1	TRBJ2-5	CSGGGHNQDTQYF	1311	0.0227075		TRBV1	TRBJ2-4	CSAGDQNTLYF	634	0.0105398		TRBV1	TRBJ1-1	CSADLEVF	1151	0.0216143
TRBV1	TRBJ1-1	CSARHANTEVLF	123	0.00160221		TRBV1	TRBJ2-3	CDTHSVETLYF	78	0.000860106		TRBV13-2	TRBJ2-7	CASGDAMEGGEQYF	2724	0.0355243		TRBV16	TRBJ2-5	CASSSRTGEDTQYF	1110	0.0211105		TRBV1	TRBJ2-4	CSALTGGPSQNTLYF	1590	0.0294272		TRBV1	TRBJ2-7	CSADLGREQYF	1310	0.0226902		TRBV13-2	TRBJ1-2	CASGDGANSDYTF	634	0.0105398		TRBV1	TRBJ2-5	CSAVGGDQDTQYF	1150	0.0215956
TRBV1	TRBJ1-1	CSAQEDAEVF	123	0.00160221		TRBV1	TRBJ2-2	CSVTGQLYF	78	0.000860106		TRBV16	TRBJ2-7	CASSPPGQYEQYF	2723	0.0355112		TRBV5	TRBJ1-1	CASSLGTGTTEVF	1109	0.0210914		TRBV1	TRBJ2-1	CSADF	1590	0.0294272		TRBV16	TRBJ1-5	CASSLDHGQGQAPLF	1310	0.0226902		TRBV1	TRBJ2-7	CSGRDRGYEQYF	633	0.0105232		TRBV1	TRBJ2-7	CSADRDWGYEQYF	1149	0.0215768
TRBV13-1	TRBJ2-5	CASSALDGAQDTQYF	123	0.00160221		TRBV1	TRBJ2-1	CTYSAEQGAYAEQF	78	0.000860106		TRBV5	TRBJ1-1	CASSHHTEVF	2722	0.0354982		TRBV31	TRBJ2-3	CAWLGQGSAETLYF	1107	0.0210534		TRBV1	TRBJ2-5	CSAGGLGEDTQYF	1589	0.0294087		TRBV13-1	TRBJ1-4	CASSDNNERLF	1310	0.0226902		TRBV1	TRBJ2-5	CSAGGGDTQYF	633	0.0105232		TRBV1	TRBJ2-7	CSAGTGGAYEQYF	1148	0.021558
TRBV5	TRBJ2-7	CASSQGRQEGYEQYF	122	0.00158919		TRBV1	TRBJ1-1	CSTAGTTNTEVF	78	0.000860106		TRBV16	TRBJ1-1	CASSLVGGVF	2720	0.0354721		TRBV5	TRBJ1-1	CASSQDAGGTEVF	1106	0.0210344		TRBV1	TRBJ2-3	CSADLGWGGAETLYF	1589	0.0294087		TRBV1	TRBJ2-5	CSTRLGGNQDTQYF	1309	0.0226729		TRBV13-1	TRBJ1-2	CASSDAGANSDYTF	633	0.0105232		TRBV1	TRBJ2-7	CSADDWGGEQYF	1148	0.021558
TRBV5	TRBJ2-7	CANMSQGRTLYCTCSAEGQYEQYF	122	0.00158919		TRBV5	TRBJ2-7	CASSPRLGGYEQYF	77	0.000849079		TRBV15	TRBJ2-7	CASSRLGYEQYF	2720	0.0354721		TRBV13-1	TRBJ2-4	CASSDRGEESQNTLYF	1106	0.0210344		TRBV1	TRBJ1-6	CSAREGGYSPLYF	1589	0.0294087		TRBV1	TRBJ2-4	CSATGGQNTLYF	1309	0.0226729		TRBV5	TRBJ2-1	CASSQGTGYAEQF	632	0.0105066		TRBV1	TRBJ2-5	CSAHWVQDTQYF	1148	0.021558
TRBV5	TRBJ2-3	CASSHGTTSAEALYF	122	0.00158919		TRBV5	TRBJ2-7	CANMSQGRTLYCTCSARLGGYEQYF	77	0.000849079		TRBV31	TRBJ1-6	CAWSLDYNSPLYF	2717	0.035433		TRBV5	TRBJ1-1	CASSQGQENTEVF	1105	0.0210154		TRBV13-1	TRBJ1-1	CASSDDREVF	1589	0.0294087		TRBV1	TRBJ2-5	CSGTGGAEDTQYF	1308	0.0226556		TRBV1	TRBJ2-7	CSAGTDYEQYF	632	0.0105066		TRBV1	TRBJ2-3	CSARTGGWSAETLYF	1148	0.021558
TRBV5	TRBJ2-1	CASSQGANYAEQF	122	0.00158919		TRBV3	TRBJ2-3	CASSLEGLSVETLYF	77	0.000849079		TRBV15	TRBJ2-7	CASSSGTGSLEQYF	2715	0.0354069		TRBV31	TRBJ2-5	CAWSLRGDTQYF	1104	0.0209963		TRBV5	TRBJ2-5	CASSQGLGQDTQYF	1588	0.0293902		TRBV1	TRBJ2-4	CSADMGVSQNTLYF	1308	0.0226556		TRBV1	TRBJ2-4	CSAGQQNTLYF	632	0.0105066		TRBV1	TRBJ1-6	CSADRAYNSPLYF	1148	0.021558
TRBV31	TRBJ2-3	CARSPSAETLYF	122	0.00158919		TRBV31	TRBJ2-7	CAWRGGLGYEQF	77	0.000849079		TRBV15	TRBJ2-7	CASSLDWGYEQYF	2714	0.0353939		TRBV5	TRBJ1-5	CASSQDRGAPNQAPLF	1103	0.0209773		TRBV1	TRBJ2-1	CSDKYAEQF	1588	0.0293902		TRBV1	TRBJ2-1	CSAEGGYYAEQF	1308	0.0226556		TRBV1	TRBJ2-1	CSGDNYAEQF	632	0.0105066		TRBV1	TRBJ2-5	CSAVGRGQDTQYF	1147	0.0215392
TRBV16	TRBJ1-1	CASSLVRGGTEAF	122	0.00158919		TRBV31	TRBJ2-7	CAWRGGLGLEQYF	77	0.000849079		TRBV5	TRBJ1-4	CASSQEGTTNERLF	2711	0.0353547		TRBV31	TRBJ2-3	CAWSLGDSAETLYF	1103	0.0209773		TRBV1	TRBJ2-1	CSAGGAHAEQF	1588	0.0293902		TRBV1	TRBJ2-1	CSADRGNNYAEQF	1308	0.0226556		TRBV1	TRBJ1-2	CSARDSANSDYTF	632	0.0105066		TRBV1	TRBJ2-1	CSGPGQGGAEQF	1147	0.0215392
TRBV13-2	TRBJ1-1	CATGTTNTEVLF	122	0.00158919		TRBV26	TRBJ1-6	CASSPGQGDSYNSPLYF	77	0.000849079		TRBV5	TRBJ2-5	CASSQDRDWGVDTQYF	2704	0.0352635		TRBV1	TRBJ1-4	CSAGHFNERLSF	1103	0.0209773		TRBV13-2	TRBJ2-3	CASGPGGSETLYF	1586	0.0293531		TRBV1	TRBJ2-7	CSAWTGGGYEQYF	1307	0.0226383		TRBV5	TRBJ1-3	CASSPGQGAGNTLYF	631	0.0104899		TRBV1	TRBJ2-5	CSADPRGQDTQYF	1146	0.0215204
TRBV13-1	TRBJ2-7	CATSGLGVYEQCF	122	0.00158919		TRBV1	TRBJ2-3	CSDSAETLHF	77	0.000849079		TRBV15	TRBJ2-7	CASSPGLGGYEQYF	2704	0.0352635		TRBV1	TRBJ1-4	CSAGTGINERLF	1102	0.0209583		TRBV13-2	TRBJ1-4	CASGDGISNERLF	1586	0.0293531		TRBV1	TRBJ2-5	CSGRDHQDTQYF	1307	0.0226383		TRBV1	TRBJ2-7	CSGQGAGYEQYF	631	0.0104899		TRBV1	TRBJ2-3	CSATGPSAETLYF	1146	0.0215204
TRBV13-1	TRBJ1-4	CASSAGAGDERLF	122	0.00158919		TRBV1	TRBJ2-2	CSAGLFYTGQLHF	77	0.000849079		TRBV31	TRBJ2-3	CAWSLVGRAETLYF	2698	0.0351852		TRBV5	TRBJ1-1	CASSQDGGSTEVF	1101	0.0209393		TRBV1	TRBJ2-1	CSTGYYAEQF	1585	0.0293346		TRBV1	TRBJ2-7	CSAAGVEQYF	1306	0.0226209		TRBV13-3	TRBJ1-4	CASRTGNERLF	631	0.0104899		TRBV1	TRBJ1-1	CRRTGGNTEVF	1146	0.0215204
TRBV5	TRBJ2-5	CASSQVETEGTQYF	121	0.00157616		TRBV1	TRBJ2-2	CGALLTGQLYF	77	0.000849079		TRBV15	TRBJ2-7	CASSLEDWGYEQYF	2697	0.0351722		TRBV31	TRBJ2-4	CAWSPLGGQNTLYF	1101	0.0209393		TRBV13-1	TRBJ1-1	CASSAPGQENTEVF	1585	0.0293346		TRBV1	TRBJ2-1	CSAGTGGRYAEQF	1306	0.0226209		TRBV5	TRBJ1-3	CASSRDSSSGNTLYF	630	0.0104733		TRBV1	TRBJ2-1	CSAGGHNYAEQF	1145	0.0215017
TRBV5	TRBJ2-3	CASSDWGSAETLYF	121	0.00157616		TRBV1	TRBJ2-1	CSADLKNYAEQF	77	0.000849079		TRBV15	TRBJ2-7	CASSRGTVEQYF	2688	0.0350548		TRBV31	TRBJ1-1	CAWSRTANTEVF	1100	0.0209203		TRBV1	TRBJ2-7	CSALGGRDEQYF	1584	0.0293161		TRBV1	TRBJ2-7	CSAVYEQYF	1305	0.0226036		TRBV1	TRBJ2-7	CSAGTTYEQYF	630	0.0104733		TRBV1	TRBJ1-3	CSADRDRGGTLYF	1145	0.0215017
TRBV5	TRBJ2-3	CANMSQGRTLYCTCSNRGAETLYF	121	0.00157616		TRBV1	TRBJ1-4	CSATGGRERLF	77	0.000849079		TRBV13-2	TRBJ2-4	CASGDEFQNTLYF	2687	0.0350418		TRBV13-2	TRBJ2-7	CASGGTGGAGYEQYF	1100	0.0209203		TRBV1	TRBJ1-6	CSAQGGSPLYF	1584	0.0293161		TRBV1	TRBJ2-7	CSADLGGPYEQYF	1305	0.0226036		TRBV1	TRBJ2-3	CSADPGASAETLYF	630	0.0104733		TRBV5	TRBJ2-4	CASSRDWGGSQNTLYF	1144	0.0214829
TRBV5	TRBJ2-1	CASSQDGRGYAEQF	121	0.00157616		TRBV1	TRBJ1-1	CSAAGTINTEVF	77	0.000849079		TRBV15	TRBJ2-7	CASSLNWGYEQYF	2686	0.0350287		TRBV13-2	TRBJ2-1	CASGARGYAEQF	1100	0.0209203		TRBV1	TRBJ1-6	CRDRGNSPLYF	1584	0.0293161		TRBV1	TRBJ2-5	CSPLTGVQDTQYF	1304	0.0225863		TRBV1	TRBJ1-3	CSAADRAGNTLYF	630	0.0104733		TRBV1	TRBJ2-5	CSGTGGAGQDTQYF	1144	0.0214829
TRBV5	TRBJ1-1	CASSPRAGVDTEVF	121	0.00157616		TRBV5	TRBJ2-2	CANMSQGRTLYCTCSGRDREDTGQLYF	76	0.000838052		TRBV5	TRBJ1-1	CASSQYNRGTEVF	2683	0.0349896		TRBV5	TRBJ2-1	CASSQGTGEAEQF	1099	0.0209013		TRBV1	TRBJ2-7	CSAGTDTYEQYF	1583	0.0292976		TRBV1	TRBJ2-4	CSAPTGSQNTLYF	1304	0.0225863		TRBV13-3	TRBJ1-2	CASSDDQANSDYTF	630	0.0104733		TRBV12-1	TRBJ2-7	CASSSRLGASYEQYF	1143	0.0214641
[truncated: 180,982 more rows]

## Sheet: Trcd V-CDR3-J
Ctrl group																								MRSA group
Sample 1						Sample 2						Sample 3						Sample 4						Sample 1						Sample 2						Sample 3						Sample 4
[truncated: 37,647 more rows]
