# Supplementary material for: T Cell Receptor Immune Repertoires Are Promptly Reconstituted After Methicillin-Resistant Staphylococcus aureus Infection
Source: Front Microbiol. 2019 Aug 30;10:2012. doi: 10.3389/fmicb.2019.02012 (PMC6730595; doi:10.3389/fmicb.2019.02012)
Supplement: TABLE S6 — The distribution of initial CDR3 AA motifs in each sample. [file Table_6.XLSX]

## Sheet: Tcrb CDR3
Ctrl group																MRSA group
Sample 1				Sample 2				Sample 3				Sample 4				Sample 1				Sample 2				Sample 3				Sample 4
CDR3 initial AA	Reads	Percentage(%)		CDR3 initial AA	Reads	Percentage(%)		CDR3 initial AA	Reads	Percentage(%)		CDR3 initial AA	Reads	Percentage(%)		CDR3 initial AA	Reads	Percentage(%)		CDR3 initial AA	Reads	Percentage(%)		CDR3 initial AA	Reads	Percentage(%)		CDR3 initial AA	Reads	Percentage(%)
CAS	4279591	55.7465		CSA	3741949	41.2625		CAS	4762917	62.1142		CAS	2966325	56.4149		CAS	2676129	49.5289		CAS	2626584	45.4945		CAS	2939391	48.8653		CAS	3367514	63.2377
CSA	1901319	24.7668		CAS	3226285	35.5762		CSA	2006307	26.1647		CSA	1711672	32.5533		CSA	1864536	34.5082		CSA	2157976	37.3778		CSA	2059843	34.2434		CSA	1280154	24.0397
CAW	496207	6.46366		CSG	366793	4.04463		CSG	234882	3.06315		CAW	267211	5.08193		CSG	184667	3.41775		CAW	247956	4.29479		CSG	238646	3.96732		CSG	154405	2.89953
CSG	188126	2.45055		CSS	358597	3.95425		CAW	201569	2.62871		CSG	70132	1.3338		CAW	183083	3.38844		CSG	223030	3.86305		CSS	153570	2.55299		CSS	102999	1.93419
CAR	128120	1.66891		CSV	290521	3.20357		CSS	79630	1.03847		CSS	59910	1.13939		CSS	109276	2.02244		CSS	127666	2.21127		CAW	133475	2.21893		CAW	76489	1.43637
CSS	102109	1.33009		CAC	268926	2.96545		CSE	50062	0.652869		CSP	22566	0.42917		CSP	48619	0.899824		CSD	56599	0.980339		CSD	58764	0.97691		CSP	49231	0.924496
CAT	100253	1.30591		CAW	266397	2.93756		CSD	44513	0.580504		CSV	21229	0.403742		CSV	42528	0.787094		CSP	41799	0.723991		CSP	56946	0.946687		CSE	36536	0.6861
CSD	61755	0.804429		CSL	215743	2.379		CRG	31459	0.410264		CAG	13538	0.257472		CSE	35830	0.663129		CSE	41512	0.71902		CSV	48776	0.810866		CSV	32175	0.604206
CSE	61361	0.799296		CSD	111050	1.22455		CSV	31280	0.407929		CSD	11513	0.218959		CSD	32490	0.601314		CSV	33496	0.580177		CSE	35439	0.589148		CSD	26821	0.503665
CSR	54136	0.705183		CDT	90730	1.00048		CAN	23437	0.305647		CSE	11459	0.217932		CAN	17891	0.33112		CSR	29520	0.511309		CAN	25660	0.426579		CAG	13218	0.248217
CSV	43529	0.567014		CAN	41260	0.454974		CSP	17282	0.225378		CGA	11088	0.210876		CRG	16292	0.301527		CST	25923	0.449007		CST	22317	0.371004		CAR	12976	0.243673
CRA	41876	0.545482		CTR	19666	0.216857		CTS	15646	0.204043		CAN	8256	0.157016		CSL	14807	0.274043		CAN	15884	0.275123		CSR	17224	0.286337		CRD	11058	0.207655
CRD	29271	0.381288		CRT	9718	0.10716		CSL	13004	0.169588		CTR	7281	0.138473		CSR	13088	0.242228		CRG	11277	0.195326		CAA	16961	0.281965		CSR	10828	0.203336
CSN	25106	0.327034		CAG	9698	0.10694		CAG	12145	0.158386		CSL	6224	0.118371		CAC	11196	0.207212		CTR	10854	0.188		CSL	14580	0.242382		CAN	10712	0.201158
CAL	23237	0.302688		CVS	7505	0.0827576		CRR	11776	0.153573		CST	5462	0.103879		CST	11135	0.206083		CRD	9723	0.16841		CRD	14387	0.239174		CST	9797	0.183975
CSP	21817	0.284191		CGA	7106	0.0783578		CTD	11179	0.145788		CTS	5261	0.100056		CRT	10129	0.187464		CAG	9041	0.156597		CRG	14369	0.238874		CRA	9680	0.181778
CTG	19481	0.253762		CTS	6093	0.0671875		CAR	9278	0.120996		CVS	5143	0.0978118		CTR	9244	0.171085		CSL	8354	0.144698		CAG	12516	0.20807		CSN	8541	0.160389
CAG	19084	0.248591		CAA	4501	0.0496325		CTR	7716	0.100626		CAI	4895	0.0930952		CRR	8332	0.154206		CAR	7275	0.126009		CAR	10272	0.170765		CTR	6804	0.127771
CGG	17636	0.229729		CTY	3958	0.0436449		CAA	7620	0.0993741		CAR	3673	0.0698547		CRP	8050	0.148987		CRR	5169	0.0895311		CTR	9130	0.15178		CRQ	5844	0.109743
CAN	16216	0.211232		CAR	2330	0.0256929		CRA	7465	0.0973527		CRA	3272	0.0622283		CRD	7865	0.145563		CTS	4238	0.0734055		CRA	6435	0.106977		CAC	4797	0.0900816
CTR	11269	0.146791		CNA	2143	0.0236309		CSW	7065	0.0921362		CAT	2676	0.0508933		CAG	7586	0.140399		CRP	4023	0.0696815		CSQ	5590	0.0929298		CRR	4786	0.0898751
CGA	6997	0.0911438		CST	2140	0.0235978		CSQ	6602	0.0860981		CRD	2480	0.0471657		CAR	6417	0.118764		CSQ	3749	0.0649356		CSK	5533	0.0919822		CRW	4712	0.0884854
CVS	4651	0.0605845		CSP	1621	0.0178748		CSR	6459	0.0842332		CRG	2410	0.0458344		CTS	5953	0.110176		CVS	3694	0.063983		CRT	5477	0.0910512		CGA	4676	0.0878094
CTS	4562	0.0594252		CAT	1037	0.011435		CSN	6005	0.0783125		CAC	1726	0.0328258		CSQ	5301	0.0981091		CRA	3375	0.0584576		CDR	5172	0.0859808		CKG	4567	0.0857625
CST	2232	0.0290743		CRA	1027	0.0113247		CRP	5937	0.0774257		CSQ	1589	0.0302203		CRA	4881	0.0903359		CGA	3350	0.0580246		CRP	4473	0.0743604		CTG	4430	0.0831898
CTY	2209	0.0287747		CSQ	889	0.009803		CNR	5751	0.075		CSR	1571	0.029878		CAT	4492	0.0831364		CSH	3228	0.0559115		CRR	4322	0.0718502		CVS	4299	0.0807298
CTC	2102	0.0273809		CTG	835	0.00920754		CGG	5550	0.0723788		CRQ	1571	0.029878		CGA	4411	0.0816373		CKP	3221	0.0557902		CTS	4162	0.0691903		CEG	4241	0.0796406
CNA	1310	0.0170642		CGT	662	0.00729987		CVS	4930	0.0642932		CTY	1546	0.0294025		CSW	3606	0.0667386		CRQ	2603	0.045086		CGA	4024	0.0668961		CRP	4185	0.078589
CSL	989	0.0128828		CGS	523	0.00576712		CAT	4929	0.0642802		CSN	1489	0.0283184		CKR	3543	0.0655726		CAI	2571	0.0445317		CAT	3792	0.0630393		CTS	4003	0.0751713
CGS	770	0.0100301		CT_	516	0.00568993		CTG	4475	0.0583594		CSY	1455	0.0276718		CVS	2923	0.0540979		CMG	2542	0.0440294		CAI	3655	0.0607618		CRG	3363	0.0631529
CSQ	707	0.00920948		CGG	443	0.00488496		CGA	4448	0.0580073		CNR	1369	0.0260362		CTP	2815	0.0520991		CSK	2457	0.0425571		CVS	3399	0.056506		CSY	3142	0.0590028
CA_	513	0.00668241		CSE	385	0.00424539		CAL	3945	0.0514476		CAF	1282	0.0243816		CTC	2777	0.0513958		CTD	2358	0.0408424		CRS	3151	0.0523831		CTW	2950	0.0553973
CGD	494	0.00643491		CGL	366	0.00403588		CSF	3406	0.0444184		CAV	1138	0.021643		CRE	2666	0.0493414		CAL	2254	0.039041		CRQ	3024	0.0502718		CSL	2610	0.0490125
CAI	466	0.00607018		CAL	362	0.00399177		CAI	2780	0.0362546		CTA	1125	0.0213957		CTY	2241	0.0414757		CAC	2216	0.0383828		CAC	2741	0.0455672		CSQ	2588	0.0485994
CDS	447	0.00582268		CGV	356	0.00392561		CTY	2344	0.0305686		CRR	1055	0.0200644		CAM	2110	0.0390512		CTY	2197	0.0380537		CTC	2707	0.0450019		CAL	2408	0.0452192
CRG	420	0.00547098		CTA	327	0.00360583		CTC	1674	0.021831		CNA	981	0.0186571		CTG	2047	0.0378852		CSY	2127	0.0368413		CSY	2574	0.0427909		CAA	2320	0.0435667
CVW	398	0.0051844		CVW	305	0.00336323		CAH	1598	0.0208399		CRH	916	0.0174209		CAE	2026	0.0374965		CRE	1983	0.0343471		CTY	2521	0.0419098		CAP	2196	0.0412381
CAA	379	0.0049369		CTW	289	0.0031868		CST	1566	0.0204225		CSW	873	0.0166031		CRN	1960	0.036275		CSM	1900	0.0329095		CTQ	2339	0.0388842		CGG	2080	0.0390598
CTW	348	0.00453309		CAD	284	0.00313167		CAK	1219	0.0158972		CRP	830	0.0157853		CLG	1887	0.0349239		CTM	1705	0.0295319		CGT	2194	0.0364737		CTY	1881	0.0353228
CAV	297	0.00386876		CDS	282	0.00310961		CSI	893	0.0116458		CRS	796	0.0151387		CNP	1755	0.0324809		CRV	1564	0.0270897		CSH	2179	0.0362243		CSK	1779	0.0334074
CTA	256	0.00333469		CTF	258	0.00284497		CNA	788	0.0102765		CTH	794	0.0151006		CKG	1693	0.0313335		CTC	1396	0.0241798		CTP	2164	0.035975		CRS	1651	0.0310037
CAD	199	0.0025922		CAI	246	0.00271264		CGS	518	0.00675535		CER	771	0.0146632		CSI	1657	0.0306672		CNA	1363	0.0236082		CAL	1715	0.0285107		CAK	1558	0.0292573
CTI	192	0.00250102		CDA	226	0.0024921		CDS	421	0.00549035		CTT	748	0.0142258		CWD	1555	0.0287794		CTP	1361	0.0235736		CSW	1685	0.0280119		CKL	1542	0.0289568
CGE	187	0.00243589		CSR	225	0.00248107		CIA	352	0.00459051		CGS	736	0.0139976		CTA	1482	0.0274283		CKW	1334	0.0231059		CTG	1672	0.0277958		CRT	1504	0.0282432
CT_	180	0.0023447		CAY	220	0.00242594		CVW	323	0.00421231		CDP	730	0.0138835		CSF	1466	0.0271322		CNT	1246	0.0215817		CGG	1633	0.0271475		CYN	1486	0.0279052
CGR	173	0.00225352		CRG	216	0.00238183		CTA	307	0.00400365		CTD	715	0.0135982		CIG	1460	0.0270212		CGQ	1233	0.0213565		CTA	1630	0.0270976		CVG	1454	0.0273043
CAP	166	0.00216234		CVC	203	0.00223848		CHQ	283	0.00369066		CRT	707	0.013446		CQG	1446	0.0267621		CAK	1193	0.0206637		CKA	1597	0.026549		CGT	1445	0.0271353
CTF	165	0.00214931		CTC	197	0.00217232		CTF	243	0.00316902		CIP	674	0.0128184		CSN	1400	0.0259107		CTG	1191	0.020629		CRL	1575	0.0261833		CKT	1404	0.0263654
CPS	155	0.00201905		CNG	184	0.00202897		CAD	239	0.00311685		CNP	652	0.0124		CRQ	1331	0.0246337		CRS	1163	0.0201441		CTD	1443	0.0239888		CTD	1399	0.0262715
CAQ	144	0.00187576		CIA	165	0.00181945		CTW	238	0.00310381		CTQ	580	0.0110307		CNA	1150	0.0212838		CAQ	1140	0.0197457		CRE	1371	0.0227919		CTT	1342	0.0252011
CAK	142	0.00184971		CNS	153	0.00168713		CAV	205	0.00267345		CRE	549	0.0104411		CKT	1054	0.0195071		CKI	1118	0.0193646		CKT	1312	0.0218111		CRN	1182	0.0221965
CIA	139	0.00181063		CGD	149	0.00164302		CT_	173	0.00225613		CTC	527	0.0100227		CTH	981	0.018156		CSW	1050	0.0181868		CNA	1280	0.0212791		CTC	1096	0.0205815
CVR	136	0.00177155		CNV	120	0.00132324		CAC	173	0.00225613		CAP	440	0.00836811		CTD	931	0.0172306		CRH	1003	0.0173727		CSN	1248	0.0207471		CAT	975	0.0183093
CGV	115	0.00149801		CA_	118	0.00130119		CPS	164	0.00213876		CTG	367	0.00697976		CSH	891	0.0164903		CKD	1000	0.0173208		CAQ	1079	0.0179376		CRE	919	0.0172577
CAC	114	0.00148498		CAQ	114	0.00125708		CGD	157	0.00204747		CTW	329	0.00625706		CSM	829	0.0153428		CKA	877	0.0151903		CRK	1053	0.0175054		CAI	884	0.0166004
CDA	101	0.00131564		CPS	105	0.00115783		CAM	156	0.00203443		CDS	323	0.00614295		CRL	638	0.0118079		CKN	740	0.0128174		CAV	1049	0.0174389		CNL	668	0.0125442
CVT	97	0.00126353		CRS	102	0.00112475		CA_	148	0.0019301		CVW	284	0.00540123		CDR	559	0.0103458		CSI	713	0.0123497		CGD	1001	0.0166409		CYE	621	0.0116616
CGL	75	0.00097696		CAE	93	0.00102551		CAP	111	0.00144758		CA_	248	0.00471657		CKD	535	0.0099016		CQS	613	0.0106176		CSM	942	0.0156601		CGS	592	0.011117
CGN	70	0.000911829		CAV	88	0.000970376		CIG	103	0.00134325		CT_	243	0.00462148		CTN	390	0.00721799		CTA	570	0.00987284		CAD	908	0.0150949		CNA	571	0.0107227
CTT	68	0.000885777		CSF	85	0.000937295		CGE	79	0.00103026		CGV	212	0.00403191		CGS	343	0.00634813		CDS	519	0.00898948		CAP	879	0.0146127		CDS	538	0.010103
CNS	66	0.000859725		CRD	79	0.000871133		CRQ	75	0.000978091		CTF	165	0.00313804		CGG	338	0.00625559		CGG	486	0.0084179		CKD	865	0.01438		CSF	421	0.00790585
CSH	64	0.000833672		CSM	64	0.000705728		CID	71	0.000925926		CIA	155	0.00294786		CAD	292	0.00540424		CGS	355	0.00614888		CSI	858	0.0142636		CGD	288	0.00540828
CRV	61	0.000794594		CND	62	0.000683674		CAQ	69	0.000899844		CGG	138	0.00262454		CVW	247	0.00457139		CVW	301	0.00521355		CTW	804	0.0133659		CTA	231	0.00433789
CNG	60	0.000781568		CRV	61	0.000672647		CGV	64	0.000834638		CPS	131	0.00249141		CAI	240	0.00444184		CT_	284	0.0049191		CWG	800	0.0132994		CAD	196	0.00368063
CQQ	57	0.00074249		CRL	57	0.000628539		CNG	63	0.000821597		CAD	112	0.00213006		CDS	205	0.00379407		CTW	269	0.00465929		CGS	800	0.0132994		CTF	164	0.00307971
CQD	54	0.000703411		CIL	52	0.000573404		CDA	57	0.000743349		CGD	87	0.0016546		CAP	196	0.0036275		CAT	233	0.00403574		CGR	788	0.0130999		CPS	151	0.00283559
CVP	52	0.000677359		CAP	52	0.000573404		CTP	55	0.000717267		CSF	86	0.00163559		CRS	187	0.00346093		CAD	226	0.0039145		CRN	752	0.0125015		CIA	144	0.00270414
CND	52	0.000677359		CPG	51	0.000562377		CSH	52	0.000678143		CIL	79	0.00150246		CTW	185	0.00342392		CAP	222	0.00384521		CTL	738	0.0122687		CT_	142	0.00266658
CDW	52	0.000677359		CDI	51	0.000562377		CAE	45	0.000586855		CGL	76	0.0014454		CT_	172	0.00318332		CTF	197	0.00341219		CSF	723	0.0120194		CGN	123	0.00230979
CSW	51	0.000664333		CSY	47	0.000518269		CS_	41	0.00053469		CTI	70	0.00133129		CA_	145	0.00268361		CAV	194	0.00336023		CRV	696	0.0115705		CGP	117	0.00219711
CVL	48	0.000625254		CSH	40	0.00044108		CS-	39	0.000508607		CAL	65	0.0012362		CAA	138	0.00255406		CAA	173	0.00299649		CKS	617	0.0102572		CVW	111	0.00208444
CRS	45	0.000586176		CSC	39	0.000430053		CRD	38	0.000495566		CAA	62	0.00117914		CAV	134	0.00248003		CGD	171	0.00296185		CGE	603	0.0100244		CGV	111	0.00208444
CGP	43	0.000560124		CSI	38	0.000419026		CVC	36	0.000469484		CGP	53	0.00100798		CTF	132	0.00244301		CA_	159	0.002754		CQS	594	0.00987483		CAV	101	0.00189665
CRR	39	0.000508019		CNL	38	0.000419026		CRE	34	0.000443401		CGT	42	0.000798774		CAL	130	0.002406		CPS	113	0.00195725		CKG	574	0.00954234		CGE	89	0.00167131
CTL	37	0.000481967		CSW	37	0.000407999		CES	34	0.000443401		CAE	40	0.000760737		CIA	110	0.00203584		CIA	110	0.00190529		CTV	548	0.00911011		CVE	87	0.00163375
CQG	37	0.000481967		CNT	35	0.000385945		CGP	30	0.000391237		CNS	35	0.000665645		CRY	104	0.0019248		CGT	96	0.00166279		CEL	526	0.00874438		CAE	82	0.00153986
CPR	37	0.000481967		CTP	34	0.000374918		CGN	29	0.000378195		CVG	34	0.000646627		CPS	103	0.00190629		CCY	89	0.00154155		CKP	517	0.00859476		CIL	78	0.00146474
CSF	35	0.000455915		CQE	34	0.000374918		CRW	28	0.000365154		CS-	34	0.000646627		CGD	88	0.00162867		CGP	81	0.00140298		CNG	515	0.00856151		CA_	72	0.00135207
CKA	35	0.000455915		CCP	32	0.000352864		CGR	27	0.000352113		CDA	34	0.000646627		CAQ	85	0.00157315		CAE	79	0.00136834		CAK	505	0.00839527		CES	63	0.00118306
CIG	35	0.000455915		CVG	27	0.000297729		CRV	26	0.000339072		CGE	33	0.000627608		CGP	78	0.0014436		CSF	73	0.00126442		CLG	501	0.00832877		CGR	59	0.00110795
CSK	33	0.000429862		CQD	27	0.000297729		CMG	26	0.000339072		CSK	31	0.000589571		CGT	68	0.00125852		CGE	73	0.00126442		CRM	497	0.00826227		CAQ	59	0.00110795
CAE	32	0.000416836		CCV	27	0.000297729		CIF	26	0.000339072		CNG	29	0.000551535		CAY	60	0.00111046		CNG	71	0.00122978		CGQ	496	0.00824565		CNQ	52	0.000976495
CTP	29	0.000377758		CCL	25	0.000275675		CRS	25	0.00032603		CAQ	28	0.000532516		CNG	56	0.00103643		CVA	69	0.00119513		CAE	486	0.0080794		CSH	46	0.000863822
CES	28	0.000364732		CGR	24	0.000264648		CVL	24	0.000312989		CSH	23	0.000437424		CDM	55	0.00101792		CRL	50	0.000866039		CKR	480	0.00797966		CNG	46	0.000863822
CRE	27	0.000351706		CSN	23	0.000253621		CTN	24	0.000312989		CLG	21	0.000399387		CGV	54	0.000999413		CGR	50	0.000866039		CTE	476	0.00791316		CIS	45	0.000845043
CDR	27	0.000351706		CDP	23	0.000253621		CTL	24	0.000312989		CDW	21	0.000399387		CGE	53	0.000980906		CRT	47	0.000814077		CTF	470	0.00781342		CDR	44	0.000826265
CSY	26	0.000338679		CAF	23	0.000253621		CSY	23	0.000299948		CGW	20	0.000380369		CCE	53	0.000980906		CGV	45	0.000779435		CEG	450	0.00748093		CS-	43	0.000807486
CVH	25	0.000325653		CS-	22	0.000242594		CNQ	23	0.000299948		CTP	19	0.00036135		CAH	49	0.000906875		CDR	43	0.000744793		CNT	422	0.00701545		CQD	41	0.000769928
CVC	25	0.000325653		CHT	21	0.000231567		CQD	22	0.000286907		CS_	19	0.00036135		CGL	47	0.00086986		CSN	40	0.000692831		CAM	416	0.0069157		CNS	39	0.000732371
CRT	25	0.000325653		CGN	21	0.000231567		CDR	22	0.000286907		CNQ	19	0.00036135		CRV	44	0.000814337		CNR	36	0.000623548		CAY	410	0.00681596		CNE	36	0.000676035
CGW	24	0.000312627		CTH	19	0.000209513		CNS	21	0.000273866		CKQ	19	0.00036135		CQD	36	0.000666276		CNS	34	0.000588906		CPS	407	0.00676609		CSW	35	0.000657256
CGT	24	0.000312627		CS_	19	0.000209513		CTT	20	0.000260824		CQD	18	0.000342332		CNS	35	0.000647768		CND	33	0.000571586		CGP	340	0.00565226		CVR	30	0.000563362
CVA	23	0.000299601		CIS	19	0.000209513		CGL	20	0.000260824		CPD	18	0.000342332		CGR	34	0.00062926		CAH	30	0.000519623		CNP	318	0.00528652		CS_	28	0.000525805
CVV	22	0.000286575		CDW	19	0.000209513		CDG	20	0.000260824		CLD	18	0.000342332		CVC	25	0.000462691		CS_	26	0.00045034		CQD	315	0.00523665		CQE	28	0.000525805
CS-	22	0.000286575		CVR	16	0.000176432		CTI	19	0.000247783		CQG	16	0.000304295		CDA	23	0.000425676		CQQ	25	0.000433019		CIP	305	0.00507041		CAY	27	0.000507026
CS_	22	0.000286575		CVL	16	0.000176432		CGW	19	0.000247783		CLR	15	0.000285276		CIS	22	0.000407168		CVP	24	0.000415699		CHQ	303	0.00503716		CQQ	26	0.000488247
CRP	22	0.000286575		CAK	16	0.000176432		CAY	19	0.000247783		CRV	14	0.000266258		CNV	20	0.000370153		CTT	24	0.000415699		CDS	297	0.00493741		CPD	25	0.000469469
CLR	22	0.000286575		CIV	15	0.000165405		CTK	18	0.000234742		CES	14	0.000266258		CSY	19	0.000351645		CTL	24	0.000415699		CPL	284	0.0047213		CF_	25	0.000469469
CTE	21	0.000273549		CIG	15	0.000165405		CQG	18	0.000234742		CGQ	13	0.00024724		CTT	18	0.000333138		CDG	24	0.000415699		CNW	280	0.0046548		CRV	24	0.00045069
CDT	21	0.000273549		CTT	13	0.000143351		CLR	16	0.000208659		CVT	12	0.000228221		CS_	18	0.000333138		CQD	23	0.000398378		CIG	278	0.00462155		CGQ	24	0.00045069
CV_	20	0.000260523		CGQ	13	0.000143351		C-S	15	0.000195618		CQQ	12	0.000228221		CPP	18	0.000333138		CEG	23	0.000398378		CPG	276	0.0045883		CTK	23	0.000431911
CQE	20	0.000260523		CDC	13	0.000143351		CQR	15	0.000195618		CNL	12	0.000228221		CPG	18	0.000333138		CDW	23	0.000398378		CNL	268	0.00445531		CGW	23	0.000431911
CEG	20	0.000260523		CVT	12	0.000132324		CLG	15	0.000195618		CIR	12	0.000228221		CPD	18	0.000333138		CDA	23	0.000398378		CDD	268	0.00445531		CDP	23	0.000431911
CNV	19	0.000247497		CTV	12	0.000132324		CVR	14	0.000182577		CFP	11	0.000209203		CDW	17	0.00031463		CS-	22	0.000381057		CIE	254	0.00422257		CDA	21	0.000394354
CVG	18	0.00023447		CQA	12	0.000132324		CVP	14	0.000182577		CVC	10	0.000190184		CVT	16	0.000296123		CPD	20	0.000346416		CIR	252	0.00418932		CLG	19	0.000356796
CNE	18	0.00023447		CYT	11	0.000121297		CVG	14	0.000182577		CVA	10	0.000190184		CVL	16	0.000296123		CAY	18	0.000311774		CPR	249	0.00413945		CKA	19	0.000356796
CLS	17	0.000221444		CLS	11	0.000121297		CQQ	13	0.000169536		CTL	10	0.000190184		CTI	16	0.000296123		CVC	17	0.000294453		CNR	235	0.00390671		CAH	18	0.000338017
CIL	16	0.000208418		CTD	10	0.00011027		CQE	13	0.000169536		CPW	10	0.000190184		CVG	15	0.000277615		CNE	16	0.000277132		CTI	228	0.00379034		CVC	17	0.000319239
CSI	15	0.000195392		CRP	10	0.00011027		CPD	13	0.000169536		CIS	10	0.000190184		CS-	15	0.000277615		CNP	15	0.000259812		CQN	223	0.00370722		CCP	17	0.000319239
CNR	15	0.000195392		CTL	9	9.9243e-05		CND	13	0.000169536		CSI	9	0.000171166		CGQ	15	0.000277615		CKG	15	0.000259812		CDT	220	0.00365734		CA-	17	0.000319239
CDP	15	0.000195392		CTI	9	9.9243e-05		CKQ	13	0.000169536		CHQ	9	0.000171166		CVP	14	0.000259107		CVG	14	0.000242491		CFR	212	0.00352435		CQR	16	0.00030046
CPA	14	0.000182366		CRR	9	9.9243e-05		CIS	13	0.000169536		CGR	9	0.000171166		CTL	13	0.0002406		CTQ	14	0.000242491		CT_	195	0.00324174		CNP	16	0.00030046
CRQ	13	0.00016934		CRK	9	9.9243e-05		CPQ	12	0.000156495		CDT	9	0.000171166		CQE	13	0.0002406		CTV	13	0.00022517		CKK	174	0.00289263		CIG	16	0.00030046
CPW	13	0.00016934		CPR	9	9.9243e-05		CPI	12	0.000156495		CDR	9	0.000171166		CNQ	13	0.0002406		CQE	13	0.00022517		CVW	169	0.0028095		CSI	15	0.000281681
CAF	13	0.00016934		CGW	9	9.9243e-05		CKA	12	0.000156495		CAY	9	0.000171166		CDV	12	0.000222092		CPR	13	0.00022517		CIT	169	0.0028095		C-S	15	0.000281681
CTK	11	0.000143287		CET	9	9.9243e-05		CA-	12	0.000156495		CVN	8	0.000152147		CCD	12	0.000222092		CVL	12	0.000207849		CLR	144	0.0023939		CGI	15	0.000281681
CQT	11	0.000143287		CVN	8	8.8216e-05		CTV	11	0.000143453		CNV	8	0.000152147		CGW	11	0.000203584		CRN	12	0.000207849		CIA	128	0.00212791		CDG	15	0.000281681
CNP	11	0.000143287		CPW	8	8.8216e-05		CRL	11	0.000143453		C-A	8	0.000152147		CDT	11	0.000203584		CQG	12	0.000207849		CLS	119	0.00197829		CTI	14	0.000262902
CFR	11	0.000143287		CPD	8	8.8216e-05		CSK	10	0.000130412		CVR	7	0.000133129		CHQ	10	0.000185077		CIS	12	0.000207849		CAH	110	0.00182867		CQG	13	0.000244124
CRN	10	0.000130261		CVA	7	7.7189e-05		CRT	10	0.000130412		C-S	7	0.000133129		CAK	10	0.000185077		CRK	11	0.000190529		CA_	106	0.00176217		CTP	12	0.000225345
CAH	10	0.000130261		CIR	7	7.7189e-05		CNE	10	0.000130412		CQE	7	0.000133129		CTV	9	0.000166569		CNQ	11	0.000190529		CGV	83	0.00137982		CTL	12	0.000225345
CTH	9	0.000117235		CDN	7	7.7189e-05		CLS	10	0.000130412		CPR	7	0.000133129		CQQ	9	0.000166569		CGL	11	0.000190529		CNQ	60	0.000997457		CTE	12	0.000225345
CPT	9	0.000117235		CRQ	6	6.6162e-05		CKG	10	0.000130412		CLE	7	0.000133129		CDG	9	0.000166569		CEP	11	0.000190529		CNS	51	0.000847839		CQT	12	0.000225345
CPL	9	0.000117235		CQQ	6	6.6162e-05		CDW	10	0.000130412		CPG	6	0.000114111		CRW	8	0.000148061		CAF	11	0.000190529		CDG	45	0.000748093		CNV	12	0.000225345
CDG	9	0.000117235		CPL	6	6.6162e-05		CVI	9	0.000117371		CLI	6	0.000114111		CPC	8	0.000148061		CTI	10	0.000173208		CCY	40	0.000664972		CNR	12	0.000225345
CWA	8	0.000104209		CID	6	6.6162e-05		CTQ	9	0.000117371		CIG	6	0.000114111		CPA	8	0.000148061		CT-	10	0.000173208		CNV	38	0.000631723		CLE	12	0.000225345
CTN	8	0.000104209		CGC	6	6.6162e-05		CLD	9	0.000117371		CAH	6	0.000114111		CNE	8	0.000148061		CSC	10	0.000173208		CGL	37	0.000615099		CLD	12	0.000225345
CTD	8	0.000104209		CAH	6	6.6162e-05		CDV	9	0.000117371		CVL	5	9.50922e-05		CVR	7	0.000129554		CPG	10	0.000173208		CVA	33	0.000548602		CIP	12	0.000225345
CSC	8	0.000104209		CTM	5	5.5135e-05		CWG	8	0.00010433		CVI	5	9.50922e-05		CSK	7	0.000129554		CIR	9	0.000155887		CVC	32	0.000531977		CVL	11	0.000206566
CKD	8	0.000104209		CSK	5	5.5135e-05		CVN	8	0.00010433		CTV	5	9.50922e-05		CRI	7	0.000129554		CIP	9	0.000155887		CS-	31	0.000515353		CSC	11	0.000206566
CAY	8	0.000104209		CRE	5	5.5135e-05		CTH	8	0.00010433		CTK	5	9.50922e-05		CPR	7	0.000129554		CGH	9	0.000155887		CQG	27	0.000448856		CPL	10	0.000187787
CQR	7	9.11829e-05		CPC	5	5.5135e-05		CTE	8	0.00010433		CT-	5	9.50922e-05		CNT	7	0.000129554		CES	9	0.000155887		CAF	26	0.000432232		CLR	10	0.000187787
CQA	7	9.11829e-05		CMG	5	5.5135e-05		CNV	8	0.00010433		CSC	5	9.50922e-05		CNR	7	0.000129554		CVR	8	0.000138566		CVR	24	0.000398983		CGK	10	0.000187787
CMA	7	9.11829e-05		CGP	5	5.5135e-05		CIR	8	0.00010433		CRL	5	9.50922e-05		CIR	7	0.000129554		CVF	8	0.000138566		CVP	23	0.000382359		CDT	10	0.000187787
CLI	7	9.11829e-05		CCD	5	5.5135e-05		CVT	7	9.12885e-05		CQV	5	9.50922e-05		CES	7	0.000129554		CTN	8	0.000138566		CS_	23	0.000382359		CVN	9	0.000169009
CIS	7	9.11829e-05		CT-	4	4.4108e-05		CSM	7	9.12885e-05		CPT	5	9.50922e-05		CAF	7	0.000129554		CKS	8	0.000138566		CTT	22	0.000365734		CSM	9	0.000169009
CFY	7	9.11829e-05		CRW	4	4.4108e-05		CNW	7	9.12885e-05		CN_	5	9.50922e-05		CWG	6	0.000111046		CIV	8	0.000138566		CPD	22	0.000365734		CRL	9	0.000169009
CDQ	7	9.11829e-05		CRI	4	4.4108e-05		CGT	7	9.12885e-05		CLS	5	9.50922e-05		CT-	6	0.000111046		CDV	8	0.000138566		CND	22	0.000365734		CQA	9	0.000169009
CA-	7	9.11829e-05		CQT	4	4.4108e-05		CEG	7	9.12885e-05		CFS	5	9.50922e-05		CSC	6	0.000111046		CDT	8	0.000138566		CDA	22	0.000365734		CID	9	0.000169009
CVN	6	7.81568e-05		CPT	4	4.4108e-05		CDP	7	9.12885e-05		CF_	5	9.50922e-05		CNL	6	0.000111046		CCP	8	0.000138566		CVG	21	0.00034911		CEL	9	0.000169009
CPP	6	7.81568e-05		CLV	4	4.4108e-05		CWA	6	7.82473e-05		CAK	5	9.50922e-05		CKA	6	0.000111046		CWG	7	0.000121245		CDV	20	0.000332486		CVA	8	0.00015023
CIV	6	7.81568e-05		CLL	4	4.4108e-05		CVA	6	7.82473e-05		CVP	4	7.60737e-05		CEG	6	0.000111046		CRW	7	0.000121245		CQE	17	0.000282613		CND	8	0.00015023
CIR	6	7.81568e-05		CKL	4	4.4108e-05		CPV	6	7.82473e-05		CTN	4	7.60737e-05		CA-	6	0.000111046		CQR	7	0.000121245		CVL	16	0.000265989		CLT	8	0.00015023
CIE	6	7.81568e-05		CDR	4	4.4108e-05		CDF	6	7.82473e-05		CSM	4	7.60737e-05		CVF	5	9.25383e-05		CNV	7	0.000121245		CIL	16	0.000265989		CVP	7	0.000131451
CID	6	7.81568e-05		CNR	3	3.3081e-05		CDD	6	7.82473e-05		CQA	4	7.60737e-05		CPW	5	9.25383e-05		CKT	7	0.000121245		CDW	15	0.000249364		CTH	7	0.000131451
CGQ	6	7.81568e-05		CKT	3	3.3081e-05		C_A	6	7.82473e-05		CPP	4	7.60737e-05		CLS	5	9.25383e-05		CIG	7	0.000121245		CIS	14	0.00023274		CR_	7	0.000131451
CGM	6	7.81568e-05		CKP	3	3.3081e-05		CVH	5	6.52061e-05		C_N	4	7.60737e-05		CLR	5	9.25383e-05		CIE	7	0.000121245		CHL	14	0.00023274		CNT	7	0.000131451
CEQ	6	7.81568e-05		CHR	3	3.3081e-05		CTM	5	6.52061e-05		CLT	4	7.60737e-05		CIL	5	9.25383e-05		CTE	6	0.000103925		CDP	14	0.00023274		CLI	7	0.000131451
CCV	6	7.81568e-05		CFS	3	3.3081e-05		CPR	5	6.52061e-05		CKA	4	7.60737e-05		CFR	5	9.25383e-05		CLR	6	0.000103925		CTN	13	0.000216116		CKR	7	0.000131451
CWG	5	6.51307e-05		CES	3	3.3081e-05		CNL	5	6.52061e-05		CIV	4	7.60737e-05		CDP	5	9.25383e-05		CDP	6	0.000103925		CTH	12	0.000199491		CIR	7	0.000131451
CVI	5	6.51307e-05		CEP	3	3.3081e-05		CLI	5	6.52061e-05		CGY	4	7.60737e-05		CCV	5	9.25383e-05		CCE	6	0.000103925		CIF	12	0.000199491		CGL	7	0.000131451
CTV	5	6.51307e-05		CEI	3	3.3081e-05		CGQ	5	6.52061e-05		CGN	4	7.60737e-05		CCP	5	9.25383e-05		C-A	6	0.000103925		CGW	12	0.000199491		CFR	7	0.000131451
C-S	5	6.51307e-05		CAM	3	3.3081e-05		CFV	5	6.52061e-05		CDI	4	7.60737e-05		CTM	4	7.40306e-05		CVI	5	8.66039e-05		CES	12	0.000199491		CDL	7	0.000131451
CNQ	5	6.51307e-05		CA-	3	3.3081e-05		CVV	4	5.21649e-05		CDD	4	7.60737e-05		CPT	4	7.40306e-05		CRM	5	8.66039e-05		CVT	11	0.000182867		C-A	7	0.000131451
CNN	5	6.51307e-05		CYQ	2	2.2054e-05		CRN	4	5.21649e-05		CA-	4	7.60737e-05		CND	4	7.40306e-05		CRI	5	8.66039e-05		CVN	11	0.000182867		C_A	7	0.000131451
CL_	5	6.51307e-05		CYL	2	2.2054e-05		CQT	4	5.21649e-05		C--	4	7.60737e-05		CN_	4	7.40306e-05		CPW	5	8.66039e-05		CQQ	10	0.000166243		CPG	6	0.000112672
CFW	5	6.51307e-05		CVI	2	2.2054e-05		CPT	4	5.21649e-05		CWA	3	5.70553e-05		CIY	4	7.40306e-05		CPP	5	8.66039e-05		CPA	10	0.000166243		CNY	6	0.000112672
CDK	5	6.51307e-05		CTN	2	2.2054e-05		CNN	4	5.21649e-05		CVY	3	5.70553e-05		CII	4	7.40306e-05		CNL	5	8.66039e-05		CHS	10	0.000166243		CMG	6	0.000112672
CDD	5	6.51307e-05		CRC	2	2.2054e-05		CLY	4	5.21649e-05		CPL	3	5.70553e-05		CIF	4	7.40306e-05		CMR	5	8.66039e-05		CGM	10	0.000166243		CLS	6	0.000112672
CCE	5	6.51307e-05		CQS	2	2.2054e-05		CLV	4	5.21649e-05		CND	3	5.70553e-05		CFL	4	7.40306e-05		CKV	5	8.66039e-05		CPT	9	0.000149619		CKQ	6	0.000112672
CCD	5	6.51307e-05		CQL	2	2.2054e-05		CLT	4	5.21649e-05		CMA	3	5.70553e-05		CDN	4	7.40306e-05		CIL	5	8.66039e-05		CGK	9	0.000149619		CFW	6	0.000112672
C-A	5	6.51307e-05		CPA	2	2.2054e-05		CLQ	4	5.21649e-05		CLF	3	5.70553e-05		CWR	3	5.5523e-05		CGW	5	8.66039e-05		CRW	8	0.000132994		CER	6	0.000112672
CRK	4	5.21045e-05		CNQ	2	2.2054e-05		CGK	4	5.21649e-05		CKL	3	5.70553e-05		CWA	3	5.5523e-05		CGK	5	8.66039e-05		CQR	7	0.00011637		CDW	6	0.000112672
CPD	4	5.21045e-05		CN_	2	2.2054e-05		CFS	4	5.21649e-05		CIY	3	5.70553e-05		CVM	3	5.5523e-05		CGI	5	8.66039e-05		CQL	7	0.00011637		C--	6	0.000112672
CLV	4	5.21045e-05		CLR	2	2.2054e-05		CFR	4	5.21649e-05		CIQ	3	5.70553e-05		CV_	3	5.5523e-05		CFL	5	8.66039e-05		CID	7	0.00011637		CPR	5	9.38937e-05
CLG	4	5.21045e-05		CLG	2	2.2054e-05		CEP	4	5.21649e-05		CHL	3	5.70553e-05		CTQ	3	5.5523e-05		CDD	5	8.66039e-05		CRH	6	9.97457e-05		CKD	5	9.38937e-05
CIP	4	5.21045e-05		CKW	2	2.2054e-05		CDT	4	5.21649e-05		CFT	3	5.70553e-05		CRF	3	5.5523e-05		CCV	5	8.66039e-05		CQA	6	9.97457e-05		CIV	5	9.38937e-05
CET	4	5.21045e-05		CKN	2	2.2054e-05		CDI	4	5.21649e-05		CFR	3	5.70553e-05		CRC	3	5.5523e-05		CTK	4	6.92831e-05		CEP	6	9.97457e-05		CGY	5	9.38937e-05
CED	4	5.21045e-05		CKI	2	2.2054e-05		CCL	4	5.21649e-05		CFG	3	5.70553e-05		CQV	3	5.5523e-05		CTH	4	6.92831e-05		CCD	6	9.97457e-05		CEA	5	9.38937e-05
CCR	4	5.21045e-05		CKA	2	2.2054e-05		CAF	4	5.21649e-05		CEP	3	5.70553e-05		CPH	3	5.5523e-05		CQA	4	6.92831e-05		CA-	6	9.97457e-05		CDI	5	9.38937e-05
CCN	4	5.21045e-05		CFL	2	2.2054e-05		CSC	3	3.91237e-05		CDQ	3	5.70553e-05		CMR	3	5.5523e-05		CPL	4	6.92831e-05		CSC	5	8.31214e-05		CDD	5	9.38937e-05
CSM	3	3.90784e-05		CYY	1	1.1027e-05		CR_	3	3.91237e-05		CDG	3	5.70553e-05		CLL	3	5.5523e-05		CNY	4	6.92831e-05		C-S	5	8.31214e-05		CWD	4	7.5115e-05
CQL	3	3.90784e-05		CWY	1	1.1027e-05		CQN	3	3.91237e-05		CCV	3	5.70553e-05		CLI	3	5.5523e-05		CNW	4	6.92831e-05		CPV	5	8.31214e-05		CVT	4	7.5115e-05
CNL	3	3.90784e-05		CWT	1	1.1027e-05		CQH	3	3.91237e-05		CCP	3	5.70553e-05		CLA	3	5.5523e-05		CLS	4	6.92831e-05		CMA	5	8.31214e-05		CTQ	4	7.5115e-05
C_N	3	3.90784e-05		CWH	1	1.1027e-05		CQA	3	3.91237e-05		CCD	3	5.70553e-05		CIP	3	5.5523e-05		CLG	4	6.92831e-05		CDK	5	8.31214e-05		CRC	4	7.5115e-05
CLK	3	3.90784e-05		CVY	1	1.1027e-05		CPP	3	3.91237e-05		CYT	2	3.80369e-05		CIE	3	5.5523e-05		CKR	4	6.92831e-05		CWY	4	6.64972e-05		CQL	4	7.5115e-05
CLD	3	3.90784e-05		CV_	1	1.1027e-05		CPF	3	3.91237e-05		CYL	2	3.80369e-05		CID	3	5.5523e-05		CKQ	4	6.92831e-05		CWD	4	6.64972e-05		CPP	4	7.5115e-05
CHS	3	3.90784e-05		CTK	1	1.1027e-05		CPC	3	3.91237e-05		CVV	2	3.80369e-05		CGN	3	5.5523e-05		CIY	4	6.92831e-05		CRY	4	6.64972e-05		CNN	4	7.5115e-05
CHP	3	3.90784e-05		CTE	1	1.1027e-05		CNP	3	3.91237e-05		CVF	2	3.80369e-05		CGI	3	5.5523e-05		CIM	4	6.92831e-05		CQI	4	6.64972e-05		CMD	4	7.5115e-05
CFL	3	3.90784e-05		C-S	1	1.1027e-05		CN_	3	3.91237e-05		CRK	2	3.80369e-05		CFS	3	5.5523e-05		CGM	4	6.92831e-05		CNE	4	6.64972e-05		CLA	4	7.5115e-05
CDN	3	3.90784e-05		CRY	1	1.1027e-05		CKH	3	3.91237e-05		CQT	2	3.80369e-05		CF_	3	5.5523e-05		CEQ	4	6.92831e-05		CLL	4	6.64972e-05		CKS	4	7.5115e-05
CDH	3	3.90784e-05		CRH	1	1.1027e-05		CIL	3	3.91237e-05		CQR	2	3.80369e-05		CET	3	5.5523e-05		CCD	4	6.92831e-05		CLD	4	6.64972e-05		CFY	4	7.5115e-05
CDE	3	3.90784e-05		CQG	1	1.1027e-05		CGH	3	3.91237e-05		CPF	2	3.80369e-05		CER	3	5.5523e-05		CWA	3	5.19623e-05		CLA	4	6.64972e-05		CFS	4	7.5115e-05
C_D	3	3.90784e-05		CPP	1	1.1027e-05		CFQ	3	3.91237e-05		CNY	2	3.80369e-05		CEP	3	5.5523e-05		CVT	3	5.19623e-05		CKL	4	6.64972e-05		CEP	4	7.5115e-05
CAM	3	3.90784e-05		CPN	1	1.1027e-05		CFG	3	3.91237e-05		CNT	2	3.80369e-05		CEL	3	5.5523e-05		CVH	3	5.19623e-05		CGN	4	6.64972e-05		CAM	4	7.5115e-05
CVY	2	2.60523e-05		CPM	1	1.1027e-05		CF_	3	3.91237e-05		CNM	2	3.80369e-05		CCT	3	5.5523e-05		CQN	3	5.19623e-05		CGF	4	6.64972e-05		CWA	3	5.63362e-05
CVM	2	2.60523e-05		C_P	1	1.1027e-05		CDN	3	3.91237e-05		CNE	2	3.80369e-05		CWS	2	3.70153e-05		CQI	3	5.19623e-05		CFS	4	6.64972e-05		CVY	3	5.63362e-05
CTQ	2	2.60523e-05		CNY	1	1.1027e-05		CDL	3	3.91237e-05		CLL	2	3.80369e-05		CVN	2	3.70153e-05		CPT	3	5.19623e-05		CET	4	6.64972e-05		CVF	3	5.63362e-05
CRH	2	2.60523e-05		CNP	1	1.1027e-05		CCV	3	3.91237e-05		CLA	2	3.80369e-05		CTE	2	3.70153e-05		CP_	3	5.19623e-05		CER	4	6.64972e-05		CTV	3	5.63362e-05
CQS	2	2.60523e-05		CNN	1	1.1027e-05		CCE	3	3.91237e-05		CKT	2	3.80369e-05		CRK	2	3.70153e-05		CME	3	5.19623e-05		CDN	4	6.64972e-05		CTN	3	5.63362e-05
CPH	2	2.60523e-05		CNM	1	1.1027e-05		C--	3	3.91237e-05		CHS	2	3.80369e-05		CQR	2	3.70153e-05		CLD	3	5.19623e-05		CCV	4	6.64972e-05		CRY	3	5.63362e-05
CPG	2	2.60523e-05		CMS	1	1.1027e-05		CYW	2	2.60824e-05		CGH	2	3.80369e-05		CPQ	2	3.70153e-05		CIT	3	5.19623e-05		CCE	4	6.64972e-05		CRK	3	5.63362e-05
CNC	2	2.60523e-05		CML	1	1.1027e-05		CYS	2	2.60824e-05		CFL	2	3.80369e-05		CPN	2	3.70153e-05		CID	3	5.19623e-05		C_A	4	6.64972e-05		CRI	3	5.63362e-05
CLY	2	2.60523e-05		CMA	1	1.1027e-05		CVF	2	2.60824e-05		CEI	2	3.80369e-05		CPL	2	3.70153e-05		CHQ	3	5.19623e-05		CVI	3	4.98729e-05		CQV	3	5.63362e-05
CLP	2	2.60523e-05		CLW	1	1.1027e-05		CT-	2	2.60824e-05		CED	2	3.80369e-05		CP_	2	3.70153e-05		CHL	3	5.19623e-05		CVF	3	4.98729e-05		CPT	3	5.63362e-05
CLN	2	2.60523e-05		CLT	1	1.1027e-05		C_T	2	2.60824e-05		CDV	2	3.80369e-05		CNW	2	3.70153e-05		CFR	3	5.19623e-05		CVE	3	4.98729e-05		CMR	3	5.63362e-05
CLL	2	2.60523e-05		CLK	1	1.1027e-05		CRK	2	2.60824e-05		CDN	2	3.80369e-05		CLY	2	3.70153e-05		CER	3	5.19623e-05		CQV	3	4.98729e-05		CMA	3	5.63362e-05
CLF	2	2.60523e-05		CLI	1	1.1027e-05		CRC	2	2.60824e-05		CCT	2	3.80369e-05		CLV	2	3.70153e-05		CDQ	3	5.19623e-05		CPP	3	4.98729e-05		CLV	3	5.63362e-05
CKQ	2	2.60523e-05		CLE	1	1.1027e-05		CR-	2	2.60824e-05		CCC	2	3.80369e-05		CKW	2	3.70153e-05		CAM	3	5.19623e-05		CPC	3	4.98729e-05		CLP	3	5.63362e-05
CIW	2	2.60523e-05		CLA	1	1.1027e-05		CQL	2	2.60824e-05		CAM	2	3.80369e-05		CKQ	2	3.70153e-05		C--	3	5.19623e-05		CMT	3	4.98729e-05		CLN	3	5.63362e-05
CIN	2	2.60523e-05		C_L	1	1.1027e-05		CPH	2	2.60824e-05		C_A	2	3.80369e-05		CKP	2	3.70153e-05		CYS	2	3.46416e-05		CMG	3	4.98729e-05		CKP	3	5.63362e-05
CHI	2	2.60523e-05		CKS	1	1.1027e-05		CPG	2	2.60824e-05		CYS	1	1.90184e-05		CKL	2	3.70153e-05		CWD	2	3.46416e-05		CLP	3	4.98729e-05		CIQ	3	5.63362e-05
CG_	2	2.60523e-05		CKR	1	1.1027e-05		CP_	2	2.60824e-05		CYN	1	1.90184e-05		CIQ	2	3.70153e-05		CVY	2	3.46416e-05		CLI	3	4.98729e-05		CHS	3	5.63362e-05
CFP	2	2.60523e-05		CKG	1	1.1027e-05		CNT	2	2.60824e-05		CYD	1	1.90184e-05		CIN	2	3.70153e-05		CVV	2	3.46416e-05		CGY	3	4.98729e-05		CGH	3	5.63362e-05
CFG	2	2.60523e-05		CKD	1	1.1027e-05		CLP	2	2.60824e-05		CW_	1	1.90184e-05		CIH	2	3.70153e-05		CVN	2	3.46416e-05		CGH	3	4.98729e-05		CET	3	5.63362e-05
CF_	2	2.60523e-05		CIT	1	1.1027e-05		CLL	2	2.60824e-05		CVK	1	1.90184e-05		CFW	2	3.70153e-05		CVK	2	3.46416e-05		CFW	3	4.98729e-05		CEM	3	5.63362e-05
CEP	2	2.60523e-05		CIM	1	1.1027e-05		CLK	2	2.60824e-05		CVH	1	1.90184e-05		CED	2	3.70153e-05		CV_	2	3.46416e-05		CFT	3	4.98729e-05		CDV	3	5.63362e-05
CEL	2	2.60523e-05		CIF	1	1.1027e-05		CLE	2	2.60824e-05		C_S	1	1.90184e-05		CDD	2	3.70153e-05		C-S	2	3.46416e-05		CFL	3	4.98729e-05		CCV	3	5.63362e-05
CDL	2	2.60523e-05		CIC	1	1.1027e-05		CKR	2	2.60824e-05		CRY	1	1.90184e-05		C_D	2	3.70153e-05		CRY	2	3.46416e-05		CF_	3	4.98729e-05		CYS	2	3.75575e-05
CCP	2	2.60523e-05		C-G	1	1.1027e-05		CKP	2	2.60824e-05		CRW	1	1.90184e-05		CCL	2	3.70153e-05		CRF	2	3.46416e-05		CDL	3	4.98729e-05		CYD	2	3.75575e-05
C_A	2	2.60523e-05		C_G	1	1.1027e-05		CKL	2	2.60824e-05		CRN	1	1.90184e-05		CYL	1	1.85077e-05		CRC	2	3.46416e-05		CDI	3	4.98729e-05		CWW	2	3.75575e-05
CYV	1	1.30261e-05		CFY	1	1.1027e-05		CIK	2	2.60824e-05		CRI	1	1.90184e-05		CYK	1	1.85077e-05		CR_	2	3.46416e-05		C-A	3	4.98729e-05		CTM	2	3.75575e-05
CYS	1	1.30261e-05		CFT	1	1.1027e-05		CII	2	2.60824e-05		CRF	1	1.90184e-05		CWT	1	1.85077e-05		CQT	2	3.46416e-05		CYG	2	3.32486e-05		CT-	2	3.75575e-05
CWS	1	1.30261e-05		CFQ	1	1.1027e-05		CGF	2	2.60824e-05		C-R	1	1.90184e-05		CVK	1	1.85077e-05		CN_	2	3.46416e-05		CWA	2	3.32486e-05		CRM	2	3.75575e-05
CWR	1	1.30261e-05		CFP	1	1.1027e-05		CGC	2	2.60824e-05		CQN	1	1.90184e-05		CVI	1	1.85077e-05		CMS	2	3.46416e-05		CVH	2	3.32486e-05		CQN	2	3.75575e-05
CWQ	1	1.30261e-05		CFF	1	1.1027e-05		CFY	2	2.60824e-05		CQK	1	1.90184e-05		CVH	1	1.85077e-05		CMP	2	3.46416e-05		CVD	2	3.32486e-05		CPW	2	3.75575e-05
CWD	1	1.30261e-05		CFC	1	1.1027e-05		CER	2	2.60824e-05		CQH	1	1.90184e-05		CVE	1	1.85077e-05		CLA	2	3.46416e-05		CV_	2	3.32486e-05		CPV	2	3.75575e-05
CVD	1	1.30261e-05		CF_	1	1.1027e-05		CEA	2	2.60824e-05		CPY	1	1.90184e-05		C-S	1	1.85077e-05		CKL	2	3.46416e-05		CTK	2	3.32486e-05		CPI	2	3.75575e-05
C_S	1	1.30261e-05		CEA	1	1.1027e-05		CDQ	2	2.60824e-05		CPV	1	1.90184e-05		CQT	1	1.85077e-05		CKK	2	3.46416e-05		CRI	2	3.32486e-05		CPC	2	3.75575e-05
CRY	1	1.30261e-05		CDL	1	1.1027e-05		CDM	2	2.60824e-05		CPN	1	1.90184e-05		CQP	1	1.85077e-05		CKE	2	3.46416e-05		CR_	2	3.32486e-05		CPA	2	3.75575e-05
CRL	1	1.30261e-05		CD_	1	1.1027e-05		C-A	2	2.60824e-05		CPM	1	1.90184e-05		CQL	1	1.85077e-05		CK_	2	3.46416e-05		CQT	2	3.32486e-05		CNW	2	3.75575e-05
CQV	1	1.30261e-05		CCG	1	1.1027e-05		CYT	1	1.30412e-05		CPI	1	1.90184e-05		CPY	1	1.85077e-05		CIC	2	3.46416e-05		CQP	2	3.32486e-05		CN_	2	3.75575e-05
CQP	1	1.30261e-05						CWV	1	1.30412e-05		CPC	1	1.90184e-05		CPV	1	1.85077e-05		CI_	2	3.46416e-05		CQH	2	3.32486e-05		CMQ	2	3.75575e-05
CPK	1	1.30261e-05						CWE	1	1.30412e-05		CPA	1	1.90184e-05		CPI	1	1.85077e-05		CGY	2	3.46416e-05		CP_	2	3.32486e-05		CLW	2	3.75575e-05
CPE	1	1.30261e-05						C_S	1	1.30412e-05		CNN	1	1.90184e-05		CPF	1	1.85077e-05		CGN	2	3.46416e-05		CNN	2	3.32486e-05		CLL	2	3.75575e-05
CP_	1	1.30261e-05						CRY	1	1.30412e-05		CMS	1	1.90184e-05		C_P	1	1.85077e-05		C_G	2	3.46416e-05		CLY	2	3.32486e-05		CIY	2	3.75575e-05
CNY	1	1.30261e-05						CRM	1	1.30412e-05		CLW	1	1.90184e-05		CNN	1	1.85077e-05		CFY	2	3.46416e-05		CKQ	2	3.32486e-05		CIE	2	3.75575e-05
CNT	1	1.30261e-05						CRI	1	1.30412e-05		CLK	1	1.90184e-05		CNM	1	1.85077e-05		CFG	2	3.46416e-05		CIW	2	3.32486e-05		CHT	2	3.75575e-05
CMY	1	1.30261e-05						CRF	1	1.30412e-05		CLC	1	1.90184e-05		CNF	1	1.85077e-05		CEN	2	3.46416e-05		CIV	2	3.32486e-05		CHN	2	3.75575e-05
CLW	1	1.30261e-05						CQV	1	1.30412e-05		CKN	1	1.90184e-05		C_N	1	1.85077e-05		CEL	2	3.46416e-05		CIQ	2	3.32486e-05		C-G	2	3.75575e-05
CLE	1	1.30261e-05						CQS	1	1.30412e-05		CKE	1	1.90184e-05		CMP	1	1.85077e-05		CDN	2	3.46416e-05		CHK	2	3.32486e-05		CEV	2	3.75575e-05
CLA	1	1.30261e-05						CQP	1	1.30412e-05		CKD	1	1.90184e-05		CMD	1	1.85077e-05		C_D	2	3.46416e-05		CG_	2	3.32486e-05		CEQ	2	3.75575e-05
C-L	1	1.30261e-05						CQK	1	1.30412e-05		CIT	1	1.90184e-05		CLQ	1	1.85077e-05		CCT	2	3.46416e-05		CFG	2	3.32486e-05		CEN	2	3.75575e-05
CKS	1	1.30261e-05						CPY	1	1.30412e-05		CIF	1	1.90184e-05		CLK	1	1.85077e-05		CYW	1	1.73208e-05		CEQ	2	3.32486e-05		CDN	2	3.75575e-05
CKP	1	1.30261e-05						CPW	1	1.30412e-05		CI_	1	1.90184e-05		CKS	1	1.85077e-05		CYM	1	1.73208e-05		CEK	2	3.32486e-05		CDM	2	3.75575e-05
CKN	1	1.30261e-05						CPN	1	1.30412e-05		CHV	1	1.90184e-05		CKI	1	1.85077e-05		CYL	1	1.73208e-05		CED	2	3.32486e-05		CCG	2	3.75575e-05
CKG	1	1.30261e-05						C_P	1	1.30412e-05		CHR	1	1.90184e-05		CKF	1	1.85077e-05		CY_	1	1.73208e-05		CEA	2	3.32486e-05		CAF	2	3.75575e-05
CKF	1	1.30261e-05						CNH	1	1.30412e-05		CHP	1	1.90184e-05		CKE	1	1.85077e-05		CWY	1	1.73208e-05		CCT	2	3.32486e-05		CYV	1	1.87787e-05
CIY	1	1.30261e-05						CNF	1	1.30412e-05		CH_	1	1.90184e-05		CHK	1	1.85077e-05		CVQ	1	1.73208e-05		CCP	2	3.32486e-05		CYT	1	1.87787e-05
CIT	1	1.30261e-05						CMA	1	1.30412e-05		CFY	1	1.90184e-05		CGK	1	1.85077e-05		C_V	1	1.73208e-05		CCG	2	3.32486e-05		CYL	1	1.87787e-05
CIK	1	1.30261e-05						CLF	1	1.30412e-05		CFH	1	1.90184e-05		CGC	1	1.85077e-05		C-R	1	1.73208e-05		C--	2	3.32486e-05		CYI	1	1.87787e-05
CIF	1	1.30261e-05						CLA	1	1.30412e-05		CEQ	1	1.90184e-05		CFV	1	1.85077e-05		C_R	1	1.73208e-05		CYS	1	1.66243e-05		CWY	1	1.87787e-05
CHW	1	1.30261e-05						C_L	1	1.30412e-05		CEG	1	1.90184e-05		CFT	1	1.85077e-05		CQY	1	1.73208e-05		CWV	1	1.66243e-05		CWG	1	1.87787e-05
CHT	1	1.30261e-05						CKF	1	1.30412e-05		CDL	1	1.90184e-05		CFG	1	1.85077e-05		CQP	1	1.73208e-05		CWR	1	1.66243e-05		CVK	1	1.87787e-05
CHQ	1	1.30261e-05						CKD	1	1.30412e-05		CDK	1	1.90184e-05		CFA	1	1.85077e-05		CQL	1	1.73208e-05		CWQ	1	1.66243e-05		CVH	1	1.87787e-05
CHK	1	1.30261e-05						CIY	1	1.30412e-05		CDH	1	1.90184e-05		C-F	1	1.85077e-05		CPV	1	1.73208e-05		CWP	1	1.66243e-05		C_S	1	1.87787e-05
CHC	1	1.30261e-05						CIT	1	1.30412e-05		CDE	1	1.90184e-05		CEQ	1	1.85077e-05		CPQ	1	1.73208e-05		CWE	1	1.66243e-05		CRF	1	1.87787e-05
CGC	1	1.30261e-05						CIE	1	1.30412e-05		CD_	1	1.90184e-05		C_E	1	1.85077e-05		CPI	1	1.73208e-05		CVY	1	1.66243e-05		CR-	1	1.87787e-05
CG-	1	1.30261e-05						CHS	1	1.30412e-05		C_D	1	1.90184e-05		CDL	1	1.85077e-05		CPF	1	1.73208e-05		CVV	1	1.66243e-05		CQW	1	1.87787e-05
C-G	1	1.30261e-05						CHK	1	1.30412e-05		CCS	1	1.90184e-05		CDK	1	1.85077e-05		CPA	1	1.73208e-05		CVM	1	1.66243e-05		C_Q	1	1.87787e-05
CFS	1	1.30261e-05						CHC	1	1.30412e-05						CDH	1	1.85077e-05		C-P	1	1.73208e-05		CTM	1	1.66243e-05		CPY	1	1.87787e-05
CFA	1	1.30261e-05						CGY	1	1.30412e-05						CDC	1	1.85077e-05		C_P	1	1.73208e-05		CRC	1	1.66243e-05		CPQ	1	1.87787e-05
CEK	1	1.30261e-05						CGI	1	1.30412e-05						CCW	1	1.85077e-05		CNK	1	1.73208e-05		CQY	1	1.66243e-05		CPK	1	1.87787e-05
CEI	1	1.30261e-05						C-G	1	1.30412e-05						CCC	1	1.85077e-05		CNI	1	1.73208e-05		CQK	1	1.66243e-05		CP_	1	1.87787e-05
CEA	1	1.30261e-05						C_G	1	1.30412e-05						C-A	1	1.85077e-05		CNH	1	1.73208e-05		CPY	1	1.66243e-05		C_P	1	1.87787e-05
CDV	1	1.30261e-05						CFW	1	1.30412e-05										CNC	1	1.73208e-05		CPQ	1	1.66243e-05		CNK	1	1.87787e-05
CCG	1	1.30261e-05						CFT	1	1.30412e-05										C_N	1	1.73208e-05		CPI	1	1.66243e-05		CNH	1	1.87787e-05
C--	1	1.30261e-05						CFL	1	1.30412e-05										CMW	1	1.73208e-05		CNM	1	1.66243e-05		CNC	1	1.87787e-05
								CFI	1	1.30412e-05										CMV	1	1.73208e-05		CNF	1	1.66243e-05		CMT	1	1.87787e-05
								CFE	1	1.30412e-05										CMD	1	1.73208e-05		CN_	1	1.66243e-05		CMS	1	1.87787e-05
								CFA	1	1.30412e-05										CMA	1	1.73208e-05		C_N	1	1.66243e-05		CMP	1	1.87787e-05
								CEQ	1	1.30412e-05										CLY	1	1.73208e-05		CMP	1	1.66243e-05		CMN	1	1.87787e-05
								CEM	1	1.30412e-05										CLT	1	1.73208e-05		CMK	1	1.66243e-05		CLQ	1	1.87787e-05
								CED	1	1.30412e-05										CLP	1	1.73208e-05		CMD	1	1.66243e-05		CLH	1	1.87787e-05
								CDE	1	1.30412e-05										CLI	1	1.73208e-05		CLQ	1	1.66243e-05		CLF	1	1.87787e-05
								CCT	1	1.30412e-05										CLF	1	1.73208e-05		CLN	1	1.66243e-05		CL_	1	1.87787e-05
								CCQ	1	1.30412e-05										CL_	1	1.73208e-05		CLK	1	1.66243e-05		CKN	1	1.87787e-05
								CCD	1	1.30412e-05										CKY	1	1.73208e-05		CLH	1	1.66243e-05		CKM	1	1.87787e-05
																				CKC	1	1.73208e-05		CLE	1	1.66243e-05		CKE	1	1.87787e-05
																				CIW	1	1.73208e-05		CLC	1	1.66243e-05		CK_	1	1.87787e-05
																				CII	1	1.73208e-05		C_L	1	1.66243e-05		CIW	1	1.87787e-05
																				CIF	1	1.73208e-05		CKW	1	1.66243e-05		CIK	1	1.87787e-05
																				CHT	1	1.73208e-05		CKV	1	1.66243e-05		CIF	1	1.87787e-05
																				CHS	1	1.73208e-05		CKI	1	1.66243e-05		CI_	1	1.87787e-05
																				CHE	1	1.73208e-05		CKE	1	1.66243e-05		CHP	1	1.87787e-05
																				CHA	1	1.73208e-05		CIY	1	1.66243e-05		CHL	1	1.87787e-05
																				CG_	1	1.73208e-05		CIH	1	1.66243e-05		CFP	1	1.87787e-05
																				CFW	1	1.73208e-05		CI_	1	1.66243e-05		CFL	1	1.87787e-05
																				CFV	1	1.73208e-05		CHR	1	1.66243e-05		CFK	1	1.87787e-05
																				CFS	1	1.73208e-05		CHP	1	1.66243e-05		CFG	1	1.87787e-05
																				CF_	1	1.73208e-05		CHG	1	1.66243e-05		CFC	1	1.87787e-05
																				CET	1	1.73208e-05		CHD	1	1.66243e-05		CFA	1	1.87787e-05
																				CEA	1	1.73208e-05		CH_	1	1.66243e-05		CEW	1	1.87787e-05
																				CE_	1	1.73208e-05		CGI	1	1.66243e-05		CED	1	1.87787e-05
																				CDK	1	1.73208e-05		C-G	1	1.66243e-05		CDK	1	1.87787e-05
																				CDI	1	1.73208e-05		C_G	1	1.66243e-05		CDF	1	1.87787e-05
																				CCR	1	1.73208e-05		CFY	1	1.66243e-05		CDE	1	1.87787e-05
																				CCM	1	1.73208e-05		CFP	1	1.66243e-05		CDC	1	1.87787e-05
																				CCL	1	1.73208e-05		CFA	1	1.66243e-05		C_D	1	1.87787e-05
																				CCG	1	1.73208e-05		CEV	1	1.66243e-05		CCY	1	1.87787e-05
																				CA-	1	1.73208e-05		CEF	1	1.66243e-05		CCN	1	1.87787e-05
																				C_A	1	1.73208e-05		CDY	1	1.66243e-05		CCD	1	1.87787e-05
																								CDQ	1	1.66243e-05
																								CDM	1	1.66243e-05
																								CDH	1	1.66243e-05
																								C_D	1	1.66243e-05
																								CCK	1	1.66243e-05

## Sheet: Tcrd CDR3
Ctrl group																MRSA group
Sample 1				Sample 2				Sample 3				Sample 4				Sample 1				Sample 2				Sample 3				Sample 4
CDR3 initial AA	Reads	Percentage(%)		CDR3 initial AA	Reads	Percentage(%)		CDR3 initial AA	Reads	Percentage(%)		CDR3 initial AA	Reads	Percentage(%)		CDR3 initial AA	Reads	Percentage(%)		CDR3 initial AA	Reads	Percentage(%)		CDR3 initial AA	Reads	Percentage(%)		CDR3 initial AA	Reads	Percentage(%)
ASG	3295951	63.5781		ASG	1996372	51.3857		ASG	2133983	57.017		ASG	4425056	65.6062		ASG	2561871	53.1091		ASG	2438969	54.6952		ASG	3357446	61.434		ASG	3057630	62.7429
ALM	1244238	24.001		ALM	850021	21.8791		ALM	1189322	31.777		ALM	1166155	17.2895		ALM	1129299	23.411		ALM	963558	21.6083		ALM	685344	12.5403		ALM	993571	20.3882
ASQ	323781	6.24565		ASQ	406774	10.4702		AVY	276490	7.38742		AVY	249379	3.69731		ASQ	529575	10.9784		ASQ	283769	6.36367		ASQ	602922	11.0322		AVY	228778	4.69455
AME	103136	1.98947		AVY	258053	6.64216		AGL	24554	0.656048		ASP	246912	3.66074		AVY	301162	6.24327		AVY	260660	5.84544		AVY	281068	5.14293		ASQ	177541	3.64316
AMK	72918	1.40657		AME	88675	2.28245		ASQ	18176	0.485637		AMR	199567	2.9588		AMA	66792	1.38464		ALI	135771	3.04474		ASD	228678	4.18431		ATY	90777	1.86275
AIE	19000	0.366505		ALI	52164	1.34268		AVS	14205	0.379538		ALS	154248	2.28689		ATM	59747	1.23859		AMR	91861	2.06003		AMR	56996	1.0429		AMR	63518	1.3034
APG	14398	0.277734		AMR	38089	0.980393		ATY	11291	0.30168		ALT	69669	1.03292		AGI	21105	0.437519		AQG	58515	1.31223		ALN	51701	0.946016		ALS	44830	0.919916
ATY	13985	0.269767		AMP	30038	0.773164		AIY	10699	0.285862		ASQ	39908	0.591679		ATP	20940	0.434099		AME	30166	0.676488		ARW	26500	0.484892		ALK	24526	0.503276
ADI	13893	0.267992		APG	26331	0.677748		AMR	8773	0.234402		AMG	23654	0.350696		APG	20339	0.42164		ALT	17376	0.389666		AMA	15910	0.291118		ALI	21952	0.450457
AMA	12513	0.241373		AMK	23606	0.607607		APM	7894	0.210917		AIG	22431	0.332564		AMH	18979	0.393446		APG	14540	0.326067		ATY	13719	0.251028		AIG	14073	0.288779
AMG	12396	0.239116		AST	16056	0.413274		APG	7250	0.19371		APG	18109	0.268485		ATY	12464	0.258386		AMP	11522	0.258387		AIP	13145	0.240525		APG	13365	0.274251
APM	6662	0.128508		AML	15868	0.408435		ALS	6216	0.166083		ATY	17947	0.266084		AMP	9372	0.194287		ATY	11203	0.251233		APG	11931	0.218311		APY	11450	0.234955
ALS	5793	0.111746		ATD	13189	0.339479		ALV	4120	0.110081		ASL	16851	0.249834		ALS	8354	0.173183		ATG	9078	0.203579		ALS	8966	0.164058		AME	9920	0.203559
ALT	4206	0.0811327		AIY	11835	0.304627		ALT	3573	0.0954655		AIY	15489	0.229641		APM	5571	0.11549		AIA	7152	0.160387		AIG	8709	0.159356		AMD	9271	0.190242
ALV	4195	0.0809205		ATY	9744	0.250806		ASR	2332	0.0623078		ARG	11925	0.176801		AFM	4160	0.0862393		AMV	6450	0.144645		ALY	7746	0.141735		AIP	9252	0.189852
ASR	4157	0.0801875		APM	5140	0.132301		ASE	2269	0.0606245		APM	7323	0.108571		ASR	4138	0.0857832		AIP	6411	0.14377		ARG	7521	0.137618		AMA	8226	0.168798
ALG	3547	0.0684207		ALV	3777	0.0972182		AYH	1414	0.0377801		ATP	5697	0.0844641		AME	4072	0.084415		APM	5734	0.128588		ATL	6768	0.12384		ASE	7979	0.16373
ASE	3100	0.0597982		ASR	3579	0.0921218		ALG	1387	0.0370587		ASE	4553	0.0675031		ALV	3843	0.0796677		AMA	5529	0.123991		APA	6559	0.120015		AMP	6486	0.133093
ATG	2546	0.0491117		ALS	3533	0.0909378		ALL	1311	0.0350281		ASR	4169	0.0618099		ALT	2919	0.0605126		ATW	4359	0.0977529		ALG	5989	0.109586		AMV	5244	0.107607
APQ	1718	0.0331398		ALT	2939	0.0756485		ALI	1290	0.034467		ALV	3929	0.0582516		ASE	2890	0.0599114		ALV	4136	0.092752		AMG	5612	0.102687		AID	5098	0.104612
ALK	1347	0.0259833		APQ	2012	0.0517879		ALR	1205	0.0321959		AGY	3696	0.0547972		ATA	2428	0.0503339		AIR	4100	0.0919446		ASR	5231	0.0957159		APM	4745	0.0973679
ALI	1322	0.025501		ASE	1627	0.0418782		AVH	1106	0.0295508		ALN	3414	0.0506162		APQ	2072	0.0429538		AIG	4088	0.0916755		AIR	5108	0.0934653		ALY	4389	0.0900627
ANL	1136	0.0219132		ATG	1322	0.0340277		ATV	1063	0.0284019		ALG	3258	0.0483033		ANR	1987	0.0411917		AMN	3892	0.0872801		ANR	4709	0.0861645		AIR	4057	0.0832501
ALL	1020	0.0196755		ALG	1285	0.0330753		AGY	890	0.0237795		AYH	2400	0.0355826		AYL	1961	0.0406527		ALL	3737	0.0838042		APM	4349	0.0795773		AMG	3731	0.0765605
AYL	963	0.018576		AYL	1191	0.0306558		AFM	889	0.0237528		AME	2135	0.0316537		AYH	1952	0.0404661		ALS	3702	0.0830193		ASE	3554	0.0650305		ASL	3533	0.0724975
AWG	949	0.018306		AYH	1185	0.0305013		AVC	832	0.0222299		ATG	1993	0.0295484		ALG	1855	0.0384553		ASY	3464	0.077682		AIK	3510	0.0642254		ANR	3234	0.066362
AGY	909	0.0175344		ANL	1057	0.0272067		ARM	715	0.0191038		APP	1691	0.0250709		ANL	1660	0.0344128		ASR	3440	0.0771438		APQ	2962	0.0541982		AIE	3088	0.0633661
ASV	682	0.0131556		AVR	982	0.0252762		AHM	675	0.0180351		ALI	1244	0.0184436		ALI	1251	0.025934		ASE	3344	0.0749909		ALV	2664	0.0487454		ALV	3083	0.0632635
ASD	658	0.0126927		ANR	934	0.0240407		ATG	638	0.0170465		AWG	1142	0.0169314		ALL	1133	0.0234878		AIQ	3342	0.0749461		AYH	2629	0.048105		ASR	3074	0.0630788
AFM	652	0.0125769		ASM	811	0.0208748		ALK	512	0.0136799		ALL	917	0.0135955		ATG	1087	0.0225342		AMM	3101	0.0695415		ALT	2191	0.0400905		ALT	3019	0.0619502
ASS	636	0.0122683		AVC	715	0.0184038		AWG	489	0.0130654		ASV	875	0.0129728		AVC	970	0.0201087		ARD	3045	0.0682857		AYL	1812	0.0331557		ATP	2862	0.0587285
ALR	608	0.0117282		AVH	696	0.0179147		ASW	454	0.0121302		ALK	870	0.0128987		AVH	900	0.0186575		AIY	2787	0.0624999		ANL	1619	0.0296242		ALG	2116	0.0434205
ARM	586	0.0113038		ALL	689	0.0177345		A_G	444	0.0118631		ALR	857	0.0127059		AYI	726	0.0150504		AYR	2742	0.0614908		ATG	1388	0.0253974		ASS	2108	0.0432564
ATE	543	0.0104743		ARM	599	0.015418		AVV	405	0.010821		ASS	780	0.0115643		AGT	715	0.0148224		AIV	2504	0.0561535		APD	1038	0.0189931		AVC	1949	0.0399937
A_G	530	0.0102236		AIV	590	0.0151863		AYY	383	0.0102332		ANR	764	0.0113271		AWG	636	0.0131847		AII	2379	0.0533503		AGY	876	0.0160289		AVR	1540	0.031601
ARG	513	0.00989564		AMG	581	0.0149547		ASV	380	0.0101531		AVF	712	0.0105562		ARM	630	0.0130603		AIH	2267	0.0508387		AWG	807	0.0147663		ATG	1443	0.0296105
AHM	462	0.00891186		ASV	571	0.0146973		AMP	359	0.00959198		ASD	712	0.0105562		ATV	626	0.0129774		AVP	2257	0.0506144		ALI	789	0.014437		AIN	1415	0.029036
AQP	422	0.00814027		AFM	549	0.014131		ANL	265	0.00708043		A_G	696	0.0103189		ASL	598	0.0123969		AML	1947	0.0436625		ASV	741	0.0135587		AYH	1167	0.023947
ASW	392	0.00756158		AWG	542	0.0139508		AVM	184	0.00491622		AVC	667	0.00988899		ALR	574	0.0118994		AMG	1879	0.0421376		AVC	734	0.0134306		AFM	1002	0.0205611
AMR	362	0.00698289		AS_	532	0.0136934		AMY	183	0.0048895		AMW	665	0.00985934		ASW	538	0.0111531		APQ	1713	0.0384149		AVH	719	0.0131561		AHG	956	0.0196172
AGG	359	0.00692502		ALR	477	0.0122778		AVN	169	0.00451544		AVH	656	0.0097259		ALK	515	0.0106763		ALG	1537	0.034468		ASW	588	0.0107591		APQ	852	0.0174831
AVE	351	0.0067707		ALK	438	0.0112739		APR	164	0.00438185		ATR	632	0.00937008		AGY	465	0.00963973		ALY	1498	0.0335934		AVN	567	0.0103749		AGY	847	0.0173805
AS_	329	0.00634633		ATQ	399	0.0102701		AEY	157	0.00419482		ASW	615	0.00911804		AHM	444	0.00920439		AMT	1477	0.0331225		ALL	545	0.00997232		ARR	808	0.0165802
AGT	229	0.00441735		ATV	381	0.00980676		AYW	147	0.00392763		ARM	607	0.00899943		AS_	436	0.00903854		AYH	1436	0.032203		AS_	530	0.00969785		AYL	768	0.0157594
ATQ	197	0.00380008		AGY	346	0.00890588		AIM	144	0.00384748		AFM	597	0.00885117		ASV	426	0.00883124		APN	1387	0.0311042		AGT	414	0.0075753		AWG	732	0.0150207
ASH	197	0.00380008		AHM	344	0.0088544		ASH	134	0.00358029		AVR	545	0.00808021		AGV	351	0.00727644		ADG	1385	0.0310593		A_G	392	0.00717275		AGT	729	0.0149592
ATK	194	0.00374221		ASW	336	0.00864848		APQ	123	0.00328639		APS	521	0.00772438		AVV	345	0.00715206		AYP	1279	0.0286822		ATD	387	0.00708126		ALL	713	0.0146308
ARE	194	0.00374221		ATE	317	0.00815943		AV_	112	0.00299248		ATV	464	0.0068793		ATQ	342	0.00708987		APY	1242	0.0278525		ASL	360	0.00658722		AVH	660	0.0135433
ASP	180	0.00347215		A_G	312	0.00803074		ARN	100	0.00267186		AHM	400	0.00593043		ARA	341	0.00706913		AYL	1171	0.0262603		ALK	359	0.00656892		AMW	563	0.0115528
AFQ	180	0.00347215		AVE	284	0.00731003		APV	97	0.0025917		APQ	345	0.005115		AGM	294	0.0060948		AMD	1146	0.0256996		ALD	355	0.00649573		ASV	549	0.0112655
ASL	171	0.00329855		AGT	253	0.0065121		ANR	94	0.00251155		AGT	321	0.00475917		AGP	254	0.00526557		AIE	987	0.022134		ATV	354	0.00647743		ASW	478	0.00980861
AGH	169	0.00325997		AMY	237	0.00610027		AVF	92	0.00245811		AYI	300	0.00444782		AAM	246	0.00509973		AVH	892	0.0200036		AFM	350	0.00640424		ARM	456	0.00935717
ATD	167	0.00322139		AQP	232	0.00597157		AMG	91	0.00243139		AMY	260	0.00385478		AKH	232	0.0048095		API	845	0.0189496		ATQ	345	0.00631275		ALR	453	0.00929561
ANR	166	0.0032021		ASL	228	0.00586861		APL	87	0.00232452		AGR	255	0.00378065		A_G	225	0.00466439		ANL	842	0.0188823		ASS	336	0.00614807		A_G	448	0.00919301
AGI	160	0.00308636		API	227	0.00584287		AGP	87	0.00232452		AIW	251	0.00372134		AFQ	222	0.00460219		AVC	810	0.0181647		ALR	335	0.00612977		ANL	400	0.00820804
AVK	155	0.00298991		AFQ	216	0.00555974		ARG	79	0.00211077		AGI	247	0.00366204		ASH	216	0.00447781		ANR	719	0.016124		ARM	316	0.00578211		ASH	356	0.00730516
ARN	137	0.0026427		AGF	208	0.00535382		AYL	74	0.00197718		AVV	215	0.00318761		AMY	212	0.00439489		AGY	637	0.0142851		AFQ	315	0.00576382		ASD	348	0.007141
APR	128	0.00246909		AVV	201	0.00517365		ALW	70	0.0018703		APT	182	0.00269835		APS	208	0.00431196		AWG	620	0.0139038		ASH	292	0.00534297		AHM	336	0.00689476
AMD	124	0.00239193		AIM	200	0.00514791		AVP	66	0.00176343		APY	176	0.00260939		ASP	196	0.0040632		AGT	570	0.0127825		AVV	262	0.00479403		ATV	264	0.00541731
AYY	120	0.00231477		ASH	192	0.00494199		ALY	58	0.00154968		ARA	163	0.00241665		AKS	194	0.00402174		AFM	507	0.0113697		ASP	239	0.00437318		ANI	255	0.00523263
AVM	112	0.00216045		ASP	178	0.00458164		AGV	55	0.00146952		AMS	163	0.00241665		AEY	191	0.00395954		ALK	499	0.0111903		AGS	229	0.0041902		ATH	243	0.00498639
ALE	108	0.00208329		AEY	162	0.0041698		APT	53	0.00141609		AYL	162	0.00240182		ATT	189	0.00391808		AHM	482	0.0108091		AMY	223	0.00408042		AVV	204	0.0041861
AIM	107	0.002064		AGE	149	0.00383519		ASP	47	0.00125577		AIM	147	0.00217943		AVA	184	0.00381443		ALW	476	0.0106745		APN	215	0.00393403		ATR	175	0.00359102
AMQ	103	0.00198684		ATP	126	0.00324318		ATC	45	0.00120234		AS_	142	0.0021053		ATH	184	0.00381443		ASV	451	0.0101139		ATP	212	0.00387914		AS_	167	0.00342686
AYR	99	0.00190969		AVM	113	0.00290857		AVD	43	0.0011489		AVM	134	0.00198669		ARD	180	0.00373151		ALR	446	0.0100018		AHM	207	0.00378765		AMY	159	0.0032627
ALP	99	0.00190969		APT	104	0.00267691		AYF	42	0.00112218		AEY	129	0.00191256		AQP	179	0.00371078		AS_	426	0.00955327		AQP	186	0.0034034		AFQ	158	0.00324218
ASK	96	0.00185182		AVP	103	0.00265117		ASL	38	0.00101531		ALW	126	0.00186809		AVN	161	0.00333763		ARM	383	0.00858897		ATR	182	0.00333021		ALW	149	0.0030575
AIK	87	0.00167821		APR	103	0.00265117		APS	38	0.00101531		ARR	124	0.00183843		AVM	156	0.00323397		A_G	345	0.00773681		AEY	182	0.00333021		ARG	144	0.0029549
AHI	77	0.00148531		AGG	101	0.00259969		ATH	37	0.000988588		AIR	124	0.00183843		APR	140	0.00290228		ASW	338	0.00757983		AMV	165	0.00301914		ATQ	141	0.00289334
AYQ	74	0.00142744		AVN	99	0.00254821		ATF	34	0.000908432		AKS	122	0.00180878		AIM	122	0.00252913		ATV	336	0.00753498		AVR	163	0.00298255		ATC	140	0.00287281
AVY	73	0.00140815		AIE	97	0.00249673		ALP	31	0.000828276		AM_	115	0.001705		ARR	121	0.0025084		ARG	272	0.00609974		ASA	155	0.00283616		AGP	140	0.00287281
APV	72	0.00138886		AMS	95	0.00244526		AGT	31	0.000828276		APV	112	0.00166052		AMT	121	0.0025084		ATR	269	0.00603247		ASN	152	0.00278127		API	136	0.00279073
AYI	71	0.00136957		ALY	94	0.00241952		AGD	31	0.000828276		ANL	99	0.00146778		AV_	114	0.00236329		AFQ	262	0.00587549		AGP	143	0.00261659		AEY	135	0.00277021
ASC	71	0.00136957		ARG	93	0.00239378		ADL	30	0.000801558		ARS	93	0.00137882		AMV	113	0.00234256		ATQ	233	0.00522515		ATK	137	0.0025068		APS	123	0.00252397
AMV	71	0.00136957		AVK	91	0.0023423		AVR	29	0.000774839		ASC	89	0.00131952		APV	112	0.00232183		ASS	231	0.0051803		ADV	137	0.0025068		AIW	116	0.00238033
AM_	54	0.00104165		APV	85	0.00218786		ARL	29	0.000774839		APR	88	0.00130469		AMR	102	0.00211452		AVR	230	0.00515787		AV_	131	0.00239702		APK	109	0.00223669
ADT	54	0.00104165		AV_	84	0.00216212		AIG	28	0.000748121		AFP	82	0.00121574		API	96	0.00199014		AVV	227	0.00509059		AVF	129	0.00236042		AVM	101	0.00207253
APS	53	0.00102236		ARA	80	0.00205916		APY	27	0.000721402		AVG	78	0.00115643		ARG	95	0.00196941		AMY	208	0.00466451		ASK	112	0.00204936		AVN	99	0.00203149
ATC	51	0.000983777		ARN	78	0.00200768		AGH	27	0.000721402		AMK	77	0.00114161		AGR	92	0.00190722		ASD	206	0.00461966		AGH	112	0.00204936		ASP	98	0.00201097
APY	50	0.000964487		AKS	77	0.00198194		ASM	26	0.000694683		AV_	76	0.00112678		AVF	89	0.00184502		ASL	183	0.00410387		AVW	107	0.00195787		AVD	97	0.00199045
ASA	48	0.000925908		ATR	72	0.00185325		AQP	26	0.000694683		AVN	69	0.001023		ALY	89	0.00184502		ASP	176	0.00394689		AVS	105	0.00192127		AIM	97	0.00199045
AGM	46	0.000887328		ASK	72	0.00185325		ASD	25	0.000667965		ACP	69	0.001023		AGG	85	0.0017621		AGS	160	0.00358808		AVD	96	0.00175659		ASC	94	0.00192889
AKE	44	0.000848749		ASA	65	0.00167307		ARD	25	0.000667965		AYR	60	0.000889564		AAP	83	0.00172064		ASH	155	0.00347596		ALH	96	0.00175659		AYQ	93	0.00190837
APT	43	0.000829459		ATK	64	0.00164733		AIC	25	0.000667965		AYY	59	0.000874738		ASK	78	0.00161699		AEY	153	0.0034311		APR	91	0.0016651		APV	88	0.00180577
AVG	41	0.00079088		ALW	64	0.00164733		AER	25	0.000667965		ATH	58	0.000859912		AYQ	76	0.00157553		AQP	138	0.00309472		APV	90	0.0016468		APR	84	0.00172369
APL	37	0.000713721		AKM	63	0.00162159		ATS	22	0.000587809		ALY	56	0.00083026		ATI	67	0.00138895		AGD	123	0.00275834		AVM	81	0.00148212		AGS	84	0.00172369
AKV	36	0.000694431		AMD	62	0.00159585		AIR	22	0.000587809		ATC	55	0.000815434		ATL	65	0.00134749		AVM	117	0.00262379		AYY	74	0.00135404		AVF	83	0.00170317
ATH	33	0.000636562		AVL	60	0.00154437		AS_	21	0.00056109		AVS	54	0.000800608		ALW	61	0.00126457		AGR	115	0.00257894		AYQ	71	0.00129915		ALC	80	0.00164161
AMT	33	0.000636562		AVF	56	0.00144141		ARR	21	0.00056109		ALC	54	0.000800608		AGK	59	0.00122311		ATE	113	0.00253408		ASC	70	0.00128085		AYI	74	0.00151849
AIS	33	0.000636562		AGI	56	0.00144141		AMK	21	0.00056109		ASA	51	0.00075613		ASM	58	0.00120237		AFI	100	0.00224255		AIM	65	0.00118936		ATD	72	0.00147745
AGD	33	0.000636562		ARD	54	0.00138993		AGK	21	0.00056109		ALP	51	0.00075613		AGL	56	0.00116091		APR	93	0.00208557		AMK	62	0.00113447		AGR	72	0.00147745
ACQ	33	0.000636562		APL	53	0.0013642		AFQ	21	0.00056109		AGH	51	0.00075613		AYR	52	0.00107799		ARR	90	0.0020183		AGV	62	0.00113447		AV_	70	0.00143641
ATS	32	0.000617272		AVD	49	0.00126124		ADV	21	0.00056109		ASH	48	0.000711652		APP	52	0.00107799		ARE	89	0.00199587		AVA	58	0.00106127		ALP	65	0.00133381
ALW	32	0.000617272		AMQ	49	0.00126124		ATI	18	0.000480935		AGL	48	0.000711652		AIA	52	0.00107799		AIM	88	0.00197345		ATH	56	0.00102468		APH	61	0.00125173
ATF	30	0.000578692		ATT	48	0.0012355		ASK	18	0.000480935		AVD	47	0.000696825		ATC	51	0.00105726		ATP	83	0.00186132		ARR	56	0.00102468		AGG	59	0.00121069
ARK	30	0.000578692		AVS	47	0.00120976		AIH	18	0.000480935		AGV	44	0.000652347		AVS	50	0.00103653		AVN	80	0.00179404		ALW	56	0.00102468		ARA	57	0.00116965
ADV	26	0.000501533		ALE	45	0.00115828		AGF	18	0.000480935		ATF	42	0.000622695		APY	50	0.00103653		AMS	79	0.00177162		ATA	55	0.00100638		AVS	56	0.00114913
AYF	24	0.000462954		AGV	44	0.00113254		ASY	17	0.000454216		AIE	38	0.000563391		ACI	48	0.000995069		ALP	77	0.00172677		APL	52	0.000951487		AMS	52	0.00106705
APH	24	0.000462954		ARI	43	0.0011068		ARY	17	0.000454216		AGD	37	0.000548565		ALP	47	0.000974338		AAS	77	0.00172677		AWD	51	0.000933189		AT_	50	0.00102601
AMM	24	0.000462954		AMW	42	0.00108106		ARA	17	0.000454216		APL	36	0.000533739		ASI	45	0.000932877		ARI	74	0.00165949		ARV	46	0.0008417		AYY	49	0.00100549
API	23	0.000443664		AMV	42	0.00108106		AG_	17	0.000454216		AST	34	0.000504087		AMG	45	0.000932877		AV_	73	0.00163706		APP	43	0.000786807		ASA	48	0.000984965
AIG	23	0.000443664		AIA	42	0.00108106		ATQ	16	0.000427497		ASM	31	0.000459608		AIF	45	0.000932877		AVA	68	0.00152494		APY	42	0.000768509		AVG	47	0.000964445
AG_	23	0.000443664		AYQ	41	0.00105532		AMS	16	0.000427497		AG_	30	0.000444782		AVD	44	0.000912146		AVE	66	0.00148008		AGC	41	0.000750211		ATF	47	0.000964445
ATA	22	0.000424374		APS	38	0.000978102		AT_	15	0.000400779		ATS	29	0.000429956		APL	44	0.000912146		AYI	65	0.00145766		ATF	40	0.000731913		AQP	43	0.000882365
ASY	22	0.000424374		AIR	38	0.000978102		ATR	14	0.00037406		ASY	29	0.000429956		ATK	41	0.000849955		APV	65	0.00145766		ARA	40	0.000731913		AGV	43	0.000882365
ARV	22	0.000424374		AYY	36	0.000926623		AMA	14	0.00037406		AYG	28	0.00041513		AMM	40	0.000829224		AMK	64	0.00143523		AGG	40	0.000731913		ATN	42	0.000861844
AGK	21	0.000405085		ARE	34	0.000875144		AGG	14	0.00037406		ALE	28	0.00041513		AVI	39	0.000808493		ATH	62	0.00139038		AYR	39	0.000713615		ARV	42	0.000861844
AER	21	0.000405085		ATL	29	0.000746447		AVT	13	0.000347342		AGG	28	0.00041513		ATS	38	0.000787763		APT	60	0.00134553		AIA	38	0.000695318		ATS	41	0.000841324
AVA	20	0.000385795		AAD	29	0.000746447		ARI	13	0.000347342		AQS	27	0.000400304		ADI	37	0.000767032		AVF	56	0.00125583		AMS	37	0.00067702		AIY	41	0.000841324
ALA	19	0.000366505		ATF	28	0.000720707		API	13	0.000347342		ATQ	26	0.000385478		APE	33	0.00068411		AVS	53	0.00118855		ADS	37	0.00067702		AGL	41	0.000841324
AT_	18	0.000347215		AIH	28	0.000720707		APE	13	0.000347342		ARY	25	0.000370652		ATR	32	0.000663379		AVD	53	0.00118855		AVG	36	0.000658722		AVP	38	0.000779764
AHR	18	0.000347215		ATH	27	0.000694967		AGR	13	0.000347342		ALH	25	0.000370652		APT	32	0.000663379		ATC	52	0.00116613		AKE	36	0.000658722		ASM	37	0.000759244
ARR	17	0.000327926		AMA	27	0.000694967		AGI	13	0.000347342		AKR	25	0.000370652		ALA	32	0.000663379		ADI	52	0.00116613		APT	35	0.000640424		AVE	36	0.000738724
AEG	17	0.000327926		AIP	27	0.000694967		AFV	13	0.000347342		AQG	24	0.000355826		AIH	32	0.000663379		AIL	47	0.001054		AMT	35	0.000640424		APL	36	0.000738724
ASM	16	0.000308636		AGQ	27	0.000694967		AFR	13	0.000347342		ART	23	0.000341		ATF	31	0.000642649		ASK	46	0.00103157		AGR	35	0.000640424		AGF	35	0.000718204
ARA	16	0.000308636		APY	26	0.000669228		ASI	12	0.000320623		AFS	23	0.000341		ADV	31	0.000642649		ASA	46	0.00103157		APH	33	0.000603828		ASK	34	0.000697684
APA	16	0.000308636		AM_	26	0.000669228		APW	12	0.000320623		AFQ	22	0.000326174		AYY	30	0.000621918		AGH	46	0.00103157		AIS	33	0.000603828		AMK	33	0.000677164
AMN	16	0.000308636		ALP	26	0.000669228		ASS	11	0.000293905		AYP	21	0.000311348		ASD	30	0.000621918		APL	45	0.00100915		AFN	33	0.000603828		ALE	32	0.000656643
AQG	15	0.000289346		APE	25	0.000643488		ARV	11	0.000293905		AYF	21	0.000311348		ARE	29	0.000601187		AHG	45	0.00100915		ACQ	33	0.000603828		ATE	31	0.000636123
APP	15	0.000289346		ATC	24	0.000617749		APP	11	0.000293905		ATD	19	0.000281695		APH	28	0.000580457		ADV	43	0.000964297		ATC	32	0.000585531		AM_	31	0.000636123
APE	15	0.000289346		APP	24	0.000617749		APH	11	0.000293905		AT_	19	0.000281695		AYF	26	0.000538996		ARA	42	0.000941872		ALP	32	0.000585531		AII	31	0.000636123
AVS	14	0.000270056		APH	24	0.000617749		AML	11	0.000293905		AIC	19	0.000281695		AIS	26	0.000538996		AQE	42	0.000941872		ARH	31	0.000567233		AGI	30	0.000615603
ALQ	14	0.000270056		AIC	24	0.000617749		AHH	11	0.000293905		ASI	18	0.000266869		AT_	25	0.000518265		ATF	41	0.000919446		ARY	30	0.000548935		AGD	27	0.000554043
AIA	14	0.000270056		ADV	23	0.000592009		AFL	11	0.000293905		API	18	0.000266869		AIP	24	0.000497534		ATA	41	0.000919446		AGK	30	0.000548935		ARS	26	0.000533523
AGR	14	0.000270056		AID	22	0.00056627		AYQ	10	0.000267186		ALD	18	0.000266869		AKE	23	0.000476804		AGV	39	0.000874595		AYM	29	0.000530637		ALN	26	0.000533523
ANI	13	0.000250767		AHI	22	0.00056627		ATD	10	0.000267186		APE	17	0.000252043		AYG	22	0.000456073		AYF	38	0.00085217		APS	29	0.000530637		APC	25	0.000513003
ANY	12	0.000231477		AYF	21	0.00054053		AKS	10	0.000267186		AEL	17	0.000252043		AVP	22	0.000456073		AER	38	0.00085217		AYI	28	0.000512339		APT	23	0.000471962
AKK	12	0.000231477		ATS	21	0.00054053		AES	10	0.000267186		ADV	17	0.000252043		ASS	22	0.000456073		ADS	37	0.000829744		ASM	28	0.000512339		APP	23	0.000471962
AIY	12	0.000231477		ATN	21	0.00054053		AVL	9	0.000240467		ARL	15	0.000222391		AGD	22	0.000456073		ATD	36	0.000807319		ARN	28	0.000512339		AIS	23	0.000471962
AGS	12	0.000231477		ASY	21	0.00054053		ATP	9	0.000240467		AIH	15	0.000222391		AMS	20	0.000414612		ASC	36	0.000807319		ARI	28	0.000512339		AYW	21	0.000430922
AVT	11	0.000212187		AMM	20	0.000514791		ATN	9	0.000240467		AGE	14	0.000207565		AFS	20	0.000414612		AGF	36	0.000807319		AGD	28	0.000512339		APE	21	0.000430922
ATN	11	0.000212187		ACQ	20	0.000514791		AST	9	0.000240467		AMT	13	0.000192739		AGE	19	0.000393881		APS	35	0.000784893		AYT	26	0.000475744		AFL	21	0.000430922
ARD	11	0.000212187		ASD	19	0.000489051		AGS	9	0.000240467		AMI	13	0.000192739		AFV	19	0.000393881		APD	34	0.000762468		AYG	26	0.000475744		AYF	19	0.000389882
APK	11	0.000212187		ARV	19	0.000489051		AFG	9	0.000240467		AKG	13	0.000192739		ASY	18	0.000373151		AYQ	33	0.000740042		AVP	25	0.000457446		AMN	19	0.000389882
AKS	11	0.000212187		AKE	19	0.000489051		AYR	8	0.000213749		AIS	13	0.000192739		ARI	17	0.00035242		AM_	32	0.000717617		ASY	25	0.000457446		AVA	18	0.000369362
AY_	10	0.000192897		AYT	18	0.000463312		AYI	8	0.000213749		AVT	12	0.000177913		ALH	17	0.00035242		AGP	32	0.000717617		AYP	24	0.000439148		ASY	18	0.000369362
ATR	10	0.000192897		AYP	18	0.000463312		AME	8	0.000213749		ASK	12	0.000177913		ACQ	16	0.00033169		ALE	31	0.000695191		ATS	24	0.000439148		AYM	17	0.000348842
APF	10	0.000192897		ASS	18	0.000463312		AKY	8	0.000213749		AMD	12	0.000177913		ATD	15	0.000310959		AT_	30	0.000672766		ASI	23	0.00042085		ATA	17	0.000348842
AIW	10	0.000192897		AIK	18	0.000463312		AKE	8	0.000213749		ACH	12	0.000177913		AYN	14	0.000290228		AVI	28	0.000627915		AAY	22	0.000402552		AMI	17	0.000348842
AHL	10	0.000192897		AGK	18	0.000463312		AII	8	0.000213749		ATN	11	0.000163087		ASA	13	0.000269498		ATS	27	0.000605489		AAL	22	0.000402552		ADS	17	0.000348842
AGC	10	0.000192897		ARP	17	0.000437572		AHP	8	0.000213749		ARW	11	0.000163087		ARY	13	0.000269498		AQR	25	0.000560638		ALC	20	0.000365957		AQG	16	0.000328322
ATP	9	0.000173608		AYG	16	0.000411833		ACQ	8	0.000213749		ANY	11	0.000163087		AGH	13	0.000269498		AHI	25	0.000560638		AIY	20	0.000365957		AMT	16	0.000328322
ATL	9	0.000173608		ARK	16	0.000411833		A_W	7	0.00018703		AGC	11	0.000163087		AG_	13	0.000269498		ARL	24	0.000538213		AYF	19	0.000347659		AFK	16	0.000328322
AST	9	0.000173608		AMT	16	0.000411833		ASA	7	0.00018703		ACL	11	0.000163087		ACL	13	0.000269498		APP	24	0.000538213		AME	19	0.000347659		ATK	15	0.000307802
ART	9	0.000173608		AKR	16	0.000411833		AQG	7	0.00018703		ARE	10	0.000148261		APK	12	0.000248767		AKE	24	0.000538213		AHI	18	0.000329361		AML	15	0.000307802
ALD	9	0.000173608		AIL	16	0.000411833		AIS	7	0.00018703		APW	10	0.000148261		AIY	12	0.000248767		AVG	23	0.000515787		A_D	18	0.000329361		AKR	15	0.000307802
AID	9	0.000173608		AER	16	0.000411833		AI_	7	0.00018703		AHN	10	0.000148261		ARH	11	0.000228037		APH	22	0.000493361		AT_	17	0.000311063		AFI	15	0.000307802
ADS	9	0.000173608		AVG	15	0.000386093		APK	6	0.000160312		AGN	10	0.000148261		AER	11	0.000228037		AKG	22	0.000493361		AKS	17	0.000311063		ADV	15	0.000307802
AAT	9	0.000173608		APK	14	0.000360353		APF	6	0.000160312		AGM	10	0.000148261		ATN	10	0.000207306		AGG	22	0.000493361		ANP	16	0.000292765		ARE	14	0.000287281
AYS	8	0.000154318		AYI	13	0.000334614		ALF	6	0.000160312		AEG	10	0.000148261		ARP	10	0.000207306		AEG	22	0.000493361		AIL	16	0.000292765		AIL	14	0.000287281
AVI	8	0.000154318		AYA	13	0.000334614		ALE	6	0.000160312		APD	9	0.000133435		AKG	10	0.000207306		AYY	21	0.000470936		AHN	16	0.000292765		AEL	14	0.000287281
ASN	8	0.000154318		AT_	13	0.000334614		AHC	6	0.000160312		AI_	9	0.000133435		AKA	10	0.000207306		ATN	21	0.000470936		AEG	16	0.000292765		AYT	13	0.000266761
ASI	8	0.000154318		APA	13	0.000334614		AGN	6	0.000160312		AHI	9	0.000133435		AHR	10	0.000207306		ATK	21	0.000470936		APE	15	0.000274467		AIA	13	0.000266761
ARY	8	0.000154318		AVI	12	0.000308874		ACL	6	0.000160312		AGS	9	0.000133435		AGN	10	0.000207306		AMI	20	0.00044851		AKA	15	0.000274467		AYR	12	0.000246241
ARP	8	0.000154318		ASI	12	0.000308874		ATT	5	0.000133593		AFR	9	0.000133435		ADL	10	0.000207306		AGA	20	0.00044851		API	14	0.00025617		AGH	12	0.000246241
AHS	8	0.000154318		ARR	12	0.000308874		ART	5	0.000133593		ATE	8	0.000118609		AQG	9	0.000186575		AAW	20	0.00044851		ARD	13	0.000237872		ACQ	12	0.000246241
AGQ	8	0.000154318		ALQ	12	0.000308874		ARP	5	0.000133593		ARV	8	0.000118609		AIE	9	0.000186575		AVL	18	0.000403659		AYV	12	0.000219574		AYD	11	0.000225721
AGE	8	0.000154318		ARL	11	0.000283135		ARK	5	0.000133593		ALQ	8	0.000118609		AGS	9	0.000186575		ADM	18	0.000403659		ALQ	12	0.000219574		AHI	11	0.000225721
AFV	8	0.000154318		AP_	11	0.000283135		ANY	5	0.000133593		AVL	7	0.000103783		AGA	9	0.000186575		APE	17	0.000381234		ALA	12	0.000219574		AG_	11	0.000225721
AFR	8	0.000154318		AKY	11	0.000283135		AMW	5	0.000133593		AQT	7	0.000103783		AFT	9	0.000186575		ALN	17	0.000381234		AIE	12	0.000219574		AFT	11	0.000225721
AWE	7	0.000135028		AIS	11	0.000283135		AMT	5	0.000133593		AQP	7	0.000103783		AFR	9	0.000186575		AAG	17	0.000381234		AST	11	0.000201276		AAP	11	0.000225721
AP_	7	0.000135028		AGR	11	0.000283135		ALQ	5	0.000133593		APN	7	0.000103783		AYP	8	0.000165845		AMW	16	0.000358808		AKR	11	0.000201276		AYG	10	0.000205201
AIV	7	0.000135028		AGD	11	0.000283135		AHT	5	0.000133593		APA	7	0.000103783		ATE	8	0.000165845		ALQ	16	0.000358808		AIQ	11	0.000201276		ARP	10	0.000205201
AGL	7	0.000135028		ART	9	0.000231656		AGW	5	0.000133593		AMA	7	0.000103783		AST	8	0.000165845		AKR	16	0.000358808		AHS	11	0.000201276		ARL	9	0.000184681
ARL	6	0.000115738		AMN	9	0.000231656		AGE	5	0.000133593		AHH	7	0.000103783		ART	8	0.000165845		AIT	16	0.000358808		AGQ	11	0.000201276		ARK	9	0.000184681
ARI	6	0.000115738		AHH	9	0.000231656		AFT	5	0.000133593		AGQ	7	0.000103783		ARL	8	0.000165845		AVT	15	0.000336383		AGN	11	0.000201276		ALQ	9	0.000184681
APW	6	0.000115738		AG_	9	0.000231656		AEG	5	0.000133593		AFH	7	0.000103783		AMK	8	0.000165845		AIC	15	0.000336383		AG_	11	0.000201276		AHK	9	0.000184681
AKL	6	0.000115738		AAT	9	0.000231656		AYG	4	0.000106874		AFG	7	0.000103783		ALE	8	0.000165845		AGK	15	0.000336383		AQW	10	0.000182978		ATT	8	0.000164161
AEI	6	0.000115738		ARY	8	0.000205916		ATM	4	0.000106874		ACG	7	0.000103783		AHL	8	0.000165845		AFF	15	0.000336383		AKG	10	0.000182978		ARD	8	0.000164161
ADL	6	0.000115738		AMH	8	0.000205916		ASC	4	0.000106874		AYV	6	8.89564e-05		AFL	8	0.000165845		AQV	14	0.000313957		AHL	10	0.000182978		ANY	8	0.000164161
AYP	5	9.64487e-05		AKH	8	0.000205916		ARS	4	0.000106874		ATW	6	8.89564e-05		AFG	8	0.000165845		AIW	14	0.000313957		ACG	10	0.000182978		ARY	7	0.000143641
AYG	5	9.64487e-05		AHS	8	0.000205916		ALC	4	0.000106874		AII	6	8.89564e-05		AYT	7	0.000145114		AFT	14	0.000313957		AVK	9	0.00016468		ARI	7	0.000143641
AVR	5	9.64487e-05		AGP	8	0.000205916		AHW	4	0.000106874		AFV	6	8.89564e-05		ARS	7	0.000145114		AYG	13	0.000291532		ATN	9	0.00016468		APD	7	0.000143641
ARH	5	9.64487e-05		AFT	8	0.000205916		AHS	4	0.000106874		AEP	6	8.89564e-05		AP_	7	0.000145114		ALF	12	0.000269106		ARS	9	0.00016468		AMQ	7	0.000143641
A_R	5	9.64487e-05		AFL	8	0.000205916		ACH	4	0.000106874		AYT	5	7.41304e-05		AIW	7	0.000145114		ASM	11	0.000246681		AM_	9	0.00016468		ALD	7	0.000143641
APC	5	9.64487e-05		ADS	8	0.000205916		AAT	4	0.000106874		AYS	5	7.41304e-05		ACH	7	0.000145114		ARV	11	0.000246681		AIW	9	0.00016468		AKE	7	0.000143641
AHQ	5	9.64487e-05		ACG	8	0.000205916		AAL	4	0.000106874		AYQ	5	7.41304e-05		AVL	6	0.000124384		ARN	11	0.000246681		AGA	9	0.00016468		AHR	7	0.000143641
AHP	5	9.64487e-05		AYR	7	0.000180177		AWY	3	8.01558e-05		AWY	5	7.41304e-05		ASN	6	0.000124384		ALH	11	0.000246681		ACF	9	0.00016468		AGE	7	0.000143641
AGP	5	9.64487e-05		ALH	7	0.000180177		AWR	3	8.01558e-05		AWR	5	7.41304e-05		ASC	6	0.000124384		AKY	11	0.000246681		ARP	8	0.000146383		AFG	7	0.000143641
AFL	5	9.64487e-05		AKD	7	0.000180177		AVI	3	8.01558e-05		AS-	5	7.41304e-05		AMQ	6	0.000124384		AFG	11	0.000246681		ALE	8	0.000146383		AYP	6	0.000123121
AFI	5	9.64487e-05		AIW	7	0.000180177		ASN	3	8.01558e-05		ARP	5	7.41304e-05		ALQ	6	0.000124384		ACQ	11	0.000246681		AL_	8	0.000146383		AYK	6	0.000123121
AFG	5	9.64487e-05		AII	7	0.000180177		ASF	3	8.01558e-05		APH	5	7.41304e-05		AKY	6	0.000124384		ATT	10	0.000224255		ATT	7	0.000128085		AWR	6	0.000123121
AWA	4	7.7159e-05		ATA	6	0.000154437		ARE	3	8.01558e-05		AMV	5	7.41304e-05		AKL	6	0.000124384		ATI	10	0.000224255		ART	7	0.000128085		AVL	6	0.000123121
APD	4	7.7159e-05		AQG	6	0.000154437		ANP	3	8.01558e-05		AMM	5	7.41304e-05		AGQ	6	0.000124384		AQW	10	0.000224255		APK	7	0.000128085		ASI	6	0.000123121
ANP	4	7.7159e-05		APW	6	0.000154437		AM_	3	8.01558e-05		AKY	5	7.41304e-05		AEG	6	0.000124384		APK	10	0.000224255		AMP	7	0.000128085		AQS	6	0.000123121
AMP	4	7.7159e-05		ANP	6	0.000154437		AL_	3	8.01558e-05		AIN	5	7.41304e-05		ACG	6	0.000124384		AMC	10	0.000224255		AKK	7	0.000128085		APF	6	0.000123121
AKP	4	7.7159e-05		AIT	6	0.000154437		AHI	3	8.01558e-05		AHT	5	7.41304e-05		AVG	5	0.000103653		AVQ	9	0.00020183		AHP	7	0.000128085		APA	6	0.000123121
AHV	4	7.7159e-05		AHT	6	0.000154437		AGC	3	8.01558e-05		AFL	5	7.41304e-05		APA	5	0.000103653		ASN	9	0.00020183		AGI	7	0.000128085		AIV	6	0.000123121
AHT	4	7.7159e-05		AHL	6	0.000154437		AEP	3	8.01558e-05		ADR	5	7.41304e-05		ANP	5	0.000103653		ART	9	0.00020183		AFG	7	0.000128085		AIQ	6	0.000123121
AHK	4	7.7159e-05		AGS	6	0.000154437		AYS	2	5.34372e-05		ATL	4	5.93043e-05		ANM	5	0.000103653		APW	9	0.00020183		AER	7	0.000128085		AGC	6	0.000123121
AGN	4	7.7159e-05		AFY	6	0.000154437		AYM	2	5.34372e-05		AQR	4	5.93043e-05		ANI	5	0.000103653		AKA	9	0.00020183		AMW	6	0.000109787		AFS	6	0.000123121
AFS	4	7.7159e-05		ACL	6	0.000154437		AWE	2	5.34372e-05		APK	4	5.93043e-05		AML	5	0.000103653		AIS	9	0.00020183		AIT	6	0.000109787		AFR	6	0.000123121
AAI	4	7.7159e-05		AVT	5	0.000128698		AVW	2	5.34372e-05		APC	4	5.93043e-05		AHS	5	0.000103653		AST	8	0.000179404		AFS	6	0.000109787		AVI	5	0.000102601
AVV	3	5.78692e-05		ASC	5	0.000128698		AVK	2	5.34372e-05		AIP	4	5.93043e-05		AGF	5	0.000103653		ARY	8	0.000179404		AYK	5	9.14891e-05		AST	5	0.000102601
ATM	3	5.78692e-05		AQR	5	0.000128698		AVG	2	5.34372e-05		AFN	4	5.93043e-05		AWR	4	8.29224e-05		ALD	8	0.000179404		ARQ	5	9.14891e-05		AMH	5	0.000102601
ARS	3	5.78692e-05		ANY	5	0.000128698		ATL	2	5.34372e-05		AFI	4	5.93043e-05		AVT	4	8.29224e-05		AKS	8	0.000179404		APF	5	9.14891e-05		ALA	5	0.000102601
ARQ	3	5.78692e-05		ALN	5	0.000128698		ATE	2	5.34372e-05		ADS	4	5.93043e-05		AVR	4	8.29224e-05		AHR	8	0.000179404		AP_	5	9.14891e-05		AKS	5	0.000102601
ANQ	3	5.78692e-05		AKL	5	0.000128698		ARW	2	5.34372e-05		AYA	3	4.44782e-05		ATW	4	8.29224e-05		AHP	8	0.000179404		ANS	5	9.14891e-05		AKG	5	0.000102601
AMY	3	5.78692e-05		AGL	5	0.000128698		ARH	2	5.34372e-05		ARN	3	4.44782e-05		ARN	4	8.29224e-05		AHL	8	0.000179404		AIH	5	9.14891e-05		AIT	5	0.000102601
AMS	3	5.78692e-05		AGH	5	0.000128698		AR_	2	5.34372e-05		A_R	3	4.44782e-05		APW	4	8.29224e-05		AGN	8	0.000179404		AGW	5	9.14891e-05		AHS	5	0.000102601
ALY	3	5.78692e-05		ADK	5	0.000128698		APA	2	5.34372e-05		APF	3	4.44782e-05		ANY	4	8.29224e-05		AAP	8	0.000179404		AGE	5	9.14891e-05		AHL	5	0.000102601
ALH	3	5.78692e-05		ASN	4	0.000102958		ANT	2	5.34372e-05		AP_	3	4.44782e-05		ALN	4	8.29224e-05		ATM	7	0.000156979		AFR	5	9.14891e-05		AGN	5	0.000102601
AL_	3	5.78692e-05		ARS	4	0.000102958		ANQ	2	5.34372e-05		ANI	3	4.44782e-05		AKK	4	8.29224e-05		ATL	7	0.000156979		ADR	5	9.14891e-05		ACR	5	0.000102601
AKY	3	5.78692e-05		ARH	4	0.000102958		AMD	2	5.34372e-05		AIV	3	4.44782e-05		AIR	4	8.29224e-05		APA	7	0.000156979		AVT	4	7.31913e-05		ACG	5	0.000102601
AII	3	5.78692e-05		AQK	4	0.000102958		ALN	2	5.34372e-05		AGW	3	4.44782e-05		AFI	4	8.29224e-05		AP_	7	0.000156979		ATE	4	7.31913e-05		AYS	4	8.20804e-05
A_E	3	5.78692e-05		ANQ	4	0.000102958		ALA	2	5.34372e-05		AGP	3	4.44782e-05		AEP	4	8.29224e-05		AMH	7	0.000156979		ASF	4	7.31913e-05		AVT	4	8.20804e-05
ADH	3	5.78692e-05		ANM	4	0.000102958		AKR	2	5.34372e-05		AFT	3	4.44782e-05		AEL	4	8.29224e-05		AFV	7	0.000156979		ARL	4	7.31913e-05		AVK	4	8.20804e-05
ACE	3	5.78692e-05		AKP	4	0.000102958		AIW	2	5.34372e-05		AET	3	4.44782e-05		ADR	4	8.29224e-05		AYW	6	0.000134553		ANY	4	7.31913e-05		ATL	4	8.20804e-05
AAG	3	5.78692e-05		AI_	4	0.000102958		AHV	2	5.34372e-05		AYM	2	2.96521e-05		ACM	4	8.29224e-05		AYS	6	0.000134553		ANI	4	7.31913e-05		ANS	4	8.20804e-05
AYM	2	3.85795e-05		AHP	4	0.000102958		AHK	2	5.34372e-05		AWV	2	2.96521e-05		AAA	4	8.29224e-05		APF	6	0.000134553		AKY	4	7.31913e-05		ANP	4	8.20804e-05
AWV	2	3.85795e-05		AGA	4	0.000102958		AGQ	2	5.34372e-05		AWS	2	2.96521e-05		AYS	3	6.21918e-05		AMQ	6	0.000134553		AKV	4	7.31913e-05		AKV	4	8.20804e-05
AVN	2	3.85795e-05		AFR	4	0.000102958		AFI	2	5.34372e-05		AVW	2	2.96521e-05		AVE	3	6.21918e-05		ALC	6	0.000134553		AKL	4	7.31913e-05		AIF	4	8.20804e-05
AVC	2	3.85795e-05		AWR	3	7.72186e-05		AFC	2	5.34372e-05		AVE	2	2.96521e-05		ARV	3	6.21918e-05		AIN	6	0.000134553		ACH	4	7.31913e-05		AI_	4	8.20804e-05
ATV	2	3.85795e-05		ATW	3	7.72186e-05		AET	2	5.34372e-05		ATT	2	2.96521e-05		ARQ	3	6.21918e-05		AGQ	6	0.000134553		AWR	3	5.48935e-05		AHH	4	8.20804e-05
ATT	2	3.85795e-05		ALD	3	7.72186e-05		ADS	2	5.34372e-05		ASF	2	2.96521e-05		ARK	3	6.21918e-05		AGL	6	0.000134553		AWE	3	5.48935e-05		AGA	4	8.20804e-05
A-Q	2	3.85795e-05		AKV	3	7.72186e-05		ADM	2	5.34372e-05		ARK	2	2.96521e-05		ARF	3	6.21918e-05		AFY	6	0.000134553		AVL	3	5.48935e-05		AFV	4	8.20804e-05
APN	2	3.85795e-05		AKG	3	7.72186e-05		ACR	2	5.34372e-05		ARI	2	2.96521e-05		AQH	3	6.21918e-05		AFR	6	0.000134553		A-V	3	5.48935e-05		AER	4	8.20804e-05
ANN	2	3.85795e-05		AIG	3	7.72186e-05		ACM	2	5.34372e-05		ARF	2	2.96521e-05		APN	3	6.21918e-05		AFP	6	0.000134553		A_V	3	5.48935e-05		AEG	4	8.20804e-05
AN-	2	3.85795e-05		AGC	3	7.72186e-05		ACG	2	5.34372e-05		ARC	2	2.96521e-05		APF	3	6.21918e-05		AYK	5	0.000112128		ARK	3	5.48935e-05		ACH	4	8.20804e-05
AMH	2	3.85795e-05		AFH	3	7.72186e-05		AAD	2	5.34372e-05		ANQ	2	2.96521e-05		ALC	3	6.21918e-05		AVW	5	0.000112128		ARE	3	5.48935e-05		ATM	3	6.15603e-05
ALC	2	3.85795e-05		AET	3	7.72186e-05		AYV	1	2.67186e-05		AMP	2	2.96521e-05		AL_	3	6.21918e-05		AQI	5	0.000112128		AQG	3	5.48935e-05		ARW	3	6.15603e-05
AKG	2	3.85795e-05		AEG	3	7.72186e-05		A_Y	1	2.67186e-05		AML	2	2.96521e-05		AKM	3	6.21918e-05		AKP	5	0.000112128		APW	3	5.48935e-05		ANT	3	6.15603e-05
AIR	2	3.85795e-05		ADL	3	7.72186e-05		AWM	1	2.67186e-05		A-M	2	2.96521e-05		AIL	3	6.21918e-05		AKC	5	0.000112128		ANQ	3	5.48935e-05		ANG	3	6.15603e-05
AIP	2	3.85795e-05		ACI	3	7.72186e-05		AWA	1	2.67186e-05		ALF	2	2.96521e-05		AIG	3	6.21918e-05		AI_	5	0.000112128		AMI	3	5.48935e-05		AMF	3	6.15603e-05
A_I	2	3.85795e-05		AAG	3	7.72186e-05		AVE	1	2.67186e-05		AKE	2	2.96521e-05		AHV	3	6.21918e-05		AGM	5	0.000112128		AKW	3	5.48935e-05		ALF	3	6.15603e-05
AHG	2	3.85795e-05		AYV	2	5.14791e-05		ATW	1	2.67186e-05		AID	2	2.96521e-05		AHI	3	6.21918e-05		AGE	5	0.000112128		AHQ	3	5.48935e-05		AL_	3	6.15603e-05
AGV	2	3.85795e-05		AYS	2	5.14791e-05		ATK	1	2.67186e-05		AIA	2	2.96521e-05		AET	3	6.21918e-05		AGC	5	0.000112128		AHH	3	5.48935e-05		AHY	3	6.15603e-05
AFT	2	3.85795e-05		AWE	2	5.14791e-05		AS-	1	2.67186e-05		A_I	2	2.96521e-05		AEI	3	6.21918e-05		AFL	5	0.000112128		AGF	3	5.48935e-05		AGM	3	6.15603e-05
AEY	2	3.85795e-05		ATM	2	5.14791e-05		ARF	1	2.67186e-05		AHS	2	2.96521e-05		ADS	3	6.21918e-05		AEP	5	0.000112128		AFP	3	5.48935e-05		AGK	3	6.15603e-05
ADF	2	3.85795e-05		AQM	2	5.14791e-05		A_R	1	2.67186e-05		AHR	2	2.96521e-05		ADG	3	6.21918e-05		ACR	5	0.000112128		ADI	3	5.48935e-05		ADY	3	6.15603e-05
ACM	2	3.85795e-05		APF	2	5.14791e-05		AQY	1	2.67186e-05		A_H	2	2.96521e-05		AYC	2	4.14612e-05		AAY	5	0.000112128		ADG	3	5.48935e-05		ACM	3	6.15603e-05
ACL	2	3.85795e-05		APD	2	5.14791e-05		AQR	1	2.67186e-05		AGK	2	2.96521e-05		AWV	2	4.14612e-05		ASI	4	8.97021e-05		AAW	3	5.48935e-05		AWE	2	4.10402e-05
AYT	1	1.92897e-05		A_P	2	5.14791e-05		AQM	1	2.67186e-05		AGA	2	2.96521e-05		AVW	2	4.14612e-05		ARP	4	8.97021e-05		AYS	2	3.65957e-05		A_V	2	4.10402e-05
AYN	1	1.92897e-05		ANT	2	5.14791e-05		AQF	1	2.67186e-05		A-G	2	2.96521e-05		ASF	2	4.14612e-05		ARH	4	8.97021e-05		AWY	2	3.65957e-05		ATI	2	4.10402e-05
AYH	1	1.92897e-05		AMI	2	5.14791e-05		AQ_	1	2.67186e-05		AER	2	2.96521e-05		ANT	2	4.14612e-05		ANG	4	8.97021e-05		AWI	2	3.65957e-05		ASN	2	4.10402e-05
AYE	1	1.92897e-05		AMF	2	5.14791e-05		A_Q	1	2.67186e-05		AED	2	2.96521e-05		ANQ	2	4.14612e-05		ALA	4	8.97021e-05		AWA	2	3.65957e-05		ART	2	4.10402e-05
AWT	1	1.92897e-05		ALC	2	5.14791e-05		ANW	1	2.67186e-05		A_E	2	2.96521e-05		AMD	2	4.14612e-05		AL_	4	8.97021e-05		AVI	2	3.65957e-05		ARQ	2	4.10402e-05
AWP	1	1.92897e-05		ALA	2	5.14791e-05		ANI	1	2.67186e-05		ADY	2	2.96521e-05		A_L	2	4.14612e-05		AID	4	8.97021e-05		ARF	2	3.65957e-05		ARH	2	4.10402e-05
AWD	1	1.92897e-05		AKC	2	5.14791e-05		ANH	1	2.67186e-05		ACM	2	2.96521e-05		AKP	2	4.14612e-05		AHS	4	8.97021e-05		ARC	2	3.65957e-05		AQR	2	4.10402e-05
AVW	1	1.92897e-05		AIQ	2	5.14791e-05		AN-	1	2.67186e-05		AAP	2	2.96521e-05		A-I	2	4.14612e-05		AGI	4	8.97021e-05		AR_	2	3.65957e-05		AQI	2	4.10402e-05
AVQ	1	1.92897e-05		AHV	2	5.14791e-05		A_N	1	2.67186e-05		AYN	1	1.48261e-05		AHQ	2	4.14612e-05		ACH	4	8.97021e-05		AQY	2	3.65957e-05		APW	2	4.10402e-05
AVL	1	1.92897e-05		ADA	2	5.14791e-05		AMV	1	2.67186e-05		A-Y	1	1.48261e-05		AHK	2	4.14612e-05		ACG	4	8.97021e-05		AQR	2	3.65957e-05		AP_	2	4.10402e-05
AVH	1	1.92897e-05		A_A	2	5.14791e-05		AMN	1	2.67186e-05		AWW	1	1.48261e-05		AHH	2	4.14612e-05		AYC	3	6.72766e-05		AQI	2	3.65957e-05		AMM	2	4.10402e-05
AVF	1	1.92897e-05		AYM	1	2.57395e-05		AMI	1	2.67186e-05		AWT	1	1.48261e-05		A-G	2	4.14612e-05		AWY	3	6.72766e-05		APC	2	3.65957e-05		ALH	2	4.10402e-05
AV_	1	1.92897e-05		AWY	1	2.57395e-05		AMH	1	2.67186e-05		AWM	1	1.48261e-05		AFY	2	4.14612e-05		AWV	3	6.72766e-05		ANM	2	3.65957e-05		AIK	2	4.10402e-05
AS-	1	1.92897e-05		AWK	1	2.57395e-05		AMC	1	2.67186e-05		AWD	1	1.48261e-05		AFK	2	4.14612e-05		AWE	3	6.72766e-05		ANK	2	3.65957e-05		AHF	2	4.10402e-05
ARF	1	1.92897e-05		A_V	1	2.57395e-05		A-M	1	2.67186e-05		AWA	1	1.48261e-05		ACY	2	4.14612e-05		ARW	3	6.72766e-05		ANH	2	3.65957e-05		AET	2	4.10402e-05
ARC	1	1.92897e-05		A_T	1	2.57395e-05		ALH	1	2.67186e-05		AVP	1	1.48261e-05		AAI	2	4.14612e-05		ARS	3	6.72766e-05		ANG	2	3.65957e-05		ADT	2	4.10402e-05
AQN	1	1.92897e-05		ARW	1	2.57395e-05		A_L	1	2.67186e-05		AVK	1	1.48261e-05		AYV	1	2.07306e-05		A_R	3	6.72766e-05		ALF	2	3.65957e-05		ADH	2	4.10402e-05
AQL	1	1.92897e-05		ARQ	1	2.57395e-05		AKT	1	2.67186e-05		AVI	1	1.48261e-05		AWY	1	2.07306e-05		APC	3	6.72766e-05		AIV	2	3.65957e-05		ADF	2	4.10402e-05
ANT	1	1.92897e-05		ARF	1	2.57395e-05		AKP	1	2.67186e-05		A_V	1	1.48261e-05		AWT	1	2.07306e-05		ANP	3	6.72766e-05		AIN	2	3.65957e-05		ACL	2	4.10402e-05
ANS	1	1.92897e-05		A_R	1	2.57395e-05		AKM	1	2.67186e-05		ATM	1	1.48261e-05		AWN	1	2.07306e-05		AKV	3	6.72766e-05		AID	2	3.65957e-05		AYV	1	2.05201e-05
ANK	1	1.92897e-05		AQT	1	2.57395e-05		AKL	1	2.67186e-05		ASN	1	1.48261e-05		AWM	1	2.07306e-05		AKK	3	6.72766e-05		AI_	2	3.65957e-05		AYN	1	2.05201e-05
ANG	1	1.92897e-05		AQL	1	2.57395e-05		AKG	1	2.67186e-05		A_S	1	1.48261e-05		AWE	1	2.07306e-05		AIK	3	6.72766e-05		AHV	2	3.65957e-05		AYC	1	2.05201e-05
ANC	1	1.92897e-05		AQH	1	2.57395e-05		AIV	1	2.67186e-05		ARH	1	1.48261e-05		AWD	1	2.07306e-05		AHH	3	6.72766e-05		AHT	2	3.65957e-05		AYA	1	2.05201e-05
AMW	1	1.92897e-05		AQE	1	2.57395e-05		AIT	1	2.67186e-05		ARD	1	1.48261e-05		A_W	1	2.07306e-05		AG_	3	6.72766e-05		AHR	2	3.65957e-05		A_Y	1	2.05201e-05
ALN	1	1.92897e-05		A_Q	1	2.57395e-05		AIP	1	2.67186e-05		AR_	1	1.48261e-05		AVQ	1	2.07306e-05		AFS	3	6.72766e-05		AHK	2	3.65957e-05		AWY	1	2.05201e-05
AKQ	1	1.92897e-05		APN	1	2.57395e-05		AIN	1	2.67186e-05		AQM	1	1.48261e-05		A-V	1	2.07306e-05		AEM	3	6.72766e-05		AGM	2	3.65957e-05		AWV	1	2.05201e-05
AKD	1	1.92897e-05		APC	1	2.57395e-05		AIK	1	2.67186e-05		ANT	1	1.48261e-05		AS-	1	2.07306e-05		ADL	3	6.72766e-05		AFY	2	3.65957e-05		AWP	1	2.05201e-05
AKA	1	1.92897e-05		ANV	1	2.57395e-05		AIE	1	2.67186e-05		ANP	1	1.48261e-05		A_R	1	2.07306e-05		A_W	2	4.4851e-05		AFV	2	3.65957e-05		AWM	1	2.05201e-05
AIQ	1	1.92897e-05		ANS	1	2.57395e-05		AHR	1	2.67186e-05		ANH	1	1.48261e-05		AQV	1	2.07306e-05		A_S	2	4.4851e-05		AFH	2	3.65957e-05		AWI	1	2.05201e-05
AIF	1	1.92897e-05		ANI	1	2.57395e-05		AHL	1	2.67186e-05		AN-	1	1.48261e-05		AQS	1	2.07306e-05		ANK	2	4.4851e-05		AEW	2	3.65957e-05		AWH	1	2.05201e-05
AHF	1	1.92897e-05		ANE	1	2.57395e-05		AHG	1	2.67186e-05		AMQ	1	1.48261e-05		AQM	1	2.07306e-05		AN-	2	4.4851e-05		A_E	2	3.65957e-05		AWD	1	2.05201e-05
AGW	1	1.92897e-05		A_M	1	2.57395e-05		AHF	1	2.67186e-05		AMN	1	1.48261e-05		AQL	1	2.07306e-05		AMF	2	4.4851e-05		ADW	2	3.65957e-05		ATW	1	2.05201e-05
A-G	1	1.92897e-05		AL_	1	2.57395e-05		AGM	1	2.67186e-05		AMH	1	1.48261e-05		AQI	1	2.07306e-05		AKT	2	4.4851e-05		ADL	2	3.65957e-05		ASF	1	2.05201e-05
AFY	1	1.92897e-05		AKN	1	2.57395e-05		AGA	1	2.67186e-05		AMC	1	1.48261e-05		APD	1	2.07306e-05		AKL	2	4.4851e-05		ADE	2	3.65957e-05		A_S	1	2.05201e-05
AFK	1	1.92897e-05		AKK	1	2.57395e-05		AFY	1	2.67186e-05		AM-	1	1.48261e-05		APC	1	2.07306e-05		AHV	2	4.4851e-05		AAP	2	3.65957e-05		A_R	1	2.05201e-05
AFF	1	1.92897e-05		AKI	1	2.57395e-05		AFS	1	2.67186e-05		A_L	1	1.48261e-05		ANV	1	2.07306e-05		AH_	2	4.4851e-05		AYN	1	1.82978e-05		AQY	1	2.05201e-05
AFE	1	1.92897e-05		AIN	1	2.57395e-05		AFP	1	2.67186e-05		AKW	1	1.48261e-05		ANS	1	2.07306e-05		A-G	2	4.4851e-05		AYC	1	1.82978e-05		AQM	1	2.05201e-05
AFD	1	1.92897e-05		A-I	1	2.57395e-05		AFE	1	2.67186e-05		AIL	1	1.48261e-05		ANK	1	2.07306e-05		AEN	2	4.4851e-05		AYA	1	1.82978e-05		AQL	1	2.05201e-05
A_F	1	1.92897e-05		A_I	1	2.57395e-05		AEL	1	2.67186e-05		AIF	1	1.48261e-05		ANG	1	2.07306e-05		AEH	2	4.4851e-05		A-Y	1	1.82978e-05		APN	1	2.05201e-05
AEV	1	1.92897e-05		AHA	1	2.57395e-05		AEH	1	2.67186e-05		AHW	1	1.48261e-05		AND	1	2.07306e-05		ADT	2	4.4851e-05		AWW	1	1.82978e-05		ANV	1	2.05201e-05
AEQ	1	1.92897e-05		AGN	1	2.57395e-05		ADR	1	2.67186e-05		AHV	1	1.48261e-05		A_N	1	2.07306e-05		ADK	2	4.4851e-05		AWV	1	1.82978e-05		ANQ	1	2.05201e-05
AEP	1	1.92897e-05		AGM	1	2.57395e-05		ACY	1	2.67186e-05		AHP	1	1.48261e-05		AMN	1	2.07306e-05		AAN	2	4.4851e-05		AWS	1	1.82978e-05		ANM	1	2.05201e-05
AEL	1	1.92897e-05		AFV	1	2.57395e-05		ACT	1	2.67186e-05		AHL	1	1.48261e-05		AMF	1	2.07306e-05		AAD	2	4.4851e-05		A_W	1	1.82978e-05		ANF	1	2.05201e-05
AEH	1	1.92897e-05		AFI	1	2.57395e-05		ACI	1	2.67186e-05		AHK	1	1.48261e-05		AMC	1	2.07306e-05		AAA	2	4.4851e-05		AVE	1	1.82978e-05		ANE	1	2.05201e-05
AEF	1	1.92897e-05		AFG	1	2.57395e-05		AC_	1	2.67186e-05		AHC	1	1.48261e-05		ALF	1	2.07306e-05		AYV	1	2.24255e-05		ATW	1	1.82978e-05		AND	1	2.05201e-05
ADR	1	1.92897e-05		AFE	1	2.57395e-05		AAE	1	2.67186e-05		AFF	1	1.48261e-05		ALD	1	2.07306e-05		AYN	1	2.24255e-05		ATI	1	1.82978e-05		AN-	1	2.05201e-05
ADQ	1	1.92897e-05		AFD	1	2.57395e-05						AFC	1	1.48261e-05		AKI	1	2.07306e-05		AYM	1	2.24255e-05		AS-	1	1.82978e-05		AMC	1	2.05201e-05
ADN	1	1.92897e-05		AES	1	2.57395e-05						A_F	1	1.48261e-05		AKD	1	2.07306e-05		AYE	1	2.24255e-05		A-R	1	1.82978e-05		AKP	1	2.05201e-05
ADM	1	1.92897e-05		AEP	1	2.57395e-05						AEV	1	1.48261e-05		AII	1	2.07306e-05		AYA	1	2.24255e-05		A_R	1	1.82978e-05		AKM	1	2.05201e-05
ADK	1	1.92897e-05		AEL	1	2.57395e-05						AES	1	1.48261e-05		AHY	1	2.07306e-05		AWH	1	2.24255e-05		AQS	1	1.82978e-05		AKL	1	2.05201e-05
ACY	1	1.92897e-05		AEI	1	2.57395e-05						AEQ	1	1.48261e-05		AHW	1	2.07306e-05		A_V	1	2.24255e-05		A_P	1	1.82978e-05		AKK	1	2.05201e-05
ACR	1	1.92897e-05		AEH	1	2.57395e-05						AEM	1	1.48261e-05		AHT	1	2.07306e-05		A_T	1	2.24255e-05		ANT	1	1.82978e-05		AKD	1	2.05201e-05
ACG	1	1.92897e-05		AEF	1	2.57395e-05						ADG	1	1.48261e-05		AHP	1	2.07306e-05		ASF	1	2.24255e-05		ANE	1	1.82978e-05		AKA	1	2.05201e-05
AC_	1	1.92897e-05		ADY	1	2.57395e-05						ADC	1	1.48261e-05		AHG	1	2.07306e-05		ARK	1	2.24255e-05		AMD	1	1.82978e-05		AIH	1	2.05201e-05
AAA	1	1.92897e-05		ADT	1	2.57395e-05						AD_	1	1.48261e-05		AGW	1	2.07306e-05		ARF	1	2.24255e-05		A_L	1	1.82978e-05		AIC	1	2.05201e-05
A_A	1	1.92897e-05		ADR	1	2.57395e-05						ACV	1	1.48261e-05		AGC	1	2.07306e-05		ARC	1	2.24255e-05		AKN	1	1.82978e-05		A-I	1	2.05201e-05
				ADH	1	2.57395e-05						ACQ	1	1.48261e-05		AFF	1	2.07306e-05		AQL	1	2.24255e-05		AKF	1	1.82978e-05		A_I	1	2.05201e-05
				ADG	1	2.57395e-05						AAT	1	1.48261e-05		AFA	1	2.07306e-05		AQK	1	2.24255e-05		AKD	1	1.82978e-05		AHW	1	2.05201e-05
				ADF	1	2.57395e-05						AAR	1	1.48261e-05		AEM	1	2.07306e-05		AQH	1	2.24255e-05		AK_	1	1.82978e-05		AHV	1	2.05201e-05
				ACV	1	2.57395e-05						AAN	1	1.48261e-05		AEK	1	2.07306e-05		ANY	1	2.24255e-05		AII	1	1.82978e-05		AHT	1	2.05201e-05
				ACT	1	2.57395e-05						AAI	1	1.48261e-05		AED	1	2.07306e-05		ANM	1	2.24255e-05		AIC	1	1.82978e-05		AHQ	1	2.05201e-05
				ACR	1	2.57395e-05						AAG	1	1.48261e-05		A_E	1	2.07306e-05		ANH	1	2.24255e-05		AHG	1	1.82978e-05		AHP	1	2.05201e-05
				ACP	1	2.57395e-05										ADT	1	2.07306e-05		ANE	1	2.24255e-05		AH_	1	1.82978e-05		AH_	1	2.05201e-05
				ACM	1	2.57395e-05										ADP	1	2.07306e-05		A_I	1	2.24255e-05		A_H	1	1.82978e-05		AGW	1	2.05201e-05
				ACH	1	2.57395e-05										ADM	1	2.07306e-05		AHW	1	2.24255e-05		A-G	1	1.82978e-05		A-G	1	2.05201e-05
				ACE	1	2.57395e-05										ACV	1	2.07306e-05		AHT	1	2.24255e-05		AFT	1	1.82978e-05		AFY	1	2.05201e-05
				ACA	1	2.57395e-05										ACT	1	2.07306e-05		AHK	1	2.24255e-05		AFL	1	1.82978e-05		AFP	1	2.05201e-05
				AAY	1	2.57395e-05										ACR	1	2.07306e-05		AHE	1	2.24255e-05		AFD	1	1.82978e-05		AFE	1	2.05201e-05
				AAL	1	2.57395e-05										ACF	1	2.07306e-05		AFH	1	2.24255e-05		AFA	1	1.82978e-05		AEP	1	2.05201e-05
				AAA	1	2.57395e-05										AAV	1	2.07306e-05		AFC	1	2.24255e-05		A_F	1	1.82978e-05		AEK	1	2.05201e-05
																AAT	1	2.07306e-05		AF_	1	2.24255e-05		AEV	1	1.82978e-05		AE_	1	2.05201e-05
																AAG	1	2.07306e-05		A_F	1	2.24255e-05		AET	1	1.82978e-05		A_E	1	2.05201e-05
																AAE	1	2.07306e-05		AEW	1	2.24255e-05		AES	1	1.82978e-05		ADR	1	2.05201e-05
																				AET	1	2.24255e-05		AEL	1	1.82978e-05		ADP	1	2.05201e-05
																				AEL	1	2.24255e-05		AEH	1	1.82978e-05		ADL	1	2.05201e-05
																				AEF	1	2.24255e-05		AED	1	1.82978e-05		ADK	1	2.05201e-05
																				AEE	1	2.24255e-05		AEC	1	1.82978e-05		ADG	1	2.05201e-05
																				ACT	1	2.24255e-05		ADT	1	1.82978e-05		ADC	1	2.05201e-05
																				ACP	1	2.24255e-05		ADP	1	1.82978e-05		A_D	1	2.05201e-05
																				ACM	1	2.24255e-05		ADM	1	1.82978e-05		ACT	1	2.05201e-05
																				ACL	1	2.24255e-05		ADH	1	1.82978e-05		ACS	1	2.05201e-05
																				ACI	1	2.24255e-05		ADA	1	1.82978e-05		ACF	1	2.05201e-05
																				AAR	1	2.24255e-05		ACW	1	1.82978e-05		ACE	1	2.05201e-05
																				AAK	1	2.24255e-05		ACV	1	1.82978e-05		AAY	1	2.05201e-05
																				AAC	1	2.24255e-05		ACS	1	1.82978e-05		AAL	1	2.05201e-05
																				AA_	1	2.24255e-05		ACR	1	1.82978e-05
																								ACM	1	1.82978e-05
																								ACL	1	1.82978e-05
																								ACI	1	1.82978e-05
																								ACD	1	1.82978e-05
																								ACC	1	1.82978e-05
																								AAK	1	1.82978e-05
																								AAI	1	1.82978e-05
																								AAG	1	1.82978e-05
																								AAD	1	1.82978e-05
																								AA_	1	1.82978e-05
